# Supplementary material for: Dataset for compression ignition engine fuelled with corn oil methyl ester biodiesel
Source: Data Brief. 2019 Oct 18;27:104683. doi: 10.1016/j.dib.2019.104683 (PMC6838419; doi:10.1016/j.dib.2019.104683)
Supplement: Multimedia component 1 [file mmc1.xlsx]

## Sheet: no load
C Angle	Cyl pressure(bar)	DP/Dq	pv	log p	log vol	dV/dq			Net HR dQn/dq	Cum HR (KJ)				MFB	mean gas temp(k)
-360	0.754375	0.111875	40.0881	-0.281866	0	0.0622097	0.190407	10.9387	-0.03	0.00111291	-0.0182766	-0.0182766
-359	0.846875	0.0582812	40.1503	-0.166202	0.0541759	0.186599	0.558296	5.70735	0.01	0.00173947	0.00502788	0.00503568
-358	0.8675	0.00046875	40.3369	-0.14214	0.216175	0.3109	0.930197	0.0461169	0.04	0.0018371	-0.0016901	-0.00170059
-357	0.86	-0.00942708	40.6478	-0.150823	0.484431	0.435051	1.28669	-0.934611	0.1	0.00187231	0.00136871	0.00138782
-356	0.85375	-0.00489583	41.0829	-0.158117	0.856386	0.558995	1.63404	-0.490573	0.14	0.00198666	0.0142388	0.0145922
-355	0.85	-0.00333333	41.6419	-0.162519	1.32857	0.682671	1.99556	-0.338552	0.12	0.00215236	0.0171028	0.0177657
-354	0.84625	-0.00494792	42.3246	-0.16694	1.89669	0.806021	2.35614	-0.510776	0.13	0.0023369	0.00980933	0.0103566
-353	0.84	-0.00682292	43.1306	-0.174353	2.55579	0.928986	2.68364	-0.717747	0.2	0.00253349	0.0120804	0.0129972
-352	0.833125	-0.0065625	44.0596	-0.182572	3.30034	1.05151	3.00141	-0.705222	0.23	0.0027631	0.0241125	0.0265013
-351	0.826875	-0.00651042	45.1111	-0.190102	4.12436	1.17353	3.34971	-0.716322	0.26	0.00302644	0.0162215	0.018254
-350	0.82	-0.00697917	46.2846	-0.198451	5.02163	1.29499	3.65187	-0.787873	0.29	0.00331284	0.0178022	0.0205539
-349	0.813125	-0.00651042	47.5796	-0.20687	5.98574	1.41583	3.94396	-0.755519	0.31	0.00363169	0.029152	0.0345998
-348	0.806875	-0.00651042	48.9954	-0.214587	7.01023	1.536	4.27871	-0.778001	0.34	0.00398176	0.0206591	0.0252495
-347	0.8	-0.00697917	50.5314	-0.223144	8.08872	1.65545	4.5545	-0.860164	0.37	0.00435119	0.0215947	0.0272203
-346	0.793125	-0.00645833	52.1869	-0.231774	9.21497	1.7741	4.81993	-0.822049	0.38	0.00475098	0.032332	0.0420899
-345	0.786875	-0.00671875	53.961	-0.239686	10.383	1.89192	5.14001	-0.884269	0.4	0.00517655	0.0233069	0.0313725
-344	0.779375	-0.00833333	55.8529	-0.249263	11.5869	2.00884	5.38858	-1.13522	0.45	0.00560189	0.0237017	0.0330225
-343	0.770625	-0.00838542	57.8617	-0.260553	12.8215	2.1248	5.62659	-1.1834	0.52	0.00604621	0.0239408	0.0345552
-342	0.763125	-0.00651042	59.9865	-0.270333	14.0815	2.23977	5.854	-0.95253	0.54	0.00653635	0.034039	0.0509348
-341	0.7575	-0.00510417	62.2263	-0.277732	15.3622	2.35368	6.15172	-0.774667	0.49	0.00707406	0.0244645	0.0379747
-340	0.7525	-0.00515625	64.58	-0.284354	16.6594	2.46649	6.36173	-0.812172	0.5	0.00762902	0.0343284	0.0553014
-339	0.746875	-0.00630208	67.0465	-0.291857	17.9689	2.57813	6.6497	-1.03057	0.55	0.00819093	0.0245526	0.0410636
-338	0.74	-0.00708333	69.6246	-0.301105	19.2872	2.68857	6.84209	-1.20286	0.59	0.00875485	0.0242298	0.042082
-337	0.733125	-0.00635417	72.3132	-0.310439	20.6109	2.79775	7.02373	-1.12071	0.66	0.00934515	0.0338293	0.0610232
-336	0.7275	-0.00505208	75.1109	-0.318141	21.9372	2.90563	7.29455	-0.925528	0.69	0.00998206	0.0238252	0.04464
-335	0.723125	-0.0034375	78.0166	-0.324173	23.2633	3.01215	7.45838	-0.654102	0.71	0.0106625	0.0332996	0.0648052
-334	0.720625	-0.00161458	81.0287	-0.327636	24.5868	3.11728	7.71868	-0.319092	0.74	0.0114024	0.0331856	0.0670769
-333	0.719375	-0.00166667	84.146	-0.329372	25.9057	3.22096	7.9754	-0.342057	0.76	0.0121658	0.0330259	0.0693223
-332	0.716875	-0.00333333	87.3669	-0.332854	27.2181	3.32315	8.22843	-0.7103	0.77	0.0129176	0.0228261	0.0497466
-331	0.713125	-0.00338542	90.6901	-0.338099	28.5224	3.4238	8.35993	-0.748838	0.81	0.0136787	0.0321385	0.0727059
-330	0.710625	-0.00145833	94.1139	-0.34161	29.8171	3.52289	8.60186	-0.334755	0.83	0.0145054	0.0318766	0.074836
-329	0.71	-0.0003125	97.6368	-0.34249	31.1011	3.62036	8.83985	-0.0744183	0.82	0.015382	0.0315886	0.0769358
-328	0.709375	-0.00145833	101.257	-0.343371	32.3731	3.71617	9.0738	-0.360163	0.84	0.0162533	0.0312782	0.0790045
-327	0.706875	-0.00338542	104.973	-0.346901	33.6324	3.81029	9.30361	-0.866777	0.87	0.017097	0.0209486	0.0548551
-326	0.703125	-0.00333333	108.784	-0.352221	34.8781	3.90268	9.39499	-0.884419	0.89	0.0179481	0.0301716	0.0818741
-325	0.700625	-0.00166667	112.686	-0.355782	36.1096	3.9933	9.61314	-0.458074	0.9	0.0188636	0.0298172	0.0838151
-324	0.699375	-0.00166667	116.68	-0.357568	37.3262	4.08212	9.82696	-0.474307	0.91	0.0197988	0.0294517	0.0857213
-323	0.696875	-0.00333333	120.762	-0.361149	38.5277	4.1691	10.0364	-0.981802	0.93	0.0207043	0.019077	0.0574678
-322	0.693125	-0.00333333	124.931	-0.366545	39.7135	4.25422	10.0949	-1.0157	0.93	0.0216122	0.0282853	0.0881483
-321	0.690625	-0.00166667	129.185	-0.370158	40.8834	4.33743	10.2924	-0.525142	0.95	0.0225889	0.0279033	0.0899191
-320	0.689375	-0.00166667	133.522	-0.37197	42.0372	4.41872	10.4853	-0.542774	1	0.0235832	0.0275172	0.0916522
-319	0.686875	-0.00333333	137.941	-0.375603	43.1747	4.49804	10.6735	-1.12147	1.02	0.0245384	0.0171282	0.0589374
-318	0.683125	-0.00338542	142.439	-0.381077	44.2958	4.57538	10.6997	-1.17614	1.05	0.0254907	0.0263499	0.0936254
-317	0.680625	-0.00151042	147.015	-0.384744	45.4005	4.65071	10.8759	-0.541593	1.06	0.0265242	0.025964	0.0952173
-316	0.68	-0.00015625	151.665	-0.385662	46.4886	4.72401	11.0473	-0.0577993	1.08	0.0276231	0.025578	0.0967692
-315	0.68	5.20833e-05	156.389	-0.385662	47.5602	4.79524	11.2139	0.0198665	1.1	0.0287465	0.0251928	0.0982805
-314	0.68	-2.77556e-17	161.185	-0.385662	48.6154	4.8644	11.3756	-1.09116e-14	1.14	0.029884	0.0248089	0.0997504
-313	0.68	-2.77556e-17	166.049	-0.385662	49.6542	4.93145	11.5324	-1.12409e-14	1.17	0.0310373	0.0244268	0.101178
-312	0.68	-2.77556e-17	170.98	-0.385662	50.6767	4.99639	11.6842	-1.15748e-14	1.21	0.0322057	0.0240472	0.102564
-311	0.68	-2.77556e-17	175.977	-0.385662	51.6831	5.05919	11.8311	-1.1913e-14	1.28	0.0333888	0.0236703	0.103907
-310	0.68	-2.77556e-17	181.036	-0.385662	52.6733	5.11983	11.9729	-1.22555e-14	1.22	0.0345861	0.0232966	0.105206
-309	0.68	-2.77556e-17	186.156	-0.385662	53.6477	5.17831	12.1097	-1.26021e-14	1.17	0.0357971	0.0229262	0.106462
-308	0.68	-2.77556e-17	191.334	-0.385662	54.6063	5.2346	12.2413	-1.29527e-14	1.19	0.0370212	0.0225595	0.107673
-307	0.68	-2.77556e-17	196.569	-0.385662	55.5493	5.2887	12.3678	-1.3307e-14	1.2	0.038258	0.0221967	0.10884
-306	0.68	-2.77556e-17	201.857	-0.385662	56.4769	5.3406	12.4892	-1.3665e-14	1.21	0.0395069	0.021838	0.109962
-305	0.68	5.20833e-05	207.198	-0.385662	57.3893	5.39029	12.6054	0.0263209	1.13	0.0407701	0.0214834	0.111039
-304	0.68	-0.00015625	212.588	-0.385662	58.2866	5.43775	12.7164	-0.0810169	1.08	0.0420336	0.0211332	0.11207
-303	0.679375	-0.0015625	218.026	-0.386582	59.169	5.48299	12.8222	-0.830892	1.17	0.0432327	0.0207874	0.113056
-302	0.676875	-0.00322917	223.509	-0.390269	60.0368	5.526	12.9227	-1.76036	1.5	0.044349	0.010446	0.0582409
-301	0.67375	-0.001875	229.035	-0.394896	60.8901	5.56677	12.8266	-1.04742	1.6	0.0455269	0.0198134	0.1132
-300	0.67375	0.001875	234.602	-0.394896	61.7291	5.6053	12.9154	1.07287	1.36	0.0469257	0.029486	0.172556
-299	0.676875	0.00322917	240.207	-0.390269	62.5541	5.64159	13.1931	1.89188	1.17	0.0484342	0.019449	0.116538
-298	0.679375	0.0015625	245.849	-0.386582	63.3651	5.67565	13.2727	0.936923	1.22	0.0498552	0.0191258	0.117293
-297	0.68	0.00015625	251.524	-0.385662	64.1625	5.70747	13.3471	0.0958553	1.36	0.0511995	0.0188072	0.118002
-296	0.68	-5.20833e-05	257.232	-0.385662	64.9465	5.73705	13.4163	-0.0326768	1.33	0.0525379	0.0184932	0.118664
-295	0.68	-2.77556e-17	262.969	-0.385662	65.7172	5.76441	13.4803	-1.78021e-14	1.36	0.0538859	0.0181836	0.11928
-294	0.68	-2.77556e-17	268.733	-0.385662	66.4747	5.78954	13.5391	-1.81923e-14	1.36	0.0552398	0.0178785	0.11985
-293	0.68	-2.77556e-17	274.523	-0.385662	67.2195	5.81246	13.5926	-1.85842e-14	1.36	0.0565991	0.0175779	0.120373
-292	0.68	-2.77556e-17	280.335	-0.385662	67.9515	5.83317	13.6411	-1.89777e-14	1.38	0.0579632	0.0172818	0.120851
-291	0.68	-2.77556e-17	286.168	-0.385662	68.671	5.85167	13.6844	-1.93726e-14	1.41	0.0593316	0.0169899	0.121282
-290	0.68	-2.77556e-17	292.02	-0.385662	69.3782	5.86799	13.7225	-1.97687e-14	1.46	0.0607038	0.0167024	0.121668
-289	0.68	-5.20833e-05	297.888	-0.385662	70.0733	5.88213	13.7556	-0.0378415	1.5	0.0620756	0.0164192	0.122008
-288	0.68	0.00015625	303.77	-0.385662	70.7565	5.89411	13.7836	0.115766	1.51	0.0634656	0.0161401	0.122303
-287	0.680625	0.0015625	309.664	-0.384744	71.4279	5.90393	13.8066	1.18012	1.45	0.0649642	0.0158652	0.122552
-286	0.683125	0.00322917	315.568	-0.381077	72.0878	5.91162	13.8245	2.48542	1.37	0.0665952	0.0255944	0.201475
-285	0.68625	0.001875	321.48	-0.376513	72.7362	5.91719	14.0411	1.47018	1.33	0.0681463	0.015553	0.124724
-284	0.68625	-0.001875	327.397	-0.376513	73.3734	5.92066	14.0493	-1.49724	1.35	0.0694016	0.00528625	0.0431725
-283	0.683125	-0.00322917	333.318	-0.381077	73.9996	5.92204	13.8489	-2.62522	1.37	0.0705239	0.0148058	0.123104
-282	0.680625	-0.0015625	339.24	-0.384744	74.6149	5.92135	13.8473	-1.29283	1.39	0.0717794	0.0145506	0.123133
-281	0.68	-0.00015625	345.161	-0.385662	75.2195	5.91862	13.8409	-0.13154	1.41	0.0731503	0.0142993	0.123118
-280	0.68	0	351.08	-0.385662	75.8135	5.91387	13.8298	0	1.42	0.0745333	0.0140516	0.12306
-279	0.68	0.00015625	356.994	-0.385662	76.3971	5.90711	13.814	0.136049	1.45	0.0759283	0.0138076	0.12296
-278	0.680625	0.00151042	362.901	-0.384744	76.9705	5.89837	13.7936	1.33691	1.46	0.0774413	0.0135671	0.122818
-277	0.683125	0.00338542	368.799	-0.381077	77.5338	5.88768	13.7685	3.04522	1.48	0.0791227	0.0233302	0.214631
-276	0.686875	0.00338542	374.687	-0.375603	78.0872	5.87505	13.9411	3.09383	1.49	0.0808262	0.0132893	0.12421
-275	0.689375	0.00151042	380.562	-0.37197	78.6308	5.86051	13.9066	1.40197	1.52	0.0823571	0.0130558	0.123941
-274	0.69	0.00015625	386.422	-0.371064	79.1647	5.84409	13.8676	0.147265	1.52	0.0837585	0.0128257	0.123631
-273	0.69	-5.20833e-05	392.266	-0.371064	79.6891	5.82582	13.8242	-0.0498306	1.48	0.085136	0.0125989	0.123282
-272	0.69	-5.20833e-05	398.092	-0.371064	80.2042	5.80571	13.7765	-0.0505707	1.43	0.0865086	0.0123754	0.122893
-271	0.69	0.00015625	403.898	-0.371064	80.7101	5.78381	13.7246	0.153925	1.53	0.0878964	0.012155	0.122465
-270	0.690625	0.00151042	409.682	-0.370158	81.2068	5.76013	13.6684	1.50924	1.71	0.0894142	0.0119378	0.121999
-269	0.693125	0.00338542	415.442	-0.366545	81.6946	5.73471	13.608	3.43035	1.74	0.091118	0.0217237	0.225127
-268	0.696875	0.00338542	421.177	-0.361149	82.1736	5.70757	13.7399	3.4777	1.49	0.0928398	0.0116794	0.122707
-267	0.699375	0.00151042	426.884	-0.357568	82.6439	5.67875	13.6706	1.57262	1.16	0.0943641	0.0114682	0.122121
-266	0.7	0.000208333	432.563	-0.356675	83.1056	5.64828	13.5972	0.219798	1.06	0.0957458	0.01126	0.121499
-265	0.7	-0.000260417	438.211	-0.356675	83.5589	5.61618	13.5199	-0.278335	1.09	0.09707	0.0110547	0.120841
-264	0.699375	-0.00135417	443.827	-0.357568	84.0038	5.58249	13.4388	-1.46589	1.48	0.0982673	0.0108522	0.120148
-263	0.6975	-0.00192708	449.41	-0.360253	84.4405	5.54724	13.354	-2.11232	1.78	0.0993914	0.000652468	0.00731453
-262	0.69625	0.000104167	454.957	-0.362046	84.8691	5.51046	13.0759	0.115589	1.75	0.100711	0.0203061	0.230453
-261	0.698125	0.00354167	460.468	-0.359357	85.2898	5.47218	13.1733	3.97762	2.07	0.102426	0.0102612	0.117864
-260	0.703125	0.00619792	465.94	-0.352221	85.7025	5.43244	13.0776	7.04355	2.36	0.104438	0.0200696	0.233266
-259	0.71	0.00713542	471.372	-0.34249	86.1075	5.39127	13.1639	8.20351	2.51	0.106575	0.0200217	0.235423
-258	0.716875	0.00635417	476.764	-0.332854	86.5048	5.34869	13.2439	7.38887	1.94	0.108638	0.00997097	0.118584
-257	0.7225	0.00510417	482.112	-0.325038	86.8946	5.30475	13.1351	6.0019	1.16	0.110551	0.0197817	0.237901
-256	0.726875	0.00328125	487.417	-0.319001	87.277	5.25947	13.2038	3.90082	0.57	0.112262	0.00972818	0.118281
-255	0.72875	0.000104167	492.676	-0.316425	87.6519	5.21289	13.0869	0.125172	1	0.113583	0.00954132	0.117261
-254	0.7275	-0.00171875	497.889	-0.318141	88.0197	5.16504	12.9668	-2.08719	1.44	0.114671	-0.000643083	-0.007987
-253	0.72625	-5.20833e-05	503.054	-0.319861	88.3802	5.11596	12.6676	-0.0639043	1.17	0.115932	0.0190492	0.239043
-252	0.7275	0.001875	508.17	-0.318141	88.7338	5.06567	12.7173	2.32395	1.43	0.117436	0.0089953	0.114027
-251	0.729375	0.00130208	513.236	-0.315567	89.0803	5.01422	12.5881	1.62994	1.55	0.118857	0.00881799	0.112894
-250	0.73	0.000364583	518.25	-0.314711	89.42	4.96162	12.4561	0.460842	1.86	0.120149	0.00864297	0.111734
-249	0.730625	0.00140625	523.212	-0.313855	89.7529	4.90793	12.3213	1.79455	2.05	0.121561	0.00847018	0.110549
-248	0.733125	0.00354167	528.12	-0.310439	90.0791	4.85316	12.1838	4.56201	2	0.123235	0.0182996	0.241078
-247	0.7375	0.00484375	532.973	-0.304489	90.3987	4.79735	12.2087	6.29655	1.86	0.125086	0.00824252	0.109585
-246	0.7425	0.00505208	537.77	-0.297732	90.7118	4.74053	12.0641	6.62649	1.71	0.126955	0.0180739	0.242456
-245	0.7475	0.00505208	542.511	-0.291021	91.0184	4.68273	12.078	6.6849	1.63	0.128831	0.00801427	0.108457
-244	0.7525	0.00479167	547.194	-0.284354	91.3187	4.62399	11.9265	6.39505	1.56	0.130663	0.0178476	0.243616
-243	0.756875	0.00369792	551.818	-0.278557	91.6127	4.56434	11.9296	4.97701	1.61	0.132354	0.00778542	0.107167
-242	0.76	0.00296875	556.382	-0.274437	91.9005	4.5038	11.7714	4.02868	1.68	0.133934	0.00762064	0.105767
-241	0.763125	0.00348958	560.886	-0.270333	92.1822	4.44242	11.611	4.7738	1.67	0.135572	0.0174579	0.244259
-240	0.766875	0.00348958	565.328	-0.265431	92.4578	4.38021	11.599	4.81161	1.7	0.137214	0.00739306	0.104258
-239	0.77	0.00296875	569.708	-0.261365	92.7275	4.3172	11.4322	4.12517	1.7	0.138769	0.00723207	0.102778
-238	0.773125	0.00369792	574.025	-0.257315	92.9912	4.25344	11.2633	5.17731	1.71	0.140413	0.017073	0.24447
-237	0.7775	0.00484375	578.279	-0.251672	93.2492	4.18894	11.2366	6.8318	1.7	0.14222	0.0070056	0.101057
-236	0.7825	0.00484375	582.468	-0.245261	93.5013	4.12374	11.0617	6.88129	1.68	0.144014	0.0168482	0.244799
-235	0.786875	0.00369792	586.592	-0.239686	93.7478	4.05786	11.0245	5.29065	1.65	0.145646	0.00677845	0.099186
-234	0.79	0.00291667	590.649	-0.235722	93.9887	3.99132	10.8437	4.20177	1.66	0.147151	0.00662269	0.0975772
-233	0.793125	0.00369792	594.641	-0.231774	94.224	3.92417	10.6613	5.36325	1.68	0.148753	0.0164687	0.244286
-232	0.7975	0.00484375	598.565	-0.226273	94.4538	3.85642	10.6099	7.07146	1.65	0.150521	0.0063964	0.0955061
-231	0.8025	0.00484375	602.421	-0.220023	94.6782	3.7881	10.4219	7.11702	1.57	0.152275	0.0162439	0.244105
-230	0.806875	0.00369792	606.209	-0.214587	94.8972	3.71923	10.3603	5.46759	1.47	0.153858	0.00616932	0.0932919
-229	0.81	0.00291667	609.929	-0.210721	95.1109	3.64984	10.167	4.33892	1.63	0.155308	0.00601832	0.0915669
-228	0.813125	0.00369792	613.579	-0.20687	95.3193	3.57996	9.97236	5.53405	1.81	0.156859	0.015869	0.242886
-227	0.8175	0.00484375	617.158	-0.201504	95.5226	3.5096	9.89707	7.29113	1.8	0.158578	0.00579181	0.0891652
-226	0.8225	0.00489583	620.668	-0.195407	95.7207	3.43879	9.69739	7.41143	1.27	0.160289	0.0156438	0.242206
-225	0.826875	0.00354167	624.107	-0.190102	95.9137	3.36755	9.61231	5.39117	0.99	0.161789	0.00556436	0.086628
-224	0.829375	0.00140625	627.474	-0.187083	96.1017	3.29591	9.40782	2.15216	1.26	0.162945	0.00541762	0.0847986
-223	0.83	0.0003125	630.77	-0.18633	96.2848	3.22389	9.20223	0.48077	1.1	0.163913	0.00527237	0.0829586
-222	0.830625	0.00145833	633.994	-0.185577	96.4629	3.15149	8.9956	2.25506	1.15	0.165038	0.00512858	0.0811085
-221	0.833125	0.00338542	637.146	-0.182572	96.6361	3.07876	8.78798	5.26098	1.19	0.166443	0.0149862	0.238185
-220	0.836875	0.00333333	640.224	-0.178081	96.8046	3.0057	8.6828	5.20508	1.12	0.167832	0.00490359	0.0783124
-219	0.839375	0.00166667	643.23	-0.175098	96.9682	2.93233	8.47085	2.61476	1.31	0.168941	0.00476226	0.0764124
-218	0.840625	0.00161458	646.162	-0.17361	97.1271	2.85867	8.25807	2.54459	1.82	0.170021	0.00462227	0.0745042
-217	0.843125	0.0034375	649.021	-0.17064	97.2813	2.78474	8.0445	5.44149	1.94	0.17137	0.0144836	0.234487
-216	0.8475	0.00505208	651.806	-0.165464	97.4309	2.71055	7.92341	8.03165	1.63	0.172965	0.00439786	0.0715062
-215	0.853125	0.00635417	654.516	-0.158849	97.5759	2.63613	7.70585	10.1437	1.83	0.17475	0.01426	0.232822
-214	0.86	0.00703125	657.153	-0.150823	97.7164	2.56148	7.57573	11.2698	2.18	0.176635	0.0141719	0.232315
-213	0.866875	0.00645833	659.714	-0.14286	97.8523	2.48662	7.43984	10.3918	2.54	0.178418	0.00408174	0.0671715
-212	0.873125	0.00671875	662.201	-0.135677	97.9837	2.41156	7.21528	10.8516	2.2	0.180224	0.0139442	0.23034
-211	0.880625	0.00833333	664.612	-0.127123	98.1107	2.33633	7.07052	13.5084	1.46	0.182282	0.0138516	0.229643
-210	0.889375	0.00838542	666.949	-0.117236	98.2333	2.26092	6.92007	13.6406	1.16	0.184338	0.013757	0.228876
-209	0.896875	0.0065625	669.209	-0.108839	98.3516	2.18536	6.76394	10.7114	0.92	0.186086	0.00366033	0.0611035
-208	0.9025	0.005	671.395	-0.102587	98.4655	2.10965	6.52961	8.18774	0.97	0.187558	0.0135225	0.226474
-207	0.906875	0.0034375	673.504	-0.0977507	98.5751	2.0338	6.3648	5.64676	1.16	0.188759	0.00342331	0.0575136
-206	0.909375	0.00161458	675.538	-0.0949977	98.6804	1.95783	6.12705	2.66028	1.25	0.189638	0.00328596	0.0553728
-205	0.910625	0.00161458	677.496	-0.0936241	98.7815	1.88175	5.88895	2.66799	1.37	0.190493	0.00314956	0.0532282
-204	0.913125	0.00348958	679.378	-0.0908825	98.8784	1.80556	5.65051	5.78231	1.41	0.191637	0.0130141	0.220551
-203	0.9175	0.00484375	681.183	-0.0861027	98.9712	1.72927	5.47124	8.04752	1.36	0.192988	0.0029111	0.0494659
-202	0.9225	0.00505208	682.913	-0.0806679	99.0598	1.65289	5.2296	8.41496	1.2	0.194353	0.0127759	0.21764
-201	0.9275	0.00505208	684.566	-0.0752625	99.1442	1.57644	5.04191	8.43532	1.02	0.195701	0.00267012	0.0455964
-200	0.9325	0.00479167	686.142	-0.0698861	99.2246	1.49991	4.79715	8.01894	0.91	0.196982	0.012535	0.214547
-199	0.936875	0.00369792	687.642	-0.0652054	99.3009	1.42331	4.60112	6.20206	1.08	0.198062	0.00242642	0.041621
-198	0.94	0.00296875	689.065	-0.0618754	99.3731	1.34666	4.35331	4.98942	1.15	0.198997	0.00229129	0.0393845
-197	0.943125	0.00354167	690.412	-0.0585564	99.4413	1.26995	4.10533	5.96392	0.98	0.200004	0.0121568	0.209369
-196	0.946875	0.00328125	691.682	-0.0545882	99.5055	1.19318	3.89822	5.53556	0.59	0.200947	0.00204453	0.0352763
-195	0.949375	0.00161458	692.875	-0.0519514	99.5657	1.11638	3.64729	2.72855	0.96	0.201585	0.00190987	0.0330098
-194	0.950625	0.00182292	693.991	-0.0506356	99.622	1.03954	3.39624	3.08558	1.52	0.202233	0.00177577	0.0307416
-193	0.95375	0.00484375	695.031	-0.0473537	99.6743	0.962656	3.14507	8.21111	1.35	0.203368	0.0116422	0.201847
-192	0.96	0.00677083	695.994	-0.040822	99.7226	0.885745	2.92425	11.4938	0.98	0.20481	0.011525	0.200092
-191	0.96625	0.00489583	696.879	-0.0343327	99.7671	0.808806	2.69806	8.32148	0.28	0.205912	0.00140541	0.0244311
-190	0.969375	0.00166667	697.688	-0.0311037	99.8076	0.731843	2.44132	2.83613	-0.09	0.20644	0.00127036	0.0221091
-189	0.97	5.20833e-05	698.42	-0.0304592	99.8442	0.654859	2.18452	0.0887221	0.34	0.206667	0.00113568	0.0197859
-188	0.97	5.20833e-05	699.075	-0.0304592	99.877	0.577857	1.92765	0.0888052	1.13	0.206869	0.00100132	0.0174616
-187	0.970625	0.00161458	699.653	-0.0298151	99.9059	0.500839	1.67073	2.75524	1.61	0.207312	0.000867257	0.0151361
-186	0.97375	0.005	700.154	-0.0266007	99.9309	0.423808	1.41376	8.53846	1.9	0.208307	0.0107334	0.187463
-185	0.980625	0.0084375	700.577	-0.0195652	99.952	0.346767	1.16869	14.4174	1.8	0.209865	0.010606	0.18535
-184	0.99	0.00979167	700.924	-0.0100503	99.9693	0.269716	0.918285	16.7395	1.01	0.211631	0.010476	0.183168
-183	0.999375	0.0084375	701.194	-0.000625195	99.9827	0.192659	0.662559	14.4301	0.25	0.21314	0.0103433	0.180919
-182	1.00625	0.005	701.387	0.00623055	99.9923	0.115597	0.401517	8.55349	0.02	0.214036	0.000208037	0.00363984
-181	1.00937	0.00161458	701.502	0.00933133	99.9981	0.0385327	0.13384	2.76252	-0.01	0.214326	6.93434e-05	0.00121344
-180	1.01	5.20833e-05	701.541	0.00995033	100	-0.0385327	-0.13384	0.0891185	0.12	0.214321	-6.93482e-05	-0.00121359			289.674
-179	1.01	0.000104167	701.502	0.00995033	99.9981	-0.115597	-0.401517	0.178227	0.29	0.214299	-0.00020808	-0.00364119			289.627
-178	1.01063	0.00151042	701.387	0.010569	99.9923	-0.192659	-0.669185	2.58387	0.46	0.21449	-0.000346895	-0.00606931			289.547
-177	1.01313	0.00338542	701.194	0.0130396	99.9827	-0.269716	-0.936836	5.78984	0.27	0.214975	0.00951417	0.166415			292.301
-176	1.01688	0.00333333	700.924	0.0167342	99.9693	-0.346767	-1.21639	5.69857	0.14	0.215424	-0.000631129	-0.011035			292.157
-175	1.01938	0.00166667	700.577	0.0191897	99.952	-0.423808	-1.48664	2.84788	0.27	0.21556	-0.000771826	-0.0134884			291.98
-174	1.02062	0.00161458	700.154	0.0204152	99.9309	-0.500839	-1.75685	2.75721	0.76	0.21566	-0.000912778	-0.015942			291.771
-173	1.02313	0.00348958	699.653	0.0228617	99.9059	-0.577857	-2.02701	5.95487	0.59	0.216053	0.00894597	0.156133			294.388
-172	1.0275	0.00489583	699.075	0.0271287	99.877	-0.654859	-2.31964	8.34769	0.11	0.216655	-0.00120734	-0.0210541			294.113
-171	1.0325	0.00489583	698.42	0.031983	99.8442	-0.731843	-2.59233	8.33987	0.3	0.21723	0.00864929	0.150689			296.657
-170	1.03687	0.00348958	697.688	0.0362114	99.8076	-0.808806	-2.89276	5.93815	0.27	0.217535	-0.00150901	-0.0262627			296.313
-169	1.03938	0.00161458	696.879	0.0386196	99.7671	-0.885745	-3.16794	2.74432	0.2	0.217492	-0.00165469	-0.0287646			295.936
-168	1.04062	0.00166667	695.994	0.0398215	99.7226	-0.962656	-3.44302	2.82924	0.07	0.217431	-0.00180088	-0.0312662			295.527
-167	1.04313	0.00333333	695.031	0.042221	99.6743	-1.03954	-3.71799	5.65066	0.02	0.217624	0.00805235	0.139608			297.922
-166	1.04688	0.00333333	693.991	0.0458095	99.622	-1.11638	-4.03122	5.64221	0.03	0.217785	-0.00211516	-0.036617			297.443
-165	1.04937	0.00166667	692.875	0.0481947	99.5657	-1.19318	-4.30856	2.81657	0.05	0.217636	-0.00226461	-0.0391411			296.931
-164	1.05063	0.00166667	691.682	0.0493852	99.5055	-1.26995	-4.58574	2.81171	0.15	0.217459	-0.00241477	-0.0416645			296.386
-163	1.05313	0.00328125	690.412	0.0517619	99.4413	-1.34666	-4.86274	5.5254	0.05	0.217525	0.00743432	0.128037			298.625
-162	1.05688	0.00354167	689.065	0.0553164	99.3731	-1.42331	-5.1885	5.95229	-0.16	0.217601	-0.00274326	-0.0471532			298.008
-161	1.06	0.00302083	687.642	0.0582689	99.3009	-1.49991	-5.46772	5.06647	-0.26	0.217561	-0.00289725	-0.0496972			297.358
-160	1.06313	0.00348958	686.142	0.0612127	99.2246	-1.57644	-5.7467	5.83988	-0.07	0.217571	0.00694787	0.118919			299.474
-159	1.06688	0.00348958	684.566	0.0647338	99.1442	-1.65289	-6.08225	5.82646	0.08	0.217545	-0.00323821	-0.0552974			298.75
-158	1.07	0.00302083	682.913	0.0676586	99.0598	-1.72927	-6.36329	5.03162	0.06	0.217412	-0.00339649	-0.0578601			297.994
-157	1.07313	0.00354167	681.183	0.070575	98.9712	-1.80556	-6.64401	5.88421	-0.39	0.217336	0.0064442	0.109501			299.982
-156	1.07688	0.00333333	679.378	0.0740633	98.8784	-1.88175	-6.98908	5.5234	-0.61	0.217189	-0.00375093	-0.0635674			299.151
-155	1.07938	0.00145833	677.496	0.0763822	98.7815	-1.95783	-7.27167	2.40979	-0.32	0.216703	-0.00391396	-0.0661465			298.286
-154	1.08	0.0003125	675.538	0.076961	98.6804	-2.0338	-7.55383	0.514892	-0.25	0.215999	-0.00407817	-0.0687226			297.388
-153	1.08062	0.00140625	673.504	0.0775396	98.5751	-2.10965	-7.83553	2.31004	-0.13	0.215447	-0.00424361	-0.0712952			296.457
-152	1.08313	0.00354167	671.395	0.0798504	98.4655	-2.18536	-8.11673	5.79965	0.07	0.215215	0.00558967	0.0936157			298.228
-151	1.0875	0.00489583	669.209	0.0838815	98.3516	-2.26092	-8.47514	7.99107	-0.16	0.215167	-0.00462076	-0.0771364			297.22
-150	1.0925	0.00484375	666.949	0.0884686	98.2333	-2.33633	-8.75781	7.87935	-0.61	0.215079	0.00520827	0.0866503			298.896
-149	1.09688	0.00369792	664.612	0.0924652	98.1107	-2.41156	-9.12277	5.99434	-0.6	0.214766	-0.00500967	-0.0830543			297.812
-148	1.1	0.00291667	662.201	0.0953102	97.9837	-2.48662	-9.4067	4.71078	-0.07	0.214296	-0.00518514	-0.0856514			296.694
-147	1.10313	0.00364583	659.714	0.0981471	97.8523	-2.56148	-9.68989	5.86636	0.17	0.213914	0.00463785	0.0763233			298.228
-146	1.1075	0.005	657.153	0.102105	97.7164	-2.63613	-10.0629	8.01406	0.02	0.213709	-0.0055911	-0.0916532			297.032
-145	1.11313	0.00635417	654.516	0.107171	97.5759	-2.71055	-10.347	10.1437	-0.1	0.213689	0.00422704	0.0690147			298.467
-144	1.12	0.00708333	651.806	0.113329	97.4309	-2.78474	-10.726	11.2609	-0.28	0.213742	0.00398984	0.064872			299.845
-143	1.12688	0.00630208	649.021	0.119448	97.2813	-2.85867	-11.1091	9.97606	-0.22	0.213629	-0.00625245	-0.101226			298.524
-142	1.1325	0.00515625	646.162	0.124428	97.1271	-2.93233	-11.3953	8.12628	0.01	0.213302	0.0035571	0.0573352			299.799
-141	1.1375	0.00510417	643.23	0.128833	96.9682	-3.0057	-11.7838	8.00769	0.17	0.212924	-0.00669395	-0.107407			298.399
-140	1.14312	0.00645833	640.224	0.133766	96.8046	-3.07876	-12.0702	10.0848	0.17	0.212726	0.00311009	0.0496694			299.569
-139	1.15063	0.00854167	637.146	0.140305	96.6361	-3.15149	-12.4638	13.2739	0.14	0.212807	0.00284996	0.0452962			300.679
-138	1.16	0.00989583	633.994	0.14842	96.4629	-3.22389	-12.8609	15.3022	0.11	0.213051	0.00258428	0.0408704			301.729
-137	1.17	0.00989583	630.77	0.157004	96.2848	-3.29591	-13.2616	15.2244	0.02	0.213247	0.00231294	0.0363932			302.718
-136	1.17937	0.00848958	627.474	0.164985	96.1017	-3.36755	-13.6657	12.9927	-0.11	0.21318	0.00203584	0.0318657			303.645
-135	1.18687	0.00661458	624.107	0.171324	95.9137	-3.43879	-14.073	10.0688	-0.2	0.21278	-0.00824714	-0.128395			301.972
-134	1.19312	0.00661458	620.668	0.176576	95.7207	-3.5096	-14.3628	10.0133	-0.18	0.212345	0.00153502	0.0237661			302.787
-133	1.20063	0.00848958	617.158	0.182842	95.5226	-3.57996	-14.7739	12.7791	-0.09	0.212145	0.0012418	0.0191175			303.539
-132	1.21	0.00984375	613.579	0.19062	95.3193	-3.64984	-15.1878	14.7315	0.08	0.212099	0.000942373	0.0144237			304.228
-131	1.22	0.0100521	609.929	0.198851	95.1109	-3.71923	-15.6044	14.9538	0.02	0.212034	0.000636625	0.00968605			304.851
-130	1.23	0.01	606.209	0.207014	94.8972	-3.7881	-16.0236	14.7856	-0.09	0.211911	0.000324433	0.00490605			305.409
-129	1.24	0.01	602.421	0.215111	94.6782	-3.85642	-16.4453	14.6932	0.05	0.211735	5.67256e-06	8.5244e-05			305.901
-128	1.25	0.01	598.565	0.223144	94.4538	-3.92417	-16.8691	14.5991	-0.17	0.211508	-0.000319783	-0.00477476			306.327
-127	1.26	0.01	594.641	0.231112	94.224	-3.99132	-17.2951	14.5034	-0.41	0.211229	-0.000652064	-0.00967229			306.685
-126	1.27	0.01	590.649	0.239017	93.9887	-4.05786	-17.7229	14.4061	-0.48	0.210898	-0.000991303	-0.0146056			306.977
-125	1.28	0.00994792	586.592	0.24686	93.7478	-4.12374	-18.1525	14.2326	-0.08	0.210506	-0.00133763	-0.019573			307.2
-124	1.29	0.0101563	582.468	0.254642	93.5013	-4.18894	-18.5836	14.4285	0.07	0.21009	-0.0016912	-0.0245725			307.355
-123	1.30063	0.0114583	578.279	0.262845	93.2492	-4.25344	-19.016	16.1613	-0.15	0.209805	-0.00205213	-0.0296024			307.441
-122	1.31312	0.0135417	574.025	0.27241	92.9912	-4.3172	-19.4495	18.9592	0.04	0.209756	0.00757942	0.10853			309.787
-121	1.3275	0.0148438	569.708	0.283297	92.7275	-4.38021	-20.0346	20.6259	0.3	0.209815	-0.00289363	-0.0411225			309.717
-120	1.3425	0.0150521	565.328	0.294534	92.4578	-4.44242	-20.472	20.7545	0.2	0.209843	0.00672029	0.0947704			311.869
-119	1.3575	0.0150521	560.886	0.305645	92.1822	-4.5038	-21.0646	20.5915	-0.28	0.209796	-0.00377507	-0.0528182			311.64
-118	1.3725	0.0148438	556.382	0.316634	91.9005	-4.56434	-21.5047	20.1434	-0.68	0.209659	0.0058205	0.0807826			313.596
-117	1.38688	0.0135937	551.818	0.327053	91.6127	-4.62399	-22.1038	18.2958	-1.13	0.209279	-0.00469801	-0.0646686			313.205
-116	1.39938	0.0113021	547.194	0.336026	91.3187	-4.68273	-22.5456	15.084	-1.5	0.208533	-0.00512155	-0.0699079			312.743
-115	1.40937	0.00859375	542.511	0.343146	91.0184	-4.74053	-22.9869	11.3712	-1.33	0.207371	-0.00555379	-0.0751591			312.209
-114	1.41688	0.00666667	537.77	0.348454	90.7118	-4.79735	-23.4274	8.74423	-0.47	0.205903	-0.0159949	-0.214567			309.423
-113	1.42375	0.00817708	532.973	0.353294	90.3987	-4.85316	-23.7	10.6297	0.32	0.204596	-0.00633005	-0.0841583			308.765
-112	1.43437	0.0136458	528.12	0.360729	90.0791	-4.90793	-24.1362	17.5772	0.6	0.20394	0.00321295	0.0423274			310.174
-111	1.45125	0.0196875	523.212	0.372425	89.7529	-4.96162	-24.7416	25.1237	0.78	0.203978	0.00262677	0.0342834			311.47
-110	1.47313	0.0234896	518.25	0.387386	89.42	-5.01422	-25.3487	29.6914	0.66	0.204412	0.0120261	0.155471			314.752
-109	1.4975	0.0249479	513.236	0.403797	89.0803	-5.06567	-26.1315	31.2297	0.26	0.204922	0.00128591	0.0164631			315.8
-108	1.5225	0.0248958	508.17	0.420354	88.7338	-5.11596	-26.7427	30.8569	-0.09	0.205333	0.0106529	0.135039			318.791
-107	1.54688	0.0235417	503.054	0.436237	88.3802	-5.16504	-27.5322	28.8847	-0.27	0.205469	-0.000125388	-0.00157346			319.589
-106	1.56937	0.0214583	497.889	0.450677	88.0197	-5.21289	-28.1458	26.0582	-0.23	0.20526	-0.000792134	-0.0098382			320.272
-105	1.59	0.0201563	492.676	0.463734	87.6519	-5.25947	-28.759	24.2208	-0.21	0.204806	-0.00147496	-0.018127			320.838
-104	1.61	0.0198958	487.417	0.476234	87.277	-5.30475	-29.3715	23.6526	-0.41	0.204234	-0.00217419	-0.0264352			321.289
-103	1.63	0.0201042	482.112	0.48858	86.8946	-5.34869	-29.9827	23.6402	-0.56	0.2036	-0.00289017	-0.0347581			321.623
-102	1.65063	0.0215625	476.764	0.501154	86.5048	-5.39127	-30.5921	25.0737	0.16	0.203048	-0.00362324	-0.0430907			321.84
-101	1.67375	0.0251563	471.372	0.515067	86.1075	-5.43244	-31.1994	28.9218	1.02	0.20282	0.00562625	0.0661557			323.846
-100	1.70125	0.0298958	465.94	0.531363	85.7025	-5.47218	-31.9923	33.9748	1.02	0.203019	0.00470916	0.054734			325.69
-99	1.73313	0.0332812	460.468	0.549926	85.2898	-5.51046	-32.7846	37.3779	0.4	0.203478	0.0137682	0.158146			329.233
-98	1.76687	0.0334375	454.957	0.569212	84.8691	-5.54724	-33.7665	37.104	-0.11	0.203812	0.00264824	0.0300547			330.731
-97	1.79937	0.0314583	449.41	0.587439	84.4405	-5.58249	-34.557	34.4822	-0.09	0.203804	0.00165498	0.0185532			332.066
-96	1.83	0.0303125	443.827	0.604316	84.0038	-5.61618	-35.345	32.8135	0.02	0.203551	0.000636227	0.00704386			333.239
-95	1.86063	0.0314062	438.211	0.620912	83.5589	-5.64828	-36.1297	33.5672	0.07	0.203295	-0.000408564	-0.0044661			334.249
-94	1.89312	0.0334896	432.563	0.638229	83.1056	-5.67875	-36.9105	35.3326	0.05	0.203137	0.00852005	0.0919339			336.843
-93	1.9275	0.035	426.884	0.656224	82.6439	-5.70757	-37.883	36.4413	0.07	0.202993	-0.00274819	-0.0292644			337.505
-92	1.96313	0.0365104	421.177	0.674538	82.1736	-5.73471	-38.6547	37.5057	0.18	0.202878	0.00612234	0.064323			339.703
-91	2.00063	0.0385417	415.442	0.69346	81.6946	-5.76013	-39.6185	39.0532	0.23	0.202821	0.00478841	0.0496233			341.693
-90	2.04	0.0398437	409.682	0.71295	81.2068	-5.78381	-40.5769	39.8128	0.13	0.202745	0.00341894	0.03494			343.475
-89	2.08	0.04	403.898	0.732368	80.7101	-5.80571	-41.5292	39.4047	-0.04	0.202533	0.00201316	0.0202831			345.048
-88	2.12	0.0401042	398.092	0.751416	80.2042	-5.82582	-42.4745	38.9394	-0.07	0.202179	0.000570256	0.00566289			346.413
-87	2.16063	0.0416146	392.266	0.770398	79.6891	-5.84409	-43.4116	39.8146	0.09	0.201819	-0.000910575	-0.00891007			347.572
-86	2.20375	0.045	386.422	0.79016	79.1647	-5.86051	-44.3398	42.4122	0.23	0.201627	0.00756983	0.072968			350.08
-85	2.25063	0.0483854	380.562	0.811208	78.6308	-5.87505	-45.46	44.9113	0.18	0.201572	0.00581422	0.0551952			352.335
-84	2.3	0.0498958	374.687	0.832909	78.0872	-5.88768	-46.5701	45.5983	0.02	0.201475	0.00401098	0.0374889			354.338
-83	2.35	0.05	368.799	0.854415	77.5338	-5.89837	-47.6689	44.9755	-0.03	0.201205	0.00215902	0.0198624			356.089
-82	2.4	0.0501042	362.901	0.875469	76.9705	-5.90711	-48.7553	44.3484	0.1	0.200765	0.000257278	0.00232903			357.591
-81	2.45063	0.0515625	356.994	0.896343	76.3971	-5.91387	-49.828	44.8963	0.23	0.200271	-0.00169537	-0.0150977			358.844
-80	2.50375	0.0551042	351.08	0.91779	75.8135	-5.91862	-50.8857	47.1853	0.35	0.199901	0.00629993	0.0551729			361.261
-79	2.56125	0.06	345.161	0.940495	75.2195	-5.92135	-52.131	50.5114	0.39	0.199739	0.00402337	0.0346415			363.386
-78	2.62375	0.0648958	339.24	0.964605	74.6149	-5.92204	-53.359	53.6957	0.4	0.199773	0.0116846	0.0988791			366.581
-77	2.69062	0.0683854	333.318	0.989774	73.9996	-5.92066	-54.7719	55.5953	0.45	0.199855	0.00905562	0.0752941			369.44
-76	2.76	0.07	327.397	1.01523	73.3734	-5.91719	-56.1643	55.8971	0.46	0.199829	0.00635352	0.0518888			371.963
-75	2.83062	0.0716667	321.48	1.0405	72.7362	-5.91162	-57.5345	56.1936	0.37	0.199695	0.00357664	0.0286822			374.154
-74	2.90375	0.075	315.568	1.066	72.0878	-5.90393	-58.8809	57.7259	0.2	0.199579	0.0107233	0.0844124			377.283
-73	2.98063	0.0783333	309.664	1.09213	71.4279	-5.89411	-60.4045	59.1635	0.1	0.199455	0.0075487	0.0583106			380.037
-72	3.06	0.0800521	303.77	1.11841	70.7565	-5.88213	-61.9001	59.3108	0.09	0.199196	0.00428561	0.0324744			382.422
-71	3.14062	0.0815104	297.888	1.14442	70.0733	-5.86799	-63.3657	59.2219	-0.14	0.198782	0.000932058	0.00692597			384.44
-70	3.22313	0.0834896	292.02	1.17035	69.3782	-5.85167	-64.7994	59.465	-0.36	0.198248	0.00748608	0.054532			387.266
-69	3.3075	0.0849479	286.168	1.19619	68.671	-5.83317	-66.3999	59.2913	-0.43	0.197537	-0.00631512	-0.0450804			388.541
-68	3.39313	0.0865625	280.335	1.22175	67.9515	-5.81246	-67.7633	59.1866	-0.07	0.19668	4.34038e-05	0.000303522			390.587
-67	3.48125	0.0902604	274.523	1.24739	67.2195	-5.78954	-69.2881	60.4355	0.07	0.195794	-0.00396667	-0.0271637			392.238
-66	3.57437	0.0964063	268.733	1.27379	66.4747	-5.76441	-70.7715	63.1892	-0.08	0.195036	0.00191317	0.0128251			394.575
-65	3.67438	0.103542	262.969	1.30138	65.7172	-5.73705	-72.4086	66.4103	0.09	0.194436	0.00740109	0.0485495			397.536
-64	3.78125	0.109792	257.232	1.33005	64.9465	-5.70747	-74.1943	68.8827	0.24	0.193905	0.00248019	0.0159145			400.027
-63	3.89375	0.115156	251.524	1.35937	64.1625	-5.67565	-75.9277	70.6454	0.37	0.193377	0.00742251	0.0465709			403.062
-62	4.01187	0.121615	245.849	1.38926	63.3651	-5.64159	-77.8003	72.9239	0.49	0.192889	0.00193095	0.0118419			405.598
-61	4.1375	0.13	240.207	1.42009	62.5541	-5.6053	-79.613	76.1632	0.55	0.192544	0.0162871	0.0975919			409.561
-60	4.27187	0.138333	234.602	1.45205	61.7291	-5.56677	-81.7459	79.1543	0.55	0.192285	0.00987866	0.0578114			412.953
-59	4.41375	0.145	229.035	1.48472	60.8901	-5.526	-83.8078	81.0002	0.59	0.192004	0.0132913	0.0759373			416.696
-58	4.56187	0.151667	223.509	1.51773	60.0368	-5.48299	-85.984	82.6802	0.57	0.191674	0.00620673	0.0346053			419.845
-57	4.7175	0.16	218.026	1.55128	59.169	-5.43775	-88.0796	85.0833	0.45	0.191374	0.0189264	0.102934			424.149
-56	4.88187	0.168385	212.588	1.58553	58.2866	-5.39029	-90.4622	87.3092	0.24	0.191059	0.0107949	0.0572454			427.796
-55	5.05375	0.174896	207.198	1.62013	57.3893	-5.3406	-92.7506	88.3855	0.08	0.190623	0.0124396	0.0642947			431.624
-54	5.23125	0.18	201.857	1.65465	56.4769	-5.2887	-95.1231	88.6203	-0.02	0.189972	0.0035202	0.0177254			434.782
-53	5.41375	0.185052	196.569	1.68894	55.5493	-5.2346	-97.3904	88.7206	-0.06	0.189105	0.00436016	0.0213797			438.066
-52	5.60187	0.191771	191.334	1.7231	54.6063	-5.17831	-99.7266	89.4934	-0.05	0.188082	-0.0053918	-0.0257342			440.671
-51	5.79812	0.201406	186.156	1.75753	53.6477	-5.11983	-101.946	91.4462	-0.13	0.187032	0.00459969	0.0213594			444.095
-50	6.005	0.211979	181.036	1.79259	52.6733	-5.05919	-104.392	93.5996	-0.32	0.185953	0.00361192	0.0163113			447.513
-49	6.22187	0.221458	175.977	1.82807	51.6831	-4.99639	-106.876	95.0525	-0.37	0.18477	-0.00802489	-0.0352273			450.186
-48	6.44813	0.231667	170.98	1.86379	50.6767	-4.93145	-109.218	96.6109	-0.32	0.18351	4.37281e-05	0.000186505			453.495
-47	6.68563	0.243437	166.049	1.89996	49.6542	-4.8644	-111.748	98.5916	-0.35	0.182194	-0.00293868	-0.0121723			456.684
-46	6.935	0.254948	161.185	1.93658	48.6154	-4.79524	-114.282	100.228	-0.37	0.180789	-0.00662178	-0.0266245			459.722
-45	7.19563	0.266615	156.389	1.97347	47.5602	-4.72401	-116.809	101.697	-0.39	0.179277	-0.0110204	-0.0429922			462.578
-44	7.46875	0.280104	151.665	2.01073	46.4886	-4.65071	-119.315	103.615	-0.44	0.177707	-0.00614781	-0.023259			465.824
-43	7.75625	0.294948	147.015	2.0485	45.4005	-4.57538	-121.945	105.76	-0.55	0.176089	-0.0124181	-0.0455406			468.797
-42	8.05875	0.31	142.439	2.08676	44.2958	-4.49804	-124.524	107.698	-0.69	0.174406	-0.00944879	-0.033573			472.04
-41	8.37625	0.324948	137.941	2.1254	43.1747	-4.41872	-127.191	109.326	-0.75	0.17262	-0.0176606	-0.0607691			474.934
-40	8.70875	0.340052	133.522	2.16433	42.0372	-4.33743	-129.774	110.743	-0.72	0.170717	-0.0166515	-0.0554617			477.992
-39	9.05687	0.356667	129.185	2.20352	40.8834	-4.25422	-132.405	112.38	-0.65	0.168714	-0.0268458	-0.0865112			480.639
-38	9.42313	0.376615	124.931	2.24317	39.7135	-4.1691	-134.917	114.758	-0.57	0.166698	-0.0178188	-0.0555305			483.855
-37	9.81125	0.400208	120.762	2.28353	38.5277	-4.08212	-137.577	117.878	-0.43	0.164728	-0.0204332	-0.0615531			487.057
-36	10.2244	0.426458	116.68	2.32477	37.3262	-3.9933	-140.215	121.363	-0.41	0.162843	-0.0142548	-0.0414897			490.66
-35	10.6644	0.453385	112.686	2.36691	36.1096	-3.90268	-142.938	124.611	-0.49	0.16101	-0.00971704	-0.0273142			494.57
-34	11.1306	0.478437	108.784	2.4097	34.8781	-3.81029	-145.713	126.942	-0.59	0.159133	-0.0168069	-0.0456073			498.277
-33	11.6206	0.501406	104.973	2.45278	33.6324	-3.71617	-148.376	128.376	-0.86	0.157133	-0.0250349	-0.0655554			501.751
-32	12.1331	0.52349	101.257	2.49594	32.3731	-3.62036	-150.9	129.286	-1.1	0.154972	-0.0243396	-0.0614786			505.367
-31	12.6675	0.545	97.6368	2.53904	31.1011	-3.52289	-153.38	129.785	-1.22	0.152613	-0.0451104	-0.109869			508.295
-30	13.2237	0.568385	94.1139	2.58201	29.8171	-3.4238	-155.542	130.471	-1.18	0.150105	-0.0463075	-0.108715			511.309
-29	13.8056	0.596563	90.6901	2.62508	28.5224	-3.32315	-157.597	131.957	-1.24	0.147541	-0.0487449	-0.110274			514.362
-28	14.4175	0.626719	87.3669	2.66844	27.2181	-3.22096	-159.508	133.548	-1.41	0.144945	-0.042273	-0.0921285			517.761
-27	15.0587	0.655156	84.146	2.71196	25.9057	-3.11728	-161.342	134.46	-1.45	0.142257	-0.067188	-0.141029			520.445
-26	15.7281	0.684583	81.0287	2.75545	24.5868	-3.01215	-162.738	135.295	-1.46	0.139513	-0.0618114	-0.124937			523.426
-25	16.4288	0.717083	78.0166	2.79903	23.2633	-2.90563	-163.977	136.45	-1.47	0.13676	-0.0573167	-0.111545			526.656
-24	17.1625	0.749896	75.1109	2.84273	21.9372	-2.79775	-165.009	137.379	-1.48	0.133997	-0.0733772	-0.137483			529.508
-23	17.9288	0.783177	72.3132	2.88641	20.6109	-2.68857	-165.597	138.132	-1.52	0.131251	-0.0686325	-0.123803			532.594
-22	18.7294	0.818542	69.6246	2.93009	19.2872	-2.57813	-165.888	139.002	-1.57	0.128562	-0.0636	-0.11046			535.898
-21	19.5656	0.853281	67.0465	2.97377	17.9689	-2.46649	-165.829	139.535	-1.65	0.125933	-0.0677495	-0.113309			539.155
-20	20.435	0.884896	64.58	3.01725	16.6594	-2.35368	-165.287	139.382	-1.75	0.123342	-0.0699945	-0.112758			542.401
-19	21.3344	0.913438	62.2263	3.06032	15.3622	-2.23977	-164.22	138.634	-1.84	0.120783	-0.0696567	-0.108124			545.687
-18	22.2606	0.938281	59.9865	3.10282	14.0815	-2.1248	-162.586	137.279	-1.94	0.118253	-0.0759795	-0.113693	-0.113693	-0.332229	548.831
-17	23.2094	0.958281	57.8617	3.14456	12.8215	-2.00884	-160.276	135.239	-2.06	0.115749	-0.0776774	-0.112117	-0.22581	-0.65985	551.927
-16	24.1756	0.973437	55.8529	3.18534	11.5869	-1.89192	-157.258	132.608	-2.2	0.113284	-0.0838774	-0.116862	-0.342672	-1.00134	554.852
-15	25.155	0.984896	53.961	3.22506	10.383	-1.7741	-153.445	129.624	-2.22	0.110902	-0.0832265	-0.112028	-0.4547	-1.3287	557.733
-14	26.1444	0.993438	52.1869	3.26363	9.21497	-1.65545	-148.818	126.45	-2.13	0.108665	-0.0748048	-0.0973812	-0.552081	-1.61326	560.701
-13	27.1406	0.998229	50.5314	3.30103	8.08872	-1.536	-143.363	123.029	-2	0.106632	-0.0676832	-0.0853153	-0.637397	-1.86257	563.689
-12	28.1394	0.99849	48.9954	3.33717	7.01023	-1.41583	-137.016	119.321	-1.85	0.104862	-0.0505733	-0.0618103	-0.699207	-2.04319	566.852
-11	29.1362	0.994896	47.5796	3.37198	5.98574	-1.29499	-129.775	115.455	-1.68	0.10343	-0.032669	-0.038774	-0.737981	-2.15649	570.158
-10	30.1275	0.986563	46.2846	3.40544	5.02163	-1.17353	-121.598	111.372	-1.47	0.102407	0.00707457	0.0081681	-0.729813	-2.13262	573.961
-9	31.1069	0.970156	45.1111	3.43743	4.12436	-1.05151	-112.535	106.743	-1.13	0.101828	0.0288746	0.0324925	-0.69732	-2.03767	577.875
-8	32.0656	0.946354	44.0596	3.46778	3.30034	-0.928986	-102.489	101.697	-0.6	0.101749	0.0639758	0.0703137	-0.627007	-1.83221	582.09
-7	32.9994	0.921667	43.1306	3.49649	2.55579	-0.806021	-91.5013	96.9561	0.16	0.102295	0.122342	0.131628	-0.495379	-1.44757	586.959
-6	33.9112	0.903125	42.3246	3.52375	1.89669	-0.682671	-79.6348	93.2301	1.32	0.103654	0.193482	0.204276	-0.291104	-0.850648	592.644
-5	34.8119	0.90125	41.6419	3.54996	1.32857	-0.558995	-66.9186	91.536	3.39	0.106116	0.296943	0.308452	0.0173485	0.0506949	599.637
-4	35.7281	0.940469	41.0829	3.57594	0.856386	-0.435051	-53.4126	94.237	7.01	0.110198	0.461744	0.473202	0.49055	1.43346	608.909
-3	36.7194	1.06156	40.6478	3.6033	0.484431	-0.3109	-39.1752	105.244	12.16	0.116805	0.736654	0.746939	1.23749	3.61613	622.228
-2	37.8856	1.29594	40.3369	3.63457	0.216175	-0.186599	-24.2121	127.498	17.17	0.127134	1.19068	1.19807	2.43556	7.11708	642.495
-1	39.3331	1.60911	40.1503	3.67207	0.0541759	-0.0622097	-8.37364	157.577	19.84	0.142054	1.75406	1.75678	4.19235	12.2507	671.493
0	41.0869	1.87438	40.0881	3.71569	0	0.0622097	8.76515	183.269	18.94	0.161258	2.15933	2.15933	6.35168	18.5606	706.679
1	43.02	1.94026	40.1503	3.76167	0.0541759	0.186599	27.626	190.005	16.3	0.183021	2.27879	2.28233	8.63401	25.2299	743.441
2	44.8881	1.74849	40.3369	3.80417	0.216175	0.3109	48.1992	172.021	13.91	0.205043	2.03059	2.04319	10.6772	31.2004	775.761
3	46.46	1.37698	40.6478	3.83859	0.484431	0.435051	69.8404	136.515	12.39	0.225678	1.77708	1.80189	12.4791	36.4658	803.548
4	47.625	0.959687	41.0829	3.86336	0.856386	0.558995	91.9675	96.1628	11.75	0.244491	1.5114	1.5489	14.028	40.9919	826.569
5	48.3912	0.587448	41.6419	3.87932	1.32857	0.682671	113.982	59.6645	11.73	0.261856	1.38687	1.44063	15.4686	45.2016	847.215
6	48.8219	0.287031	42.3246	3.88818	1.89669	0.806021	135.714	29.6304	11.95	0.27839	1.26102	1.33137	16.8	49.0921	865.465
7	48.9856	0.0498438	43.1306	3.89153	2.55579	0.928986	156.801	5.24339	12.26	0.294595	1.24012	1.33424	18.1342	52.9909	883.205
8	48.9356	-0.145052	44.0596	3.89051	3.30034	1.05151	177.3	-15.5876	12.55	0.310766	1.17438	1.29073	19.425	56.7626	899.673
9	48.7031	-0.31849	45.1111	3.88574	4.12436	1.17353	196.866	-35.0425	12.61	0.326948	1.15107	1.29529	20.7203	60.5477	915.697
10	48.3025	-0.481823	46.2846	3.87748	5.02163	1.29499	215.505	-54.3926	12.67	0.34306	1.06067	1.22462	21.9449	64.1262	930.034
11	47.7425	-0.636875	47.5796	3.86582	5.98574	1.41583	232.791	-73.9079	12.6	0.358948	1.02069	1.21143	23.1563	67.6661	943.687
12	47.0325	-0.781146	48.9954	3.85084	7.01023	1.536	248.852	-93.3477	12.61	0.374498	0.913151	1.11605	24.2723	70.9274	955.298
13	46.1856	-0.909063	50.5314	3.83267	8.08872	1.65545	263.25	-112.04	12.6	0.389619	0.856174	1.07921	25.3516	74.081	965.898
14	45.2213	-1.01578	52.1869	3.81157	9.21497	1.7741	276.2	-129.294	12.71	0.40431	0.782745	1.01898	26.3705	77.0586	975.128
15	44.1613	-1.10057	53.961	3.78785	10.383	1.89192	287.58	-144.849	12.71	0.418583	0.713502	0.960416	27.331	79.8651	983.056
16	43.0269	-1.16474	55.8529	3.76182	11.5869	2.00884	297.408	-158.668	12.73	0.432457	0.670076	0.933585	28.2645	82.5932	990.262
17	41.8375	-1.21161	57.8617	3.73379	12.8215	2.1248	305.882	-170.991	12.66	0.445946	0.605143	0.873441	29.138	85.1455	996.215
18	40.6081	-1.24516	59.9865	3.70397	14.0815	2.23977	312.881	-182.177	12.44	0.459017	0.559296	0.836911	29.9749	87.5911	1001.36
19	39.3506	-1.26828	62.2263	3.67251	15.3622	2.35368	318.595	-192.489	12.11	0.471627	0.504899	0.783724	30.7586	89.8812	1005.44
20	38.0738	-1.28505	64.58	3.63953	16.6594	2.46649	323.006	-202.411	11.7	0.483687	0.452968	0.72971	31.4883	92.0136	1008.48
21	36.7819	-1.29839	67.0465	3.60501	17.9689	2.57813	326.19	-212.322	11.2	0.495073	0.384918	0.643767	32.1321	93.8948	1009.96
22	35.4788	-1.30656	69.6246	3.56893	19.2872	2.68857	328.05	-221.875	10.68	0.505691	0.331178	0.575186	32.7073	95.5755	1010.23
23	34.1713	-1.30672	72.3132	3.53138	20.6109	2.79775	328.768	-230.471	10.08	0.515521	0.27349	0.493336	33.2006	97.0171	1009.09
24	32.8675	-1.30005	75.1109	3.49248	21.9372	2.90563	328.355	-238.166	9.39	0.52454	0.232598	0.435806	33.6364	98.2906	1006.98
25	31.5725	-1.28979	78.0166	3.45229	23.2633	3.01215	327.029	-245.427	8.78	0.5327	0.170094	0.331024	33.9674	99.2579	1003.12
26	30.2894	-1.27542	81.0287	3.4108	24.5868	3.11728	324.613	-252.062	8.15	0.539955	0.125639	0.253949	34.2214	100	998.023
27	29.0237	-1.25458	84.146	3.36811	25.9057	3.22096	321.342	-257.483	7.6	0.546341	0.0906703	0.190319			991.934
28	27.7825	-1.22677	87.3669	3.32441	27.2181	3.32315	317.366	-261.413	7.13	0.551936	0.0460855	0.100437			984.428
29	26.5725	-1.19177	90.6901	3.27988	28.5224	3.4238	312.614	-263.614	6.71	0.556836	0.0317992	0.0719383			976.574
30	25.4006	-1.15151	94.1139	3.23477	29.8171	3.52289	307.486	-264.325	6.23	0.561152	0.00947756	0.0222502			968.021
31	24.27	-1.1101	97.6368	3.18924	31.1011	3.62036	301.924	-264.359	5.76	0.564909	-0.011092	-0.0270151			958.791
32	23.1806	-1.06833	101.257	3.14332	32.3731	3.71617	295.985	-263.845	5.37	0.568123	-0.0297141	-0.0750539			948.915
33	22.1337	-1.02505	104.973	3.0971	33.6324	3.81029	289.722	-262.447	5.01	0.57085	-0.0362358	-0.0948858			938.883
34	21.1306	-0.98151	108.784	3.05072	34.8781	3.90268	283.326	-260.42	4.64	0.573141	-0.0501092	-0.135977			928.337
35	20.1706	-0.938542	112.686	3.00423	36.1096	3.9933	276.721	-257.953	4.32	0.575018	-0.0616902	-0.173409			917.347
36	19.2538	-0.894792	116.68	2.95771	37.3262	4.08212	269.961	-254.644	4.05	0.57655	-0.0609208	-0.177315			906.487
37	18.3813	-0.850104	120.762	2.91133	38.5277	4.1691	263.239	-250.39	3.79	0.577834	-0.0673507	-0.202888			895.388
38	17.5531	-0.806615	124.931	2.86523	39.7135	4.25422	256.47	-245.783	3.39	0.578903	-0.0613905	-0.191318			884.681
39	16.7669	-0.766771	129.185	2.81941	40.8834	4.33743	249.852	-241.598	2.96	0.579729	-0.0726371	-0.234075			873.442
40	16.0181	-0.731719	133.522	2.77372	42.0372	4.41872	243.137	-238.295	2.62	0.580213	-0.0719195	-0.239544			862.305
41	15.3025	-0.69974	137.941	2.72802	43.1747	4.49804	236.519	-235.422	2.32	0.580322	-0.088854	-0.305742			850.241
42	14.6188	-0.666979	142.439	2.6823	44.2958	4.57538	229.729	-231.717	2.11	0.580124	-0.0842511	-0.299357			838.483
43	13.9688	-0.633073	147.015	2.63682	45.4005	4.65071	223.115	-227.002	1.84	0.579735	-0.0773565	-0.283688			827.183
44	13.3519	-0.601771	151.665	2.59166	46.4886	4.72401	216.721	-222.604	1.51	0.579147	-0.0882195	-0.333761			815.224
45	12.7644	-0.573385	156.389	2.54666	47.5602	4.79524	210.26	-218.711	1.24	0.578302	-0.0876356	-0.341879			803.317
46	12.205	-0.544896	161.185	2.50185	48.6154	4.8644	203.924	-214.217	1.1	0.577272	-0.0852647	-0.342829			791.579
47	11.6744	-0.516719	166.049	2.4574	49.6542	4.93145	197.746	-209.27	0.92	0.57612	-0.0811514	-0.336137			780.136
48	11.1706	-0.491719	170.98	2.41329	50.6767	4.99639	191.759	-205.059	0.52	0.57479	-0.0853431	-0.363998			768.398
49	10.69	-0.469896	175.977	2.36931	51.6831	5.05919	185.818	-201.685	0.16	0.573203	-0.0882367	-0.387337			756.442
50	10.2306	-0.448437	181.036	2.32539	52.6733	5.11983	179.946	-198.008	0.08	0.571397	-0.0898664	-0.405832			744.346
51	9.79312	-0.426615	186.156	2.28168	53.6477	5.17831	174.165	-193.699	-0.12	0.569444	-0.080267	-0.372733			732.979
52	9.37688	-0.406615	191.334	2.23825	54.6063	5.2346	168.678	-189.754	-0.37	0.567336	-0.0891427	-0.425464			720.886
53	8.97938	-0.388542	196.569	2.19493	55.5493	5.2887	163.146	-186.281	-0.47	0.565022	-0.0871988	-0.427572			708.92
54	8.6	-0.369635	201.857	2.15176	56.4769	5.3406	157.768	-181.985	-0.38	0.562601	-0.0841347	-0.423647			697.18
55	8.24062	-0.348698	207.198	2.10908	57.3893	5.39029	152.562	-176.218	-0.43	0.560235	-0.0799871	-0.413418			685.766
56	7.9025	-0.328073	212.588	2.06718	58.2866	5.43775	147.547	-170.108	-0.44	0.557979	-0.0647927	-0.343597			675.674
57	7.58375	-0.310104	218.026	2.02601	59.169	5.48299	142.93	-164.904	-0.28	0.555782	-0.0782821	-0.425751			664.338
58	7.28187	-0.293438	223.509	1.98539	60.0368	5.526	138.159	-159.966	-0.34	0.553601	-0.0614085	-0.342379			654.544
59	6.99687	-0.276406	229.035	1.94546	60.8901	5.56677	133.818	-154.407	-0.34	0.551542	-0.0632902	-0.361595			644.555
60	6.72875	-0.26026	234.602	1.90639	61.7291	5.6053	129.54	-148.921	-0.39	0.549604	-0.0545588	-0.319286			635.404
61	6.47563	-0.24651	240.207	1.86805	62.5541	5.64159	125.528	-144.423	-0.56	0.547715	-0.0549482	-0.329248			626.204
62	6.235	-0.235104	245.849	1.83018	63.3651	5.67565	121.601	-140.976	-0.82	0.545777	-0.0547735	-0.33591			617.008
63	6.005	-0.224896	251.524	1.79259	64.1625	5.70747	117.769	-137.968	-1	0.543757	-0.0540539	-0.339149			607.872
64	5.785	-0.215104	257.232	1.75527	64.9465	5.73705	114.039	-134.955	-1.06	0.541666	-0.0528082	-0.338852			598.852
65	5.57438	-0.206667	262.969	1.71818	65.7172	5.76441	110.419	-132.553	-1.2	0.539452	-0.0510549	-0.334908			590.005
66	5.37125	-0.199792	268.733	1.68106	66.4747	5.78954	106.919	-130.953	-1.33	0.537049	-0.0588121	-0.39425			580.268
67	5.175	-0.191979	274.523	1.64384	67.2195	5.81246	103.344	-128.543	-1.48	0.534529	-0.0563559	-0.385924			570.777
68	4.9875	-0.183125	280.335	1.60693	67.9515	5.83317	99.9008	-125.211	-1.66	0.531998	-0.0434366	-0.303751			562.764
69	4.80813	-0.176667	286.168	1.57031	68.671	5.85167	96.7967	-123.308	-1.79	0.529347	-0.0598213	-0.427033			552.781
70	4.63375	-0.171823	292.02	1.53337	69.3782	5.86799	93.4342	-122.38	-1.94	0.526452	-0.0562762	-0.409942			543.185
71	4.465	-0.164792	297.888	1.49627	70.0733	5.88213	90.2204	-119.73	-2.06	0.523501	-0.0523096	-0.388704			534.039
72	4.30438	-0.156875	303.77	1.45963	70.7565	5.89411	87.1609	-116.229	-2.13	0.520594	-0.0479376	-0.36325			525.411
73	4.15062	-0.15151	309.664	1.42326	71.4279	5.90393	84.2606	-114.433	-2.03	0.517577	-0.0531757	-0.41076			516.075
74	4.00125	-0.146719	315.568	1.38661	72.0878	5.91162	81.3209	-112.926	-1.86	0.514417	-0.0582684	-0.458681			506.028
75	3.85813	-0.138385	321.48	1.35018	72.7362	5.91719	78.3451	-108.508	-1.62	0.5114	-0.043219	-0.346587			497.94
76	3.725	-0.128125	327.397	1.31507	73.3734	5.92066	75.744	-102.312	-1.53	0.508744	-0.0375872	-0.306972			490.592
77	3.60125	-0.120208	333.318	1.28128	73.9996	5.92204	73.3177	-97.7258	-1.68	0.506303	-0.0416166	-0.346026			482.665
78	3.48375	-0.115104	339.24	1.24811	74.6149	5.92135	70.8656	-95.2388	-1.67	0.503865	-0.035535	-0.30071			475.567
79	3.37062	-0.111302	345.161	1.2151	75.2195	5.91862	68.594	-93.7004	-1.65	0.501355	-0.0391345	-0.33695			467.932
80	3.26125	-0.107031	351.08	1.18211	75.8135	5.91387	66.3017	-91.65	-1.58	0.49882	-0.0426349	-0.373384			459.759
81	3.15688	-0.10151	356.994	1.14958	76.3971	5.90711	63.9913	-88.3868	-1.5	0.49638	-0.0260384	-0.231877			454.014
82	3.05812	-0.0965104	362.901	1.1178	76.9705	5.89837	62.071	-85.4237	-1.44	0.494045	-0.0389478	-0.352578			446.315
83	2.96375	-0.0919792	368.799	1.08646	77.5338	5.88768	59.9337	-82.7362	-1.46	0.491765	-0.0319744	-0.294155			439.653
84	2.87437	-0.0864062	374.687	1.05584	78.0872	5.87505	57.9867	-78.9641	-1.64	0.489667	-0.0247241	-0.231086			434.099
85	2.79063	-0.0818229	380.562	1.02627	78.6308	5.86051	56.2309	-75.948	-1.79	0.487695	-0.027209	-0.258298			428.145
86	2.71	-0.0799479	386.422	0.996949	79.1647	5.84409	54.4655	-75.3504	-1.59	0.485607	-0.0296265	-0.285579			421.79
87	2.63062	-0.0783854	392.266	0.967221	79.6891	5.82582	52.6924	-74.995	-1.21	0.483377	-0.031978	-0.312908			415.034
88	2.55375	-0.0748437	398.092	0.937563	80.2042	5.80571	50.9133	-72.67	-1.32	0.481201	-0.0242648	-0.24096			409.527
89	2.48125	-0.0701042	403.898	0.908762	80.7101	5.78381	49.3288	-69.0608	-1.78	0.479228	-0.0263123	-0.265103			403.667
90	2.41312	-0.0667708	409.682	0.880923	81.2068	5.76013	47.7402	-66.719	-2.06	0.47733	-0.0183041	-0.18706			399.152
91	2.34687	-0.0664583	415.442	0.853085	81.6946	5.73471	46.3462	-67.3404	-1.95	0.47523	-0.0300715	-0.311638			392.608
92	2.28	-0.0669271	421.177	0.824175	82.1736	5.70757	44.753	-68.7515	-1.57	0.472831	-0.0319585	-0.335765			385.711
93	2.21375	-0.0646875	426.884	0.794688	82.6439	5.67875	43.1599	-67.3514	-1.38	0.470411	-0.0237932	-0.253365			380.231
94	2.15125	-0.0602083	432.563	0.766049	83.1056	5.64828	41.7628	-63.5217	-1.52	0.468236	-0.0254157	-0.274243			374.446
95	2.09313	-0.0566146	438.211	0.738658	83.5589	5.61618	40.3667	-60.5101	-1.94	0.466221	-0.0169939	-0.185764			370.172
96	2.0375	-0.055	443.827	0.711724	84.0038	5.58249	39.1646	-59.5378	-1.69	0.464184	-0.0283737	-0.314133			363.804
97	1.98312	-0.0533333	449.41	0.684674	84.4405	5.54724	37.7727	-58.4598	-1.14	0.462115	-0.0198687	-0.222739			358.994
98	1.93125	-0.0499479	454.957	0.658167	84.8691	5.51046	36.5747	-55.4248	-1.2	0.46023	-0.0211727	-0.240287			353.929
99	1.88312	-0.0468229	460.468	0.632933	85.2898	5.47218	35.3797	-52.5864	-1.69	0.45851	-0.0124413	-0.142905			350.516
100	1.83688	-0.0464062	465.94	0.608066	85.7025	5.43244	34.3754	-52.7379	-1.94	0.456673	-0.0235314	-0.273503			344.966
101	1.79	-0.0470313	471.372	0.582216	86.1075	5.39127	33.1878	-54.0713	-1.86	0.454585	-0.0247341	-0.290833			339.166
102	1.74313	-0.0464063	476.764	0.555679	86.5048	5.34869	32.006	-53.9629	-1.65	0.452389	-0.0159035	-0.189138			335.086
103	1.6975	-0.0449479	482.112	0.529157	86.8946	5.30475	31.0134	-52.8535	-1.12	0.450205	-0.0269044	-0.32356			328.809
104	1.65375	-0.0418229	487.417	0.503045	87.277	5.25947	29.8443	-49.72	-0.96	0.448218	-0.0180116	-0.218997			324.3
105	1.61438	-0.0366146	492.676	0.478948	87.6519	5.21289	28.8629	-43.9979	-1.11	0.446704	-0.00895681	-0.110078			321.625
106	1.58	-0.0332813	497.889	0.457425	88.0197	5.16504	28.0651	-40.4156	-1.11	0.445469	-0.00974804	-0.121069			318.791
107	1.54688	-0.0334896	503.054	0.436237	88.3802	5.11596	27.2706	-41.0904	-0.93	0.444087	-0.020519	-0.257487			313.723
108	1.51313	-0.0331771	508.17	0.414177	88.7338	5.06567	26.3057	-41.121	-0.82	0.442606	-0.0113933	-0.144425			310.555
109	1.48125	-0.03	513.236	0.392886	89.0803	5.01422	25.5211	-37.5539	-0.82	0.441402	-0.0121224	-0.1552			307.232
110	1.45312	-0.0268229	518.25	0.373716	89.42	4.96162	24.7416	-33.9048	-0.87	0.440486	-0.00283246	-0.0366174			305.896
111	1.42687	-0.0264063	523.212	0.355487	89.7529	4.90793	24.1362	-33.6977	-1.01	0.43953	-0.0134077	-0.174992			302.287
112	1.4	-0.0269792	528.12	0.336472	90.0791	4.85316	23.3662	-34.7518	-1.17	0.438391	-0.014083	-0.185529			298.528
113	1.37312	-0.0265104	532.973	0.317089	90.3987	4.79735	22.6025	-34.4618	-1.16	0.437205	-0.00474019	-0.063021			296.818
114	1.34688	-0.0265625	537.77	0.297787	90.7118	4.74053	22.0088	-34.8403	-1.18	0.435922	-0.0152706	-0.20485			292.78
115	1.32	-0.026875	542.511	0.277632	91.0184	4.68273	21.2573	-35.5609	-1.07	0.434492	-0.0158949	-0.215105			288.596
116	1.29375	-0.0248438	547.194	0.257545	91.3187	4.62399	20.5136	-33.1569	-0.86	0.433228	-0.00650213	-0.0887526			286.523
117	1.27062	-0.0216667	551.818	0.239509	91.6127	4.56434	19.935	-29.1611	-0.59	0.432305	-0.00699015	-0.0962202			284.343
118	1.25	-0.0201042	556.382	0.223144	91.9005	4.5038	19.3609	-27.2819	-0.48	0.431513	-0.00746605	-0.103621			282.058
119	1.23	-0.0199479	560.886	0.207014	92.1822	4.44242	18.7914	-27.289	-0.59	0.430663	-0.00793003	-0.110952			279.67
120	1.21	-0.02	565.328	0.19062	92.4578	4.38021	18.227	-27.577	-0.95	0.429728	-0.00838233	-0.118209			277.178
121	1.19	-0.02	569.708	0.173953	92.7275	4.3172	17.6679	-27.7906	-0.97	0.428716	-0.00882316	-0.125389			274.585
122	1.17	-0.0200521	574.025	0.157004	92.9912	4.25344	17.1144	-28.0742	-0.75	0.42762	-0.00925272	-0.132491			271.891
123	1.15	-0.0198438	578.279	0.139762	93.2492	4.18894	16.5667	-27.9883	-0.63	0.426478	-0.00967123	-0.139509			269.098
124	1.13062	-0.0184896	582.468	0.122771	93.5013	4.12374	16.0252	-26.2673	-0.82	0.425453	-0.0100789	-0.146443			266.206
125	1.11313	-0.0166667	586.592	0.107171	93.7478	4.05786	15.4901	-23.8452	-1.01	0.424618	-0.000475856	-0.00696298			265.633
126	1.09688	-0.0164583	590.649	0.0924652	93.9887	3.99132	15.0989	-23.71	-0.92	0.423757	-0.0107785	-0.158809			262.566
127	1.08	-0.0170312	594.641	0.076961	94.224	3.92417	14.5749	-24.7012	-0.88	0.422744	-0.0111567	-0.165491			259.404
128	1.06313	-0.0163021	598.565	0.0612127	94.4538	3.85642	14.0581	-23.7996	-0.73	0.42177	-0.00152477	-0.0227667			258.612
129	1.0475	-0.0152083	602.421	0.0464064	94.6782	3.7881	13.6787	-22.3459	-0.6	0.420903	-0.0118048	-0.177396			255.282
130	1.0325	-0.015	606.209	0.031983	94.8972	3.71923	13.1742	-22.1784	-0.67	0.420003	-0.00215506	-0.0325887			254.354
131	1.0175	-0.0148438	609.929	0.0173486	95.1109	3.64984	12.8029	-22.082	-0.74	0.419075	-0.0124214	-0.188987			250.859
132	1.00313	-0.0134896	613.579	0.00312013	95.3193	3.57996	12.3116	-20.1876	-0.59	0.418287	-0.00275438	-0.0421579			249.799
133	0.990625	-0.0116146	617.158	-0.00941922	95.5226	3.5096	11.9489	-17.483	-0.61	0.417734	-0.00300745	-0.0462998			248.682
134	0.979375	-0.0116667	620.668	-0.0208407	95.7207	3.43879	11.5896	-17.6613	-0.7	0.417127	-0.00325498	-0.0503956			247.509
135	0.966875	-0.0133333	624.107	-0.0336861	95.9137	3.36755	11.2337	-20.2962	-0.83	0.416221	-0.0134971	-0.210128			243.713
136	0.953125	-0.0133854	627.474	-0.0480092	96.1017	3.29591	10.768	-20.4854	-0.42	0.415249	-0.00379911	-0.0594651			242.415
137	0.940625	-0.0115104	630.77	-0.0612107	96.2848	3.22389	10.4218	-17.7084	-0.08	0.41452	-0.00402888	-0.0633928			241.062
138	0.93	-0.0101563	633.994	-0.0725707	96.4629	3.15149	10.0794	-15.7049	-0.45	0.413958	-0.00425352	-0.0672695			239.655
139	0.92	-0.00994792	637.146	-0.0833816	96.6361	3.07876	9.74089	-15.4592	-0.57	0.413386	-0.00447312	-0.0710942			238.195
140	0.91	-0.01	640.224	-0.0943107	96.8046	3.0057	9.40636	-15.6152	-0.68	0.412765	-0.00468778	-0.0748658			236.684
141	0.9	-0.01	643.23	-0.105361	96.9682	2.93233	9.07591	-15.6885	-0.87	0.412104	-0.00489758	-0.0785836			235.121
142	0.89	-0.01	646.162	-0.116534	97.1271	2.85867	8.74962	-15.7601	-1.15	0.411403	-0.0051026	-0.0822465			233.508
143	0.88	-0.0100521	649.021	-0.127833	97.2813	2.78474	8.42757	-15.9122	-0.78	0.410654	-0.00530293	-0.0858538			231.845
144	0.87	-0.00984375	651.806	-0.139262	97.4309	2.71055	8.10984	-15.6493	0.06	0.4099	-0.00549866	-0.0894045			230.133
145	0.860625	-0.00848958	654.516	-0.150096	97.5759	2.63613	7.79651	-13.5526	0.13	0.409325	-0.00568987	-0.0928981			228.373
146	0.853125	-0.00661458	657.153	-0.158849	97.7164	2.56148	7.48764	-10.6019	-0.37	0.409013	0.00412338	0.0675933			229.263
147	0.846875	-0.00661458	659.714	-0.166202	97.8523	2.48662	7.26881	-10.6433	-0.8	0.408676	-0.0060121	-0.0989387			227.42
148	0.839375	-0.00848958	662.201	-0.175098	97.9837	2.41156	6.96648	-13.7117	-0.94	0.408001	-0.00619178	-0.10228			225.531
149	0.83	-0.00989583	664.612	-0.18633	98.1107	2.33633	6.66879	-16.0412	-0.94	0.407064	-0.00636722	-0.105561			223.597
150	0.82	-0.00989583	666.949	-0.198451	98.2333	2.26092	6.37579	-16.0976	-0.79	0.406092	-0.00653851	-0.108782			221.619
151	0.810625	-0.00848958	669.209	-0.20995	98.3516	2.18536	6.08755	-13.8569	-0.58	0.405315	-0.00670571	-0.111941			219.598
152	0.803125	-0.00666667	671.395	-0.219245	98.4655	2.10965	5.8041	-10.917	-0.48	0.404804	0.00313111	0.0524398			220.288
153	0.796875	-0.00645833	673.504	-0.227057	98.5751	2.0338	5.59543	-10.6091	-0.53	0.404302	-0.0069905	-0.117445			218.191
154	0.79	-0.00697917	675.538	-0.235722	98.6804	1.95783	5.31909	-11.4993	-0.59	0.403684	-0.00714735	-0.120442			216.053
155	0.783125	-0.00651042	677.496	-0.244463	98.7815	1.88175	5.04767	-10.758	-0.53	0.403113	0.00269963	0.0456241			216.653
156	0.776875	-0.00651042	679.378	-0.252476	98.8784	1.80556	4.84329	-10.7879	-0.49	0.402519	-0.00741651	-0.125688			214.444
157	0.77	-0.00703125	681.183	-0.261365	98.9712	1.72927	4.57919	-11.6819	-0.28	0.401808	-0.00756353	-0.128521			212.197
158	0.763125	-0.00630208	682.913	-0.270333	99.0598	1.65289	4.3201	-10.497	-0.35	0.401191	0.0022931	0.0390636			212.71
159	0.7575	-0.00515625	684.566	-0.277732	99.1442	1.57644	4.12027	-8.60925	-0.49	0.400742	-0.00781796	-0.133504			210.395
160	0.7525	-0.00515625	686.142	-0.284354	99.2246	1.49991	3.86867	-8.62907	-0.67	0.400266	0.00204435	0.0349908			210.855
161	0.746875	-0.00630208	687.642	-0.291857	99.3009	1.42331	3.67111	-10.5697	-0.77	0.399576	-0.00806403	-0.138324			208.474
162	0.74	-0.00703125	689.065	-0.301105	99.3731	1.34666	3.42708	-11.817	-1	0.398737	-0.00819622	-0.140883			206.059
163	0.733125	-0.00651042	690.412	-0.310439	99.4413	1.26995	3.18818	-10.9631	-1.23	0.397959	0.00167499	0.0288472			206.438
164	0.726875	-0.0065625	691.682	-0.319001	99.5055	1.19318	2.99548	-11.0711	-0.7	0.397152	-0.00842894	-0.145433			203.961
165	0.72	-0.006875	692.875	-0.328504	99.5657	1.11638	2.76427	-11.6183	-0.14	0.396266	-0.00855252	-0.14782			201.452
166	0.71375	-0.00479167	693.991	-0.337223	99.622	1.03954	2.53824	-8.11067	0.16	0.395709	0.00132716	0.0229753			201.754
167	0.710625	-0.00182292	695.031	-0.34161	99.6743	0.962656	2.35052	-3.0902	0.13	0.395635	0.00122732	0.0212788			202.033
168	0.709375	-0.00161458	695.994	-0.343371	99.7226	0.885745	2.16273	-2.74083	-0.14	0.395577	0.00112785	0.0195812			202.291
169	0.706875	-0.00328125	696.879	-0.346901	99.7671	0.808806	1.97487	-5.57716	-0.48	0.395217	-0.0089713	-0.155954			199.673
170	0.703125	-0.00354167	697.688	-0.352221	99.8076	0.731843	1.76178	-6.02678	-0.68	0.394791	0.000916754	0.0159551			199.882
171	0.7	-0.00296875	698.42	-0.356675	99.8442	0.654859	1.57645	-5.05716	-0.66	0.394443	0.000819562	0.0142785			200.07
172	0.696875	-0.00369792	699.075	-0.361149	99.877	0.577857	1.39109	-6.30517	-0.52	0.393951	-0.00927739	-0.161783			197.375
173	0.6925	-0.00484375	699.653	-0.367447	99.9059	0.500839	1.18846	-8.26571	-0.47	0.393243	0.000616915	0.0107669			197.516
174	0.6875	-0.00484375	700.154	-0.374693	99.9309	0.423808	1.00567	-8.27163	-0.61	0.392517	-0.00947828	-0.165542			194.771
175	0.683125	-0.00369792	700.577	-0.381077	99.952	0.346767	0.810926	-6.31872	-0.44	0.391966	0.000420493	0.0073485			194.868
176	0.68	-0.00296875	700.924	-0.385662	99.9693	0.269716	0.630741	-5.07529	-0.24	0.391522	0.000326939	0.00571639			194.943
177	0.676875	-0.00348958	701.194	-0.390269	99.9827	0.192659	0.45054	-5.96799	-0.61	0.39097	-0.00976653	-0.170829			192.129
178	0.673125	-0.00348958	701.387	-0.395824	99.9923	0.115597	0.266353	-5.96963	-1.33	0.3904	0.000138005	0.00241455			192.16
179	0.67	-0.00302083	701.502	-0.400478	99.9981	0.0385327	0.088785	-5.16859	-0.76	0.389892	4.60001e-05	0.000804956			192.171
180	0.666875	-0.00354167	701.541	-0.405153	100	-0.0385327	-0.088785	-6.06006	0.53	0.389277	-0.010046	-0.175805			189.292
181	0.663125	-0.00333333	701.502	-0.410792	99.9981	-0.115597	-0.262378	-5.70327	0.41	0.38868	-0.000135973	-0.00237939
182	0.660625	-0.00145833	701.387	-0.414569	99.9923	-0.192659	-0.437289	-2.49477	-0.18	0.388387	-0.000226684	-0.00396608
183	0.66	-0.0003125	701.194	-0.415515	99.9827	-0.269716	-0.61219	-0.534447	-0.69	0.388272	-0.000317476	-0.00555307
184	0.659375	-0.00140625	700.924	-0.416463	99.9693	-0.346767	-0.787076	-2.40408	-1.08	0.387953	-0.000408378	-0.00714031
185	0.656875	-0.00354167	700.577	-0.420262	99.952	-0.423808	-0.961942	-6.05174	-1.13	0.387252	-0.0104994	-0.183487
186	0.6525	-0.00489583	700.154	-0.426944	99.9309	-0.500839	-1.11956	-8.36057	-0.6	0.386304	-0.000581672	-0.0101591
187	0.6475	-0.00489583	699.653	-0.434636	99.9059	-0.577857	-1.29172	-8.35459	-0.12	0.385339	-0.0106717	-0.186251
188	0.643125	-0.00354167	699.075	-0.441416	99.877	-0.654859	-1.44133	-6.03876	-0.19	0.384591	-0.000750192	-0.0130822
189	0.640625	-0.00145833	698.42	-0.445311	99.8442	-0.731843	-1.61077	-2.48422	-0.36	0.384182	-0.000839274	-0.0146219
190	0.64	-0.00015625	697.688	-0.446287	99.8076	-0.808806	-1.78016	-0.265887	-0.45	0.383977	-0.000928624	-0.0161616
191	0.64	5.20833e-05	696.879	-0.446287	99.7671	-0.885745	-1.9495	0.0885263	0.04	0.383791	-0.00101827	-0.0177013
192	0.64	-2.77556e-17	695.994	-0.446287	99.7226	-0.962656	-2.11878	-4.71163e-14	-0.06	0.383579	-0.00110824	-0.0192407
193	0.64	-2.77556e-17	695.031	-0.446287	99.6743	-1.03954	-2.28799	-4.70512e-14	-0.48	0.38335	-0.00119855	-0.02078
194	0.64	-2.77556e-17	693.991	-0.446287	99.622	-1.11638	-2.45712	-4.69808e-14	-0.44	0.383105	-0.00128924	-0.0223189
195	0.64	-2.77556e-17	692.875	-0.446287	99.5657	-1.19318	-2.62617	-4.69052e-14	-0.46	0.382842	-0.00138034	-0.0238575
196	0.64	-2.77556e-17	691.682	-0.446287	99.5055	-1.26995	-2.79512	-4.68245e-14	-0.41	0.382562	-0.00147186	-0.0253955
197	0.64	5.20833e-05	690.412	-0.446287	99.4413	-1.34666	-2.96396	0.0877048	-0.3	0.382275	-0.00156384	-0.026933
198	0.64	-0.00015625	689.065	-0.446287	99.3731	-1.42331	-3.13268	-0.262601	-0.54	0.381935	-0.00165631	-0.0284698
199	0.639375	-0.00151042	687.642	-0.447264	99.3009	-1.49991	-3.30126	-2.53323	-0.81	0.381352	-0.00174928	-0.0300059
200	0.636875	-0.00338542	686.142	-0.451182	99.2246	-1.57644	-3.4697	-5.66555	-0.61	0.380438	-0.0118428	-0.202699
201	0.633125	-0.00338542	684.566	-0.457087	99.1442	-1.65289	-3.58114	-5.65254	-0.51	0.379515	-0.00190661	-0.0325583
202	0.630625	-0.00151042	682.913	-0.461044	99.0598	-1.72927	-3.74661	-2.51581	-0.43	0.378889	-0.0019998	-0.0340672
203	0.63	-0.00015625	681.183	-0.462035	98.9712	-1.80556	-3.91189	-0.259597	-0.48	0.378472	-0.0020936	-0.0355748
204	0.63	5.20833e-05	679.378	-0.462035	98.8784	-1.88175	-4.07696	0.0863031	-0.56	0.378072	-0.00218804	-0.037081
205	0.63	-9.25186e-18	677.496	-0.462035	98.7815	-1.95783	-4.24181	-1.5288e-14	-0.58	0.377648	-0.00228314	-0.0385855
206	0.63	-9.25186e-18	675.538	-0.462035	98.6804	-2.0338	-4.4064	-1.52439e-14	-0.42	0.377208	-0.00237893	-0.0400882
207	0.63	-9.25186e-18	673.504	-0.462035	98.5751	-2.10965	-4.57073	-1.5198e-14	-0.36	0.376751	-0.00247544	-0.0415889
208	0.63	-9.25186e-18	671.395	-0.462035	98.4655	-2.18536	-4.73476	-1.51504e-14	-0.52	0.376277	-0.00257269	-0.0430874
209	0.63	-9.25186e-18	669.209	-0.462035	98.3516	-2.26092	-4.89848	-1.51011e-14	-0.53	0.375787	-0.00267071	-0.0445834
210	0.63	-9.25186e-18	666.949	-0.462035	98.2333	-2.33633	-5.06185	-1.505e-14	-0.58	0.375281	-0.00276953	-0.0460769
211	0.63	-9.25186e-18	664.612	-0.462035	98.1107	-2.41156	-5.22486	-1.49973e-14	-0.54	0.374759	-0.00286918	-0.0475674
212	0.63	-9.25186e-18	662.201	-0.462035	97.9837	-2.48662	-5.38747	-1.49429e-14	-0.57	0.37422	-0.00296967	-0.0490549
213	0.63	-9.25186e-18	659.714	-0.462035	97.8523	-2.56148	-5.54966	-1.48868e-14	-0.56	0.373665	-0.00307105	-0.050539
214	0.63	-9.25186e-18	657.153	-0.462035	97.7164	-2.63613	-5.7114	-1.4829e-14	-0.47	0.373094	-0.00317333	-0.0520194
215	0.63	-9.25186e-18	654.516	-0.462035	97.5759	-2.71055	-5.87265	-1.47695e-14	-0.6	0.372506	-0.00327654	-0.0534959
216	0.63	-9.25186e-18	651.806	-0.462035	97.4309	-2.78474	-6.03338	-1.47083e-14	-0.57	0.371903	-0.00338072	-0.0549682
217	0.63	-9.25186e-18	649.021	-0.462035	97.2813	-2.85867	-6.19355	-1.46455e-14	-0.47	0.371284	-0.00348588	-0.0564359
218	0.63	-9.25186e-18	646.162	-0.462035	97.1271	-2.93233	-6.35314	-1.4581e-14	-0.43	0.370648	-0.00359206	-0.0578988
219	0.63	-5.20833e-05	643.23	-0.462035	96.9682	-3.0057	-6.5121	-0.0817111	-0.39	0.369989	-0.00369929	-0.0593565
220	0.63	0.00015625	640.224	-0.462035	96.8046	-3.07876	-6.67039	0.243988	-0.31	0.369346	-0.00380758	-0.0608087
221	0.630625	0.00151042	637.146	-0.461044	96.6361	-3.15149	-6.82798	2.34721	-0.26	0.368898	-0.00391698	-0.062255
222	0.633125	0.00338542	633.994	-0.457087	96.4629	-3.22389	-6.98482	5.23496	-0.26	0.368723	0.0059725	0.0944551
223	0.636875	0.00338542	630.77	-0.451182	96.2848	-3.29591	-7.25422	5.20834	-0.41	0.368519	-0.00420489	-0.0661622
224	0.639375	0.00151042	627.474	-0.447264	96.1017	-3.36755	-7.4119	2.31158	-0.59	0.368009	-0.00431955	-0.0676112
225	0.64	0.00015625	624.107	-0.446287	95.9137	-3.43879	-7.56869	0.237846	-0.8	0.367276	-0.00443544	-0.0690525
226	0.64	-5.20833e-05	620.668	-0.446287	95.7207	-3.5096	-7.72454	-0.078845	-0.96	0.366495	-0.00455259	-0.0704859
227	0.64	-5.20833e-05	617.158	-0.446287	95.5226	-3.57996	-7.87939	-0.0783992	-0.76	0.3657	-0.00467104	-0.0719109
228	0.64	0.00015625	613.579	-0.446287	95.3193	-3.64984	-8.03321	0.233833	-0.41	0.36492	-0.00479081	-0.0733269
229	0.640625	0.00151042	609.929	-0.445311	95.1109	-3.71923	-8.18593	2.24694	-0.28	0.364326	-0.00491193	-0.0747336
230	0.643125	0.00338542	606.209	-0.441416	94.8972	-3.7881	-8.33751	5.00554	-0.55	0.363993	0.00496556	0.0750888
231	0.646875	0.00338542	602.421	-0.435602	94.6782	-3.85642	-8.6205	4.97426	-0.97	0.363628	-0.00523896	-0.0787281
232	0.649375	0.0015625	598.565	-0.431745	94.4538	-3.92417	-8.77195	2.28112	-1.24	0.362979	-0.00536629	-0.0801253
233	0.65	-5.20833e-05	594.641	-0.430783	94.224	-3.99132	-8.92207	-0.0755387	-1.2	0.362079	-0.00549511	-0.0815109
234	0.649375	-0.00140625	590.649	-0.431745	93.9887	-4.05786	-9.07079	-2.02586	-0.79	0.360969	-0.00562547	-0.0828844
235	0.6475	-0.00192708	586.592	-0.434636	93.7478	-4.12374	-9.21806	-2.7571	-0.26	0.359772	-0.0157574	-0.230571
236	0.64625	0.00015625	582.468	-0.436569	93.5013	-4.18894	-9.21976	0.221977	-0.18	0.358872	0.00419972	0.0610206
237	0.648125	0.00338542	578.279	-0.433672	93.2492	-4.25344	-9.50799	4.77491	-0.47	0.358399	-0.00602606	-0.0869271
238	0.6525	0.0046875	574.025	-0.426944	92.9912	-4.3172	-9.65053	6.56279	-0.59	0.35809	0.00383712	0.054944
239	0.656875	0.00375	569.708	-0.420262	92.7275	-4.38021	-9.942	5.21075	-0.33	0.357617	-0.00639834	-0.0909294
240	0.66	0.00291667	565.328	-0.415515	92.4578	-4.44242	-10.0832	4.02164	-0.19	0.357011	-0.00654075	-0.0922386
241	0.663125	0.00369792	560.886	-0.410792	92.1822	-4.5038	-10.2225	5.0588	-0.31	0.356494	0.00331504	0.0463818
242	0.6675	0.00484375	556.382	-0.404216	91.9005	-4.56434	-10.5169	6.57311	-0.51	0.3561	-0.0069345	-0.0962437
243	0.6725	0.00484375	551.818	-0.396753	91.6127	-4.62399	-10.6544	6.51919	-0.82	0.355686	0.00291535	0.0401301
244	0.676875	0.00369792	547.194	-0.390269	91.3187	-4.68273	-10.9507	4.93531	-0.87	0.355085	-0.00734475	-0.100254
245	0.68	0.00296875	542.511	-0.385662	91.0184	-4.74053	-11.0859	3.92824	-0.63	0.354369	-0.00750112	-0.101512
246	0.683125	0.00348958	537.77	-0.381077	90.7118	-4.79735	-11.2188	4.57706	-0.54	0.353705	0.00234047	0.0313967
247	0.686875	0.00348958	532.973	-0.375603	90.3987	-4.85316	-11.5162	4.53623	-0.63	0.353007	-0.00793503	-0.105496
248	0.69	0.00296875	528.12	-0.371064	90.0791	-4.90793	-11.6461	3.82404	-0.68	0.352225	-0.00810004	-0.10671
249	0.693125	0.00369792	523.212	-0.366545	89.7529	-4.96162	-11.7736	4.71901	-0.71	0.351519	0.00173274	0.0226149
250	0.6975	0.00484375	518.25	-0.360253	89.42	-5.01422	-12.0708	6.12262	-0.79	0.350924	-0.008559	-0.110649
251	0.7025	0.00484375	513.236	-0.35311	89.0803	-5.06567	-12.1947	6.06338	-0.8	0.350311	0.00126676	0.0162179
252	0.706875	0.00369792	508.17	-0.346901	88.7338	-5.11596	-12.4917	4.58335	-0.81	0.349521	-0.00903714	-0.114558
253	0.71	0.00296875	503.054	-0.34249	88.3802	-5.16504	-12.6115	3.64254	-0.97	0.348624	-0.00921873	-0.115683
254	0.713125	0.00348958	497.889	-0.338099	88.0197	-5.21289	-12.7284	4.23762	-0.97	0.347775	0.000597188	0.00741699
255	0.716875	0.00348958	492.676	-0.332854	87.6519	-5.25947	-13.023	4.19326	-0.76	0.346892	-0.00972451	-0.119513
256	0.72	0.00296875	487.417	-0.328504	87.277	-5.30475	-13.1351	3.52931	-0.67	0.345931	-0.00991641	-0.12057
257	0.723125	0.00369792	482.112	-0.324173	86.8946	-5.34869	-13.2439	4.34832	-0.65	0.345041	-0.000110994	-0.00133485
258	0.7275	0.00484375	476.764	-0.318141	86.5048	-5.39127	-13.5347	5.6325	-0.8	0.344251	-0.0104515	-0.124298
259	0.7325	0.00484375	471.372	-0.311292	86.1075	-5.43244	-13.6381	5.5688	-0.95	0.343444	-0.000654394	-0.00769463
260	0.736875	0.00369792	465.94	-0.305337	85.7025	-5.47218	-13.926	4.20246	-1.04	0.342472	-0.011009	-0.127956
261	0.74	0.00291667	460.468	-0.301105	85.2898	-5.51046	-14.0235	3.27568	-1.02	0.341397	-0.0112206	-0.128884
262	0.743125	0.00369792	454.957	-0.296891	84.8691	-5.54724	-14.1171	4.1034	-0.91	0.340396	-0.0014352	-0.016288
263	0.7475	0.00484375	449.41	-0.291021	84.4405	-5.58249	-14.3987	5.30934	-1	0.339487	-0.0118104	-0.132401
264	0.7525	0.00484375	443.827	-0.284354	84.0038	-5.61618	-14.4856	5.24339	-1.04	0.338563	-0.00203433	-0.0225227
265	0.756875	0.00369792	438.211	-0.278557	83.5589	-5.64828	-14.7627	3.95236	-1.09	0.337482	-0.012425	-0.13582
266	0.76	0.00291667	432.563	-0.274437	83.1056	-5.67875	-14.8423	3.07718	-0.95	0.336305	-0.0126586	-0.13659
267	0.763125	0.00369792	426.884	-0.270333	82.6439	-5.70757	-14.9177	3.8502	-0.92	0.335198	-0.00289566	-0.0308348
268	0.7675	0.00479167	421.177	-0.264617	82.1736	-5.73471	-15.1858	4.92229	-0.96	0.334172	-0.0133091	-0.139829
269	0.7725	0.00505208	415.442	-0.258123	81.6946	-5.76013	-15.2531	5.11914	-1.14	0.333159	-0.00355646	-0.0368564
270	0.7775	0.005	409.682	-0.251672	81.2068	-5.78381	-15.5147	4.99612	-1.27	0.332107	-0.0139869	-0.142939
271	0.7825	0.005	403.898	-0.245261	80.7101	-5.80571	-15.5735	4.92559	-1.1	0.331042	-0.00424507	-0.0427701
272	0.7875	0.005	398.092	-0.238892	80.2042	-5.82582	-15.8277	4.85478	-1.08	0.329945	-0.0146932	-0.145909
273	0.7925	0.005	392.266	-0.232563	79.6891	-5.84409	-15.8774	4.78374	-1.1	0.328835	-0.00496266	-0.0485602
274	0.7975	0.005	386.422	-0.226273	79.1647	-5.86051	-16.1235	4.71247	-1.13	0.327694	-0.0154292	-0.148727
275	0.8025	0.005	380.562	-0.220023	78.6308	-5.87505	-16.1635	4.641	-1.14	0.326542	-0.0057105	-0.0542105
276	0.8075	0.00505208	374.687	-0.213812	78.0872	-5.88768	-16.4008	4.61695	-1.16	0.325364	-0.0161961	-0.151378
277	0.8125	0.00479167	368.799	-0.207639	77.5338	-5.89837	-16.4306	4.31015	-1.26	0.324152	-0.00648987	-0.0597049
278	0.816875	0.00369792	362.901	-0.202269	76.9705	-5.90711	-16.6581	3.27311	-1.39	0.322813	-0.0169954	-0.153852
279	0.82	0.00291667	356.994	-0.198451	76.3971	-5.91387	-16.6771	2.53959	-1.4	0.321399	-0.0173021	-0.154079
280	0.823125	0.00369792	351.08	-0.194647	75.8135	-5.91862	-16.6905	3.1665	-1.21	0.320047	-0.00761362	-0.0666778
281	0.8275	0.00479167	345.161	-0.189346	75.2195	-5.92135	-16.9019	4.0339	-1.12	0.31876	-0.0181487	-0.156261
282	0.8325	0.00505208	339.24	-0.183322	74.6149	-5.92204	-16.9038	4.18017	-1.23	0.317488	-0.00847397	-0.0717097
283	0.8375	0.005	333.318	-0.177334	73.9996	-5.92066	-17.1035	4.06485	-1.35	0.316184	-0.019031	-0.158235
284	0.8425	0.005	327.397	-0.171382	73.3734	-5.91719	-17.0935	3.99265	-1.37	0.314874	-0.00937067	-0.0765296
285	0.8475	0.005	321.48	-0.165464	72.7362	-5.91162	-17.2807	3.92049	-1.35	0.313538	-0.0199505	-0.159989
286	0.8525	0.005	315.568	-0.159582	72.0878	-5.90393	-17.2582	3.84839	-1.39	0.312197	-0.0103052	-0.0811214
287	0.8575	0.005	309.664	-0.153734	71.4279	-5.89411	-17.4322	3.77639	-1.4	0.310831	-0.0209088	-0.161512
288	0.8625	0.005	303.77	-0.14792	70.7565	-5.88213	-17.3968	3.70452	-1.41	0.309462	-0.0112792	-0.0854689
289	0.8675	0.00505208	297.888	-0.14214	70.0733	-5.86799	-17.5567	3.67062	-1.41	0.308073	-0.0219074	-0.16279
290	0.8725	0.00479167	292.02	-0.136393	69.3782	-5.85167	-17.5079	3.41284	-1.47	0.306664	-0.0122941	-0.0895561
291	0.876875	0.00369792	286.168	-0.131391	68.671	-5.83317	-17.6532	2.58104	-1.55	0.305157	-0.0229478	-0.163813
292	0.88	0.00296875	280.335	-0.127833	67.9515	-5.81246	-17.5905	2.02987	-1.57	0.303601	-0.0233516	-0.163297
293	0.883125	0.00348958	274.523	-0.124289	67.2195	-5.78954	-17.5211	2.33651	-1.52	0.302082	-0.0137617	-0.0942398
294	0.886875	0.00348958	268.733	-0.120051	66.4747	-5.76441	-17.6433	2.28724	-1.48	0.300546	-0.024453	-0.163922
295	0.89	0.00296875	262.969	-0.116534	65.7172	-5.73705	-17.5596	1.90412	-1.45	0.298981	-0.0248809	-0.163213
296	0.893125	0.00369792	257.232	-0.113029	64.9465	-5.70747	-17.469	2.32005	-1.43	0.297466	-0.0153155	-0.0982744
297	0.8975	0.00484375	251.524	-0.108142	64.1625	-5.67565	-17.5668	2.97151	-1.55	0.296007	-0.0260462	-0.163421
298	0.9025	0.00489583	245.849	-0.102587	63.3651	-5.64159	-17.4614	2.93569	-1.69	0.294554	-0.0164993	-0.101185
299	0.906875	0.00348958	240.207	-0.0977507	62.5541	-5.6053	-17.5419	2.04445	-1.67	0.293004	-0.0272588	-0.163334
300	0.909375	0.0015625	234.602	-0.0949977	61.7291	-5.56677	-17.4213	0.894062	-1.41	0.291351	-0.0277308	-0.162285
301	0.910625	0.00182292	229.035	-0.0936241	60.8901	-5.526	-17.2937	1.01832	-1.34	0.289724	-0.0282097	-0.16117
302	0.91375	0.00484375	223.509	-0.0901983	60.0368	-5.48299	-17.1591	2.64054	-1.59	0.288272	-0.0186956	-0.104236
303	0.92	0.00677083	218.026	-0.0833816	59.169	-5.43775	-17.2045	3.60053	-1.69	0.286912	-0.0195091	-0.106103
304	0.92625	0.00489583	212.588	-0.0766111	58.2866	-5.39029	-17.2397	2.53853	-1.68	0.285442	-0.0303403	-0.160895
305	0.929375	0.00166667	207.198	-0.073243	57.3893	-5.3406	-17.0808	0.842268	-1.67	0.283818	-0.0308577	-0.15949
306	0.93	0.000104167	201.857	-0.0725707	56.4769	-5.2887	-16.9148	0.0512849	-1.65	0.282131	-0.0313817	-0.158018
307	0.93	-5.20833e-05	196.569	-0.0725707	55.5493	-5.2346	-16.7418	-0.0249706	-1.64	0.280455	-0.0319122	-0.156479
308	0.93	-2.77556e-17	191.334	-0.0725707	54.6063	-5.17831	-16.5617	-1.29527e-14	-1.65	0.278799	-0.032449	-0.154874
309	0.93	-2.77556e-17	186.156	-0.0725707	53.6477	-5.11983	-16.3747	-1.26021e-14	-1.64	0.277161	-0.0329918	-0.153203
310	0.93	-2.77556e-17	181.036	-0.0725707	52.6733	-5.05919	-16.1808	-1.22555e-14	-1.61	0.275543	-0.0335402	-0.151466
311	0.93	-2.77556e-17	175.977	-0.0725707	51.6831	-4.99639	-15.9799	-1.1913e-14	-1.59	0.273945	-0.0340938	-0.149663
312	0.93	-2.77556e-17	170.98	-0.0725707	50.6767	-4.93145	-15.7722	-1.15748e-14	-1.62	0.272368	-0.0346521	-0.147795
313	0.93	-2.77556e-17	166.049	-0.0725707	49.6542	-4.8644	-15.5578	-1.12409e-14	-1.62	0.270812	-0.0352145	-0.145862
314	0.93	-2.77556e-17	161.185	-0.0725707	48.6154	-4.79524	-15.3366	-1.09116e-14	-1.48	0.269278	-0.0357804	-0.143864
315	0.93	-2.77556e-17	156.389	-0.0725707	47.5602	-4.72401	-15.1088	-1.0587e-14	-1.46	0.267767	-0.036349	-0.141802
316	0.93	-2.77556e-17	151.665	-0.0725707	46.4886	-4.65071	-14.8743	-1.02672e-14	-1.55	0.26628	-0.0369192	-0.139676
317	0.93	-2.77556e-17	147.015	-0.0725707	45.4005	-4.57538	-14.6334	-9.95238e-15	-1.51	0.264817	-0.0374902	-0.137487
318	0.93	-2.77556e-17	142.439	-0.0725707	44.2958	-4.49804	-14.3861	-9.64264e-15	-1.41	0.263378	-0.0380605	-0.135235
319	0.93	-2.77556e-17	137.941	-0.0725707	43.1747	-4.41872	-14.1323	-9.33814e-15	-1.31	0.261965	-0.038629	-0.13292
320	0.93	5.20833e-05	133.522	-0.0725707	42.0372	-4.33743	-13.8724	0.0169617	-1.4	0.260579	-0.0391938	-0.130544
321	0.93	-0.000104167	129.185	-0.0725707	40.8834	-4.25422	-13.6062	-0.0328214	-1.61	0.259215	-0.0397532	-0.128106
322	0.929375	-0.00171875	124.931	-0.073243	39.7135	-4.1691	-13.334	-0.523719	-1.59	0.25783	-0.0403052	-0.125607
323	0.92625	-0.00473958	120.762	-0.0766111	38.5277	-4.08212	-13.0558	-1.396	-1.31	0.256384	-0.0508472	-0.153172
324	0.920625	-0.00526042	116.68	-0.0827025	37.3262	-3.9933	-12.6344	-1.49703	-1.11	0.254971	-0.0509319	-0.148241
325	0.916875	-0.00151042	112.686	-0.0867841	36.1096	-3.90268	-12.2135	-0.41513	-1.12	0.253708	-0.0309899	-0.0871115
326	0.9175	0.00171875	108.784	-0.0861027	34.8781	-3.81029	-12.0554	0.456029	-1.2	0.252548	-0.0419301	-0.113782
327	0.919375	0.00140625	104.973	-0.0840612	33.6324	-3.71617	-11.7576	0.360046	-1.23	0.251409	-0.0423972	-0.11102
328	0.92	0.000208333	101.257	-0.0833816	32.3731	-3.62036	-11.4545	0.0514518	-1.22	0.250268	-0.0428377	-0.108202
329	0.92	-3.70074e-17	97.6368	-0.0833816	31.1011	-3.52289	-11.1461	-8.81289e-15	-1.17	0.249154	-0.0432466	-0.105329
330	0.92	-0.00015625	94.1139	-0.0833816	29.8171	-3.4238	-10.8326	-0.0358666	-1.13	0.248067	-0.0436187	-0.102403
331	0.919375	-0.00151042	90.6901	-0.0840612	28.5224	-3.32315	-10.5141	-0.334097	-1.11	0.246982	-0.0439482	-0.0994226
332	0.916875	-0.00333333	87.3669	-0.0867841	27.2181	-3.22096	-10.1908	-0.7103	-1.07	0.245892	-0.0542286	-0.118184
333	0.913125	-0.00354167	84.146	-0.0908825	25.9057	-3.11728	-9.75555	-0.726871	-1.04	0.244844	-0.0439695	-0.0922931
334	0.91	-0.00302083	81.0287	-0.0943107	24.5868	-3.01215	-9.42657	-0.59701	-1	0.243841	-0.0441278	-0.0891941
335	0.906875	-0.00354167	78.0166	-0.0977507	23.2633	-2.90563	-9.0932	-0.673924	-0.94	0.242865	-0.0542144	-0.105508
336	0.903125	-0.00333333	75.1109	-0.101894	21.9372	-2.79775	-8.65939	-0.610658	-0.88	0.241938	-0.0437341	-0.0819422
337	0.900625	-0.00151042	72.3132	-0.104666	20.6109	-2.68857	-8.32146	-0.266398	-0.84	0.241079	-0.0436499	-0.0787381
338	0.9	-0.00015625	69.6246	-0.105361	19.2872	-2.57813	-7.97964	-0.0265338	-0.83	0.240278	-0.0434655	-0.0754904
339	0.9	5.20833e-05	67.0465	-0.105361	17.9689	-2.46649	-7.63408	0.00851708	-0.76	0.239516	-0.0431701	-0.0722009
340	0.9	2.77556e-17	64.58	-0.105361	16.6594	-2.35368	-7.28494	4.37184e-15	-0.7	0.238787	-0.042752	-0.0688713
341	0.9	2.77556e-17	62.2263	-0.105361	15.3622	-2.23977	-6.93237	4.2125e-15	-0.66	0.238094	-0.0421994	-0.0655035
342	0.9	2.77556e-17	59.9865	-0.105361	14.0815	-2.1248	-6.57653	4.06088e-15	-0.65	0.237436	-0.0415003	-0.0620997
343	0.9	2.77556e-17	57.8617	-0.105361	12.8215	-2.00884	-6.21759	3.91704e-15	-0.64	0.236815	-0.0406427	-0.0586621
344	0.9	2.77556e-17	55.8529	-0.105361	11.5869	-1.89192	-5.85571	3.78105e-15	-0.61	0.236229	-0.0396148	-0.0551934
345	0.9	5.20833e-05	53.961	-0.105361	10.383	-1.7741	-5.49106	0.0068548	-0.59	0.235681	-0.0384057	-0.0516964
346	0.9	-0.00015625	52.1869	-0.105361	9.21497	-1.65545	-5.12381	-0.0198883	-0.55	0.235166	-0.0370055	-0.0481739
347	0.899375	-0.00151042	50.5314	-0.106055	8.08872	-1.536	-4.75412	-0.186155	-0.51	0.234672	-0.0354059	-0.0446294
348	0.896875	-0.00338542	48.9954	-0.108839	7.01023	-8.90729	-27.5692	-0.404561	-0.45	0.231875	-0.266557	-0.325784
349	0.893125	-0.00338542	40.0881	-0.113029	0	6.19647	18.9657	-0.331012	-0.41	0.233738	0.146358	0.146358
350	0.890625	-0.00151042	46.2846	-0.115832	5.02163	-1.17353	-3.59186	-0.17051	-0.39	0.233362	-0.0290343	-0.0335222
351	0.89	-0.00015625	45.1111	-0.116534	4.12436	-1.05151	-3.21838	-0.0171917	-0.33	0.233039	-0.0266292	-0.0299658
352	0.89	0.00015625	44.0596	-0.116534	3.30034	-0.928986	-2.84338	0.016791	-0.27	0.232756	-0.0240262	-0.0264065
353	0.89	-5.20833e-05	43.1306	-0.116534	2.55579	-0.806021	-2.46701	-0.00547899	-0.27	0.232509	-0.0212364	-0.0228482
354	0.88875	-0.00296875	42.3246	-0.117939	1.89669	-0.682671	-2.08947	-0.306466	-0.46	0.232269	-0.0182754	-0.0192949
355	0.880625	-0.015625	41.6419	-0.127123	1.32857	-0.558995	-1.71093	-1.58696	-1.2	0.231939	-0.0351629	-0.0365258
356	0.850625	-0.0538542	41.0829	-0.161784	0.856386	-0.435051	-1.30165	-5.3963	-0.13	0.231269	-0.061655	-0.0631849
357	0.7725	-0.101562	40.6478	-0.258123	0.484431	-0.3109	-0.876737	-10.069	-0.09	0.230175	-0.167908	-0.170252
358	0.67	-0.0707292	40.3369	-0.400478	0.216175	-0.186599	-0.423535	-6.95853	-0.04	0.229437	-0.233836	-0.235288
359	0.654375	0.0500521	40.1503	-0.424075	0.0541759	0.0558419			0

## Sheet: 25% load
C Angle	Cyl pressure(bar)	DP/Dq	pv	log p	log vol	dV/dq			Net HR dQn/dq	Cum HR (KJ)				MFB	mean gas temp(k)
-360	0.555	0.0794792	40.0881	-0.588787	0	0.0622097	0.139061	7.77115	-0.02	0.000791021	-0.00874134	-0.00874134
-359	0.621875	0.0427083	40.1503	-0.475016	0.0541759	0.186599	0.410701	4.18233	0	0.00125032	0.00369867	0.00370441
-358	0.6375	0.00125	40.3369	-0.450201	0.216175	0.3109	0.684283	0.122978	0.03	0.00133105	-0.00388697	-0.00391109
-357	0.633125	-0.00541667	40.6478	-0.457087	0.484431	0.435051	0.942576	-0.537014	0.07	0.00137161	0.00832824	0.00844452
-356	0.63	-0.00291667	41.0829	-0.462035	0.856386	0.558995	1.21111	-0.292256	0.09	0.00146349	0.0105535	0.0108154
-355	0.626875	-0.00364583	41.6419	-0.467008	1.32857	0.682671	1.47907	-0.370291	0.09	0.00157437	0.00267622	0.00277994
-354	0.6225	-0.00494792	42.3246	-0.474012	1.89669	0.806021	1.71859	-0.510776	0.07	0.00169515	0.0144492	0.0152552
-353	0.616875	-0.0065625	43.1306	-0.483089	2.55579	0.928986	1.98078	-0.690352	0.11	0.00182419	0.00629741	0.00677535
-352	0.609375	-0.00838542	44.0596	-0.495321	3.30034	1.05151	2.20586	-0.901116	0.14	0.00195467	0.00772127	0.00848619
-351	0.600625	-0.00833333	45.1111	-0.509784	4.12436	1.17353	2.42148	-0.916892	0.15	0.00210513	0.00895531	0.0100774
-350	0.593125	-0.00671875	46.2846	-0.52235	5.02163	1.29499	2.62757	-0.758475	0.18	0.00229204	0.020004	0.0230961
-349	0.586875	-0.00645833	47.5796	-0.532943	5.98574	1.41583	2.87276	-0.749475	0.21	0.00250436	0.0112342	0.0133336
-348	0.58	-0.00697917	48.9954	-0.544727	7.01023	1.536	3.06377	-0.834018	0.24	0.00272734	0.0119535	0.0146094
-347	0.573125	-0.00651042	50.5314	-0.556651	8.08872	1.65545	3.24508	-0.802392	0.26	0.00297161	0.0225112	0.0283756
-346	0.566875	-0.00651042	52.1869	-0.567616	9.21497	1.7741	3.47767	-0.828679	0.27	0.00323651	0.0133281	0.0173506
-345	0.56	-0.00703125	53.961	-0.579818	10.383	1.89192	3.64355	-0.925398	0.28	0.00350832	0.01361	0.0183198
-344	0.553125	-0.00635417	55.8529	-0.592171	11.5869	2.00884	3.79964	-0.865606	0.31	0.00380173	0.023764	0.0331093
-343	0.5475	-0.005	57.8617	-0.602393	12.8215	2.1248	4.01899	-0.705631	0.35	0.00413306	0.0142434	0.0205584
-342	0.543125	-0.00364583	59.9865	-0.610416	14.0815	2.23977	4.15942	-0.533417	0.39	0.00449566	0.0241856	0.0361905
-341	0.54	-0.00296875	62.2263	-0.616186	15.3622	2.35368	4.37096	-0.450572	0.42	0.0048877	0.0244879	0.0380111
-340	0.536875	-0.00354167	64.58	-0.62199	16.6594	2.46649	4.58045	-0.557856	0.44	0.00528996	0.0147165	0.0237075
-339	0.533125	-0.00333333	67.0465	-0.628999	17.9689	2.57813	4.69912	-0.545093	0.46	0.00570536	0.0244171	0.0408371
-338	0.530625	-0.00145833	69.6246	-0.6337	19.2872	2.68857	4.90042	-0.247648	0.46	0.00617064	0.0245159	0.042579
-337	0.53	-0.000260417	72.3132	-0.634878	20.6109	2.79775	5.09942	-0.0459306	0.42	0.00667599	0.024561	0.0443045
-336	0.529375	-0.00161458	75.1109	-0.636058	21.9372	2.90563	5.29604	-0.295787	0.4	0.00717601	0.024558	0.046013
-335	0.52625	-0.00489583	78.0166	-0.641979	23.2633	3.01215	5.4902	-0.9316	0.43	0.00763187	0.0145122	0.0282425
-334	0.52	-0.00671875	81.0287	-0.653926	24.5868	3.11728	5.5746	-1.32783	0.46	0.00805655	0.0139674	0.0282318
-333	0.51375	-0.00505208	84.146	-0.666019	25.9057	3.22096	5.64924	-1.03686	0.5	0.00851779	0.0233934	0.0491033
-332	0.51	-0.00317708	87.3669	-0.673345	27.2181	3.32315	5.82847	-0.677005	0.54	0.00903294	0.0232518	0.0506744
-331	0.506875	-0.00348958	90.6901	-0.679491	28.5224	3.4238	6.00502	-0.77188	0.55	0.00955625	0.0130854	0.0296027
-330	0.503125	-0.00328125	94.1139	-0.686917	29.8171	3.52289	6.05765	-0.753198	0.55	0.0100867	0.0224483	0.0527014
-329	0.500625	-0.00166667	97.6368	-0.691898	31.1011	3.62036	6.22525	-0.396897	0.55	0.0106695	0.0222455	0.0541802
-328	0.499375	-0.00166667	101.257	-0.694398	32.3731	3.71617	6.39	-0.411614	0.55	0.0112674	0.0220269	0.0556369
-327	0.496875	-0.00333333	104.973	-0.699417	33.6324	3.81029	6.55184	-0.853442	0.58	0.0118372	0.0117948	0.0308853
-326	0.493125	-0.00333333	108.784	-0.706993	34.8781	3.90268	6.57649	-0.884419	0.61	0.0124064	0.0211202	0.0573119
-325	0.490625	-0.00166667	112.686	-0.712075	36.1096	3.9933	6.7292	-0.458074	0.65	0.0130335	0.020872	0.0586706
-324	0.489375	-0.00166667	116.68	-0.714626	37.3262	4.08212	6.87887	-0.474307	0.67	0.013674	0.0206162	0.0600049
-323	0.486875	-0.00333333	120.762	-0.719748	38.5277	4.1691	7.02545	-0.981802	0.67	0.0142783	0.0103539	0.0311902
-322	0.483125	-0.00338542	124.931	-0.72748	39.7135	4.25422	7.02257	-1.03157	0.64	0.0148774	0.0196767	0.0613205
-321	0.480625	-0.00151042	129.185	-0.732668	40.8834	4.33743	7.15993	-0.47591	0.67	0.0155459	0.019411	0.0625524
-320	0.48	-0.00015625	133.522	-0.733969	42.0372	4.41872	7.29411	-0.0508851	0.74	0.0162702	0.0191424	0.0637581
-319	0.48	5.20833e-05	137.941	-0.733969	43.1747	4.49804	7.42506	0.017523	0.76	0.0170144	0.0188718	0.0649369
-318	0.48	0	142.439	-0.733969	44.2958	4.57538	7.55273	0	0.75	0.0177697	0.0186	0.0660885
-317	0.48	5.20833e-05	147.015	-0.733969	45.4005	4.65071	7.67708	0.0186756	0.67	0.0185393	0.0183275	0.0672122
-316	0.48	-0.00015625	151.665	-0.733969	46.4886	4.72401	7.79807	-0.0577993	0.59	0.0193133	0.0180551	0.0683077
-315	0.479375	-0.00151042	156.389	-0.735272	47.5602	4.79524	7.91566	-0.576129	0.63	0.0200473	0.0177831	0.0693744
-314	0.476875	-0.00338542	161.185	-0.740501	48.6154	4.8644	8.02982	-1.33092	0.78	0.0207171	0.00751214	0.0302045
-313	0.473125	-0.00338542	166.049	-0.748396	49.6542	4.93145	7.97091	-1.37109	0.87	0.0213771	0.0168833	0.0699321
-312	0.470625	-0.00151042	170.98	-0.753694	50.6767	4.99639	8.07587	-0.629882	0.82	0.0221217	0.0166209	0.0708898
-311	0.47	-0.00015625	175.977	-0.755023	51.6831	5.05919	8.17737	-0.0670643	0.82	0.0229328	0.0163604	0.0718179
-310	0.47	5.20833e-05	181.036	-0.755023	52.6733	5.11983	8.27539	0.0229975	0.82	0.0237626	0.016102	0.072716
-309	0.47	-1.85037e-17	186.156	-0.755023	53.6477	5.17831	8.36991	-8.4014e-15	0.83	0.0245996	0.0158461	0.0735838
-308	0.47	-1.85037e-17	191.334	-0.755023	54.6063	5.2346	8.4609	-8.6351e-15	0.85	0.0254457	0.0155926	0.0744211
-307	0.47	-1.85037e-17	196.569	-0.755023	55.5493	5.2887	8.54835	-8.87135e-15	0.84	0.0263005	0.0153419	0.0752275
-306	0.47	-1.85037e-17	201.857	-0.755023	56.4769	5.3406	8.63224	-9.11003e-15	0.8	0.0271637	0.0150939	0.076003
-305	0.47	-1.85037e-17	207.198	-0.755023	57.3893	5.39029	8.71254	-9.35106e-15	0.82	0.028035	0.0148489	0.0767472
-304	0.47	-1.85037e-17	212.588	-0.755023	58.2866	5.43775	8.78926	-9.59433e-15	0.87	0.0289139	0.0146068	0.0774601
-303	0.47	-1.85037e-17	218.026	-0.755023	59.169	5.48299	8.86238	-9.83974e-15	1.03	0.0298002	0.0143677	0.0781413
-302	0.47	-1.85037e-17	223.509	-0.755023	60.0368	5.526	8.9319	-1.00872e-14	1.05	0.0306933	0.0141318	0.0787909
-301	0.47	-1.85037e-17	229.035	-0.755023	60.8901	5.56677	8.9978	-1.03366e-14	0.82	0.0315931	0.0138989	0.0794087
-300	0.47	5.20833e-05	234.602	-0.755023	61.7291	5.6053	9.06008	0.0298021	0.71	0.0325021	0.0136693	0.0799945
-299	0.47	-0.000208333	240.207	-0.755023	62.5541	5.64159	9.11874	-0.122056	0.72	0.0334018	0.0134427	0.0805484
-298	0.469375	-0.00135417	245.849	-0.756353	63.3651	5.67565	9.17379	-0.812	0.96	0.034238	0.0132193	0.0810703
-297	0.4675	-0.001875	251.524	-0.760356	64.1625	5.70747	9.22522	-1.15026	1.15	0.0350455	0.00299911	0.0188173
-296	0.46625	-5.20833e-05	257.232	-0.763033	64.9465	5.73705	9.07574	-0.0326768	1.11	0.0359498	0.0225101	0.144439
-295	0.4675	0.00203125	262.969	-0.760356	65.7172	5.76441	9.31726	1.30282	1.14	0.0370118	0.0125681	0.0824437
-294	0.47	0.00286458	268.733	-0.755023	66.4747	5.78954	9.35788	1.87758	1.13	0.0381353	0.0123572	0.0828375
-293	0.473125	0.00354167	274.523	-0.748396	67.2195	5.81246	9.39492	2.37139	1.11	0.0393119	0.0221495	0.151679
-292	0.476875	0.00348958	280.335	-0.740501	67.9515	5.83317	9.62899	2.38598	1.13	0.0405134	0.0121989	0.0853065
-291	0.48	0.00302083	286.168	-0.733969	68.671	5.85167	9.65954	2.10846	1.19	0.0416902	0.0119929	0.0856111
-290	0.483125	0.00354167	292.02	-0.72748	69.3782	5.86799	9.68648	2.52253	1.13	0.0429111	0.0217899	0.158728
-289	0.486875	0.00338542	297.888	-0.719748	70.0733	5.88213	9.91211	2.4597	0.88	0.0441483	0.0118315	0.0879175
-288	0.489375	0.00135417	303.77	-0.714626	70.7565	5.89411	9.93229	1.00331	0.68	0.0452419	0.0116304	0.0881298
-287	0.489375	-0.00135417	309.664	-0.714626	71.4279	5.90393	9.94885	-1.02277	0.66	0.0461345	0.0114323	0.0883096
-286	0.486875	-0.0034375	315.568	-0.719748	72.0878	5.91162	9.9618	-2.64577	0.92	0.0468661	0.00123712	0.00973842
-285	0.483125	-0.0034375	321.48	-0.72748	72.7362	5.91719	9.7677	-2.69533	1.12	0.0475733	0.0108195	0.0867648
-284	0.480625	-0.00135417	327.397	-0.732668	73.3734	5.92066	9.77342	-1.08134	1.21	0.0484425	0.0106339	0.0868465
-283	0.480625	0.00130208	333.318	-0.732668	73.9996	5.92204	9.7757	1.05855	1.36	0.049526	0.0104511	0.0868972
-282	0.483125	0.00359375	339.24	-0.72748	74.6149	5.92135	9.77457	2.97352	1.39	0.0508008	0.020271	0.171541
-281	0.4875	0.00489583	345.161	-0.718465	75.2195	5.91862	9.9736	4.12159	1.35	0.0522103	0.0103039	0.0887171
-280	0.4925	0.00484375	351.08	-0.708261	75.8135	5.91387	9.96559	4.14767	1.34	0.0536216	0.0201254	0.176252
-279	0.496875	0.00369792	356.994	-0.699417	76.3971	5.90711	10.1573	3.21984	1.38	0.0549593	0.0101526	0.0904115
-278	0.5	0.00291667	362.901	-0.693147	76.9705	5.89837	10.1423	2.58161	1.45	0.0562317	0.00997584	0.0903071
-277	0.503125	0.00369792	368.799	-0.686917	77.5338	5.88768	10.1239	3.32631	1.52	0.0575768	0.0198016	0.182169
-276	0.5075	0.00479167	374.687	-0.678259	78.0872	5.87505	10.3043	4.37896	1.54	0.0590451	0.00982255	0.0918072
-275	0.5125	0.00505208	380.562	-0.668455	78.6308	5.86051	10.2788	4.68934	1.47	0.0605419	0.01965	0.18654
-274	0.5175	0.00505208	386.422	-0.658746	79.1647	5.84409	10.4509	4.76156	1.32	0.0620631	0.00966577	0.0931715
-273	0.5225	0.00484375	392.266	-0.64913	79.6891	5.82582	10.4183	4.63425	1.17	0.0635684	0.0194949	0.190759
-272	0.526875	0.00348958	398.092	-0.640792	80.2042	5.80571	10.582	3.38823	1.2	0.0649654	0.00950574	0.0943961
-271	0.529375	0.00166667	403.898	-0.636058	80.7101	5.78381	10.542	1.64186	1.29	0.0661838	0.00933648	0.0940674
-270	0.530625	0.00151042	409.682	-0.6337	81.2068	5.76013	10.4989	1.50924	1.13	0.0673846	0.00916963	0.0937093
-269	0.5325	0.00177083	415.442	-0.630172	81.6946	5.73471	10.4526	1.79434	0.98	0.0686093	0.0190051	0.196954
-268	0.53375	0.00015625	421.177	-0.627828	82.1736	5.70757	10.5994	0.160509	1.03	0.0696853	-0.000990174	-0.010403
-267	0.533125	-0.000416667	426.884	-0.628999	82.6439	5.67875	10.3506	-0.433825	1.47	0.070677	0.00868309	0.0924631
-266	0.53375	0.0021875	432.563	-0.627828	83.1056	5.64828	10.295	2.30788	1.69	0.0719373	0.0185254	0.199895
-265	0.5375	0.00463542	438.211	-0.620827	83.5589	5.61618	10.4297	4.95437	1.58	0.0734757	0.00852788	0.09322
-264	0.5425	0.00510417	443.827	-0.611567	84.0038	5.58249	10.3671	5.52529	1.63	0.0750649	0.0183717	0.203398
-263	0.5475	0.005	449.41	-0.602393	84.4405	5.54724	10.4924	5.48061	1.55	0.0766622	0.0083698	0.09383
-262	0.5525	0.005	454.957	-0.593302	84.8691	5.51046	10.4228	5.54826	1.5	0.0782593	0.018215	0.206721
-261	0.5575	0.00505208	460.468	-0.584293	85.2898	5.47218	10.5386	5.67395	1.46	0.0798806	0.00820898	0.0942915
-260	0.5625	0.00479167	465.94	-0.575364	85.7025	5.43244	10.4621	5.44543	1.48	0.0814713	0.0180557	0.209859
-259	0.566875	0.00369792	471.372	-0.567616	86.1075	5.39127	10.5682	4.25145	1.53	0.0829533	0.00804557	0.094603
-258	0.57	0.00291667	476.764	-0.562119	86.5048	5.34869	10.4847	3.39161	1.58	0.0843409	0.00789369	0.0938787
-257	0.573125	0.00369792	482.112	-0.556651	86.8946	5.30475	10.3986	4.34832	1.56	0.0858156	0.0177438	0.213393
-256	0.5775	0.00484375	487.417	-0.549047	87.277	5.25947	10.4907	5.75836	1.54	0.0874405	0.00772924	0.093977
-255	0.5825	0.00484375	492.676	-0.540426	87.6519	5.21289	10.3978	5.82049	1.55	0.0890624	0.0175808	0.216065
-254	0.586875	0.00369792	497.889	-0.532943	88.0197	5.16504	10.48	4.49062	1.54	0.0905594	0.00756244	0.0939245
-253	0.59	0.00291667	503.054	-0.527633	88.3802	5.11596	10.3804	3.57864	1.58	0.0919553	0.00741535	0.0930531
-252	0.593125	0.00369792	508.17	-0.52235	88.7338	5.06567	10.2784	4.58335	1.6	0.0934415	0.0172702	0.218922
-251	0.5975	0.00479167	513.236	-0.515001	89.0803	5.01422	10.3464	5.99818	1.63	0.095076	0.00724767	0.0927896
-250	0.6025	0.00505208	518.25	-0.506668	89.42	4.96162	10.2379	6.38596	1.69	0.0967383	0.0171038	0.221114
-249	0.6075	0.005	523.212	-0.498403	89.7529	4.90793	10.2959	6.38063	1.71	0.098406	0.00707782	0.0923765
-248	0.6125	0.005	528.12	-0.490206	90.0791	4.85316	10.181	6.44048	1.71	0.100068	0.0169353	0.223105
-247	0.6175	0.005	532.973	-0.482076	90.3987	4.79735	10.2289	6.49967	1.71	0.101741	0.0069059	0.0918142
-246	0.6225	0.005	537.77	-0.474012	90.7118	4.74053	10.1077	6.55817	1.69	0.103408	0.0167646	0.224893
-245	0.6275	0.005	542.511	-0.466012	91.0184	4.68273	10.1455	6.61599	1.65	0.105084	0.00673198	0.0911036
-244	0.6325	0.005	547.194	-0.458075	91.3187	4.62399	10.0183	6.67309	1.63	0.106753	0.016592	0.226477
-243	0.6375	0.005	551.818	-0.450201	91.6127	4.56434	10.046	6.72948	1.65	0.10843	0.00655614	0.090246
-242	0.6425	0.005	556.382	-0.442388	91.9005	4.5038	9.91276	6.78514	1.71	0.1101	0.0164174	0.227856
-241	0.6475	0.005	560.886	-0.434636	92.1822	4.44242	9.93042	6.84007	1.72	0.111777	0.00637844	0.0892427
-240	0.6525	0.00494792	565.328	-0.426944	92.4578	4.38021	9.79136	6.82243	1.76	0.113439	0.0162409	0.229031
-239	0.6575	0.00520833	569.708	-0.419311	92.7275	4.3172	9.799	7.23715	1.8	0.115142	0.00619892	0.0880953
-238	0.663125	0.00630208	574.025	-0.410792	92.9912	4.25344	9.65427	8.82331	1.82	0.11699	0.0160626	0.230001
-237	0.67	0.00708333	578.279	-0.400478	93.2492	4.18894	9.65193	9.99059	1.65	0.118954	0.0160176	0.231057
-236	0.676875	0.00630208	582.468	-0.390269	93.5013	4.12374	9.64351	8.95308	1.52	0.120814	0.00597024	0.0867457
-235	0.6825	0.00520833	586.592	-0.381993	93.7478	4.05786	9.48944	7.45162	1.66	0.122508	0.0158346	0.231701
-234	0.6875	0.00494792	590.649	-0.374693	93.9887	3.99132	9.47112	7.12801	1.78	0.124168	0.00578437	0.0852256
-233	0.6925	0.005	594.641	-0.367447	94.224	3.92417	9.31177	7.25172	1.87	0.125824	0.0156499	0.23214
-232	0.6975	0.005	598.565	-0.360253	94.4538	3.85642	9.28362	7.29957	1.82	0.127483	0.00559685	0.0835678
-231	0.7025	0.005	602.421	-0.35311	94.6782	3.7881	9.11915	7.3466	1.69	0.129129	0.0154634	0.232376
-230	0.7075	0.00505208	606.209	-0.346018	94.8972	3.71923	9.08127	7.46981	1.4	0.130784	0.00540767	0.0817744
-229	0.7125	0.00479167	609.929	-0.338975	95.1109	3.64984	8.91184	7.12823	1.1	0.132388	0.0152753	0.232409
-228	0.716875	0.00369792	613.579	-0.332854	95.3193	3.57996	8.86432	5.53405	1.24	0.133828	0.00521685	0.0798477
-227	0.72	0.00291667	617.158	-0.328504	95.5226	3.5096	8.69011	4.39036	1.81	0.135136	0.00508549	0.0782914
-226	0.723125	0.00364583	620.668	-0.324173	95.7207	3.43879	8.51478	5.51915	2.2	0.13654	0.0149555	0.23155
-225	0.7275	0.005	624.107	-0.318141	95.9137	3.36755	8.4542	7.61106	1.77	0.138146	0.00489395	0.0761909
-224	0.733125	0.00635417	627.474	-0.310439	96.1017	3.29591	8.27435	9.72458	1.58	0.139946	0.0147649	0.231106
-223	0.74	0.00708333	630.77	-0.301105	96.2848	3.22389	8.2044	10.8975	1.79	0.141856	0.0147007	0.231309
-222	0.746875	0.00635417	633.994	-0.291857	96.4629	3.15149	8.12855	9.82562	1.47	0.143652	0.00463426	0.0732908
-221	0.7525	0.005	637.146	-0.284354	96.6361	3.07876	7.94094	7.77007	1.2	0.145223	0.0145056	0.230547
-220	0.756875	0.00359375	640.224	-0.278557	96.8046	3.0057	7.85586	5.61172	1.13	0.146569	0.00443658	0.0708541
-219	0.76	0.00307292	643.23	-0.274437	96.9682	2.93233	7.6641	4.82096	1.78	0.147818	0.00430871	0.0691351
-218	0.76375	0.00520833	646.162	-0.269515	97.1271	2.85867	7.47159	8.20837	2.29	0.149386	0.0141821	0.228594
-217	0.770625	0.00822917	649.021	-0.260553	97.2813	2.78474	7.37413	13.0266	1.79	0.151426	0.0141099	0.228438
-216	0.779375	0.00828125	651.806	-0.249263	97.4309	2.71055	7.2709	13.1653	0.99	0.15347	0.0140357	0.228211
-215	0.78625	0.00505208	654.516	-0.24048	97.5759	2.63613	7.16191	8.06505	0.66	0.154992	0.00395931	0.0646434
-214	0.789375	0.00161458	657.153	-0.236514	97.7164	2.56148	6.9591	2.58787	0.93	0.155947	0.00383231	0.062822
-213	0.79	5.20833e-05	659.714	-0.235722	97.8523	2.48662	6.75572	0.0838051	0.94	0.156631	0.0037064	0.0609948
-212	0.79	0.000104167	662.201	-0.235722	97.9837	2.41156	6.55181	0.168242	0.9	0.157303	0.00358154	0.0591622
-211	0.790625	0.00145833	664.612	-0.234932	98.1107	2.33633	6.3474	2.36397	1.08	0.158174	0.00345771	0.0573245
-210	0.793125	0.00354167	666.949	-0.231774	98.2333	2.26092	6.14253	5.76124	1.66	0.159365	0.0133349	0.221853
-209	0.7975	0.00484375	669.209	-0.226273	98.3516	2.18536	6.01239	7.90606	1.79	0.160756	0.00325362	0.0543142
-208	0.8025	0.00505208	671.395	-0.220023	98.4655	2.10965	5.8041	8.27303	1.2	0.162164	0.0131311	0.21992
-207	0.8075	0.00505208	673.504	-0.213812	98.5751	2.0338	5.66537	8.29903	0.92	0.163561	0.00304712	0.0511935
-206	0.8125	0.00484375	675.538	-0.207639	98.6804	1.95783	5.45375	7.98083	0.99	0.164904	0.0129249	0.217801
-205	0.816875	0.00354167	677.496	-0.202269	98.7815	1.88175	5.30652	5.85235	0.96	0.16602	0.00283807	0.0479638
-204	0.819375	0.00145833	679.378	-0.199213	98.8784	1.80556	5.09167	2.41649	0.75	0.166771	0.00271598	0.046028
-203	0.82	0.00015625	681.183	-0.198451	98.9712	1.72927	4.87654	0.259597	0.6	0.167284	0.00259468	0.0440892
-202	0.82	-5.20833e-05	682.913	-0.198451	99.0598	1.65289	4.66116	-0.0867521	0.4	0.167742	0.00247413	0.0421475
-201	0.82	2.77556e-17	684.566	-0.198451	99.1442	1.57644	4.44556	4.63427e-14	0.23	0.168186	0.0023543	0.0402033
-200	0.82	2.77556e-17	686.142	-0.198451	99.2246	1.49991	4.22974	4.64494e-14	0.25	0.168609	0.00223516	0.0382566
-199	0.82	-5.20833e-05	687.642	-0.198451	99.3009	1.42331	4.01374	-0.0873529	0.54	0.169002	0.00211666	0.0363077
-198	0.82	0.00015625	689.065	-0.198451	99.3731	1.34666	3.79757	0.262601	0.89	0.169408	0.00199879	0.0343567
-197	0.820625	0.00151042	690.412	-0.197689	99.4413	1.26995	3.58125	2.54344	1.1	0.17002	0.00188149	0.0324038
-196	0.823125	0.00333333	691.682	-0.194647	99.5055	1.19318	3.36478	5.62343	1	0.170919	0.0117647	0.202989
-195	0.826875	0.00354167	692.875	-0.190102	99.5657	1.11638	3.18658	5.9852	0.89	0.171836	0.00166862	0.0288402
-194	0.83	0.00302083	693.991	-0.18633	99.622	1.03954	2.96724	5.11325	0.69	0.172644	0.00155147	0.0268584
-193	0.833125	0.00354167	695.031	-0.182572	99.6743	0.962656	2.7478	6.00382	0.63	0.17352	0.0114348	0.198251
-192	0.836875	0.00328125	695.994	-0.178081	99.7226	0.885745	2.55872	5.57007	0.58	0.174332	0.00133435	0.0231665
-191	0.839375	0.00166667	696.879	-0.175098	99.7671	0.808806	2.33646	2.83284	0.52	0.174849	0.00121705	0.0211569
-190	0.840625	0.00166667	697.688	-0.17361	99.8076	0.731843	2.11413	2.83613	0.57	0.175344	0.0011001	0.0191461
-189	0.843125	0.00333333	698.42	-0.17064	99.8442	0.654859	1.89175	5.67821	0.42	0.176101	0.0109835	0.191355
-188	0.846875	0.00338542	699.075	-0.166202	99.877	0.577857	1.68918	5.77234	0.49	0.176848	0.000877449	0.0153014
-187	0.849375	0.00151042	699.653	-0.163254	99.9059	0.500839	1.46404	2.57748	0.53	0.177252	0.000759968	0.0132636
-186	0.85	0.00015625	700.154	-0.162519	99.9309	0.423808	1.23886	0.266827	0.38	0.177402	0.000642702	0.011225
-185	0.85	-5.20833e-05	700.577	-0.162519	99.952	0.346767	1.01366	-0.0889961	0	0.177495	0.000525616	0.00918562
-184	0.85	-5.20833e-05	700.924	-0.162519	99.9693	0.269716	0.788426	-0.0890402	-0.14	0.177565	0.000408674	0.00714549
-183	0.85	0.00015625	701.194	-0.162519	99.9827	0.192659	0.563175	0.267223	0.3	0.177648	0.000291841	0.00510468
-182	0.850625	0.00145833	701.387	-0.161784	99.9923	0.115597	0.337911	2.49477	1.07	0.177931	0.000175081	0.00306323
-181	0.853125	0.00354167	701.502	-0.158849	99.9981	0.0385327	0.112638	6.05972	1.15	0.178548	0.0100584	0.176011
-180	0.8575	0.00489583	701.541	-0.153734	100	-0.0385327	-0.113963	8.37714	0.45	0.179375	-5.9049e-05	-0.00103335			246.653
-179	0.8625	0.00489583	701.502	-0.14792	99.9981	-0.115597	-0.341886	8.37668	-0.2	0.180178	0.00982282	0.17189			249.48
-178	0.866875	0.00354167	701.387	-0.14286	99.9923	-0.192659	-0.576426	6.05872	-0.24	0.180726	-0.00029881	-0.00522802			249.412
-177	0.869375	0.00145833	701.194	-0.139981	99.9827	-0.269716	-0.806977	2.49408	0.07	0.180895	-0.000418491	-0.00731995			249.316
-176	0.87	0.000208333	700.924	-0.139262	99.9693	-0.346767	-1.03751	0.356161	-0.16	0.180827	-0.000538316	-0.00941223			249.193
-175	0.87	-0.000260417	700.577	-0.139262	99.952	-0.423808	-1.26801	-0.444981	-0.53	0.180656	-0.000658322	-0.0115048			249.042
-174	0.869375	-0.00135417	700.154	-0.139981	99.9309	-0.500839	-1.49849	-2.3125	-0.12	0.180274	-0.000778546	-0.0135976			248.864
-173	0.8675	-0.00192708	699.653	-0.14214	99.9059	-0.577857	-1.72892	-3.28851	0.43	0.179773	-0.010899	-0.190219			245.8
-172	0.86625	0.00015625	699.075	-0.143582	99.877	-0.654859	-1.93679	0.266416	0.66	0.179606	0.00899193	0.156805			248.425
-171	0.868125	0.00333333	698.42	-0.14142	99.8442	-0.731843	-2.18964	5.67821	0.75	0.179955	-0.00114089	-0.0198767			248.165
-170	0.8725	0.00489583	697.688	-0.136393	99.8076	-0.808806	-2.41991	8.33113	0.52	0.180546	0.00873765	0.152069			250.726
-169	0.8775	0.00510417	696.879	-0.130678	99.7671	-0.885745	-2.68057	8.67558	-0.02	0.181145	-0.00140012	-0.0243392			250.408
-168	0.8825	0.00484375	695.994	-0.124996	99.7226	-0.962656	-2.91333	8.22249	-0.3	0.181676	0.00847618	0.14716			252.903
-167	0.886875	0.00354167	695.031	-0.120051	99.6743	-1.03954	-3.18174	6.00382	-0.18	0.181958	-0.00166673	-0.0288971			252.525
-166	0.889375	0.00145833	693.991	-0.117236	99.622	-1.11638	-3.41694	2.46847	-0.36	0.181863	-0.00179285	-0.0310372			252.118
-165	0.89	0.00015625	692.875	-0.116534	99.5657	-1.19318	-3.65202	0.264053	-0.45	0.181525	-0.00191953	-0.0331768			251.684
-164	0.89	-5.20833e-05	691.682	-0.116534	99.5055	-1.26995	-3.88696	-0.0878661	-0.22	0.181127	-0.00204681	-0.0353157			251.222
-163	0.89	-5.20833e-05	690.412	-0.116534	99.4413	-1.34666	-4.12175	-0.0877048	0.38	0.180706	-0.00217472	-0.0374537			250.732
-162	0.89	0.00015625	689.065	-0.116534	99.3731	-1.42331	-4.35638	0.262601	0.39	0.180297	-0.0023033	-0.0395909			250.214
-161	0.890625	0.00151042	687.642	-0.115832	99.3009	-1.49991	-4.59082	2.53323	-0.09	0.180091	-0.00243259	-0.0417269			249.668
-160	0.893125	0.00338542	686.142	-0.113029	99.2246	-1.57644	-4.82506	5.66555	-0.21	0.180175	0.00743736	0.127297			251.894
-159	0.896875	0.00338542	684.566	-0.108839	99.1442	-1.65289	-5.11591	5.65254	-0.32	0.180229	-0.00272373	-0.0465118			251.285
-158	0.899375	0.00151042	682.913	-0.106055	99.0598	-1.72927	-5.3523	2.51581	-0.49	0.179945	-0.00285686	-0.0486674			250.649
-157	0.9	0.000104167	681.183	-0.105361	98.9712	-1.80556	-5.58842	0.173065	-0.49	0.179404	-0.00299086	-0.0508212			249.985
-156	0.9	0.000104167	679.378	-0.105361	98.8784	-1.88175	-5.82423	0.172606	-0.14	0.178838	-0.00312577	-0.0529728			249.292
-155	0.900625	0.00151042	677.496	-0.104666	98.7815	-1.95783	-6.05972	2.49586	-0.02	0.178482	-0.00326163	-0.0551221			248.572
-154	0.903125	0.00338542	675.538	-0.101894	98.6804	-2.0338	-6.29486	5.578	-0.21	0.17841	0.00660153	0.111244			250.577
-153	0.906875	0.00333333	673.504	-0.0977507	98.5751	-2.10965	-6.60216	5.47565	-0.32	0.178298	-0.00357564	-0.0600728			249.792
-152	0.909375	0.00166667	671.395	-0.0949977	98.4655	-2.18536	-6.8391	2.72925	-0.37	0.177887	-0.00371611	-0.0622373			248.979
-151	0.910625	0.00166667	669.209	-0.0936241	98.3516	-2.26092	-7.07558	2.72036	-0.31	0.177451	-0.0038577	-0.0643983			248.138
-150	0.913125	0.00333333	666.949	-0.0908825	98.2333	-2.33633	-7.31156	5.42235	-0.47	0.177262	0.00599956	0.0998151			249.986
-149	0.916875	0.00338542	664.612	-0.0867841	98.1107	-2.41156	-7.62995	5.48778	-0.82	0.177048	-0.00418991	-0.0694636			249.079
-148	0.919375	0.00151042	662.201	-0.0840612	97.9837	-2.48662	-7.86742	2.43951	-0.76	0.176505	-0.00433666	-0.0716357			248.144
-147	0.92	0.000104167	659.714	-0.0833816	97.8523	-2.56148	-8.10427	0.16761	-0.26	0.175712	-0.0044847	-0.0738029			247.18
-146	0.92	0.000104167	657.153	-0.0833816	97.7164	-2.63613	-8.34045	0.166959	0.05	0.174894	-0.00463407	-0.0759648			246.189
-145	0.920625	0.00151042	654.516	-0.0827025	97.5759	-2.71055	-8.57593	2.4112	-0.19	0.174278	-0.00478479	-0.078121			245.169
-144	0.923125	0.00333333	651.806	-0.0799906	97.4309	-2.78474	-8.81064	5.29923	-0.53	0.173927	0.00506308	0.0823223			246.775
-143	0.926875	0.00354167	649.021	-0.0759366	97.2813	-2.85867	-9.14286	5.60638	-0.57	0.173573	-0.00514583	-0.0833102			245.688
-142	0.93	0.00302083	646.162	-0.0725707	97.1271	-2.93233	-9.37844	4.76085	-0.72	0.173111	-0.00530257	-0.0854697			244.573
-141	0.933125	0.00348958	643.23	-0.0692161	96.9682	-3.0057	-9.6131	5.47465	-0.55	0.172697	0.00453915	0.0728325			246.048
-140	0.936875	0.0034375	640.224	-0.0652054	96.8046	-3.07876	-9.95265	5.36774	-0.03	0.172239	-0.00568116	-0.0907305			244.865
-139	0.94	0.00317708	637.146	-0.0618754	96.6361	-3.15149	-10.1878	4.93723	0.05	0.171714	-0.00584438	-0.0928884			243.654
-138	0.94375	0.005	633.994	-0.057894	96.4629	-3.22389	-10.4218	7.73164	-0.07	0.171445	0.00399071	0.0631131			244.993
-137	0.95	0.00682292	630.77	-0.0512933	96.2848	-3.29591	-10.768	10.4968	0.1	0.171418	0.00375837	0.0591364			246.279
-136	0.956875	0.0065625	627.474	-0.0440825	96.1017	-3.36755	-11.1179	10.0434	0.12	0.17131	-0.00647932	-0.101417			244.957
-135	0.963125	0.00651042	624.107	-0.0375721	95.9137	-3.43879	-11.353	9.91023	-0.14	0.171166	0.00334684	0.0521049			246.145
-134	0.97	0.00697917	620.668	-0.0304592	95.7207	-3.5096	-11.7075	10.5652	-0.15	0.171052	0.00309998	0.0479957			247.276
-133	0.976875	0.00645833	617.158	-0.0233966	95.5226	-3.57996	-12.0653	9.7215	-0.02	0.170817	-0.00715253	-0.110114			245.842
-132	0.983125	0.00666667	613.579	-0.017019	95.3193	-3.64984	-12.3009	9.97689	0.17	0.170585	0.00266407	0.0407756			246.873
-131	0.990625	0.00848958	609.929	-0.00941922	95.1109	-3.71923	-12.6626	12.6294	0.17	0.170582	0.00240185	0.0365434			247.846
-130	1	0.00989583	606.209	0	94.8972	-3.7881	-13.0274	14.6316	-0.18	0.170742	0.00213369	0.0322654			248.76
-129	1.01	0.00989583	602.421	0.00995033	94.6782	-3.85642	-13.3949	14.5401	-0.41	0.170857	0.00185946	0.0279429			249.615
-128	1.01937	0.0084375	598.565	0.0191897	94.4538	-3.92417	-13.7652	12.318	-0.08	0.170712	0.00157906	0.0235773			250.41
-127	1.02687	0.00677083	594.641	0.0265202	94.224	-3.99132	-14.138	9.82003	0.63	0.17028	-0.00870764	-0.129163			248.729
-126	1.03375	0.00807292	590.649	0.033193	93.9887	-4.05786	-14.3737	11.6299	0.62	0.170006	0.00108579	0.0159978			249.419
-125	1.04375	0.0120313	586.592	0.04282	93.7478	-4.12374	-14.7489	17.2132	0.37	0.170252	0.0107882	0.157858			252.428
-124	1.0575	0.0147396	582.468	0.0559076	93.5013	-4.18894	-15.2702	20.9398	0.48	0.170819	0.000393281	0.00571425			252.977
-123	1.0725	0.0149479	578.279	0.0699924	93.2492	-4.25344	-15.6516	21.0831	0.27	0.171362	0.0100802	0.145408			255.81
-122	1.08688	0.0134896	574.025	0.0833066	92.9912	-4.3172	-16.1832	18.8863	0.06	0.171633	-0.000334678	-0.00479229			256.215
-121	1.09937	0.0116146	569.708	0.0947418	92.7275	-4.38021	-16.57	16.1388	-0.04	0.171589	-0.000663905	-0.00943502			256.557
-120	1.11063	0.0116146	565.328	0.104923	92.4578	-4.44242	-16.9581	16.0148	0.38	0.171495	-0.00100036	-0.0141072			256.834
-119	1.12313	0.0134375	560.886	0.116115	92.1822	-4.5038	-17.3473	18.3827	0.84	0.171599	0.00865583	0.121106			259.321
-118	1.1375	0.015	556.382	0.128833	91.9005	-4.56434	-17.8944	20.3554	0.88	0.171845	-0.001799	-0.0249682			259.45
-117	1.15312	0.0165104	551.818	0.142476	91.6127	-4.62399	-18.2873	22.2213	0.87	0.172238	0.00783978	0.107915			261.75
-116	1.17062	0.0185417	547.194	0.157538	91.3187	-4.68273	-18.8417	24.746	0.71	0.172829	0.00736271	0.100499			263.946
-115	1.19	0.0198438	542.511	0.173953	91.0184	-4.74053	-19.4003	26.2572	0.54	0.173514	0.00687304	0.0930126			266.037
-114	1.21	0.0200521	537.77	0.19062	90.7118	-4.79735	-19.9628	26.301	0.43	0.174148	0.00637055	0.085459			268.022
-113	1.23	0.02	532.973	0.207014	90.3987	-4.85316	-20.5288	25.9987	0.42	0.174695	0.00585495	0.0778418			269.899
-112	1.25	0.02	528.12	0.223144	90.0791	-4.90793	-21.0981	25.7619	0.33	0.175161	0.00532601	0.0701647			271.67
-111	1.27	0.02	523.212	0.239017	89.7529	-4.96162	-21.6702	25.5225	0.22	0.175547	0.00478345	0.0624313			273.331
-110	1.29	0.02	518.25	0.254642	89.42	-5.01422	-22.2448	25.2805	0.33	0.17585	0.00422699	0.0546456			274.883
-109	1.31	0.0199479	513.236	0.270027	89.0803	-5.06567	-22.8215	24.9707	0.52	0.176065	0.00365636	0.0468113			276.325
-108	1.33	0.0201562	508.17	0.285179	88.7338	-5.11596	-23.3999	24.9825	0.69	0.176223	0.00307127	0.0389325			277.657
-107	1.35062	0.0215104	503.054	0.300567	88.3802	-5.16504	-23.9797	26.3925	0.65	0.176465	0.00247144	0.0310133			278.877
-106	1.37313	0.0233333	497.889	0.317089	88.0197	-5.21289	-24.5603	28.3352	0.41	0.176842	0.0118565	0.147257			282
-105	1.39688	0.0234896	492.676	0.334238	87.6519	-5.25947	-25.3224	28.2263	0.38	0.177133	0.00109123	0.0134111			282.975
-104	1.42	0.0231771	487.417	0.350657	87.277	-5.30475	-25.9053	27.5534	0.47	0.177297	0.000442639	0.00538189			283.838
-103	1.44375	0.025	482.112	0.367244	86.8946	-5.34869	-26.4878	29.3971	0.47	0.177588	0.00977801	0.117593			286.537
-102	1.47	0.0268229	476.764	0.385262	86.5048	-5.39127	-27.2548	31.1907	0.53	0.177982	0.00895384	0.106487			289.078
-101	1.49687	0.0265104	471.372	0.40338	86.1075	-5.43244	-28.0234	30.4787	0.57	0.178227	-0.00189259	-0.0222538			289.556
-100	1.52313	0.0266146	465.94	0.420764	85.7025	-5.47218	-28.6048	30.2458	0.61	0.178392	0.00738701	0.0858584			291.803
-99	1.55063	0.0286458	460.468	0.438658	85.2898	-5.51046	-29.3735	32.1719	0.68	0.178671	0.00649749	0.0746327			293.892
-98	1.58062	0.0313021	454.957	0.45782	84.8691	-5.54724	-30.1418	34.7344	0.75	0.179131	0.0055843	0.0633759			295.82
-97	1.61313	0.0335938	449.41	0.478173	84.4405	-5.58249	-30.9093	36.8228	0.8	0.179722	0.014647	0.1642			299.404
-96	1.6475	0.0348437	443.827	0.499259	84.0038	-5.61618	-31.8684	37.7186	0.83	0.180307	0.00352447	0.0390204			300.99
-95	1.6825	0.0349479	438.211	0.520281	83.5589	-5.64828	-32.6333	37.3526	0.86	0.180779	0.0125342	0.137014			304.185
-94	1.7175	0.0353125	432.563	0.54087	83.1056	-5.67875	-33.5905	37.2558	0.89	0.181145	0.00135158	0.0145839			305.427
-93	1.75375	0.0379688	426.884	0.561756	82.6439	-5.70757	-34.3499	39.5323	0.87	0.181664	0.010306	0.109745			308.231
-92	1.79375	0.0419271	421.177	0.584308	82.1736	-5.73471	-35.302	43.07	0.81	0.18244	0.0190607	0.200257			312.527
-91	1.83688	0.0431771	415.442	0.608066	81.6946	-5.76013	-36.449	43.7502	0.7	0.183171	0.00760534	0.0788158			314.894
-90	1.87938	0.0417187	409.682	0.630939	81.2068	-5.78381	-37.3944	41.6864	0.6	0.1836	0.00628804	0.0642609			317.053
-89	1.92062	0.0416146	403.898	0.652651	80.7101	-5.80571	-38.3347	40.9952	0.56	0.183866	0.00493522	0.0497236			319.006
-88	1.96312	0.0434896	398.092	0.674538	80.2042	-5.82582	-39.2688	42.2265	0.49	0.184162	0.0135461	0.134518			322.357
-87	2.0075	0.0448437	392.266	0.69689	79.6891	-5.84409	-40.3969	42.9041	0.41	0.184412	0.00193044	0.0188895			323.874
-86	2.0525	0.045	386.422	0.719059	79.1647	-5.86051	-41.3166	42.4122	0.32	0.184522	0.0104628	0.100854			326.741
-85	2.0975	0.0451042	380.562	0.740746	78.6308	-5.87505	-42.4293	41.8657	0.38	0.184466	-0.00124006	-0.011772			327.825
-84	2.14312	0.0465625	374.687	0.762265	78.0872	-5.88768	-43.3304	42.5521	0.62	0.184388	0.00721021	0.0673908			330.213
-83	2.19125	0.0501562	368.799	0.784472	77.5338	-5.89837	-44.4234	45.1161	0.86	0.184457	0.00541628	0.0498282			332.35
-82	2.24375	0.0547917	362.901	0.808149	76.9705	-5.90711	-45.5049	48.4974	0.8	0.184756	0.0135735	0.122875			335.697
-81	2.30062	0.0585417	356.994	0.833181	76.3971	-5.91387	-46.7773	50.9732	0.72	0.185176	0.0114696	0.10214			338.749
-80	2.36062	0.0615104	351.08	0.858926	75.8135	-5.91862	-48.0361	52.6709	1.01	0.185639	0.00930714	0.0815091			341.505
-79	2.42375	0.0650521	345.161	0.885316	75.2195	-5.92135	-49.2801	54.7645	0.95	0.186188	0.0170846	0.147099			345.355
-78	2.49063	0.0683854	339.24	0.912534	74.6149	-5.92204	-50.7114	56.5831	0.64	0.186775	0.0145781	0.123365			348.866
-77	2.56	0.0698958	333.318	0.940007	73.9996	-5.92066	-52.1249	56.8232	0.49	0.187245	0.0120009	0.0997829			352.039
-76	2.63	0.07	327.397	0.966984	73.3734	-5.91719	-53.5188	55.8971	0.41	0.187483	0.00935136	0.0763719			354.876
-75	2.7	0.0701042	321.48	0.993252	72.7362	-5.91162	-54.8916	54.9685	0.48	0.18749	0.00662789	0.0531512			357.382
-74	2.77062	0.0715625	315.568	1.01907	72.0878	-5.90393	-56.2414	55.0801	0.56	0.187374	0.00382881	0.0301399			359.558
-73	2.84375	0.0751042	309.664	1.04512	71.4279	-5.89411	-57.5667	56.7246	0.56	0.18729	0.0109525	0.0846032			362.65
-72	2.92125	0.08	303.77	1.07201	70.7565	-5.88213	-59.0681	59.2722	0.59	0.18731	0.00774966	0.0587236			365.371
-71	3.00375	0.0848438	297.888	1.09986	70.0733	-5.86799	-60.5405	61.6438	0.6	0.187421	0.0144574	0.10743			368.919
-70	3.09062	0.0885417	292.02	1.12837	69.3782	-5.85167	-62.1833	63.0633	0.61	0.187509	0.0108174	0.0787987			372.056
-69	3.18063	0.0914583	286.168	1.15708	68.671	-5.83317	-63.7921	63.8353	0.66	0.187513	0.0070749	0.0505041			374.788
-68	3.27375	0.0951042	280.335	1.18594	67.9515	-5.81246	-65.3646	65.027	0.79	0.187479	0.0132277	0.092501			378.24
-67	3.37125	0.100104	274.523	1.21528	67.2195	-5.78954	-67.098	67.0265	0.96	0.187472	0.00900354	0.0616561			381.251
-66	3.47438	0.106458	268.733	1.24541	66.4747	-5.76441	-68.7891	69.7778	1.04	0.187571	0.0146607	0.0982789			384.899
-65	3.58438	0.113542	262.969	1.27658	65.7172	-5.73705	-70.6329	72.8242	0.99	0.18779	0.0199171	0.130652			389.122
-64	3.70125	0.119896	257.232	1.30867	64.9465	-5.70747	-72.6241	75.222	0.84	0.18805	0.0147557	0.0946825			392.829
-63	3.82375	0.124896	251.524	1.34123	64.1625	-5.67565	-74.5614	76.6203	0.58	0.188256	0.0194483	0.122024			397.031
-62	3.95063	0.128542	245.849	1.37387	63.3651	-5.64159	-76.6362	77.0776	0.29	0.1883	0.0136976	0.0840032			400.687
-61	4.08062	0.131458	240.207	1.40625	62.5541	-5.6053	-78.6492	77.0176	0.14	0.188137	0.00778482	0.0466465			403.806
-60	4.21375	0.135156	234.602	1.43835	61.7291	-5.56677	-80.5973	77.3363	0.17	0.187811	0.0117071	0.0685115			407.334
-59	4.35125	0.139948	229.035	1.47046	60.8901	-5.526	-82.6676	78.178	0.17	0.187362	0.00515133	0.029431			410.3
-58	4.49375	0.144948	223.509	1.50269	60.0368	-5.48299	-84.6641	79.0175	0.11	0.186797	0.00841409	0.0469123			413.605
-57	4.64125	0.150104	218.026	1.53498	59.169	-5.43775	-86.7706	79.821	0.11	0.186102	0.00117165	0.00637221			416.327
-56	4.79437	0.156563	212.588	1.56744	58.2866	-5.39029	-88.7938	81.1789	0.11	0.185341	0.00373101	0.0197857			419.325
-55	4.955	0.165104	207.198	1.6004	57.3893	-5.3406	-90.914	83.4372	0.17	0.184593	0.00575761	0.0297585			422.546
-54	5.125	0.174948	201.857	1.63413	56.4769	-5.2887	-93.1225	86.133	0.29	0.183894	0.00723201	0.0364156			425.941
-53	5.305	0.184948	196.569	1.66865	55.5493	-5.2346	-95.4102	88.6707	0.4	0.18322	0.00813473	0.0398879			429.462
-52	5.495	0.195104	191.334	1.70384	54.6063	-5.17831	-97.7677	91.049	0.49	0.182548	0.00844625	0.0403126			433.06
-51	5.69563	0.206615	186.156	1.7397	53.6477	-5.11983	-100.185	93.811	0.54	0.181911	0.00814719	0.0378328			436.693
-50	5.90875	0.22	181.036	1.77643	52.6733	-5.05919	-102.652	97.1413	0.54	0.18136	0.0172184	0.0777574			441.037
-49	6.13563	0.233333	175.977	1.81411	51.6831	-4.99639	-105.33	100.149	0.51	0.180842	0.0152745	0.0670512			445.292
-48	6.375	0.245	170.98	1.85238	50.6767	-4.93145	-108.031	102.171	0.51	0.180256	0.0126519	0.053962			449.421
-47	6.62562	0.256615	166.049	1.89094	49.6542	-4.8644	-110.745	103.928	0.54	0.179574	0.00933322	0.0386591			453.389
-46	6.88875	0.270104	161.185	1.92989	48.6154	-4.79524	-113.458	106.187	0.48	0.178847	0.0153019	0.0615252			457.804
-45	7.16625	0.285	156.389	1.96938	47.5602	-4.72401	-116.321	108.71	0.28	0.178086	0.0101521	0.0396048			461.958
-44	7.45875	0.299844	151.665	2.00939	46.4886	-4.65071	-119.155	110.917	0.09	0.177262	0.0142492	0.0539088			466.425
-43	7.76562	0.31349	147.015	2.04971	45.4005	-4.57538	-122.102	112.409	-0.03	0.176293	0.00717881	0.0263267			470.544
-42	8.08563	0.326615	142.439	2.09009	44.2958	-4.49804	-124.989	113.47	-0.05	0.175141	-0.000676554	-0.0024039			474.296
-41	8.41937	0.341615	137.941	2.13054	43.1747	-4.41872	-127.799	114.933	-0.14	0.173854	0.000677971	0.00233286			478.209
-40	8.76938	0.358438	133.522	2.17127	42.0372	-4.33743	-130.669	116.73	-0.29	0.17246	0.000819821	0.0027306			482.217
-39	9.13625	0.374948	129.185	2.21225	40.8834	-4.25422	-133.575	118.141	-0.37	0.170917	-0.0102654	-0.0330806			485.746
-38	9.51938	0.391615	124.931	2.25333	39.7135	-4.1691	-136.351	119.329	-0.53	0.169215	-0.0121527	-0.0378726			489.286
-37	9.92	0.410104	120.762	2.29455	38.5277	-4.08212	-139.122	120.792	-0.72	0.167382	-0.0152646	-0.0459832			492.782
-36	10.34	0.429896	116.68	2.33602	37.3262	-3.9933	-141.862	122.342	-0.85	0.16543	-0.0195938	-0.0570291			496.188
-35	10.78	0.450104	112.686	2.37769	36.1096	-3.90268	-144.549	123.709	-0.88	0.163346	-0.0251223	-0.0706179			499.462
-34	11.2406	0.47151	108.784	2.41953	34.8781	-3.81029	-147.154	125.104	-0.88	0.161141	-0.0318202	-0.0863478			502.569
-33	11.7238	0.495156	104.973	2.46162	33.6324	-3.71617	-149.654	126.776	-0.87	0.158853	-0.0296433	-0.0776227			505.89
-32	12.2319	0.521667	101.257	2.50405	32.3731	-3.62036	-152.145	128.835	-0.86	0.156522	-0.0389959	-0.0984983			508.96
-31	12.7681	0.551562	97.6368	2.54695	31.1011	-3.52289	-154.47	131.348	-0.86	0.15421	-0.029341	-0.0714616			512.528
-30	13.3356	0.58349	94.1139	2.59044	29.8171	-3.4238	-156.837	133.938	-0.9	0.15192	-0.0315228	-0.0740052			516.129
-29	13.935	0.614844	90.6901	2.6344	28.5224	-3.32315	-159.083	136.001	-0.97	0.149611	-0.034955	-0.0790776			519.72
-28	14.565	0.645052	87.3669	2.67862	27.2181	-3.22096	-161.17	137.454	-1.07	0.14724	-0.0394842	-0.0860507			523.266
-27	15.225	0.674948	84.146	2.72294	25.9057	-3.11728	-163.057	138.522	-1.17	0.144786	-0.0449189	-0.0942858			526.739
-26	15.915	0.705156	81.0287	2.76726	24.5868	-3.01215	-164.706	139.361	-1.27	0.142252	-0.051025	-0.103135			530.124
-25	16.6356	0.736458	78.0166	2.81155	23.2633	-2.90563	-166.076	140.136	-1.37	0.139658	-0.05752	-0.111941			533.412
-24	17.3881	0.76849	75.1109	2.85579	21.9372	-2.79775	-167.126	140.785	-1.44	0.137024	-0.0540677	-0.101304			536.899
-23	18.1725	0.8	72.3132	2.89991	20.6109	-2.68857	-167.909	141.099	-1.52	0.134343	-0.0707575	-0.127636			539.995
-22	18.9881	0.831563	69.6246	2.94381	19.2872	-2.57813	-168.193	141.213	-1.64	0.131645	-0.0661567	-0.1149			543.299
-21	19.8356	0.863542	67.0465	2.98748	17.9689	-2.46649	-168.119	141.213	-1.79	0.128954	-0.0707005	-0.118245			546.547
-20	20.7144	0.893125	64.58	3.03083	16.6594	-2.35368	-167.554	140.678	-2.01	0.126267	-0.0732951	-0.118075			549.779
-19	21.62	0.916667	62.2263	3.07362	15.3622	-2.23977	-166.454	139.124	-2.25	0.123534	-0.0832543	-0.129231			552.799
-18	22.5456	0.933385	59.9865	3.11554	14.0815	-2.1248	-164.706	136.562	-2.42	0.120719	-0.0993519	-0.148667	-0.148667	-0.316063	555.455
-17	23.4856	0.94651	57.8617	3.15639	12.8215	-2.00884	-162.21	133.577	-2.47	0.117856	-0.110322	-0.159234	-0.307901	-0.654592	557.864
-16	24.4387	0.96026	55.8529	3.19617	11.5869	-1.89192	-158.95	130.813	-2.36	0.115042	-0.105322	-0.14674	-0.454641	-0.966558	560.368
-15	25.4069	0.976667	53.961	3.23502	10.383	-1.7741	-154.97	128.541	-2.15	0.1124	-0.103895	-0.139848	-0.594489	-1.26387	562.854
-14	26.3925	0.994896	52.1869	3.27308	9.21497	-1.65545	-150.184	126.635	-1.98	0.110045	-0.074673	-0.0972096	-0.691699	-1.47054	565.865
-13	27.3956	1.01026	50.5314	3.31038	8.08872	-1.536	-144.684	124.512	-1.93	0.108027	-0.0575182	-0.0725022	-0.764201	-1.62468	569.097
-12	28.41	1.0162	48.9954	3.34674	7.01023	-1.41583	-138.331	121.437	-1.98	0.106338	-0.0406534	-0.0496864	-0.813887	-1.73031	572.493
-11	29.4237	1.00859	47.5796	3.3818	5.98574	-1.29499	-131.067	117.045	-1.99	0.104936	-0.0228466	-0.027116	-0.841003	-1.78796	576.024
-10	30.4231	0.987969	46.2846	3.4152	5.02163	-1.17353	-122.85	111.531	-1.81	0.103804	-0.0230385	-0.0265996	-0.867603	-1.84451	579.309
-9	31.3975	0.959948	45.1111	3.44673	4.12436	-1.05151	-113.584	105.62	-1.36	0.103008	0.0101977	0.0114754	-0.856128	-1.82011	582.919
-8	32.3444	0.934531	44.0596	3.47644	3.30034	-0.928986	-103.384	100.427	-0.41	0.102712	0.036417	0.0400247	-0.816103	-1.73502	586.675
-7	33.2744	0.929427	43.1306	3.50479	2.55579	-0.806021	-92.222	97.7725	1.85	0.103267	0.126139	0.135712	-0.680391	-1.4465	591.631
-6	34.2238	0.982083	42.3246	3.53292	1.89669	-0.682671	-80.2686	101.381	6.44	0.105378	0.267937	0.282885	-0.397506	-0.845091	598.603
-5	35.2794	1.15844	41.6419	3.5633	1.32857	-0.558995	-67.5915	117.657	13.86	0.110385	0.60098	0.624273	0.226767	0.482103	610.723
-4	36.5994	1.52359	41.0829	3.60003	0.856386	-0.435051	-54.4001	152.667	21.99	0.120212	1.1929	1.2225	1.44927	3.08112	632.175
-3	38.3781	2.06375	40.6478	3.64749	0.484431	-0.3109	-40.672	204.602	27.93	0.136605	2.03315	2.06154	3.51081	7.46392	666.92
-2	40.7306	2.62682	40.3369	3.70698	0.216175	-0.186599	-25.9511	258.434	28.35	0.159853	2.77493	2.79215	6.30296	13.4	713.245
-1	43.5644	2.97615	40.1503	3.77424	0.0541759	-0.0622097	-9.29572	291.447	25.26	0.188068	3.1957	3.20066	9.50362	20.2045	765.898
0	46.5675	2.95125	40.0881	3.8409	0	0.0622097	9.99745	288.561	20.59	0.217924	2.97049	2.97049	12.4741	26.5197	814.363
1	49.3594	2.58234	40.1503	3.89913	0.0541759	0.186599	31.8357	252.883	17.42	0.246396	2.6967	2.70089	15.175	32.2618	857.892
2	51.6756	2.04255	40.3369	3.94499	0.216175	0.3109	55.6193	200.952	15.49	0.272053	2.11687	2.13001	17.305	36.7901	891.427
3	53.4413	1.50568	40.6478	3.97858	0.484431	0.435051	80.2536	149.274	14.46	0.295006	2.02909	2.05742	19.3624	41.1642	923.139
4	54.7119	1.05479	41.0829	4.00208	0.856386	0.558995	105.655	105.692	14.66	0.31614	1.65067	1.69163	21.0541	44.7606	948.128
5	55.5812	0.700208	41.6419	4.01785	1.32857	0.682671	130.745	71.1171	14.94	0.336327	1.72054	1.78722	22.8413	48.5602	974.054
6	56.1381	0.425521	42.3246	4.02782	1.89669	0.806021	156.032	43.9268	15.73	0.356322	1.54184	1.62786	24.4691	52.021	996.66
7	56.4487	0.200625	43.1306	4.03333	2.55579	0.928986	180.571	21.1051	15.61	0.37649	1.63569	1.75983	26.229	55.7623	1020.83
8	56.5456	-0.00802083	44.0596	4.03505	3.30034	1.05151	204.928	-0.861938	15.93	0.396897	1.50633	1.65556	27.8845	59.282	1042.61
9	56.4338	-0.216979	45.1111	4.03307	4.12436	1.17353	228.143	-23.8736	16.11	0.417324	1.47591	1.66083	29.5454	62.8129	1063.87
10	56.1144	-0.418542	46.2846	4.02739	5.02163	1.29499	250.376	-47.2489	16.36	0.437636	1.36615	1.57731	31.1227	66.1663	1083.13
11	55.6025	-0.600781	47.5796	4.01823	5.98574	1.41583	271.111	-69.7193	16.33	0.457775	1.32393	1.57134	32.694	69.5069	1101.74
12	54.9181	-0.76625	48.9954	4.00584	7.01023	1.536	290.53	-91.5677	16.14	0.477672	1.23179	1.50549	34.1995	72.7076	1118.72
13	54.0731	-0.923646	50.5314	3.99034	8.08872	1.65545	308.282	-113.837	15.88	0.497116	1.13857	1.43517	35.6347	75.7587	1134.03
14	53.0744	-1.07167	52.1869	3.97169	9.21497	1.7741	324.278	-136.407	15.67	0.515903	1.01525	1.32165	36.9563	78.5685	1146.99
15	51.9363	-1.1999	53.961	3.95002	10.383	1.89192	338.265	-157.921	15.48	0.533938	0.931934	1.25444	38.2108	81.2354	1158.43
16	50.6831	-1.30146	55.8529	3.92559	11.5869	2.00884	350.465	-177.293	15.49	0.551255	0.831908	1.15906	39.3698	83.6996	1167.92
17	49.3419	-1.37682	57.8617	3.89877	12.8215	2.1248	360.759	-194.306	15.31	0.5679	0.766175	1.10587	40.4757	86.0506	1176.23
18	47.9369	-1.42979	59.9865	3.86989	14.0815	2.23977	369.418	-209.191	15.1	0.583923	0.688041	1.02956	41.5053	88.2394	1183
19	46.4881	-1.46521	62.2263	3.8392	15.3622	2.35368	376.388	-222.377	14.79	0.599324	0.628684	0.975867	42.4811	90.3141	1188.67
20	45.0106	-1.48828	64.58	3.8069	16.6594	2.46649	381.874	-234.422	14.37	0.614069	0.560621	0.903132	43.3843	92.2342	1192.96
21	43.5144	-1.50339	67.0465	3.77309	17.9689	2.57813	385.86	-245.846	13.83	0.628071	0.49497	0.827825	44.2121	93.9941	1195.85
22	42.0063	-1.51161	69.6246	3.73782	19.2872	2.68857	388.427	-256.696	13.24	0.641244	0.423233	0.735066	44.9472	95.5568	1197.08
23	40.4937	-1.51177	72.3132	3.70115	20.6109	2.79775	389.576	-266.636	12.55	0.653538	0.366368	0.660876	45.608	96.9619	1197.03
24	38.985	-1.5049	75.1109	3.66318	21.9372	2.90563	389.509	-275.693	11.82	0.664919	0.306174	0.573661	46.1817	98.1814	1195.49
25	37.4856	-1.49339	78.0166	3.62396	23.2633	3.01215	388.25	-284.168	11.08	0.675327	0.243428	0.473741	46.6554	99.1886	1192.29
26	36	-1.47677	81.0287	3.58352	24.5868	3.11728	385.827	-291.856	10.39	0.684725	0.188819	0.381653	47.0371	100	1187.58
27	34.5344	-1.45318	84.146	3.54196	25.9057	3.22096	382.376	-298.242	9.8	0.693138	0.14341	0.301022			1181.6
28	33.0963	-1.42167	87.3669	3.49942	27.2181	3.32315	378.051	-302.943	9.33	0.700649	0.0981782	0.213967			1174.27
29	31.6938	-1.38172	90.6901	3.45612	28.5224	3.4238	372.9	-305.63	8.93	0.707376	0.0735586	0.166409			1166.27
30	30.335	-1.33484	94.1139	3.4123	29.8171	3.52289	367.215	-306.408	8.44	0.713456	0.0508182	0.119305			1157.63
31	29.025	-1.28516	97.6368	3.36816	31.1011	3.62036	361.064	-306.045	7.78	0.718958	0.0302405	0.0736525			1148.4
32	27.7644	-1.23667	101.257	3.32375	32.3731	3.71617	354.517	-305.418	7.05	0.723868	0.0120522	0.0304423			1138.61
33	26.5506	-1.19172	104.973	3.27905	33.6324	3.81029	347.641	-305.119	6.31	0.728121	-0.0135702	-0.0355344			1127.9
34	25.38	-1.14995	108.784	3.23396	34.8781	3.90268	340.367	-305.111	5.66	0.731646	-0.0369242	-0.100198			1116.31
35	24.2506	-1.10844	112.686	3.18844	36.1096	3.9933	332.752	-304.648	5.21	0.734457	-0.0578984	-0.16275			1103.87
36	23.1638	-1.0649	116.68	3.14259	37.3262	4.08212	324.851	-303.053	4.96	0.736636	-0.0664122	-0.193298			1091.14
37	22.1219	-1.01812	120.762	3.09657	38.5277	4.1691	316.862	-299.879	4.82	0.738335	-0.0819962	-0.247006			1077.73
38	21.1288	-0.967031	124.931	3.05063	39.7135	4.25422	308.7	-294.663	4.59	0.739738	-0.0750451	-0.233871			1064.79
39	20.1881	-0.914635	129.185	3.00509	40.8834	4.33743	300.717	-288.188	4.19	0.740991	-0.0647381	-0.20862			1052.5
40	19.2981	-0.866875	133.522	2.96001	42.0372	4.41872	292.98	-282.31	3.69	0.742058	-0.081113	-0.270165			1039.39
41	18.4525	-0.82526	137.941	2.9152	43.1747	4.49804	285.091	-277.652	3.16	0.742802	-0.0754009	-0.25945			1026.7
42	17.6463	-0.787865	142.439	2.87052	44.2958	4.57538	277.405	-273.714	2.79	0.743171	-0.0868389	-0.308552			1013.39
43	16.8762	-0.752031	147.015	2.82591	45.4005	4.65071	269.657	-269.657	2.65	0.743171	-0.0962459	-0.352961			999.565
44	16.1425	-0.71474	151.665	2.78146	46.4886	4.72401	261.885	-264.393	2.59	0.74292	-0.0836505	-0.316475			986.581
45	15.4469	-0.676771	156.389	2.73741	47.5602	4.79524	254.455	-258.146	2.33	0.742551	-0.0883465	-0.344652			973.338
46	14.7881	-0.641615	161.185	2.69382	48.6154	4.8644	247.084	-252.24	1.91	0.742036	-0.081137	-0.326232			960.621
47	14.1625	-0.610156	166.049	2.6506	49.6542	4.93145	239.975	-247.112	1.53	0.741322	-0.0917061	-0.379856			947.208
48	13.5669	-0.581458	170.98	2.60763	50.6767	4.99639	232.826	-242.483	1.17	0.740357	-0.0808242	-0.344725			934.596
49	12.9988	-0.555208	175.977	2.56485	51.6831	5.05919	226.009	-238.302	0.66	0.739127	-0.0978273	-0.429437			920.757
50	12.4556	-0.531615	181.036	2.52217	52.6733	5.11983	219.034	-234.735	0.37	0.737557	-0.08381	-0.378482			907.981
51	11.935	-0.509792	186.156	2.47948	53.6477	5.17831	212.453	-231.465	0.31	0.735656	-0.10778	-0.500493			893.343
52	11.4362	-0.487083	191.334	2.43679	54.6063	5.2346	205.582	-227.306	0.1	0.733483	-0.0911323	-0.43496			880.011
53	10.9612	-0.46276	196.569	2.39437	55.5493	5.2887	199.158	-221.864	-0.08	0.731213	-0.0925671	-0.453895			866.55
54	10.5106	-0.438802	201.857	2.35239	56.4769	5.3406	192.848	-216.038	-0.28	0.728894	-0.0927956	-0.467257			853.05
55	10.0831	-0.416458	207.198	2.31086	57.3893	5.39029	186.671	-210.462	-0.5	0.726515	-0.0818554	-0.423075			840.476
56	9.67687	-0.396719	212.588	2.26974	58.2866	5.43775	180.834	-205.702	-0.74	0.724028	-0.0894734	-0.47448			827.21
57	9.28875	-0.380156	218.026	2.2288	59.169	5.48299	174.985	-202.156	-0.92	0.721311	-0.0863137	-0.469432			814.202
58	8.91625	-0.364635	223.509	2.18788	60.0368	5.526	169.326	-198.779	-0.95	0.718366	-0.0920976	-0.513485			800.622
59	8.56	-0.347083	229.035	2.1471	60.8901	5.56677	163.683	-193.888	-0.96	0.715345	-0.0871575	-0.497956			787.47
60	8.2225	-0.327969	234.602	2.10687	61.7291	5.6053	158.262	-187.664	-0.98	0.712405	-0.0712244	-0.416816			775.841
61	7.90375	-0.310156	240.207	2.06734	62.5541	5.64159	153.272	-181.712	-0.94	0.709561	-0.084048	-0.503614			762.903
62	7.60187	-0.293438	245.849	2.02839	63.3651	5.67565	148.147	-175.954	-0.86	0.70678	-0.0665218	-0.407958			751.722
63	7.31687	-0.276406	251.524	1.99018	64.1625	5.70747	143.482	-169.568	-0.75	0.704172	-0.0678223	-0.425536			740.384
64	7.04875	-0.26026	257.232	1.95285	64.9465	5.73705	138.898	-163.286	-0.73	0.701733	-0.0585415	-0.375641			730.018
65	6.79563	-0.246563	262.969	1.91628	65.7172	5.76441	134.605	-158.142	-0.78	0.699379	-0.0584314	-0.383296			719.652
66	6.555	-0.234948	268.733	1.88023	66.4747	5.78954	130.413	-153.996	-0.83	0.697021	-0.0577875	-0.387382			709.341
67	6.32562	-0.223438	274.523	1.84461	67.2195	5.81246	126.332	-149.607	-0.86	0.694693	-0.0566285	-0.387791			699.145
68	6.10812	-0.211562	280.335	1.80962	67.9515	5.83317	122.368	-144.655	-0.96	0.692465	-0.0449725	-0.314492			690.293
69	5.90188	-0.201719	286.168	1.77527	68.671	5.85167	118.732	-140.794	-1.26	0.690259	-0.0525874	-0.375394			680.53
70	5.70375	-0.195104	292.02	1.74112	69.3782	5.86799	115.027	-138.962	-1.59	0.687865	-0.0499945	-0.364183			671.065
71	5.51125	-0.189896	297.888	1.70679	70.0733	5.88213	111.461	-137.97	-1.54	0.685214	-0.0569565	-0.423234			660.719
72	5.32437	-0.183281	303.77	1.6723	70.7565	5.89411	107.836	-135.794	-1.04	0.682418	-0.0537274	-0.407123			650.75
73	5.14562	-0.173385	309.664	1.63815	71.4279	5.90393	104.361	-130.954	-0.82	0.679759	-0.0500778	-0.38683			641.223
74	4.97813	-0.161615	315.568	1.60505	72.0878	5.91162	101.041	-124.391	-1.08	0.677424	-0.0360235	-0.283572			633.52
75	4.82188	-0.151719	321.48	1.57316	72.7362	5.91719	98.0839	-118.962	-1.19	0.675336	-0.0413547	-0.331637			625.103
76	4.67375	-0.145052	327.397	1.54196	73.3734	5.92066	95.0872	-115.828	-1.21	0.673262	-0.0365409	-0.298427			617.328
77	4.53125	-0.139948	333.318	1.511	73.9996	5.92204	92.2582	-113.773	-1.28	0.671111	-0.0413675	-0.343956			608.879
78	4.39375	-0.135	339.24	1.48018	74.6149	5.92135	89.3966	-111.701	-1.49	0.66888	-0.0360629	-0.305177			601.161
79	4.26125	-0.129948	345.161	1.44956	75.2195	5.91862	86.7093	-109.397	-1.78	0.666611	-0.0404193	-0.348012			592.81
80	4.13375	-0.125104	351.08	1.41918	75.8135	5.91387	83.9957	-107.126	-2.06	0.664298	-0.0346571	-0.303517			585.281
81	4.01063	-0.121563	356.994	1.38895	76.3971	5.90711	81.4619	-105.846	-2.31	0.66186	-0.0385758	-0.343526			577.161
82	3.89	-0.120156	362.901	1.35841	76.9705	5.89837	78.9073	-106.353	-2.51	0.659115	-0.0423879	-0.38372			568.448
83	3.77	-0.119844	368.799	1.32708	77.5338	5.88768	76.3344	-107.801	-2.61	0.655969	-0.0460957	-0.424067			559.14
84	3.65062	-0.118437	374.687	1.2949	78.0872	5.87505	73.7462	-108.237	-2.67	0.65252	-0.0497014	-0.464538			549.237
85	3.53375	-0.114896	380.562	1.26236	78.6308	5.86051	71.1452	-106.646	-2.68	0.64897	-0.0432071	-0.41017			540.316
86	3.42125	-0.11	386.422	1.23001	79.1647	5.84409	68.7351	-103.674	-2.83	0.645476	-0.046429	-0.447544			530.846
87	3.31375	-0.105104	392.266	1.19808	79.6891	5.82582	66.3163	-100.558	-2.91	0.642051	-0.0395616	-0.387114			522.454
88	3.21062	-0.101667	398.092	1.16647	80.2042	5.80571	64.0908	-98.7139	-2.87	0.638589	-0.0424275	-0.421323			513.561
89	3.11	-0.0998438	403.898	1.13462	80.7101	5.78381	61.8599	-98.3578	-2.7	0.634939	-0.0452142	-0.455545			504.165
90	3.01125	-0.0969271	409.682	1.10236	81.2068	5.76013	59.6258	-96.8519	-2.49	0.631217	-0.0479234	-0.489755			494.268
91	2.91688	-0.0913542	415.442	1.07051	81.6946	5.73471	57.3905	-92.5667	-2.51	0.627699	-0.0305567	-0.316665			487.316
92	2.82875	-0.0851562	421.177	1.03983	82.1736	5.70757	55.5486	-87.4776	-2.43	0.624506	-0.0427818	-0.449477			478.212
93	2.74625	-0.0801042	426.884	1.01024	82.6439	5.67875	53.5105	-83.4029	-2.35	0.621517	-0.0251101	-0.267388			472.194
94	2.66812	-0.0764063	432.563	0.981376	83.1056	5.64828	51.8636	-80.611	-2.35	0.618642	-0.0370512	-0.399793			464.027
95	2.59312	-0.0736979	438.211	0.952864	83.5589	5.61618	50.0238	-78.7689	-2.34	0.615768	-0.0290977	-0.318073			457.272
96	2.52062	-0.07125	443.827	0.924507	84.0038	5.58249	48.3798	-77.1285	-2.25	0.612893	-0.0309322	-0.342459			450.161
97	2.45063	-0.06875	449.41	0.896343	84.4405	5.54724	46.7389	-75.3584	-2.2	0.610031	-0.0327164	-0.366768			442.698
98	2.38312	-0.0663021	454.957	0.868413	84.8691	5.51046	45.1025	-73.5722	-2.16	0.607184	-0.0244513	-0.277496			436.764
99	2.31813	-0.0635417	460.468	0.840759	85.2898	5.47218	43.66	-71.3631	-2.07	0.604414	-0.0359914	-0.413411			428.62
100	2.25625	-0.06	465.94	0.813704	85.7025	5.43244	42.0352	-68.1863	-1.83	0.601799	-0.0176335	-0.204952			423.981
101	2.19813	-0.0564583	471.372	0.787605	86.1075	5.39127	40.7895	-64.9095	-1.73	0.599387	-0.0289469	-0.34037			417.135
102	2.14312	-0.0536979	476.764	0.762265	86.5048	5.34869	39.3638	-62.442	-1.78	0.597079	-0.0203641	-0.242187			411.959
103	2.09063	-0.05125	482.112	0.737463	86.8946	5.30475	38.1282	-60.264	-1.68	0.594865	-0.0216059	-0.25984			406.528
104	2.04062	-0.0486979	487.417	0.713256	87.277	5.25947	36.8984	-57.8931	-1.5	0.592766	-0.0228144	-0.277392			400.843
105	1.99313	-0.0465104	492.676	0.689704	87.6519	5.21289	35.6752	-55.8892	-1.36	0.590744	-0.0139901	-0.171936			396.942
106	1.9475	-0.0448438	497.889	0.666546	88.0197	5.16504	34.6373	-54.4566	-1.28	0.588762	-0.0250055	-0.310565			390.776
107	1.90375	-0.0419792	503.054	0.643826	88.3802	5.11596	33.4284	-51.5068	-1.24	0.586954	-0.0161201	-0.202286			386.44
108	1.86375	-0.038125	508.17	0.622591	88.7338	5.06567	32.403	-47.2536	-1.19	0.585469	-0.00708047	-0.0897544			383.997
109	1.82688	-0.0366667	513.236	0.602607	89.0803	5.01422	31.5566	-45.8992	-1.13	0.584035	-0.0178946	-0.229099			379.273
110	1.79	-0.0368229	518.25	0.582216	89.42	4.96162	30.543	-46.5451	-1	0.582435	-0.018807	-0.243132			374.348
111	1.75375	-0.0348438	523.212	0.561756	89.7529	4.90793	29.5373	-44.465	-0.87	0.580942	-0.00969478	-0.126532			371.382
112	1.72062	-0.0316667	528.12	0.542688	90.0791	4.85316	28.707	-40.7897	-0.78	0.579734	-0.0104448	-0.1376			368.257
113	1.69	-0.0301562	532.973	0.524729	90.3987	4.79735	27.8819	-39.2011	-0.81	0.578602	-0.0111759	-0.148583			364.976
114	1.66	-0.0297917	537.77	0.506818	90.7118	4.74053	27.0626	-39.0758	-0.94	0.577401	-0.0118882	-0.159477			361.539
115	1.63062	-0.0285417	542.511	0.488963	91.0184	4.68273	26.2496	-37.7662	-0.84	0.576249	-0.0125823	-0.170276			357.948
116	1.60312	-0.0265104	547.194	0.471955	91.3187	4.62399	25.4432	-35.3813	-0.75	0.575255	-0.00325846	-0.0444772			356.461
117	1.5775	-0.0249479	551.818	0.455841	91.6127	4.56434	24.8011	-33.5773	-0.57	0.574378	-0.0138145	-0.190158			352.585
118	1.55313	-0.0236979	556.382	0.440269	91.9005	4.5038	24.0075	-32.1588	-0.57	0.573562	-0.0044579	-0.061871			350.853
119	1.53	-0.0227604	560.886	0.425268	92.1822	4.44242	23.3747	-31.1366	-0.43	0.572786	-0.00498614	-0.0697626			349.009
120	1.5075	-0.0221875	565.328	0.410453	92.4578	4.38021	22.7461	-30.5932	-0.46	0.572002	-0.0155019	-0.21861			344.726
121	1.48562	-0.0215104	569.708	0.395836	92.7275	4.3172	21.9735	-29.8894	-0.74	0.57121	0.00390061	0.0554331			344.991
122	1.46437	-0.0213542	574.025	0.381429	92.9912	4.25344	21.5027	-29.8972	-0.5	0.57037	-0.016497	-0.236222			340.455
123	1.44312	-0.0205208	578.279	0.366811	93.2492	4.18894	20.7445	-28.9433	-0.55	0.569551	-0.00706658	-0.101937			338.158
124	1.42375	-0.0179167	582.468	0.353294	93.5013	4.12374	20.1379	-25.4534	-0.65	0.569019	0.00246726	0.0358485			338.154
125	1.40687	-0.0168229	586.592	0.341371	93.7478	4.05786	19.6766	-24.0687	-0.64	0.56858	-0.00790176	-0.115623			335.664
126	1.38938	-0.0184896	590.649	0.328854	93.9887	3.99132	19.0795	-26.6362	-0.65	0.567824	-0.00834742	-0.122989			333.069
127	1.37	-0.0196875	594.641	0.314811	94.224	3.92417	18.4886	-28.5536	-0.67	0.566818	-0.00878213	-0.130268			330.373
128	1.35062	-0.0185417	598.565	0.300567	94.4538	3.85642	17.9041	-27.0692	-0.7	0.565901	-0.00920608	-0.137458			327.576
129	1.33313	-0.0166667	602.421	0.287526	94.6782	3.7881	17.3264	-24.4887	-0.73	0.565185	0.000380542	0.00571857			327.157
130	1.31688	-0.0164583	606.209	0.275262	94.8972	3.71923	16.8835	-24.3346	-0.75	0.56444	-0.0099463	-0.150407			324.177
131	1.3	-0.0169792	609.929	0.262364	95.1109	3.64984	16.3175	-25.2587	-0.77	0.563546	-0.010341	-0.157335			321.1
132	1.28313	-0.0165104	613.579	0.249299	95.3193	3.57996	15.7588	-24.7084	-0.76	0.562651	-0.000725608	-0.011106			320.45
133	1.26688	-0.0165104	617.158	0.236553	95.5226	3.5096	15.3284	-24.8525	-0.82	0.561698	-0.0110298	-0.169804			317.197
134	1.25	-0.0170313	620.668	0.223144	95.7207	3.43879	14.7826	-25.7823	-0.89	0.560598	-0.0113967	-0.17645			313.851
135	1.23313	-0.0163021	624.107	0.209552	95.9137	3.36755	14.2448	-24.8152	-0.99	0.559541	-0.00175403	-0.0273074			312.979
136	1.2175	-0.0152083	627.474	0.1968	96.1017	3.29591	13.8284	-23.2752	-0.94	0.558597	-0.0120368	-0.188404			309.465
137	1.2025	-0.0149479	630.77	0.184403	96.2848	3.22389	13.3044	-22.9968	-0.99	0.557627	-0.00237729	-0.0374058			308.455
138	1.1875	-0.015	633.994	0.17185	96.4629	3.15149	12.8973	-23.1949	-1.09	0.556598	-0.012647	-0.200012			304.778
139	1.1725	-0.0150521	637.146	0.159138	96.6361	3.07876	12.3879	-23.3911	-0.84	0.555497	-0.00297126	-0.047224			303.634
140	1.1575	-0.0148437	640.224	0.146263	96.8046	3.0057	11.9905	-23.1789	-0.48	0.554378	-0.0132284	-0.211263			299.799
141	1.14312	-0.0135417	643.23	0.133766	96.9682	2.93233	11.4962	-21.2449	-0.31	0.553404	-0.00353693	-0.0567515			298.524
142	1.13062	-0.0114062	646.162	0.122771	97.1271	2.85867	11.1091	-17.9763	-0.61	0.552717	-0.00378195	-0.0609596			297.192
143	1.12	-0.0103125	649.021	0.113329	97.2813	2.78474	10.726	-16.3245	-1.15	0.552157	-0.00402191	-0.0651142			295.802
144	1.10938	-0.0114062	651.806	0.103797	97.4309	2.71055	10.347	-18.1333	-1.52	0.551378	-0.00425691	-0.0692145			294.356
145	1.09688	-0.0135417	654.516	0.0924652	97.5759	2.63613	9.97228	-21.6177	-1.54	0.550214	-0.014487	-0.236529			290.168
146	1.0825	-0.0148958	657.153	0.0792732	97.7164	2.56148	9.51371	-23.8752	-1.32	0.548778	-0.00476089	-0.0780438			288.602
147	1.0675	-0.0148437	659.714	0.0653195	97.8523	2.48662	9.15015	-23.8845	-1.08	0.547304	-0.0149799	-0.246519			284.275
148	1.05313	-0.0136979	662.201	0.0517619	97.9837	2.41156	8.7081	-22.1238	-1.04	0.545963	-0.00523972	-0.0865529			282.593
149	1.04	-0.0129688	664.612	0.0392207	98.1107	2.33633	8.35607	-21.0224	-1.13	0.544696	-0.00544808	-0.0903226			280.86
150	1.02687	-0.0135417	666.949	0.0265202	98.2333	2.26092	8.00862	-22.0283	-1.22	0.543294	-0.015652	-0.260404			276.34
151	1.01313	-0.0133333	669.209	0.0130396	98.3516	2.18536	7.59065	-21.7629	-1.18	0.541877	-0.0058923	-0.0983629			274.497
152	1.00063	-0.0115104	671.395	0.000624805	98.4655	2.10965	7.25512	-18.8489	-1.14	0.540717	-0.00608611	-0.10193			272.606
153	0.99	-0.0101563	673.504	-0.0100503	98.5751	2.0338	6.92434	-16.6836	-1.12	0.539742	-0.00627574	-0.105436			270.667
154	0.98	-0.00989583	675.538	-0.0202027	98.6804	1.95783	6.59837	-16.3049	-1.14	0.538771	-0.00646127	-0.108881			268.682
155	0.97	-0.0101563	677.496	-0.0304592	98.7815	1.88175	6.27723	-16.7825	-1.2	0.53772	-0.00664277	-0.112264			266.65
156	0.959375	-0.0115104	679.378	-0.0414732	98.8784	1.80556	5.96098	-19.073	-1.23	0.536409	-0.00682031	-0.115585			264.574
157	0.946875	-0.0134375	681.183	-0.0545882	98.9712	1.72927	5.64965	-22.3254	-1.16	0.534742	-0.016994	-0.288764			259.662
158	0.933125	-0.0132292	682.913	-0.0692161	99.0598	1.65289	5.28644	-22.035	-0.93	0.533067	-0.00719397	-0.122551			257.491
159	0.92125	-0.00994792	684.566	-0.0820238	99.1442	1.57644	4.9877	-16.6098	-0.93	0.531905	-0.00735859	-0.125659			255.279
160	0.913125	-0.00692708	686.142	-0.0908825	99.2246	1.49991	4.69399	-11.5926	-1.33	0.531215	0.00248048	0.0424555			255.837
161	0.90625	-0.00807292	687.642	-0.0984401	99.3009	1.42331	4.45428	-13.5397	-1.82	0.530306	-0.00765102	-0.13124			253.549
162	0.89625	-0.011875	689.065	-0.109536	99.3731	1.34666	4.16807	-19.9577	-1.6	0.528727	-0.0178062	-0.306067			248.399
163	0.883125	-0.0132292	690.412	-0.124289	99.4413	1.26995	3.84329	-22.277	-1.01	0.526884	-0.00798084	-0.137449			246.028
164	0.870625	-0.0115625	691.682	-0.138544	99.5055	1.19318	3.56995	-19.5063	-1.09	0.52529	-0.00812764	-0.140235			243.62
165	0.86	-0.0101563	692.875	-0.150823	99.5657	1.11638	3.30176	-17.1634	-1.3	0.523904	-0.00827106	-0.142955			241.175
166	0.85	-0.01	693.991	-0.162519	99.622	1.03954	3.03874	-16.9266	-1.31	0.522515	-0.00841115	-0.145611			238.695
167	0.84	-0.00984375	695.031	-0.174353	99.6743	0.962656	2.7809	-16.6871	-1.03	0.521125	-0.00854796	-0.148201			236.18
168	0.830625	-0.00848958	695.994	-0.185577	99.7226	0.885745	2.52826	-14.4115	-0.93	0.519936	-0.00868153	-0.150725			233.631
169	0.823125	-0.00661458	696.879	-0.194647	99.7671	0.808806	2.28083	-11.2428	-1.16	0.51904	0.00118808	0.0206531			233.902
170	0.816875	-0.00661458	697.688	-0.202269	99.8076	0.731843	2.0638	-11.2559	-1.28	0.518121	-0.00892609	-0.155348			231.292
171	0.809375	-0.00848958	698.42	-0.211493	99.8442	0.654859	1.82418	-14.4617	-1.26	0.516857	-0.00905165	-0.157699			228.651
172	0.8	-0.00989583	699.075	-0.223144	99.877	0.577857	1.58981	-16.873	-1.39	0.515329	-0.00917417	-0.159983			225.98
173	0.79	-0.00989583	699.653	-0.235722	99.9059	0.500839	1.3607	-16.8869	-1.58	0.513776	-0.00929368	-0.162201			223.279
174	0.780625	-0.00848958	700.154	-0.24766	99.9309	0.423808	1.13684	-14.4976	-1.39	0.51244	-0.00941023	-0.164353			220.55
175	0.773125	-0.00661458	700.577	-0.257315	99.952	0.346767	0.918255	-11.3025	-1.08	0.511402	0.000476146	0.00832109			220.659
176	0.766875	-0.00661458	700.924	-0.265431	99.9693	0.269716	0.714221	-11.3081	-1.05	0.510342	-0.00962979	-0.168373			217.877
177	0.759375	-0.00848958	701.194	-0.27526	99.9827	0.192659	0.503545	-14.5191	-1.43	0.508941	-0.00973906	-0.170349			215.069
178	0.75	-0.00989583	701.387	-0.287682	99.9923	0.115597	0.298156	-16.9288	-1.63	0.507278	-0.00984552	-0.172258			212.237
179	0.74	-0.00989583	701.502	-0.301105	99.9981	0.0385327	0.0980611	-16.9316	-1.57	0.505594	-0.00994919	-0.174101			209.38
180	0.730625	-0.00848958	701.541	-0.313855	100	-0.0385327	-0.0967359	-14.5263	-1.56	0.504132	-0.0100501	-0.175877			206.5
181	0.723125	-0.00661458	701.502	-0.324173	99.9981	-0.115597	-0.28623	-11.3174	-1.6	0.502972	-0.000148334	-0.0025957
182	0.716875	-0.00661458	701.387	-0.332854	99.9923	-0.192659	-0.477043	-11.3156	-1.48	0.501792	-0.0102473	-0.179288
183	0.709375	-0.00854167	701.194	-0.343371	99.9827	-0.269716	-0.658568	-14.6082	-1.21	0.500266	-0.0103415	-0.180887
184	0.7	-0.0096875	700.924	-0.356675	99.9693	-0.346767	-0.834777	-16.5615	-0.88	0.498526	-0.0104331	-0.182419
185	0.690625	-0.00854167	700.577	-0.370158	99.952	-0.423808	-1.00567	-14.5954	-1.29	0.496966	-0.0105221	-0.183884
186	0.683125	-0.00661458	700.154	-0.381077	99.9309	-0.500839	-1.17123	-11.2957	-2.02	0.495719	-0.000608518	-0.010628
187	0.676875	-0.00661458	699.653	-0.390269	99.9059	-0.577857	-1.35134	-11.2876	-2.05	0.494455	-0.0107027	-0.186793
188	0.669375	-0.00848958	699.075	-0.401411	99.877	-0.654859	-1.50889	-14.4753	-1.47	0.492857	-0.0107854	-0.18808
189	0.66	-0.00984375	698.42	-0.415515	99.8442	-0.731843	-1.66111	-16.7685	-1.43	0.491014	-0.0108655	-0.1893
190	0.65	-0.0100521	697.688	-0.430783	99.8076	-0.808806	-1.80798	-17.1054	-1.89	0.489123	-0.0109431	-0.190453
191	0.64	-0.01	696.879	-0.446287	99.7671	-0.885745	-1.9495	-16.9971	-1.91	0.487228	-0.0110183	-0.191538
192	0.63	-0.01	695.994	-0.462035	99.7226	-0.962656	-2.08568	-16.9755	-1.92	0.485322	-0.0110909	-0.192556
193	0.62	-0.01	695.031	-0.478036	99.6743	-1.03954	-2.21649	-16.952	-1.9	0.483405	-0.0111611	-0.193506
194	0.61	-0.01	693.991	-0.494296	99.622	-1.11638	-2.34195	-16.9266	-1.88	0.481478	-0.0112288	-0.194389
195	0.6	-0.0100521	692.875	-0.510826	99.5657	-1.19318	-2.46203	-16.9874	-1.77	0.479533	-0.0112941	-0.195204
196	0.59	-0.00984375	691.682	-0.527633	99.5055	-1.26995	-2.57675	-16.6067	-1.58	0.477615	-0.0113569	-0.195952
197	0.580625	-0.00848958	690.412	-0.54365	99.4413	-1.34666	-2.68609	-14.2959	-1.49	0.475917	-0.0114172	-0.196632
198	0.573125	-0.00661458	689.065	-0.556651	99.3731	-1.42331	-2.79004	-11.1168	-1.66	0.474526	-0.00147515	-0.025356
199	0.566875	-0.00661458	687.642	-0.567616	99.3009	-1.49991	-2.94019	-11.0938	-1.76	0.473123	-0.011558	-0.198257
200	0.559375	-0.00854167	686.142	-0.580935	99.2246	-1.57644	-3.03599	-14.2946	-1.77	0.47139	-0.0116124	-0.198757
201	0.55	-0.0096875	684.566	-0.597837	99.1442	-1.65289	-3.12639	-16.1749	-1.57	0.469459	-0.0116645	-0.199189
202	0.540625	-0.00854167	682.913	-0.615029	99.0598	-1.72927	-3.21138	-14.2273	-1.63	0.467716	-0.0117141	-0.199553
203	0.533125	-0.00661458	681.183	-0.628999	98.9712	-1.80556	-3.29096	-10.9896	-1.9	0.466287	-0.00176128	-0.029928
204	0.526875	-0.00661458	679.378	-0.640792	98.8784	-1.88175	-3.42983	-10.9605	-1.79	0.464848	-0.0118407	-0.200666
205	0.519375	-0.00854167	677.496	-0.655129	98.7815	-1.95783	-3.50117	-14.1145	-1.66	0.463087	-0.0118845	-0.20085
206	0.51	-0.0096875	675.538	-0.673345	98.6804	-2.0338	-3.56709	-15.9617	-1.58	0.461134	-0.0119258	-0.200966
207	0.500625	-0.00859375	673.504	-0.691898	98.5751	-2.10965	-3.62756	-14.1169	-1.29	0.45936	-0.0119646	-0.201013
208	0.493125	-0.00645833	671.395	-0.706993	98.4655	-2.18536	-3.68259	-10.5758	-1.18	0.457934	-0.00200098	-0.0335124
209	0.4875	-0.00505208	669.209	-0.718465	98.3516	-2.26092	-3.80993	-8.2461	-1.46	0.456728	-0.0120772	-0.201611
210	0.4825	-0.0053125	666.949	-0.728774	98.2333	-2.33633	-3.85665	-8.64186	-2.19	0.455478	-0.00211012	-0.0351062
211	0.47625	-0.0078125	664.612	-0.741812	98.1107	-2.41156	-3.98085	-12.6641	-2.07	0.453814	-0.012186	-0.20203
212	0.466875	-0.0104688	662.201	-0.761694	97.9837	-2.48662	-4.01923	-16.9083	-1.3	0.451721	-0.0222155	-0.366969
213	0.45625	-0.0096875	659.714	-0.784714	97.8523	-2.56148	-3.96404	-15.5878	-1.27	0.449766	-0.0021936	-0.0360993
214	0.448125	-0.00671875	657.153	-0.802683	97.7164	-2.63613	-4.07957	-10.7689	-1.27	0.448281	-0.0122667	-0.201084
215	0.4425	-0.00510417	654.516	-0.815315	97.5759	-2.71055	-4.10153	-8.1482	-1.29	0.447056	-0.00228838	-0.0373622
216	0.4375	-0.00494792	651.806	-0.826679	97.4309	-2.78474	-4.21379	-7.86605	-1.13	0.445848	-0.0123611	-0.200984
217	0.4325	-0.00505208	649.021	-0.838173	97.2813	-2.85867	-4.22735	-7.99734	-1.07	0.444626	-0.00237925	-0.0385198
218	0.4275	-0.00479167	646.162	-0.849801	97.1271	-2.93233	-4.33627	-7.5517	-1.01	0.443437	-0.0124517	-0.200704
219	0.423125	-0.00369792	643.23	-0.860088	96.9682	-3.0057	-4.3414	-5.80149	-0.71	0.442422	-0.00246619	-0.039571
220	0.42	-0.00296875	640.224	-0.867501	96.8046	-3.07876	-4.44693	-4.63577	-0.65	0.441514	-0.00253839	-0.0405391
221	0.416875	-0.00354167	637.146	-0.874969	96.6361	-3.15149	-4.55199	-5.5038	-0.78	0.440509	-0.0126113	-0.20044
222	0.413125	-0.00328125	633.994	-0.884005	96.4629	-3.22389	-4.54568	-5.07389	-0.95	0.439547	-0.00262107	-0.0414523
223	0.410625	-0.00166667	630.77	-0.890075	96.2848	-3.29591	-4.64724	-2.56411	-1.13	0.438826	-0.00269376	-0.0423851
224	0.409375	-0.00166667	627.474	-0.893124	96.1017	-3.36755	-4.74825	-2.55071	-1.22	0.438096	-0.00276721	-0.0433134
225	0.406875	-0.00333333	624.107	-0.899249	95.9137	-3.43879	-4.84869	-5.07404	-0.94	0.437103	-0.0128415	-0.199921
226	0.403125	-0.00338542	620.668	-0.908509	95.7207	-3.5096	-4.82784	-5.12493	-0.55	0.436108	-0.00284537	-0.0440537
227	0.400625	-0.00151042	617.158	-0.914729	95.5226	-3.57996	-4.92462	-2.27358	-0.32	0.435388	-0.0029194	-0.0449443
228	0.4	-0.000208333	613.579	-0.916291	95.3193	-3.64984	-5.02076	-0.311778	-0.14	0.434855	-0.00299426	-0.0458293
229	0.4	0.000208333	609.929	-0.916291	95.1109	-3.71923	-5.11621	0.309923	0.09	0.434374	-0.00306996	-0.0467085
230	0.400625	0.00145833	606.209	-0.914729	94.8972	-3.7881	-5.21094	2.15623	0.22	0.434069	-0.00314653	-0.0475815
231	0.403125	0.00354167	602.421	-0.908509	94.6782	-3.85642	-5.30493	5.20384	0.3	0.434059	0.00677602	0.101826
232	0.4075	0.00484375	598.565	-0.897714	94.4538	-3.92417	-5.53308	7.07146	0.34	0.434213	-0.00338489	-0.0505405
233	0.4125	0.00505208	594.641	-0.885519	94.224	-3.99132	-5.62777	7.32726	0.22	0.434383	0.00653385	0.0969188
234	0.4175	0.00505208	590.649	-0.873471	93.9887	-4.05786	-5.86113	7.27807	0.02	0.434524	-0.00363492	-0.0535561
235	0.4225	0.00484375	586.592	-0.861566	93.7478	-4.12374	-5.95629	6.93001	-0.38	0.434622	0.00627984	0.0918901
236	0.426875	0.00348958	582.468	-0.851264	93.5013	-4.18894	-6.19452	4.95749	-0.35	0.434498	-0.00389707	-0.0566231
237	0.429375	0.00161458	578.279	-0.845425	93.2492	-4.25344	-6.2899	2.27727	-0.19	0.434097	-0.00398647	-0.0575056
238	0.430625	0.00166667	574.025	-0.842518	92.9912	-4.3172	-6.3842	2.33344	-0.19	0.433692	-0.00407698	-0.0583787
239	0.433125	0.00328125	569.708	-0.836729	92.7275	-4.38021	-6.47736	4.5594	-0.08	0.4335	0.00583138	0.0828721
240	0.436875	0.00354167	565.328	-0.828108	92.4578	-4.44242	-6.72213	4.88342	-0.29	0.433316	-0.0043605	-0.0614924
241	0.44	0.00302083	560.886	-0.820981	92.1822	-4.5038	-6.81502	4.13254	-0.61	0.433048	-0.00445664	-0.0623543
242	0.443125	0.00354167	556.382	-0.813903	91.9005	-4.56434	-6.90662	4.80614	-0.64	0.432838	0.005446	0.0755849
243	0.446875	0.00328125	551.818	-0.805476	91.6127	-4.62399	-7.15591	4.41622	-0.18	0.432564	-0.00475835	-0.0654992
244	0.449375	0.00166667	547.194	-0.799898	91.3187	-4.68273	-7.24681	2.22436	0.09	0.432061	-0.0048605	-0.0663447
245	0.450625	0.00161458	542.511	-0.79712	91.0184	-4.74053	-7.33625	2.13641	-0.08	0.431541	-0.00496397	-0.0671772
246	0.453125	0.00348958	537.77	-0.791587	90.7118	-4.79735	-7.42418	4.57706	-0.18	0.431257	0.00493119	0.0661505
247	0.4575	0.00489583	532.973	-0.781978	90.3987	-4.85316	-7.67746	6.36426	-0.44	0.431125	-0.00529002	-0.0703309
248	0.4625	0.00484375	528.12	-0.771109	90.0791	-4.90793	-7.7641	6.23922	-0.47	0.430973	0.00459997	0.0605999
249	0.466875	0.00364583	523.212	-0.761694	89.7529	-4.96162	-8.01968	4.65254	-0.13	0.430636	-0.00563132	-0.0734974
250	0.47	0.003125	518.25	-0.755023	89.42	-5.01422	-8.10469	3.95008	0.2	0.430221	-0.00574676	-0.0742928
251	0.47375	0.00505208	513.236	-0.747076	89.0803	-5.06567	-8.18786	6.32417	-0.02	0.430034	0.00413625	0.0529552
252	0.48	0.00666667	508.17	-0.733969	88.7338	-5.11596	-8.44508	8.26293	-0.54	0.430016	0.00389038	0.0493158
253	0.48625	0.00505208	503.054	-0.721032	88.3802	-5.16504	-8.70373	6.19871	-0.51	0.429766	-0.00636222	-0.0798377
254	0.49	0.00317708	497.889	-0.71335	88.0197	-5.21289	-8.78436	3.85814	-0.23	0.429273	-0.00648926	-0.0805958
255	0.493125	0.00348958	492.676	-0.706993	87.6519	-5.25947	-8.86285	4.19326	-0.49	0.428806	0.00338193	0.0415634
256	0.496875	0.00333333	487.417	-0.699417	87.277	-5.30475	-9.12158	3.96274	-0.96	0.42829	-0.00688639	-0.0837292
257	0.499375	0.00151042	482.112	-0.694398	86.8946	-5.34869	-9.19714	1.77607	-1.08	0.427548	-0.00702152	-0.084443
258	0.5	0.000104167	476.764	-0.693147	86.5048	-5.39127	-9.27035	0.121129	-1.02	0.426633	-0.00715856	-0.0851359
259	0.5	5.20833e-05	471.372	-0.693147	86.1075	-5.43244	-9.34115	0.0598796	-0.38	0.425705	-0.00729753	-0.0858073
260	0.500625	0.00161458	465.94	-0.691898	85.7025	-5.47218	-9.40949	1.83487	0.03	0.424948	-0.00743848	-0.0864567
261	0.50375	0.00505208	460.468	-0.685675	85.2898	-5.51046	-9.47531	5.67395	-0.12	0.424567	0.00241854	0.0277803
262	0.510625	0.00822917	454.957	-0.67212	84.8691	-5.54724	-9.72932	9.13151	-0.2	0.424508	0.00211898	0.0240482
263	0.519375	0.0084375	449.41	-0.655129	84.4405	-5.58249	-9.98313	9.24853	-0.29	0.424434	0.00181144	0.0203072
264	0.526875	0.00651042	443.827	-0.640792	84.0038	-5.61618	-10.2365	7.04756	-0.43	0.424115	-0.00850426	-0.0941532
265	0.5325	0.00510417	438.211	-0.630172	83.5589	-5.64828	-10.295	5.45537	-0.44	0.423631	0.00133519	0.0145953
266	0.5375	0.00515625	432.563	-0.620827	83.1056	-5.67875	-10.5459	5.44001	-0.39	0.423121	-0.00899427	-0.0970509
267	0.543125	0.00630208	426.884	-0.610416	82.6439	-5.70757	-10.5994	6.56161	-0.44	0.422717	0.000837295	0.00891606
268	0.55	0.00703125	421.177	-0.597837	82.1736	-5.73471	-10.847	7.22292	-0.44	0.422355	0.000493514	0.00518499
269	0.556875	0.00645833	415.442	-0.585414	81.6946	-5.76013	-11.0932	6.54405	-0.37	0.4219	-0.00985924	-0.102173
270	0.563125	0.00666667	409.682	-0.574254	81.2068	-5.78381	-11.1388	6.66149	-0.26	0.421452	-4.18592e-05	-0.000427781
271	0.570625	0.00854167	403.898	-0.561023	80.7101	-5.80571	-11.3806	8.41454	-0.19	0.421155	-0.000409856	-0.00412941
272	0.58	0.0096875	398.092	-0.544727	80.2042	-5.82582	-11.6204	9.40614	-0.38	0.420934	-0.000787383	-0.00781905
273	0.589375	0.00854167	392.266	-0.528693	79.6891	-5.84409	-11.8578	8.17222	-0.49	0.420565	-0.00117465	-0.011494
274	0.596875	0.00661458	386.422	-0.516048	79.1647	-5.86051	-12.0927	6.2342	-0.42	0.41998	-0.0115719	-0.111545
275	0.603125	0.00666667	380.562	-0.505631	78.6308	-5.87505	-12.1227	6.188	-0.56	0.419386	-0.00178287	-0.0169251
276	0.610625	0.00833333	374.687	-0.493272	78.0872	-5.88768	-12.3512	7.61559	-0.61	0.418913	-0.00219709	-0.0205353
277	0.619375	0.00833333	368.799	-0.479044	77.5338	-5.89837	-12.5765	7.49592	-0.63	0.418404	-0.00262187	-0.0241205
278	0.626875	0.00671875	362.901	-0.467008	76.9705	-5.90711	-12.7983	5.94693	-0.65	0.417719	-0.0130575	-0.118204
279	0.633125	0.00645833	356.994	-0.457087	76.3971	-5.91387	-12.8129	5.62338	-0.79	0.417	-0.0032931	-0.0293258
280	0.64	0.00703125	351.08	-0.446287	75.8135	-5.91862	-13.0267	6.0208	-0.81	0.4163	-0.00374722	-0.032817
281	0.646875	0.00630208	345.161	-0.435602	75.2195	-5.92135	-13.2364	5.30545	-0.75	0.415507	-0.0142128	-0.122373
282	0.6525	0.00515625	339.24	-0.426944	74.6149	-5.92204	-13.2379	4.26635	-0.82	0.41461	-0.00446756	-0.0378061
283	0.6575	0.00515625	333.318	-0.419311	73.9996	-5.92066	-13.4384	4.19188	-0.8	0.413685	-0.0149529	-0.124328
284	0.663125	0.00630208	327.397	-0.410792	73.3734	-5.91719	-13.4306	5.0324	-0.79	0.412845	-0.00521981	-0.0426299
285	0.67	0.00703125	321.48	-0.400478	72.7362	-5.91162	-13.6212	5.51318	-0.83	0.412034	-0.00572567	-0.0459161
286	0.676875	0.00651042	315.568	-0.390269	72.0878	-5.90393	-13.8066	5.01093	-0.95	0.411155	-0.0162442	-0.127872
287	0.683125	0.00651042	309.664	-0.381077	71.4279	-5.89411	-13.7836	4.91718	-1.02	0.410268	-0.00653251	-0.050461
288	0.69	0.00703125	303.77	-0.371064	70.7565	-5.88213	-13.9579	5.20947	-1.02	0.409393	-0.00707285	-0.053595
289	0.696875	0.00630208	297.888	-0.361149	70.0733	-5.86799	-14.1261	4.57882	-1	0.408438	-0.0176266	-0.13098
290	0.7025	0.00520833	292.02	-0.35311	69.3782	-5.85167	-14.0868	3.70961	-1.04	0.407401	-0.00793781	-0.0578226
291	0.7075	0.00494792	286.168	-0.346018	68.671	-5.83317	-14.2429	3.45351	-1.09	0.406322	-0.0185147	-0.132167
292	0.7125	0.005	280.335	-0.338975	67.9515	-5.81246	-14.1923	3.41872	-1.08	0.405244	-0.00884047	-0.0618212
293	0.7175	0.005	274.523	-0.331982	67.2195	-5.78954	-14.3355	3.34784	-1.1	0.404146	-0.0194414	-0.133134
294	0.7225	0.005	268.733	-0.325038	66.4747	-5.76441	-14.2732	3.27724	-1.13	0.403046	-0.00978222	-0.0655757
295	0.7275	0.00505208	262.969	-0.318141	65.7172	-5.73705	-14.4028	3.24034	-1.16	0.40193	-0.020408	-0.133871
296	0.7325	0.00479167	257.232	-0.311292	64.9465	-5.70747	-14.3285	3.00627	-1.2	0.400798	-0.0107644	-0.0690715
297	0.736875	0.00369792	251.524	-0.305337	64.1625	-5.67565	-14.4438	2.26858	-1.23	0.39958	-0.0214158	-0.134369
298	0.74	0.00296875	245.849	-0.301105	63.3651	-5.64159	-14.3572	1.78015	-1.23	0.398322	-0.0217883	-0.133621
299	0.743125	0.00354167	240.207	-0.296891	62.5541	-5.6053	-14.2648	2.07496	-1.23	0.397103	-0.0121665	-0.0729013
300	0.746875	0.00328125	234.602	-0.291857	61.7291	-5.56677	-14.3582	1.87753	-1.27	0.395855	-0.022855	-0.133751
301	0.749375	0.00166667	229.035	-0.288516	60.8901	-5.526	-14.253	0.931037	-1.34	0.394523	-0.0232498	-0.132833
302	0.750625	0.00166667	223.509	-0.286849	60.0368	-5.48299	-14.1421	0.908573	-1.36	0.3932	-0.0236502	-0.13186
303	0.753125	0.00333333	218.026	-0.283524	59.169	-5.43775	-14.0254	1.77257	-1.31	0.391974	-0.0140563	-0.0764476
304	0.756875	0.00338542	212.588	-0.278557	58.2866	-5.39029	-14.0884	1.75537	-1.28	0.390741	-0.0247942	-0.131484
305	0.759375	0.00151042	207.198	-0.27526	57.3893	-5.3406	-13.9585	0.763306	-1.29	0.389422	-0.025217	-0.130336
306	0.76	0.00015625	201.857	-0.274437	56.4769	-5.2887	-13.8229	0.0769274	-1.31	0.388047	-0.0256452	-0.129133
307	0.76	-5.20833e-05	196.569	-0.274437	55.5493	-5.2346	-13.6815	-0.0249706	-1.36	0.386676	-0.0260788	-0.127875
308	0.76	-1.85037e-17	191.334	-0.274437	54.6063	-5.17831	-13.5343	-8.6351e-15	-1.36	0.385323	-0.0265175	-0.126564
309	0.76	-1.85037e-17	186.156	-0.274437	53.6477	-5.11983	-13.3815	-8.4014e-15	-1.33	0.383985	-0.026961	-0.125198
310	0.76	-1.85037e-17	181.036	-0.274437	52.6733	-5.05919	-13.223	-8.17034e-15	-1.33	0.382663	-0.0274092	-0.123778
311	0.76	-1.85037e-17	175.977	-0.274437	51.6831	-4.99639	-13.0589	-7.94201e-15	-1.33	0.381357	-0.0278616	-0.122305
312	0.76	-1.85037e-17	170.98	-0.274437	50.6767	-4.93145	-12.8891	-7.71652e-15	-1.35	0.380068	-0.0283178	-0.120779
313	0.76	-1.85037e-17	166.049	-0.274437	49.6542	-4.8644	-12.7139	-7.49396e-15	-1.35	0.378796	-0.0287775	-0.119199
314	0.76	-1.85037e-17	161.185	-0.274437	48.6154	-4.79524	-12.5331	-7.27442e-15	-1.31	0.377543	-0.0292399	-0.117567
315	0.76	-1.85037e-17	156.389	-0.274437	47.5602	-4.72401	-12.3469	-7.05801e-15	-1.26	0.376308	-0.0297045	-0.115881
316	0.76	-1.85037e-17	151.665	-0.274437	46.4886	-4.65071	-12.1554	-6.84481e-15	-1.24	0.375093	-0.0301706	-0.114144
317	0.76	-1.85037e-17	147.015	-0.274437	45.4005	-4.57538	-11.9585	-6.63492e-15	-1.23	0.373897	-0.0306371	-0.112355
318	0.76	-1.85037e-17	142.439	-0.274437	44.2958	-4.49804	-11.7563	-6.42843e-15	-1.18	0.372721	-0.0311032	-0.110515
319	0.76	5.20833e-05	137.941	-0.274437	43.1747	-4.41872	-11.549	0.017523	-1.16	0.371568	-0.0315677	-0.108623
320	0.76	-0.00015625	133.522	-0.274437	42.0372	-4.33743	-11.3366	-0.0508851	-1.19	0.370429	-0.0320293	-0.106681
321	0.759375	-0.00151042	129.185	-0.27526	40.8834	-4.25422	-11.1191	-0.47591	-1.21	0.36927	-0.0324865	-0.104689
322	0.756875	-0.00333333	124.931	-0.278557	39.7135	-4.1691	-10.8966	-1.0157	-1.19	0.368079	-0.0429375	-0.133811
323	0.753125	-0.00354167	120.762	-0.283524	38.5277	-4.08212	-10.5289	-1.04317	-1.14	0.366922	-0.0329413	-0.0992326
324	0.75	-0.00302083	116.68	-0.287682	37.3262	-3.9933	-10.2998	-0.859682	-1.08	0.365806	-0.0333684	-0.0971212
325	0.746875	-0.00354167	112.686	-0.291857	36.1096	-3.90268	-10.0661	-0.973408	-1.05	0.364702	-0.0437829	-0.123072
326	0.743125	-0.00333333	108.784	-0.296891	34.8781	-3.81029	-9.69672	-0.884419	-1	0.363644	-0.0337264	-0.0915202
327	0.740625	-0.00151042	104.973	-0.300261	33.6324	-3.71617	-9.4572	-0.386716	-0.97	0.362659	-0.0341021	-0.0892986
328	0.74	-0.000104167	101.257	-0.301105	32.3731	-3.62036	-9.21337	-0.0257259	-0.97	0.361735	-0.0344564	-0.0870321
329	0.74	-0.000104167	97.6368	-0.301105	31.1011	-3.52289	-8.96532	-0.0248061	-0.97	0.360836	-0.0347853	-0.0847214
330	0.739375	-0.00151042	94.1139	-0.30195	29.8171	-3.4238	-8.71316	-0.34671	-0.94	0.35993	-0.0350846	-0.0823672
331	0.736875	-0.00338542	90.6901	-0.305337	28.5224	-3.32315	-8.457	-0.748838	-0.9	0.35901	-0.0453496	-0.102593
332	0.733125	-0.00333333	87.3669	-0.310439	27.2181	-3.22096	-8.08617	-0.7103	-0.87	0.35813	-0.0350944	-0.0764837
333	0.730625	-0.00166667	84.146	-0.313855	25.9057	-3.11728	-7.82588	-0.342057	-0.84	0.357313	-0.0352722	-0.0740373
334	0.729375	-0.00166667	81.0287	-0.315567	24.5868	-3.01215	-7.56197	-0.329385	-0.79	0.356524	-0.0353993	-0.0715513
335	0.726875	-0.00333333	78.0166	-0.319001	23.2633	-2.90563	-7.29455	-0.634281	-0.77	0.355731	-0.0454687	-0.0884878
336	0.723125	-0.00333333	75.1109	-0.324173	21.9372	-2.79775	-6.92751	-0.610658	-0.75	0.354977	-0.0349873	-0.0655537
337	0.720625	-0.00166667	72.3132	-0.327636	20.6109	-2.68857	-6.65717	-0.293956	-0.74	0.354282	-0.0349199	-0.0629904
338	0.719375	-0.00166667	69.6246	-0.329372	19.2872	-2.57813	-6.38371	-0.283027	-0.68	0.353616	-0.0347724	-0.0603923
339	0.716875	-0.00333333	67.0465	-0.332854	17.9689	-2.46649	-6.10726	-0.545093	-0.62	0.35295	-0.044536	-0.0744855
340	0.713125	-0.00333333	64.58	-0.338099	16.6594	-2.35368	-5.747	-0.52504	-0.62	0.352323	-0.0337265	-0.0543318
341	0.710625	-0.00166667	62.2263	-0.34161	15.3622	-2.23977	-5.46887	-0.252952	-0.59	0.351751	-0.0332906	-0.051675
342	0.709375	-0.00166667	59.9865	-0.343371	14.0815	-2.1248	-5.18815	-0.243848	-0.56	0.351208	-0.0327391	-0.0489897
343	0.706875	-0.00328125	57.8617	-0.346901	12.8215	-2.00884	-4.90499	-0.46307	-0.53	0.350671	-0.0420625	-0.0607115
344	0.703125	-0.00354167	55.8529	-0.352221	11.5869	-1.89192	-4.55444	-0.482469	-0.49	0.350167	-0.0308115	-0.0429282
345	0.7	-0.00302083	53.961	-0.356675	10.383	-1.7741	-4.27082	-0.397578	-0.46	0.3497	-0.0298711	-0.0402083
346	0.696875	-0.00348958	52.1869	-0.361149	9.21497	-1.65545	-3.98518	-0.444172	-0.44	0.349257	-0.0387821	-0.0504866
347	0.693125	-0.0034375	50.5314	-0.366545	8.08872	-1.536	-3.64483	-0.423663	-0.43	0.348851	-0.0271445	-0.0342159
348	0.69	-0.00317708	48.9954	-0.371064	7.01023	-8.90729	-21.1364	-0.379665	-0.41	0.346699	-0.196694	-0.240398
349	0.68625	-0.005	40.0881	-0.376513	0	6.19647	14.7038	-0.48888	-0.38	0.348121	0.103468	0.103468
350	0.68	-0.006875	46.2846	-0.385662	5.02163	-1.17353	-2.74434	-0.776114	-0.33	0.347768	-0.0321835	-0.0371582
351	0.673125	-0.00640625	45.1111	-0.395824	4.12436	-1.05151	-2.42283	-0.70486	-0.26	0.347456	-0.0200467	-0.0225585
352	0.6675	-0.005	44.0596	-0.404216	3.30034	-0.928986	-2.14052	-0.537312	-0.21	0.347188	-0.0280872	-0.0308697
353	0.663125	-0.0034375	43.1306	-0.410792	2.55579	-0.806021	-1.82947	-0.361613	-0.22	0.346969	-0.0157484	-0.0169436
354	0.66	-0.00302083	42.3246	-0.415515	1.89669	-0.682671	-1.5495	-0.311842	-0.34	0.346783	-0.0135525	-0.0143086
355	0.654375	-0.0103646	41.6419	-0.424075	1.32857	-0.558995	-1.26878	-1.05268	-0.89	0.346551	-0.0212444	-0.0220678
356	0.63375	-0.0380208	41.0829	-0.456101	0.856386	-0.435051	-0.972499	-3.80977	-0.1	0.346072	-0.0487077	-0.0499164
357	0.5775	-0.0742708	40.6478	-0.549047	0.484431	-0.3109	-0.652207	-7.36329	-0.07	0.345271	-0.115883	-0.117501
358	0.50125	-0.0546875	40.3369	-0.69065	0.216175	-0.186599	-0.32086	-5.38031	-0.03	0.344701	-0.182906	-0.184042
359	0.485625	0.0321354	40.1503	-0.722319	0.0541759	0.0558419			0

## Sheet: 50% load
C Angle	Cyl pressure(bar)	DP/Dq	pv	log p	log vol	dV/dq			Net HR dQn/dq	Cum HR (KJ)				MFB	mean gas temp(k)
-360	0.616875	0.0932812	40.0881	-0.483089	0	0.0622097	0.154037	9.12066	-0.02	0.00092747	0.00139421	0.00139421
-359	0.696875	0.0532813	40.1503	-0.361149	0.0541759	0.186599	0.462038	5.21771	0.01	0.00149544	0.004161	0.00416746
-358	0.719375	0.00536458	40.3369	-0.329372	0.216175	0.3109	0.769818	0.527783	0.04	0.0016252	0.00687716	0.00691984
-357	0.716875	-0.00546875	40.6478	-0.332854	0.484431	0.435051	1.07723	-0.542178	0.07	0.00167871	-0.00048201	-0.00048874
-356	0.7125	-0.00484375	41.0829	-0.338975	0.856386	0.558995	1.3649	-0.485354	0.09	0.00176666	0.0118936	0.0121888
-355	0.7075	-0.00505208	41.6419	-0.346018	1.32857	0.682671	1.66688	-0.513118	0.12	0.00188204	0.0042859	0.00445201
-354	0.7025	-0.005	42.3246	-0.35311	1.89669	0.806021	1.94035	-0.516153	0.14	0.00202446	0.0163136	0.0172237
-353	0.6975	-0.005	43.1306	-0.360253	2.55579	0.928986	2.23637	-0.525983	0.17	0.0021955	0.00840031	0.00903784
-352	0.6925	-0.005	44.0596	-0.367447	3.30034	1.05151	2.49515	-0.537312	0.19	0.00239128	0.0200454	0.0220312
-351	0.6875	-0.00494792	45.1111	-0.374693	4.12436	1.17353	2.7847	-0.544404	0.21	0.00261531	0.0117986	0.0132769
-350	0.6825	-0.00520833	46.2846	-0.381993	5.02163	1.29499	3.02838	-0.587965	0.24	0.00285935	0.0230555	0.0266192
-349	0.676875	-0.00630208	47.5796	-0.390269	5.98574	1.41583	3.31098	-0.731343	0.26	0.00311732	0.0144733	0.017178
-348	0.67	-0.00708333	48.9954	-0.400478	7.01023	1.536	3.53918	-0.846466	0.28	0.00338659	0.01536	0.0187729
-347	0.663125	-0.00630208	50.5314	-0.410792	8.08872	1.65545	3.75746	-0.776715	0.3	0.00368466	0.0260656	0.032856
-346	0.6575	-0.00515625	52.1869	-0.419311	9.21497	1.7741	4.02678	-0.656314	0.32	0.00402171	0.0170115	0.0221457
-345	0.6525	-0.00515625	53.961	-0.426944	10.383	1.89192	4.22912	-0.678625	0.34	0.00437676	0.0274044	0.036888
-344	0.646875	-0.00630208	55.8529	-0.435602	11.5869	2.00884	4.49048	-0.858511	0.35	0.00473996	0.0180848	0.0251966
-343	0.64	-0.00703125	57.8617	-0.446287	12.8215	2.1248	4.67664	-0.992293	0.37	0.00510839	0.0182105	0.0262844
-342	0.633125	-0.00645833	59.9865	-0.457087	14.0815	2.23977	4.85266	-0.94491	0.38	0.00549917	0.0282166	0.0422223
-341	0.626875	-0.00671875	62.2263	-0.467008	15.3622	2.35368	5.09946	-1.01971	0.4	0.00590714	0.0185693	0.0288239
-340	0.619375	-0.00833333	64.58	-0.479044	16.6594	2.46649	5.25903	-1.3126	0.41	0.00630178	0.0183782	0.0296063
-339	0.610625	-0.00833333	67.0465	-0.493272	17.9689	2.57813	5.40842	-1.36273	0.43	0.00670635	0.0181027	0.0302764
-338	0.603125	-0.00666667	69.6246	-0.505631	19.2872	2.68857	5.54764	-1.13211	0.41	0.00714791	0.0277539	0.0482026
-337	0.596875	-0.00666667	72.3132	-0.516048	20.6109	2.79775	5.77293	-1.17582	0.42	0.00760762	0.0178049	0.0321175
-336	0.589375	-0.00838542	75.1109	-0.528693	21.9372	2.90563	5.89559	-1.53619	0.47	0.00804356	0.0173382	0.0324856
-335	0.580625	-0.00817708	78.0166	-0.54365	23.2633	3.01215	6.00814	-1.55597	0.57	0.00848877	0.0168247	0.0327429
-334	0.57375	-0.00520833	81.0287	-0.555562	24.5868	3.11728	6.11062	-1.02933	0.58	0.0089969	0.0262719	0.0531025
-333	0.57	-0.00307292	84.146	-0.562119	25.9057	3.22096	6.31386	-0.630667	0.5	0.00956522	0.0261455	0.0548801
-332	0.566875	-0.00359375	87.3669	-0.567616	27.2181	3.32315	6.51418	-0.765793	0.49	0.0101401	0.0159874	0.0348424
-331	0.5625	-0.005	90.6901	-0.575364	28.5224	3.4238	6.59375	-1.10598	0.49	0.0106888	0.0253487	0.0573455
-330	0.556875	-0.00635417	94.1139	-0.585414	29.8171	3.52289	6.78457	-1.45857	0.53	0.0112214	0.0151421	0.0355488
-329	0.55	-0.00708333	97.6368	-0.597837	31.1011	3.62036	6.84777	-1.68681	0.59	0.0117375	0.0144701	0.0352427
-328	0.543125	-0.00635417	101.257	-0.610416	32.3731	3.71617	6.9012	-1.56928	0.67	0.0122707	0.023789	0.0600879
-327	0.5375	-0.00505208	104.973	-0.620827	33.6324	3.81029	7.07599	-1.2935	0.71	0.012849	0.0135383	0.035451
-326	0.533125	-0.00348958	108.784	-0.628999	34.8781	3.90268	7.11335	-0.925877	0.74	0.0134677	0.0228442	0.0619904
-325	0.530625	-0.00145833	112.686	-0.6337	36.1096	3.9933	7.27852	-0.400815	0.75	0.0141555	0.0225759	0.06346
-324	0.53	-0.00015625	116.68	-0.634878	37.3262	4.08212	7.44041	-0.0444663	0.74	0.0148951	0.0222991	0.0649033
-323	0.53	9.25186e-18	120.762	-0.634878	38.5277	4.1691	7.59895	2.72505e-15	0.74	0.015655	0.0220155	0.0663195
-322	0.53	0.00015625	124.931	-0.634878	39.7135	4.25422	7.75409	0.0476108	0.8	0.0164351	0.0217264	0.0677081
-321	0.530625	0.0015625	129.185	-0.6337	40.8834	4.33743	7.90576	0.492321	0.88	0.017275	0.021433	0.0690683
-320	0.533125	0.00328125	133.522	-0.628999	42.0372	4.41872	8.05392	1.06859	0.66	0.0181872	0.0311364	0.103707
-319	0.53625	0.00177083	137.941	-0.623155	43.1747	4.49804	8.35319	0.595782	0.44	0.0190821	0.0212308	0.0730541
-318	0.535625	-0.00354167	142.439	-0.624321	44.2958	4.57538	8.49682	-1.23042	0.51	0.0198087	0.010925	0.038818
-317	0.529375	-0.008125	147.015	-0.636058	45.4005	4.65071	8.47677	-2.9134	0.68	0.0203651	0.0102366	0.0375407
-316	0.520625	-0.00833333	151.665	-0.652725	46.4886	4.72401	8.44791	-3.08263	0.84	0.0209016	0.00955966	0.036167
-315	0.51375	-0.00510417	156.389	-0.666019	47.5602	4.79524	8.41039	-1.94692	1	0.021548	0.0188946	0.0737103
-314	0.510625	-0.00145833	161.185	-0.67212	48.6154	4.8644	8.53168	-0.573319	1.12	0.0223438	0.0186066	0.0748128
-313	0.510625	0.00140625	166.049	-0.67212	49.6542	4.93145	8.64929	0.569528	1.07	0.0232657	0.0183201	0.0758838
-312	0.513125	0.0034375	170.98	-0.667236	50.6767	4.99639	8.76318	1.43352	0.83	0.0242853	0.0280354	0.119574
-311	0.516875	0.00338542	175.977	-0.659954	51.6831	5.05919	9.0473	1.45306	0.73	0.0253354	0.0181008	0.0794581
-310	0.519375	0.00151042	181.036	-0.655129	52.6733	5.11983	9.15575	0.666926	0.84	0.0263177	0.017815	0.0804517
-309	0.52	0.00015625	186.156	-0.653926	53.6477	5.17831	9.26033	0.0709435	0.95	0.0272508	0.0175318	0.0814119
-308	0.52	-5.20833e-05	191.334	-0.653926	54.6063	5.2346	9.361	-0.0243057	0.96	0.0281844	0.0172514	0.0823382
-307	0.52	0	196.569	-0.653926	55.5493	5.2887	9.45775	0	0.93	0.0291302	0.016974	0.0832305
-306	0.52	0	201.857	-0.653926	56.4769	5.3406	9.55056	0	0.98	0.0300853	0.0166996	0.0840884
-305	0.52	0	207.198	-0.653926	57.3893	5.39029	9.63941	0	0.99	0.0310492	0.0164285	0.0849118
-304	0.52	0	212.588	-0.653926	58.2866	5.43775	9.72429	0	1.01	0.0320216	0.0161607	0.0857005
-303	0.52	0	218.026	-0.653926	59.169	5.48299	9.80519	0	1.03	0.0330022	0.0158962	0.0864542
-302	0.52	0	223.509	-0.653926	60.0368	5.526	9.8821	0	1.04	0.0339904	0.0156352	0.0871729
-301	0.52	0	229.035	-0.653926	60.8901	5.56677	9.95501	0	1.05	0.0349859	0.0153776	0.0878564
-300	0.52	0	234.602	-0.653926	61.7291	5.6053	10.0239	0	1.06	0.0359883	0.0151234	0.0885046
-299	0.52	-5.20833e-05	240.207	-0.653926	62.5541	5.64159	10.0888	-0.0305141	1.07	0.0369941	0.0148728	0.0891174
-298	0.52	0.00015625	245.849	-0.653926	63.3651	5.67565	10.1497	0.0936923	1.07	0.0380184	0.0146256	0.0896948
-297	0.520625	0.00151042	251.524	-0.652725	64.1625	5.70747	10.2066	0.926601	1.08	0.0391318	0.014382	0.0902368
-296	0.523125	0.00338542	257.232	-0.647935	64.9465	5.73705	10.2595	2.12399	1.09	0.0403701	0.0241418	0.15491
-295	0.526875	0.00338542	262.969	-0.640792	65.7172	5.76441	10.5067	2.17136	1.1	0.0416379	0.0141725	0.0929684
-294	0.529375	0.00151042	268.733	-0.636058	66.4747	5.78954	10.5525	0.989998	1.12	0.0427922	0.0139348	0.0934125
-293	0.53	0.00015625	274.523	-0.634878	67.2195	5.81246	10.5943	0.10462	1.14	0.0438621	0.0137005	0.0938205
-292	0.53	-5.20833e-05	280.335	-0.634878	67.9515	5.83317	10.632	-0.0356117	1.15	0.0449217	0.0134696	0.0941926
-291	0.53	-5.20833e-05	286.168	-0.634878	68.671	5.85167	10.6657	-0.0363527	1.17	0.0459846	0.0132421	0.0945289
-290	0.53	0.00015625	292.02	-0.634878	69.3782	5.86799	10.6955	0.111288	1.18	0.0470653	0.0130181	0.0948294
-289	0.530625	0.00151042	297.888	-0.6337	70.0733	5.88213	10.7213	1.0974	1.2	0.0482472	0.0127973	0.0950945
-288	0.533125	0.00338542	303.77	-0.628999	70.7565	5.89411	10.7431	2.50827	1.21	0.0495723	0.0225798	0.1711
-287	0.536875	0.00338542	309.664	-0.62199	71.4279	5.90393	10.964	2.55693	1.23	0.0509244	0.0125988	0.0973208
-286	0.539375	0.00151042	315.568	-0.617344	72.0878	5.91162	10.9783	1.16254	1.24	0.0521385	0.0123838	0.0974833
-285	0.54	0.000104167	321.48	-0.616186	72.7362	5.91719	10.9887	0.0816768	1.26	0.0532455	0.0121719	0.0976104
-284	0.54	0.000104167	327.397	-0.616186	73.3734	5.92066	10.9951	0.0831802	1.28	0.0543534	0.0119632	0.0977023
-283	0.540625	0.00151042	333.318	-0.615029	73.9996	5.92204	10.9977	1.22792	1.29	0.0555759	0.0117575	0.0977593
-282	0.543125	0.00338542	339.24	-0.610416	74.6149	5.92135	10.9964	2.80114	1.26	0.0569557	0.0215549	0.182405
-281	0.546875	0.00338542	345.161	-0.603535	75.2195	5.91862	11.1949	2.85003	1.19	0.0583602	0.0115656	0.0995804
-280	0.549375	0.00151042	351.08	-0.598974	75.8135	5.91387	11.1859	1.29336	1.13	0.0596081	0.0113653	0.0995337
-279	0.55	0.000104167	356.994	-0.597837	76.3971	5.90711	11.1731	0.0906996	1.2	0.0607345	0.0111679	0.0994527
-278	0.55	0.000104167	362.901	-0.597837	76.9705	5.89837	11.1566	0.0922004	1.29	0.0618593	0.0109734	0.0993378
-277	0.550625	0.00151042	368.799	-0.596701	77.5338	5.88768	11.1363	1.35864	1.38	0.0631088	0.0107818	0.0991893
-276	0.553125	0.00333333	374.687	-0.592171	78.0872	5.87505	11.1124	3.04623	1.46	0.0645247	0.0205929	0.192474
-275	0.556875	0.00354167	380.562	-0.585414	78.6308	5.86051	11.2865	3.28737	1.7	0.0659821	0.010596	0.10059
-274	0.56	0.00302083	386.422	-0.579818	79.1647	5.84409	11.2549	2.84712	1.59	0.0673923	0.0104093	0.100339
-273	0.563125	0.00348958	392.266	-0.574254	79.6891	5.82582	11.2197	3.33865	1.28	0.0688481	0.0202252	0.197906
-272	0.566875	0.00348958	398.092	-0.567616	80.2042	5.80571	11.3806	3.38823	1.3	0.070325	0.0102232	0.10152
-271	0.57	0.00302083	403.898	-0.562119	80.7101	5.78381	11.3377	2.97587	1.35	0.0717564	0.0100411	0.101167
-270	0.573125	0.00348958	409.682	-0.556651	81.2068	5.76013	11.2913	3.48687	1.48	0.0732342	0.0198617	0.202977
-269	0.576875	0.00348958	415.442	-0.55013	81.6946	5.73471	11.4386	3.5359	1.52	0.0747316	0.00985469	0.102126
-268	0.58	0.00302083	421.177	-0.544727	82.1736	5.70757	11.3845	3.10318	1.52	0.0761804	0.00967722	0.101671
-267	0.583125	0.00348958	426.884	-0.539354	82.6439	5.67875	11.327	3.63329	1.53	0.0776764	0.0195022	0.207672
-266	0.586875	0.00348958	432.563	-0.532943	83.1056	5.64828	11.4605	3.68162	1.59	0.0791906	0.00949057	0.102406
-265	0.59	0.00296875	438.211	-0.527633	83.5589	5.61618	11.3954	3.17302	1.67	0.0806475	0.0093175	0.101851
-264	0.593125	0.00364583	443.827	-0.52235	84.0038	5.58249	11.327	3.94664	1.71	0.0821748	0.0191468	0.21198
-263	0.5975	0.005	449.41	-0.515001	84.4405	5.54724	11.4463	5.48061	1.8	0.0838675	0.00913069	0.10236
-262	0.603125	0.00635417	454.957	-0.505631	84.8691	5.51046	11.3704	7.05091	1.92	0.0857097	0.0189619	0.215197
-261	0.61	0.00703125	460.468	-0.494296	85.2898	5.47218	11.4796	7.89674	1.98	0.0876473	0.0189419	0.217574
-260	0.616875	0.00651042	465.94	-0.483089	85.7025	5.43244	11.583	7.39869	1.92	0.0895455	0.00891877	0.103662
-259	0.623125	0.0065625	471.372	-0.473008	86.1075	5.39127	11.4952	7.54483	1.79	0.0914495	0.0187513	0.220485
-258	0.63	0.00682292	476.764	-0.462035	86.5048	5.34869	11.5884	7.93395	1.63	0.0934017	0.0187246	0.22269
-257	0.63625	0.005	482.112	-0.452164	86.8946	5.30475	11.6756	5.87942	1.46	0.0951572	0.00869483	0.104567
-256	0.64	0.003125	487.417	-0.446287	87.277	5.25947	11.576	3.71507	1.44	0.0966863	0.00852882	0.103699
-255	0.643125	0.00364583	492.676	-0.441416	87.6519	5.21289	11.4734	4.38101	1.65	0.0982718	0.018365	0.225703
-254	0.6475	0.00479167	497.889	-0.434636	88.0197	5.16504	11.5458	5.81883	1.95	0.100008	0.0083315	0.103476
-253	0.6525	0.005	503.054	-0.426944	88.3802	5.11596	11.436	6.13481	2.15	0.101765	0.0181695	0.228003
-252	0.6575	0.00515625	508.17	-0.419311	88.7338	5.06567	11.4978	6.39086	2.2	0.103554	0.00813274	0.103093
-251	0.663125	0.00645833	513.236	-0.410792	89.0803	5.01422	11.3811	8.08451	2.17	0.105501	0.0179724	0.230096
-250	0.670625	0.00859375	518.25	-0.399545	89.42	4.96162	11.4323	10.8627	2.12	0.10773	0.0179326	0.231828
-249	0.68	0.0096875	523.212	-0.385662	89.7529	4.90793	11.4774	12.3625	2.14	0.110114	0.01789	0.233492
-248	0.689375	0.00854167	528.12	-0.37197	90.0791	4.85316	11.5162	11.0025	2.14	0.112366	0.0178448	0.235087
-247	0.696875	0.00661458	532.973	-0.361149	90.3987	4.79735	11.5487	8.59852	2.11	0.114381	0.00779698	0.103661
-246	0.703125	0.00666667	537.77	-0.352221	90.7118	4.74053	11.412	8.74423	2.12	0.116396	0.0176375	0.236602
-245	0.710625	0.00833333	542.511	-0.34161	91.0184	4.68273	11.4339	11.0266	2.09	0.118642	0.0175868	0.238002
-244	0.719375	0.00838542	547.194	-0.329372	91.3187	4.62399	11.4495	11.1913	1.96	0.120907	0.0175337	0.239331
-243	0.726875	0.0065625	551.818	-0.319001	91.6127	4.56434	11.4587	8.83244	1.65	0.122936	0.0074781	0.102937
-242	0.7325	0.00494792	556.382	-0.311292	91.9005	4.5038	11.3067	6.71447	1.47	0.124738	0.0173198	0.240381
-241	0.736875	0.00354167	560.886	-0.305337	92.1822	4.44242	11.3054	4.84505	1.83	0.126353	0.00726161	0.101599
-240	0.74	0.00322917	565.328	-0.301105	92.4578	4.38021	11.1471	4.45253	2.68	0.127913	0.00710502	0.100196
-239	0.744375	0.00666667	569.708	-0.29521	92.7275	4.3172	10.9868	9.26355	3.08	0.129938	0.0169503	0.240888
-238	0.75375	0.0117188	574.025	-0.282695	92.9912	4.25344	10.9708	16.407	2.7	0.132676	0.0268893	0.38503
-237	0.766875	0.0133333	578.279	-0.265431	93.2492	4.18894	11.0925	18.8058	2.49	0.135665	0.0169158	0.244013
-236	0.779375	0.0114063	582.468	-0.249263	93.5013	4.12374	11.0617	16.2043	2.08	0.138392	0.0168482	0.244799
-235	0.789375	0.00869792	586.592	-0.236514	93.7478	4.05786	11.0245	12.4442	1.77	0.140739	0.0167784	0.245511
-234	0.796875	0.00645833	590.649	-0.227057	93.9887	3.99132	10.981	9.30393	1.65	0.142767	0.00670652	0.0988123
-233	0.8025	0.00494792	594.641	-0.220023	94.224	3.92417	10.7963	7.17618	1.56	0.144565	0.0165506	0.2455
-232	0.806875	0.00364583	598.565	-0.214587	94.4538	3.85642	10.7425	5.3226	1.72	0.146171	0.00647635	0.0966999
-231	0.81	0.00296875	602.421	-0.210721	94.6782	3.7881	10.5522	4.36204	1.46	0.147663	0.00632198	0.0950032
-230	0.813125	0.0034375	606.209	-0.20687	94.8972	3.71923	10.3603	5.08255	1.42	0.149207	0.0161693	0.244511
-229	0.816875	0.00359375	609.929	-0.202269	95.1109	3.64984	10.2925	5.34617	2.15	0.150771	0.00609262	0.0926974
-228	0.820625	0.00463542	613.579	-0.197689	95.3193	3.57996	10.0955	6.93705	2.64	0.152474	0.00594141	0.0909377
-227	0.826875	0.00859375	617.158	-0.190102	95.5226	3.5096	9.89707	12.9359	2.63	0.154757	0.0257918	0.397066
-226	0.8375	0.0115625	620.668	-0.177334	95.7207	3.43879	9.93391	17.5036	2.38	0.157501	0.0157814	0.244338
-225	0.84875	0.00994792	624.107	-0.163991	95.9137	3.36755	9.84394	15.1428	1.81	0.16	0.0156984	0.244399
-224	0.856875	0.00671875	627.474	-0.154463	96.1017	3.29591	9.74786	10.2825	1.38	0.162003	0.00561344	0.0878636
-223	0.8625	0.00494792	630.77	-0.14792	96.2848	3.22389	9.53484	7.61219	1.21	0.163717	0.0154629	0.243303
-222	0.866875	0.0034375	633.994	-0.14286	96.4629	3.15149	9.42912	5.3155	1.24	0.165192	0.00537574	0.0850174
-221	0.869375	0.00161458	637.146	-0.139981	96.6361	3.07876	9.2115	2.50908	1.38	0.166364	0.0052265	0.0830681
-220	0.870625	0.00161458	640.224	-0.138544	96.8046	3.0057	8.9929	2.52121	1.54	0.167515	0.00507872	0.0811093
-219	0.873125	0.00348958	643.23	-0.135677	96.9682	2.93233	8.77338	5.47465	1.63	0.16894	0.0149323	0.239595
-218	0.8775	0.00484375	646.162	-0.130678	97.1271	2.85867	8.65131	7.63378	1.66	0.170569	0.00484237	0.0780521
-217	0.8825	0.00505208	649.021	-0.124996	97.2813	2.78474	8.42757	7.99734	1.65	0.172211	0.0146971	0.237943
-216	0.8875	0.005	651.806	-0.119347	97.4309	2.71055	8.29628	7.94885	1.62	0.173836	0.00460482	0.0748712
-215	0.8925	0.005	654.516	-0.113729	97.5759	2.63613	8.06848	7.98191	1.59	0.175441	0.0144605	0.236096
-214	0.8975	0.005	657.153	-0.108142	97.7164	2.56148	7.92809	8.01406	1.54	0.177035	0.00436593	0.0715693
-213	0.9025	0.005	659.714	-0.102587	97.8523	2.48662	7.69639	8.04529	1.5	0.178609	0.0142225	0.234054
-212	0.9075	0.00505208	662.201	-0.0970617	97.9837	2.41156	7.54702	8.15974	1.45	0.18018	0.00412558	0.0681489
-211	0.9125	0.00479167	664.612	-0.0915672	98.1107	2.33633	7.31156	7.76732	1.41	0.181688	0.0139829	0.23182
-210	0.916875	0.00369792	666.949	-0.0867841	98.2333	2.26092	7.15333	6.01542	1.38	0.183005	0.00388363	0.0646121
-209	0.92	0.00291667	669.209	-0.0833816	98.3516	2.18536	6.91425	4.76064	1.36	0.184172	0.00374167	0.0624613
-208	0.923125	0.00369792	671.395	-0.0799906	98.4655	2.10965	6.67471	6.05552	1.34	0.185445	0.0136008	0.227785
-207	0.9275	0.00484375	673.504	-0.0752625	98.5751	2.0338	6.50469	7.9568	1.32	0.186891	0.00349855	0.0587777
-206	0.9325	0.00484375	675.538	-0.0698861	98.6804	1.95783	6.26171	7.98083	1.3	0.188315	0.0133582	0.225103
-205	0.936875	0.00369792	677.496	-0.0652054	98.7815	1.88175	6.08309	6.11055	1.29	0.189535	0.0032534	0.0549829
-204	0.94	0.00291667	679.378	-0.0618754	98.8784	1.80556	5.83679	4.83297	1.27	0.190602	0.00311344	0.0527638
-203	0.943125	0.00369792	681.183	-0.0585564	98.9712	1.72927	5.59018	6.1438	1.26	0.191775	0.0129744	0.220463
-202	0.9475	0.00479167	682.913	-0.0539283	99.0598	1.65289	5.40013	7.9812	1.24	0.193113	0.00286637	0.0488295
-201	0.9525	0.00505208	684.566	-0.0486652	99.1442	1.57644	5.15034	8.43532	1.23	0.194472	0.0127275	0.217342
-200	0.9575	0.00505208	686.142	-0.0434296	99.2246	1.49991	4.9519	8.45475	1.21	0.195813	0.00261677	0.0447882
-199	0.9625	0.00479167	687.642	-0.0382212	99.3009	1.42331	4.69902	8.03647	1.19	0.197086	0.012478	0.214039
-198	0.966875	0.00369792	689.065	-0.0336861	99.3731	1.34666	4.49225	6.21489	1.17	0.198157	0.00236442	0.0406414
-197	0.97	0.00291667	690.412	-0.0304592	99.4413	1.26995	4.23635	4.91147	1.14	0.199072	0.00222567	0.0383313
-196	0.973125	0.00369792	691.682	-0.0272427	99.5055	1.19318	3.98029	6.23849	1.12	0.200093	0.0120876	0.208559
-195	0.9775	0.00484375	692.875	-0.022757	99.5657	1.11638	3.76247	8.18564	1.08	0.201288	0.00197018	0.0340522
-194	0.9825	0.00484375	693.991	-0.0176549	99.622	1.03954	3.50349	8.19883	1.05	0.202459	0.0118319	0.204829
-193	0.986875	0.00369792	695.031	-0.0132119	99.6743	0.962656	3.27749	6.2687	1.01	0.203413	0.00171134	0.0296705
-192	0.99	0.00291667	695.994	-0.0100503	99.7226	0.885745	3.01564	4.95117	0.96	0.20421	0.00157263	0.0273034
-191	0.993125	0.00369792	696.879	-0.00689874	99.7671	0.808806	2.75369	6.28537	0.92	0.205114	0.0114344	0.198772
-190	0.9975	0.00484375	697.688	-0.00250313	99.8076	0.731843	2.51683	8.2425	0.87	0.20619	0.00130965	0.0227929
-189	1.0025	0.00484375	698.42	0.00249688	99.8442	0.654859	2.25208	8.25115	0.82	0.20724	0.0111708	0.194619
-188	1.00687	0.00369792	699.075	0.00685147	99.877	0.577857	2.00714	6.30517	0.77	0.208071	0.00104262	0.0181816
-187	1.01	0.00296875	699.653	0.00995033	99.9059	0.500839	1.73962	5.06608	0.72	0.208752	0.000903021	0.0157603
-186	1.01313	0.00348958	700.154	0.0130396	99.9309	0.423808	1.47206	5.95913	0.67	0.209495	0.0107637	0.187992
-185	1.01688	0.00348958	700.577	0.0167342	99.952	0.346767	1.21639	5.96274	0.61	0.210213	0.000630739	0.0110227
-184	1.02	0.00302083	700.924	0.0198026	99.9693	0.269716	0.946111	5.16433	0.55	0.210824	0.000490409	0.00857459
-183	1.02313	0.00354167	701.194	0.0228617	99.9827	0.192659	0.67581	6.05706	0.49	0.211497	0.0103502	0.181039
-182	1.02687	0.00333333	701.387	0.0265202	99.9923	0.115597	0.409468	5.70233	0.44	0.212108	0.000212157	0.00371192
-181	1.02938	0.00145833	701.502	0.0289518	99.9981	0.0385327	0.13649	2.49518	0.38	0.212372	7.07166e-05	0.00123747
-180	1.03	0.0003125	701.541	0.0295588	100	-0.0385327	-0.13649	0.534711	0.31	0.212411	-7.07214e-05	-0.00123762			295.41
-179	1.03062	0.00145833	701.502	0.0301654	99.9981	-0.115597	-0.409468	2.49518	0.25	0.21262	-0.0002122	-0.0037133			295.362
-178	1.03313	0.00338542	701.387	0.0325882	99.9923	-0.192659	-0.682436	5.79143	0.19	0.213131	0.00964624	0.168772			298.147
-177	1.03687	0.00338542	701.194	0.0362114	99.9827	-0.269716	-0.964663	5.78984	0.12	0.213613	-0.000500265	-0.00875029			298.033
-176	1.03938	0.00151042	700.924	0.0386196	99.9693	-0.346767	-1.24024	2.58216	0.05	0.213748	-0.000643504	-0.0112514			297.885
-175	1.04	0.00015625	700.577	0.0392207	99.952	-0.423808	-1.51579	0.266988	-0.02	0.213623	-0.00078696	-0.0137529			297.705
-174	1.04	-5.20833e-05	700.154	0.0392207	99.9309	-0.500839	-1.79129	-0.0889423	-0.1	0.213435	-0.000930675	-0.0162546			297.492
-173	1.04	0	699.653	0.0392207	99.9059	-0.577857	-2.06676	0	-0.18	0.213228	-0.00107469	-0.0187565			297.246
-172	1.04	0	699.075	0.0392207	99.877	-0.654859	-2.34216	0	-0.27	0.212994	-0.00121906	-0.0212585			296.968
-171	1.04	0	698.42	0.0392207	99.8442	-0.731843	-2.6175	0	-0.35	0.212732	-0.00136382	-0.0237606			296.657
-170	1.04	0	697.688	0.0392207	99.8076	-0.808806	-2.89276	0	-0.43	0.212443	-0.00150901	-0.0262627			296.313
-169	1.04	0	696.879	0.0392207	99.7671	-0.885745	-3.16794	0	-0.5	0.212126	-0.00165469	-0.0287646			295.936
-168	1.04	0	695.994	0.0392207	99.7226	-0.962656	-3.44302	0	-0.58	0.211782	-0.00180088	-0.0312662			295.527
-167	1.04	5.20833e-05	695.031	0.0392207	99.6743	-1.03954	-3.71799	0.0882915	-0.65	0.211419	-0.00194765	-0.0337674			295.085
-166	1.04	-0.00015625	693.991	0.0392207	99.622	-1.11638	-3.99283	-0.264478	-0.71	0.210993	-0.00209502	-0.0362682			294.61
-165	1.03938	-0.00151042	692.875	0.0386196	99.5657	-1.19318	-4.26753	-2.55251	-0.76	0.210311	-0.00224305	-0.0387684			294.103
-164	1.03687	-0.00338542	691.682	0.0362114	99.5055	-1.26995	-4.54207	-5.7113	-0.83	0.209286	-0.0123918	-0.213808			290.74
-163	1.03313	-0.00333333	690.412	0.0325882	99.4413	-1.34666	-4.77012	-5.6131	-0.88	0.208247	-0.00251681	-0.0433453			290.173
-162	1.03063	-0.00166667	689.065	0.0301654	99.3731	-1.42331	-5.04165	-2.80108	-0.95	0.207463	-0.00266562	-0.0458187			289.574
-161	1.02937	-0.00166667	687.642	0.0289518	99.3009	-1.49991	-5.31297	-2.79529	-0.91	0.206652	-0.00281525	-0.0482907			288.942
-160	1.02687	-0.00333333	686.142	0.0265202	99.2246	-1.57644	-5.58405	-5.57839	-0.83	0.205536	-0.0129657	-0.22192			285.479
-159	1.02312	-0.00338542	684.566	0.0228617	99.1442	-1.65289	-5.79803	-5.65254	-0.77	0.204391	-0.00308689	-0.0527134			284.79
-158	1.02062	-0.00145833	682.913	0.0204152	99.0598	-1.72927	-6.06594	-2.42906	-0.97	0.203541	-0.00323777	-0.0551564			284.069
-157	1.02	-0.0003125	681.183	0.0198026	98.9712	-1.80556	-6.33354	-0.519195	-1.23	0.202856	-0.00338964	-0.0575973			283.316
-156	1.01938	-0.00145833	679.378	0.0191897	98.8784	-1.88175	-6.6008	-2.41649	-1.05	0.201954	-0.00354254	-0.0600358			282.531
-155	1.01687	-0.00338542	677.496	0.0167342	98.7815	-1.95783	-6.86769	-5.59416	-0.64	0.200708	-0.0136965	-0.231473			278.953
-154	1.01313	-0.00338542	675.538	0.0130396	98.6804	-2.0338	-7.06423	-5.578	-0.63	0.199444	-0.00381384	-0.0642683			278.113
-153	1.01062	-0.00151042	673.504	0.010569	98.5751	-2.10965	-7.32767	-2.48115	-0.88	0.198463	-0.00396856	-0.0666742			277.242
-152	1.01	-0.00015625	671.395	0.00995033	98.4655	-2.18536	-7.59065	-0.255867	-0.99	0.197678	-0.00412447	-0.0690766			276.34
-151	1.01	0	669.209	0.00995033	98.3516	-2.26092	-7.85311	0	-0.87	0.196893	-0.00428162	-0.071475			275.406
-150	1.01	0.00015625	666.949	0.00995033	98.2333	-2.33633	-8.11503	0.254172	-0.39	0.196107	-0.00444004	-0.0738693			274.441
-149	1.01063	0.00151042	664.612	0.010569	98.1107	-2.41156	-8.37636	2.44839	-0.12	0.195514	-0.00459979	-0.0762589			273.445
-148	1.01313	0.00338542	662.201	0.0130396	97.9837	-2.48662	-8.63706	5.46787	-0.49	0.195197	0.0052391	0.0865427			275.116
-147	1.01688	0.00338542	659.714	0.0167342	97.8523	-2.56148	-8.98517	5.44733	-1.18	0.194843	-0.00497217	-0.081825			274.048
-146	1.01938	0.00151042	657.153	0.0191897	97.7164	-2.63613	-9.24702	2.42091	-0.98	0.194161	-0.00513777	-0.0842219			272.948
-145	1.02	0.000104167	654.516	0.0198026	97.5759	-2.71055	-9.50809	0.16629	-0.46	0.193227	-0.00530488	-0.0866124			271.818
-144	1.02	0.000104167	651.806	0.0198026	97.4309	-2.78474	-9.76832	0.165601	-0.17	0.192266	-0.00547354	-0.0889961			270.657
-143	1.02062	0.00140625	649.021	0.0204152	97.2813	-2.85867	-10.0277	2.22606	-0.14	0.191486	-0.00564381	-0.0913725			269.464
-142	1.02313	0.00369792	646.162	0.0228617	97.1271	-2.93233	-10.286	5.82794	0.55	0.19104	0.00418428	0.0674445			270.871
-141	1.02812	0.00635417	643.23	0.0277368	96.9682	-3.0057	-10.6468	9.96876	0.6	0.190973	-0.00604804	-0.0970432			269.606
-140	1.03563	0.00838542	640.224	0.0350051	96.8046	-3.07876	-10.9056	13.094	0	0.191192	0.0137749	0.219991			273.519
-139	1.04438	0.00859375	637.146	0.0434186	96.6361	-3.15149	-11.38	13.3548	-0.27	0.191389	-0.0065283	-0.103758			272.166
-138	1.0525	0.00786458	633.994	0.0511683	96.4629	-3.22389	-11.6414	12.1612	-0.8	0.191441	0.00328749	0.0519918			273.361
-137	1.06	0.00703125	630.77	0.0582689	96.2848	-3.29591	-12.0148	10.8173	-0.68	0.191321	0.00303566	0.0477648			274.498
-136	1.06625	0.00489583	627.474	0.0641478	96.1017	-3.36755	-12.3918	7.49271	-0.56	0.190831	-0.00722174	-0.113037			273.025
-135	1.07	0.00333333	624.107	0.0676586	95.9137	-3.43879	-12.6539	5.07404	-0.3	0.190073	-0.0074155	-0.115447			271.521
-134	1.07375	0.00494792	620.668	0.0711572	95.7207	-3.5096	-12.9145	7.49028	-0.15	0.189531	0.00238863	0.0369822			272.509
-133	1.08	0.00682292	617.158	0.076961	95.5226	-3.57996	-13.2965	10.2703	-0.06	0.189228	0.00211762	0.0326008			273.436
-132	1.08688	0.00651042	613.579	0.0833066	95.3193	-3.64984	-13.6816	9.74305	0.16	0.188834	-0.00815935	-0.124885			271.81
-131	1.09313	0.00661458	609.929	0.0890406	95.1109	-3.71923	-13.9417	9.84006	0.23	0.188424	0.00163436	0.0248663			272.631
-130	1.10063	0.00864583	606.209	0.0958782	94.8972	-3.7881	-14.3301	12.7834	0.31	0.18827	0.00134705	0.02037			273.39
-129	1.11063	0.0113542	602.421	0.104923	94.6782	-3.85642	-14.7212	16.6829	0.36	0.188466	0.00105346	0.0158309			274.087
-128	1.12313	0.0133854	598.565	0.116115	94.4538	-3.92417	-15.1148	19.5416	0.34	0.188908	0.0107535	0.160563			277.153
-127	1.13687	0.0135417	594.641	0.128283	94.224	-3.99132	-15.6479	19.6401	0.38	0.189308	0.000362418	0.00537587			277.707
-126	1.15	0.0129688	590.649	0.139762	93.9887	-4.05786	-16.0483	18.6829	0.47	0.189571	4.72454e-05	0.000696103			278.198
-125	1.16312	0.0136979	586.592	0.15111	93.7478	-4.12374	-16.4507	19.5978	0.49	0.189886	0.00972527	0.142306			281.005
-124	1.1775	0.0147917	582.468	0.163394	93.5013	-4.18894	-16.9989	21.0138	0.51	0.190287	-0.000694272	-0.0100876			281.348
-123	1.1925	0.0150521	578.279	0.176052	93.2492	-4.25344	-17.4069	21.23	0.52	0.19067	0.00896767	0.12936			283.972
-122	1.2075	0.015	574.025	0.188552	92.9912	-4.3172	-17.9648	21.0009	0.52	0.190973	-0.00147244	-0.021084			284.166
-121	1.2225	0.0149479	569.708	0.200898	92.7275	-4.38021	-18.3776	20.7706	0.51	0.191213	0.00817276	0.116146			286.604
-120	1.2375	0.0151562	565.328	0.213093	92.4578	-4.44242	-18.9442	20.8982	0.5	0.191408	-0.00228869	-0.0322754			286.645
-119	1.25312	0.0164583	560.886	0.22564	92.1822	-4.5038	-19.3609	22.5152	0.49	0.191723	0.00733909	0.102684			288.893
-118	1.27062	0.0185938	556.382	0.239509	91.9005	-4.56434	-19.935	25.2323	0.46	0.192253	0.0068555	0.0951473			291.035
-117	1.29	0.0196875	551.818	0.254642	91.6127	-4.62399	-20.5136	26.4973	0.42	0.192851	0.0063594	0.0875379			293.07
-116	1.30938	0.0185417	547.194	0.26955	91.3187	-4.68273	-21.0963	24.746	0.38	0.193216	0.00585055	0.0798587			294.998
-115	1.32688	0.0166146	542.511	0.282827	91.0184	-4.74053	-21.6827	21.9844	0.33	0.193247	-0.0046713	-0.0632165			294.619
-114	1.34313	0.0166146	537.77	0.294999	90.7118	-4.79735	-22.1076	21.7923	0.26	0.193215	0.00490622	0.0658155			296.349
-113	1.36062	0.0184896	532.973	0.307944	90.3987	-4.85316	-22.6986	24.0352	0.18	0.193349	0.00435995	0.0579657			297.969
-112	1.38	0.0198438	528.12	0.322083	90.0791	-4.90793	-23.2923	25.5607	0.09	0.193576	0.00379991	0.05006			299.478
-111	1.4	0.0201042	523.212	0.336472	89.7529	-4.96162	-23.8884	25.6555	-0.01	0.193752	0.00322585	0.0421023			300.876
-110	1.42	0.0198437	518.25	0.350657	89.42	-5.01422	-24.4865	25.083	-0.11	0.193812	0.00263746	0.0340965			302.162
-109	1.43937	0.0184896	513.236	0.364209	89.0803	-5.06567	-25.0862	23.1452	-0.21	0.193618	0.00203447	0.0260467			303.334
-108	1.45687	0.0166146	508.17	0.376294	88.7338	-5.11596	-25.6871	20.5928	-0.31	0.193108	-0.00858341	-0.108806			302.337
-107	1.47313	0.0166146	503.054	0.387386	88.3802	-5.16504	-26.1112	20.3855	-0.43	0.192536	0.000913342	0.0114613			303.304
-106	1.49063	0.0185417	497.889	0.399195	88.0197	-5.21289	-26.7116	22.5163	-0.55	0.192116	0.000267338	0.0033203			304.157
-105	1.51	0.0196875	492.676	0.41211	87.6519	-5.25947	-27.312	23.6575	-0.64	0.191751	-0.000394457	-0.00484782			304.896
-104	1.52937	0.0185417	487.417	0.424859	87.277	-5.30475	-27.912	22.0427	-0.69	0.191164	-0.00107237	-0.0130385			305.52
-103	1.54688	0.0166146	482.112	0.436237	86.8946	-5.34869	-28.5111	19.5368	-0.66	0.190266	-0.0117667	-0.14151			304.08
-102	1.56312	0.0166146	476.764	0.446687	86.5048	-5.39127	-28.9235	19.3201	-0.6	0.189306	-0.0023347	-0.0277663			304.495
-101	1.58062	0.0184896	471.372	0.45782	86.1075	-5.43244	-29.518	21.2573	-0.55	0.18848	-0.0030602	-0.035983			304.796
-100	1.6	0.0197917	465.94	0.470004	85.7025	-5.47218	-30.1104	22.492	-0.56	0.187718	-0.00380315	-0.0442035			304.982
-99	1.62	0.0202083	460.468	0.482426	85.2898	-5.51046	-30.7	22.6958	-0.57	0.186918	-0.00456391	-0.0524229			305.052
-98	1.64062	0.0214583	454.957	0.495077	84.8691	-5.54724	-31.2864	23.8113	-0.5	0.18617	-0.00534287	-0.0606359			305.007
-97	1.66312	0.0234896	449.41	0.508698	84.4405	-5.58249	-31.8692	25.7474	-0.34	0.185558	0.00385959	0.0432682			306.662
-96	1.6875	0.025	443.827	0.523248	84.0038	-5.61618	-32.641	27.0626	-0.12	0.185	-0.00711736	-0.0787984			306.365
-95	1.71312	0.0265104	438.211	0.538319	83.5589	-5.64828	-33.216	28.3345	0	0.184512	0.00204374	0.0223405			307.722
-94	1.74062	0.0284896	432.563	0.554244	83.1056	-5.67875	-33.9811	30.0574	0.01	0.18412	0.00101846	0.0109895			308.918
-93	1.77	0.0299479	426.884	0.57098	82.6439	-5.70757	-34.7424	31.1812	0.18	0.183764	-3.33096e-05	-0.000354703			309.953
-92	1.80063	0.0316667	421.177	0.588134	82.1736	-5.73471	-35.4993	32.5299	0.19	0.183467	-0.00111213	-0.0116844			310.829
-91	1.83375	0.035	415.442	0.606363	81.6946	-5.76013	-36.2509	35.4646	0.12	0.183388	0.0077814	0.0806403			313.219
-90	1.87062	0.0383854	409.682	0.626273	81.2068	-5.78381	-37.1955	38.3556	0.2	0.183504	0.00646736	0.0660934			315.402
-89	1.91	0.0398437	403.898	0.647103	80.7101	-5.80571	-38.135	39.2508	0.3	0.183616	0.00511785	0.0515636			317.379
-88	1.95	0.0401563	398.092	0.667829	80.2042	-5.82582	-39.0685	38.99	0.47	0.183608	0.00373208	0.0370611			319.149
-87	1.99062	0.0416146	392.266	0.688449	79.6891	-5.84409	-39.995	39.8146	0.7	0.18359	0.00230924	0.0225961			320.714
-86	2.03375	0.0449479	386.422	0.709881	79.1647	-5.86051	-40.9135	42.3631	0.87	0.183735	0.0108485	0.104572			323.63
-85	2.08062	0.0484896	380.562	0.732668	78.6308	-5.87505	-42.0252	45.008	1.1	0.184033	0.0091527	0.0868878			326.293
-84	2.13063	0.0514583	374.687	0.756415	78.0872	-5.88768	-43.1279	47.0262	1.37	0.184423	0.00741017	0.0692597			328.705
-83	2.18375	0.0551562	368.799	0.781044	77.5338	-5.89837	-44.2205	49.6136	1.43	0.184962	0.0156199	0.143698			332.35
-82	2.24125	0.06	362.901	0.807034	76.9705	-5.90711	-45.5049	53.1074	1.44	0.185722	0.0135735	0.122875			335.697
-81	2.30375	0.0648438	356.994	0.834538	76.3971	-5.91387	-46.7773	56.4605	1.51	0.186691	0.0214696	0.191192			340.184
-80	2.37062	0.0685937	351.08	0.863154	75.8135	-5.91862	-48.2397	58.7363	1.48	0.18774	0.0190923	0.167205			344.327
-79	2.44062	0.0713542	345.161	0.892254	75.2195	-5.92135	-49.6874	60.07	1.38	0.188779	0.0166473	0.143334			348.129
-78	2.51313	0.0734896	339.24	0.921527	74.6149	-5.92204	-51.1188	60.8063	1.28	0.189747	0.0241329	0.204221			352.954
-77	2.5875	0.0751562	333.318	0.950692	73.9996	-5.92066	-52.7357	61.0998	1.31	0.190584	0.0113212	0.0941316			356.054
-76	2.66375	0.0779688	327.397	0.979735	73.3734	-5.91719	-54.1293	62.2603	1.36	0.191397	0.0186595	0.152391			360.134
-75	2.74375	0.0820313	321.48	1.00933	72.7362	-5.91162	-55.7048	64.3205	1.25	0.192258	0.025689	0.206009			365.123
-74	2.8275	0.0848437	315.568	1.03939	72.0878	-5.90393	-57.4597	65.3024	1.09	0.193043	0.0123955	0.0975757			368.421
-73	2.91312	0.0865625	309.664	1.06923	71.4279	-5.89411	-58.9856	65.3788	0.83	0.193682	0.0192506	0.148703			372.586
-72	3.00062	0.0884896	303.77	1.09882	70.7565	-5.88213	-60.6864	65.5622	0.7	0.19417	0.0157702	0.1195			376.332
-71	3.09	0.09	297.888	1.12817	70.0733	-5.86799	-62.3567	65.3901	0.6	0.194473	0.0121911	0.09059			379.664
-70	3.18063	0.0915104	292.02	1.15708	69.3782	-5.85167	-63.9945	65.1778	0.42	0.194591	0.00851109	0.0619987			382.586
-69	3.27312	0.0934375	286.168	1.18575	68.671	-5.83317	-65.5975	65.2167	0.32	0.194553	0.014728	0.105135			386.249
-68	3.3675	0.0951042	280.335	1.21417	67.9515	-5.81246	-67.3636	65.027	0.34	0.19432	0.000574121	0.00401482			388.342
-67	3.46375	0.0980208	274.523	1.24235	67.2195	-5.78954	-68.8899	65.6316	0.44	0.193994	0.00657337	0.0450143			391.139
-66	3.56438	0.103698	268.733	1.27099	66.4747	-5.76441	-70.5733	67.9685	0.75	0.193733	0.0121879	0.0817025			394.575
-65	3.67188	0.11151	262.969	1.3007	65.7172	-5.73705	-72.4086	71.5214	1.31	0.193645	0.00740109	0.0485495			397.536
-64	3.78812	0.121615	257.232	1.33187	64.9465	-5.70747	-74.1943	76.3003	1.72	0.193855	0.0224802	0.144248			402.084
-63	3.91562	0.133542	251.524	1.36497	64.1625	-5.67565	-76.3181	81.9243	1.89	0.194416	0.0268437	0.168425			407.083
-62	4.055	0.144844	245.849	1.39995	63.3651	-5.64159	-78.5764	86.8528	1.63	0.195243	0.0307532	0.1886			412.472
-61	4.20437	0.153229	240.207	1.43613	62.5541	-5.6053	-80.9624	89.7725	1.01	0.196124	0.0341903	0.204867			418.194
-60	4.36	0.156823	234.602	1.47247	61.7291	-5.56677	-83.4689	89.734	0.63	0.196751	0.0271361	0.158804			423.253
-59	4.51687	0.15651	229.035	1.50782	60.8901	-5.526	-85.8982	87.4302	0.47	0.196904	0.00988138	0.0564552			426.748
-58	4.67312	0.156771	223.509	1.54183	60.0368	-5.48299	-88.0582	85.4627	0.27	0.196645	0.012738	0.0710202			430.542
-57	4.83125	0.160052	218.026	1.57511	59.169	-5.43775	-90.3237	85.111	-0.01	0.196123	0.00507738	0.0276142			433.71
-56	4.99375	0.164948	212.588	1.60819	58.2866	-5.39029	-92.5013	85.5268	-0.38	0.195426	0.00720621	0.0382147			437.114
-55	5.16125	0.17	207.198	1.64118	57.3893	-5.3406	-94.7709	85.9114	-0.54	0.19454	-0.00121025	-0.00625527			439.877
-54	5.33375	0.174896	201.857	1.67405	56.4769	-5.2887	-96.9419	86.1074	-0.39	0.193456	0.000145824	0.000734272			442.818
-53	5.51125	0.18026	196.569	1.70679	55.5493	-5.2346	-99.1906	86.4233	-0.33	0.19218	-0.00907126	-0.0444801			445.107
-52	5.695	0.188021	191.334	1.73959	54.6063	-5.17831	-101.329	87.7434	-0.47	0.190821	-0.00853203	-0.040722			447.521
-51	5.88812	0.198594	186.156	1.77294	53.6477	-5.11983	-103.53	90.1692	-0.4	0.189485	0.00140694	0.00653335			450.756
-50	6.0925	0.209948	181.036	1.80706	52.6733	-5.05919	-105.958	92.7027	-0.25	0.18816	-0.0096339	-0.0435062			453.269
-49	6.30812	0.22151	175.977	1.84184	51.6831	-4.99639	-108.251	95.0749	-0.28	0.186842	-0.000957687	-0.004204			456.477
-48	6.53562	0.23349	170.98	1.87727	50.6767	-4.93145	-110.745	97.3711	-0.34	0.185505	-0.0033097	-0.0141162			459.605
-47	6.775	0.244948	166.049	1.91324	49.6542	-4.8644	-113.254	99.2033	-0.32	0.184099	-0.00634654	-0.026288			462.615
-46	7.02562	0.256615	161.185	1.94956	48.6154	-4.79524	-115.767	100.884	-0.35	0.182611	-0.0100844	-0.0405469			465.477
-45	7.28875	0.270052	156.389	1.98633	47.5602	-4.72401	-118.271	103.008	-0.38	0.181085	-0.00453807	-0.0177036			468.778
-44	7.56625	0.285104	151.665	2.0237	46.4886	-4.65071	-120.914	105.464	-0.39	0.17954	-0.0101176	-0.038278			471.834
-43	7.85938	0.301458	147.015	2.06171	45.4005	-4.57538	-123.519	108.095	-0.42	0.177998	-0.00644927	-0.0236513			475.203
-42	8.16938	0.31849	142.439	2.10039	44.2958	-4.49804	-126.226	110.647	-0.46	0.17644	-0.00395058	-0.014037			478.808
-41	8.49625	0.335	137.941	2.13962	43.1747	-4.41872	-129.015	112.708	-0.51	0.174809	-0.0126449	-0.0435106			482.031
-40	8.83938	0.351458	133.522	2.17922	42.0372	-4.33743	-131.713	114.458	-0.57	0.173083	-0.0121302	-0.0404025			485.386
-39	9.19937	0.368594	129.185	2.21914	40.8834	-4.25422	-134.453	116.139	-0.63	0.171252	-0.0128301	-0.0413455			488.811
-38	9.57688	0.386562	124.931	2.25935	39.7135	-4.1691	-137.211	117.789	-0.68	0.16931	-0.024753	-0.0771404			491.754
-37	9.97312	0.406563	120.762	2.29989	38.5277	-4.08212	-139.824	119.749	-0.73	0.167302	-0.0174607	-0.0525987			495.167
-36	10.3906	0.428594	116.68	2.3409	37.3262	-3.9933	-142.549	121.971	-0.79	0.165245	-0.0218183	-0.0635039			498.492
-35	10.8306	0.451458	112.686	2.38238	36.1096	-3.90268	-145.22	124.081	-0.85	0.163131	-0.0273745	-0.0769487			501.686
-34	11.2937	0.474948	108.784	2.42425	34.8781	-3.81029	-147.81	126.016	-0.89	0.160951	-0.0240991	-0.0653955			505.144
-33	11.7806	0.498594	104.973	2.46646	33.6324	-3.71617	-150.421	127.656	-0.92	0.158675	-0.0324083	-0.0848632			508.374
-32	12.2912	0.523021	101.257	2.50889	32.3731	-3.62036	-152.892	129.17	-0.95	0.156303	-0.0417897	-0.105555			511.355
-31	12.8275	0.550208	97.6368	2.55159	31.1011	-3.52289	-155.197	131.026	-0.98	0.153886	-0.0321614	-0.0783309			514.837
-30	13.3925	0.580052	94.1139	2.59469	29.8171	-3.4238	-157.543	133.149	-1.03	0.151446	-0.0443674	-0.10416			517.983
-29	13.9881	0.611458	90.6901	2.63821	28.5224	-3.32315	-159.654	135.252	-1.08	0.149006	-0.0373435	-0.084481			521.506
-28	14.6156	0.64349	87.3669	2.68209	27.2181	-3.22096	-161.723	137.121	-1.12	0.146546	-0.0418879	-0.0912893			524.986
-27	15.275	0.674948	84.146	2.72622	25.9057	-3.11728	-163.593	138.522	-1.16	0.144039	-0.0473348	-0.0993569			528.396
-26	15.9656	0.706615	81.0287	2.77044	24.5868	-3.01215	-165.224	139.649	-1.19	0.141481	-0.0534496	-0.108036			531.719
-25	16.6887	0.740104	78.0166	2.81473	23.2633	-2.90563	-166.575	140.83	-1.24	0.138907	-0.0499493	-0.0972077			535.254
-24	17.4462	0.775052	75.1109	2.85912	21.9372	-2.79775	-167.704	141.988	-1.33	0.136335	-0.0569833	-0.106767			538.673
-23	18.2387	0.809844	72.3132	2.90355	20.6109	-2.68857	-168.463	142.835	-1.47	0.133772	-0.0536675	-0.0968084			542.272
-22	19.065	0.841719	69.6246	2.94785	19.2872	-2.57813	-168.902	142.937	-1.68	0.131176	-0.0600203	-0.104243			545.766
-21	19.9206	0.868385	67.0465	2.99176	17.9689	-2.46649	-168.883	142.005	-1.93	0.128488	-0.0750175	-0.125465			548.924
-20	20.8006	0.89151	64.58	3.03498	16.6594	-2.35368	-168.282	140.424	-2.16	0.125702	-0.0875703	-0.141071			551.815
-19	21.7031	0.913385	62.2263	3.07746	15.3622	-2.23977	-167.07	138.626	-2.29	0.122858	-0.0870054	-0.135053			554.761
-18	22.6269	0.93349	59.9865	3.11914	14.0815	-2.1248	-165.29	136.578	-2.27	0.119986	-0.103041	-0.154187	-0.154187	-0.260809	557.348
-17	23.57	0.953125	57.8617	3.15997	12.8215	-2.00884	-162.763	134.511	-2.15	0.117161	-0.103934	-0.150015	-0.304202	-0.514562	559.92
-16	24.5338	0.975313	55.8529	3.20005	11.5869	-1.89192	-159.536	132.863	-2.04	0.114494	-0.0892831	-0.124394	-0.428596	-0.724976	562.794
-15	25.5206	0.998229	53.961	3.23949	10.383	-1.7741	-155.641	131.379	-2.06	0.112068	-0.0785888	-0.105785	-0.534381	-0.903913	565.841
-14	26.5281	1.0149	52.1869	3.27821	9.21497	-1.65545	-150.982	129.181	-2.22	0.109888	-0.0604294	-0.0786672	-0.613048	-1.03698	569.171
-13	27.5463	1.01818	50.5314	3.31587	8.08872	-1.536	-145.529	125.488	-2.38	0.107884	-0.0638126	-0.0804363	-0.693485	-1.17304	572.302
-12	28.56	1.00672	48.9954	3.35201	7.01023	-1.41583	-139.11	120.304	-2.34	0.106003	-0.0666269	-0.0814309	-0.774915	-1.31078	575.217
-11	29.5575	0.988021	47.5796	3.38634	5.98574	-1.29499	-131.69	114.658	-2.02	0.1043	-0.0677599	-0.0804225	-0.855338	-1.44682	577.917
-10	30.5375	0.973021	46.2846	3.41896	5.02163	-1.17353	-123.253	109.844	-1.31	0.102959	-0.0263008	-0.0303661	-0.885704	-1.49818	581.154
-9	31.51	0.974271	45.1111	3.4503	4.12436	-1.05151	-113.945	107.196	0.44	0.102284	0.0172056	0.0193614	-0.866343	-1.46543	584.901
-8	32.5037	1.02255	44.0596	3.48136	3.30034	-0.928986	-103.735	109.886	4.65	0.102899	0.143447	0.157658	-0.708684	-1.19875	590.554
-7	33.5962	1.18984	43.1306	3.51441	2.55579	-0.806021	-92.8318	125.167	13.01	0.106132	0.410889	0.442073	-0.266611	-0.450976	600.456
-6	34.9569	1.58484	42.3246	3.55412	1.89669	-0.682671	-81.466	163.604	24.95	0.114346	0.997465	1.05311	0.7865	1.33038	619.884
-5	36.8569	2.27917	41.6419	3.60704	1.32857	-0.558995	-69.9945	231.485	36.3	0.130495	2.00968	2.08758	2.87408	4.86154	655.738
-4	39.5706	3.17224	41.0829	3.67809	0.856386	-0.435051	-58.4098	317.865	40.22	0.156441	3.237	3.31732	6.1914	10.4728	711.28
-3	43.1562	3.93479	40.6478	3.76483	0.484431	-0.3109	-45.7614	390.099	35.52	0.190875	4.13725	4.19501	10.3864	17.5688	780.877
-2	47.285	4.19203	40.3369	3.85619	0.216175	-0.186599	-30.3854	412.424	27.02	0.229079	4.10477	4.13024	14.5167	24.5551	849.163
-1	51.3544	3.83974	40.1503	3.93875	0.0541759	-0.0622097	-11.0672	376.017	21.51	0.265573	3.46964	3.47502	17.9917	30.4332	906.359
0	54.8512	3.1337	40.0881	4.00462	0	0.0622097	11.8309	306.4	18.86	0.297397	2.69708	2.69708	20.6888	34.9953	950.282
1	57.6094	2.41604	40.1503	4.05369	0.0541759	0.186599	37.1491	236.597	16.47	0.324771	2.43456	2.43833	23.1271	39.1198	989.33
2	59.7206	1.83406	40.3369	4.08968	0.216175	0.3109	64.1408	180.44	16.05	0.349229	2.103	2.11605	25.2431	42.6992	1022.38
3	61.3169	1.3749	40.6478	4.11606	0.484431	0.435051	92.0433	136.309	16.18	0.372064	1.94326	1.97039	27.2135	46.0321	1052.3
4	62.5025	1.01187	41.0829	4.13521	0.856386	0.558995	120.438	101.392	16.72	0.394248	1.89949	1.94662	29.1602	49.3248	1081.09
5	63.3656	0.724479	41.6419	4.14892	1.32857	0.682671	149.08	73.5821	17.73	0.416514	1.84768	1.9193	31.0795	52.5714	1108.68
6	63.9681	0.48651	42.3246	4.15838	1.89669	0.806021	177.597	50.2228	18.64	0.439296	1.87316	1.97766	33.0571	55.9166	1136.5
7	64.3481	0.277083	43.1306	4.16431	2.55579	0.928986	205.905	29.1482	19.27	0.462801	1.86414	2.00562	35.0627	59.3091	1164.04
8	64.5244	0.0740625	44.0596	4.16704	3.30034	1.05151	233.676	7.95893	19.17	0.486965	1.86729	2.05228	37.115	62.7806	1191.63
9	64.4906	-0.148385	45.1111	4.16652	4.12436	1.17353	260.753	-16.3264	18.59	0.511407	1.79117	2.0156	39.1306	66.19	1217.9
10	64.2194	-0.400104	46.2846	4.1623	5.02163	1.29499	286.627	-45.1675	18.32	0.535553	1.64213	1.89596	41.0266	69.397	1241.47
11	63.6887	-0.658437	47.5796	4.15401	5.98574	1.41583	310.745	-76.4102	18.38	0.558987	1.48689	1.76475	42.7913	72.3822	1262.19
12	62.9106	-0.889531	48.9954	4.14172	7.01023	1.536	332.841	-106.3	18.32	0.581641	1.38498	1.69271	44.484	75.2454	1281.1
13	61.9219	-1.08135	50.5314	4.12587	8.08872	1.65545	353.03	-133.274	18.24	0.603617	1.26898	1.59957	46.0836	77.9511	1297.89
14	60.7587	-1.24036	52.1869	4.10691	9.21497	1.7741	371.135	-157.88	18.1	0.624942	1.16956	1.52254	47.6061	80.5265	1312.89
15	59.45	-1.37323	53.961	4.08514	10.383	1.89192	387.193	-180.734	17.89	0.645588	1.06898	1.43891	49.0451	82.9604	1326.04
16	58.02	-1.48333	55.8529	4.06079	11.5869	2.00884	401.173	-202.069	17.62	0.665498	0.96905	1.35013	50.3952	85.2442	1337.3
17	56.4906	-1.57182	57.8617	4.03407	12.8215	2.1248	413.079	-221.825	17.42	0.684624	0.87178	1.2583	51.6535	87.3726	1346.68
18	54.8837	-1.63797	59.9865	4.00522	14.0815	2.23977	422.951	-239.649	17.25	0.702954	0.789319	1.18111	52.8346	89.3705	1354.48
19	53.2219	-1.68198	62.2263	3.97447	15.3622	2.35368	430.944	-255.276	16.9	0.720521	0.70433	1.09329	53.9279	91.2198	1360.56
20	51.5256	-1.70812	64.58	3.94208	16.6594	2.46649	437.093	-269.05	16.37	0.737325	0.648591	1.04485	54.9727	92.9872	1365.65
21	49.8094	-1.72344	67.0465	3.9082	17.9689	2.57813	441.717	-281.83	15.79	0.753314	0.555211	0.928578	55.9013	94.5579	1368.63
22	48.0812	-1.73182	69.6246	3.87289	19.2872	2.68857	444.551	-294.091	15.1	0.76836	0.494009	0.85799	56.7593	96.0092	1370.34
23	46.3481	-1.73313	72.3132	3.83618	20.6109	2.79775	445.959	-305.677	14.31	0.782388	0.40793	0.735846	57.4951	97.2539	1369.92
24	44.6175	-1.72688	75.1109	3.79813	21.9372	2.90563	445.767	-316.359	13.45	0.795329	0.347045	0.650239	58.1454	98.3538	1368.05
25	42.8969	-1.71318	78.0166	3.7588	23.2633	3.01215	444.292	-325.991	12.7	0.807159	0.273637	0.532532	58.6779	99.2546	1364.22
26	41.1938	-1.69182	81.0287	3.71829	24.5868	3.11728	441.466	-334.357	12.04	0.81787	0.218032	0.440699	59.1186	100	1358.91
27	39.5162	-1.66141	84.146	3.67671	25.9057	3.22096	437.539	-340.977	11.48	0.827526	0.16184	0.339706			1351.99
28	37.8744	-1.62016	87.3669	3.63427	27.2181	3.32315	432.564	-345.239	10.93	0.836258	0.125651	0.273841			1344.09
29	36.2788	-1.56995	90.6901	3.59123	28.5224	3.4238	426.827	-347.265	10.31	0.844214	0.100875	0.228205			1335.57
30	34.7356	-1.51661	94.1139	3.54777	29.8171	3.52289	420.522	-348.133	9.74	0.851453	0.0683635	0.160495			1326.09
31	33.2456	-1.46349	97.6368	3.50392	31.1011	3.62036	413.605	-348.513	9.13	0.857963	0.0379928	0.0925335			1315.65
32	31.8088	-1.4099	101.257	3.45974	32.3731	3.71617	406.148	-348.2	8.42	0.863757	0.0200296	0.0505919			1304.7
33	30.4256	-1.35677	104.973	3.41529	33.6324	3.81029	398.352	-347.377	7.59	0.868855	-0.00487875	-0.0127753			1292.91
34	29.0944	-1.30656	108.784	3.37054	34.8781	3.90268	390.16	-346.665	6.82	0.873204	-0.0270145	-0.0733068			1280.32
35	27.8119	-1.25844	112.686	3.32546	36.1096	3.9933	381.642	-345.875	6.17	0.876781	-0.0562566	-0.158135			1266.54
36	26.5775	-1.21	116.68	3.28006	37.3262	4.08212	372.722	-344.347	5.59	0.879619	-0.0629406	-0.183193			1252.59
37	25.3919	-1.16156	120.762	3.23443	38.5277	4.1691	363.746	-342.127	5.11	0.88178	-0.0861648	-0.259563			1237.61
38	24.2544	-1.11344	124.931	3.1886	39.7135	4.25422	354.493	-339.275	4.66	0.883302	-0.0967366	-0.30147			1222.18
39	23.1656	-1.06323	129.185	3.14267	40.8834	4.33743	345.168	-335.008	4.34	0.884318	-0.104228	-0.335878			1206.44
40	22.1288	-1.0101	133.522	3.09688	42.0372	4.41872	335.833	-328.955	4.14	0.885006	-0.0986513	-0.32858			1191.1
41	21.1456	-0.956458	137.941	3.05143	43.1747	4.49804	326.703	-321.793	4.02	0.885497	-0.0996401	-0.342856			1175.78
42	20.2156	-0.903542	142.439	3.00646	44.2958	4.57538	317.687	-313.902	3.99	0.885876	-0.0976391	-0.346926			1160.65
43	19.3381	-0.851615	147.015	2.96208	45.4005	4.65071	308.842	-305.365	3.79	0.886223	-0.0826992	-0.303281			1146.52
44	18.5113	-0.803229	151.665	2.91838	46.4886	4.72401	300.388	-297.127	3.45	0.88655	-0.0845036	-0.319702			1132.36
45	17.73	-0.760156	156.389	2.87526	47.5602	4.79524	292.055	-289.952	3	0.88676	-0.0838766	-0.327214			1118.32
46	16.9894	-0.721719	161.185	2.83259	48.6154	4.8644	283.887	-283.731	2.51	0.886775	-0.080873	-0.325171			1104.54
47	16.285	-0.688125	166.049	2.79024	49.6542	4.93145	275.929	-278.689	2.05	0.886499	-0.0855518	-0.354364			1090.51
48	15.6119	-0.658542	170.98	2.74803	50.6767	4.99639	268.05	-274.629	1.66	0.885842	-0.098329	-0.419384			1075.61
49	14.9675	-0.629896	175.977	2.70588	51.6831	5.05919	260.11	-270.359	1.41	0.884817	-0.0896011	-0.393326			1061.39
50	14.3519	-0.601615	181.036	2.66388	52.6733	5.11983	252.488	-265.644	1.14	0.883501	-0.0987166	-0.445799			1046.5
51	13.7637	-0.575156	186.156	2.62204	53.6477	5.17831	244.864	-261.143	0.81	0.881873	-0.0964184	-0.447734			1031.8
52	13.2012	-0.54974	191.334	2.58031	54.6063	5.2346	237.445	-256.546	0.49	0.879963	-0.102411	-0.488792			1016.63
53	12.6644	-0.523646	196.569	2.53879	55.5493	5.2887	230.078	-251.055	0.21	0.877866	-0.0970752	-0.476			1001.9
54	12.1538	-0.498073	201.857	2.49764	56.4769	5.3406	222.969	-245.219	-0.01	0.875641	-0.0901275	-0.453823			987.743
55	11.6675	-0.475104	207.198	2.45681	57.3893	5.39029	216.145	-240.099	-0.18	0.873245	-0.101622	-0.52524			972.588
56	11.2031	-0.453437	212.588	2.41619	58.2866	5.43775	209.259	-235.111	-0.32	0.87066	-0.0922345	-0.489122			958.245
57	10.7606	-0.431458	218.026	2.37589	59.169	5.48299	202.703	-229.437	-0.45	0.867987	-0.0913764	-0.496966			943.963
58	10.34	-0.410104	223.509	2.33602	60.0368	5.526	196.312	-223.566	-0.57	0.865261	-0.0894016	-0.498454			929.845
59	9.94	-0.390104	229.035	2.29657	60.8901	5.56677	190.102	-217.921	-0.7	0.862479	-0.0863479	-0.49333			915.998
60	9.55937	-0.371406	234.602	2.25752	61.7291	5.6053	184.093	-212.518	-0.83	0.859637	-0.0822525	-0.481354			902.529
61	9.19687	-0.353594	240.207	2.21886	62.5541	5.64159	178.3	-207.16	-0.97	0.856751	-0.087152	-0.522213			888.546
62	8.85187	-0.336615	245.849	2.18063	63.3651	5.67565	172.545	-201.845	-1.12	0.853821	-0.071364	-0.437654			876.152
63	8.52313	-0.321406	251.524	2.14278	64.1625	5.70747	167.232	-197.174	-1.27	0.850827	-0.0843565	-0.529277			862.379
64	8.20875	-0.307135	257.232	2.1052	64.9465	5.73705	161.785	-192.695	-1.41	0.847736	-0.0769943	-0.494046			849.359
65	7.90875	-0.292917	262.969	2.06797	65.7172	5.76441	156.609	-187.873	-1.55	0.844609	-0.0687493	-0.45098			837.213
66	7.6225	-0.280156	268.733	2.0311	66.4747	5.78954	151.717	-183.628	-1.67	0.841418	-0.0796551	-0.533973			823.823
67	7.34813	-0.268438	274.523	1.99445	67.2195	5.81246	146.721	-179.737	-1.77	0.838117	-0.0702616	-0.48115			811.467
68	7.08562	-0.256458	280.335	1.95807	67.9515	5.83317	142.028	-175.352	-1.86	0.834784	-0.0700664	-0.489973			799.102
69	6.835	-0.245156	286.168	1.92206	68.671	5.85167	137.447	-171.112	-1.94	0.831418	-0.0693512	-0.495062			786.788
70	6.595	-0.234948	292.02	1.88631	69.3782	5.86799	132.987	-167.34	-2.01	0.827982	-0.068134	-0.496319			774.586
71	6.365	-0.224948	297.888	1.85081	70.0733	5.88213	128.655	-163.437	-2.09	0.824504	-0.0664326	-0.493649			762.559
72	6.145	-0.215156	303.77	1.81564	70.7565	5.89411	124.458	-159.41	-2.16	0.821009	-0.0642644	-0.486967			750.768
73	5.93438	-0.206458	309.664	1.78076	71.4279	5.90393	120.401	-155.934	-2.25	0.817456	-0.0616462	-0.476191			739.278
74	5.73188	-0.19849	315.568	1.74604	72.0878	5.91162	116.492	-152.773	-2.35	0.813828	-0.0685945	-0.539967			726.84
75	5.5375	-0.189948	321.48	1.71154	72.7362	5.91719	112.532	-148.938	-2.46	0.810187	-0.0553509	-0.443877			716.124
76	5.35187	-0.181615	327.397	1.67745	73.3734	5.92066	108.933	-145.025	-2.57	0.806578	-0.0614762	-0.502072			704.545
77	5.17375	-0.175156	333.318	1.6436	73.9996	5.92204	105.292	-142.397	-2.68	0.802867	-0.0574327	-0.477532			693.484
78	5.00125	-0.169792	339.24	1.60969	74.6149	5.92135	101.818	-140.488	-2.78	0.799	-0.0630101	-0.533213			681.599
79	4.83437	-0.163542	345.161	1.57575	75.2195	5.91862	98.3112	-137.679	-2.91	0.795064	-0.0584331	-0.503113			670.32
80	4.67437	-0.156458	351.08	1.5421	75.8135	5.91387	94.9782	-133.974	-3.05	0.791164	-0.0534985	-0.468524			659.718
81	4.52125	-0.150104	356.994	1.50879	76.3971	5.90711	91.8224	-130.698	-3.2	0.787276	-0.0582201	-0.518463			648.379
82	4.37375	-0.145156	362.901	1.47562	76.9705	5.89837	88.6439	-128.481	-3.21	0.783293	-0.0528111	-0.478077			637.808
83	4.23062	-0.141302	368.799	1.44235	77.5338	5.88768	85.6484	-127.103	-3.12	0.779147	-0.0570782	-0.525103			626.544
84	4.09125	-0.137083	374.687	1.40885	78.0872	5.87505	82.6361	-125.276	-3.17	0.774883	-0.061227	-0.572263			614.585
85	3.95688	-0.131302	380.562	1.37545	78.6308	5.86051	79.61	-121.875	-3.24	0.770657	-0.04526	-0.429659			605.091
86	3.82875	-0.125208	386.422	1.34254	79.1647	5.84409	76.9752	-118.008	-3.17	0.766554	-0.0588079	-0.566868			593.393
87	3.70625	-0.12	392.266	1.31002	79.6891	5.82582	74.1299	-114.81	-3.06	0.762486	-0.0424405	-0.415284			584.303
88	3.58875	-0.114792	398.092	1.2778	80.2042	5.80571	71.6779	-111.458	-2.93	0.758508	-0.0556121	-0.552252			573.008
89	3.47688	-0.108698	403.898	1.24613	80.7101	5.78381	69.0206	-107.08	-2.76	0.754702	-0.0388725	-0.39165			564.464
90	3.37125	-0.102917	409.682	1.21528	81.2068	5.76013	66.7571	-102.837	-2.63	0.751094	-0.041695	-0.426103			555.415
91	3.27062	-0.0986979	415.442	1.18498	81.6946	5.73471	64.4903	-100.008	-2.44	0.747542	-0.04444	-0.460541			545.862
92	3.17375	-0.0948438	421.177	1.15491	82.1736	5.70757	62.2223	-97.4292	-2.3	0.744021	-0.037109	-0.389877			537.552
93	3.08125	-0.0898438	426.884	1.12534	82.6439	5.67875	60.1505	-93.5436	-2.24	0.740682	-0.0395398	-0.421045			528.786
94	2.99438	-0.0836458	432.563	1.09674	83.1056	5.64828	58.0795	-88.249	-2.1	0.737665	-0.0319037	-0.344251			521.358
95	2.91375	-0.078125	438.211	1.06944	83.5589	5.61618	56.2043	-83.5006	-1.96	0.734935	-0.0240442	-0.262832			515.338
96	2.8375	-0.075	443.827	1.04292	84.0038	5.58249	54.5233	-81.1879	-1.84	0.732269	-0.0359712	-0.398248			507.121
97	2.76375	-0.0718229	449.41	1.01659	84.4405	5.54724	52.6528	-78.7267	-1.65	0.729661	-0.0279988	-0.313882			500.36
98	2.69437	-0.0664583	454.957	0.991166	84.8691	5.51046	50.9771	-73.7456	-1.49	0.727385	-0.019821	-0.224947			495.125
99	2.63062	-0.0618229	460.468	0.967221	85.2898	5.47218	49.4939	-69.4328	-1.39	0.725391	-0.0214471	-0.24635			489.579
100	2.57	-0.0599479	465.94	0.943906	85.7025	5.43244	48.0135	-68.1271	-1.32	0.723379	-0.0230303	-0.267678			483.724
101	2.51063	-0.0583333	471.372	0.920532	86.1075	5.39127	46.5371	-67.0652	-1.28	0.721327	-0.0245713	-0.288919			477.561
102	2.45375	-0.0550521	476.764	0.897617	86.5048	5.34869	45.066	-64.0166	-1.24	0.719432	-0.016071	-0.191131			473.063
103	2.40062	-0.0514583	482.112	0.875729	86.8946	5.30475	43.7836	-60.509	-1.16	0.717759	-0.0173944	-0.20919			468.304
104	2.35062	-0.0486458	487.417	0.854681	87.277	5.25947	42.5055	-57.8312	-1.06	0.716226	-0.0186833	-0.227163			463.286
105	2.30312	-0.0464583	492.676	0.834267	87.6519	5.21289	41.2327	-55.8266	-0.93	0.714767	-0.0099383	-0.12214			460.046
106	2.2575	-0.045	497.889	0.814258	88.0197	5.16504	40.1437	-54.6464	-0.8	0.713317	-0.021032	-0.261215			454.534
107	2.21312	-0.0435417	503.054	0.794406	88.3802	5.11596	38.8825	-53.424	-0.9	0.711863	-0.0122239	-0.153394			450.846
108	2.17063	-0.0413542	508.17	0.775015	88.7338	5.06567	37.8035	-51.256	-0.84	0.710517	-0.0132606	-0.168095			446.947
109	2.13062	-0.0385417	513.236	0.756415	89.0803	5.01422	36.7298	-48.2463	-0.61	0.709366	-0.0142708	-0.182705			442.839
110	2.09375	-0.0349479	518.25	0.738957	89.42	4.96162	35.662	-44.175	-0.15	0.708514	-0.00525507	-0.0679363			440.661
111	2.06062	-0.0316146	523.212	0.723009	89.7529	4.90793	34.7697	-40.3442	-0.27	0.707957	-0.00609786	-0.0795864			438.317
112	2.03	-0.0301042	528.12	0.708036	90.0791	4.85316	33.8809	-38.7771	-0.49	0.707467	-0.00692034	-0.0911684			435.808
113	2	-0.03	532.973	0.693147	90.3987	4.79735	32.9964	-38.998	-0.19	0.706867	-0.00772291	-0.102676			433.134
114	1.97	-0.0298438	537.77	0.678034	90.7118	4.74053	32.1165	-39.1441	-0.2	0.706164	-0.00850592	-0.114104			430.298
115	1.94062	-0.0284896	542.511	0.66301	91.0184	4.68273	31.2418	-37.6973	-0.37	0.705519	-0.00926976	-0.125447			427.301
116	1.91312	-0.0266146	547.194	0.648738	91.3187	4.62399	30.3729	-35.5203	-0.78	0.705004	-1.47824e-05	-0.000201776			426.4
117	1.88688	-0.0267187	551.818	0.634922	91.6127	4.56434	29.6671	-35.9607	-0.94	0.704375	-0.0106389	-0.146446			423.102
118	1.85938	-0.0282292	556.382	0.62024	91.9005	4.5038	28.809	-38.3078	-0.29	0.703425	-0.0113495	-0.157519			419.648
119	1.83125	-0.0267188	560.886	0.604999	92.1822	4.44242	27.958	-36.5516	0.88	0.702566	-0.0120422	-0.168487			416.038
120	1.80687	-0.0216667	565.328	0.591599	92.4578	4.38021	27.1145	-29.8751	0.65	0.702289	0.00728248	0.102699			416.932
121	1.7875	-0.0182292	569.708	0.580818	92.7275	4.3172	26.5761	-25.33	-0.28	0.702414	-0.00318778	-0.0453027			415.398
122	1.76938	-0.0185938	574.025	0.570626	92.9912	4.25344	25.891	-26.0324	-0.43	0.7024	-0.0037413	-0.0535719			413.747
123	1.75	-0.0197917	578.279	0.559616	93.2492	4.18894	25.2103	-27.9149	-0.27	0.702129	-0.0042823	-0.061773			411.981
124	1.73	-0.0200521	582.468	0.548121	93.5013	4.12374	24.5342	-28.4871	-0.22	0.701734	-0.00481102	-0.0699025			410.102
125	1.71	-0.0200521	586.592	0.536493	93.7478	4.05786	23.8632	-28.6887	-0.32	0.701252	-0.00532767	-0.0779574			408.109
126	1.69	-0.0198438	590.649	0.524729	93.9887	3.99132	23.1974	-28.5871	-0.38	0.700713	-0.00583248	-0.0859345			406.004
127	1.67062	-0.0184375	594.641	0.513198	94.224	3.92417	22.5372	-26.7407	-0.24	0.700292	-0.00632566	-0.0938307			403.789
128	1.65312	-0.0167708	598.565	0.502667	94.4538	3.85642	21.8828	-24.484	-0.88	0.700032	0.00319257	0.047669			403.928
129	1.63625	-0.0180729	602.421	0.492407	94.6782	3.7881	21.3649	-26.5549	-1.87	0.699513	-0.00719993	-0.108196			401.511
130	1.61625	-0.0220313	606.209	0.480109	94.8972	3.71923	20.7206	-32.5745	-1.83	0.698328	-0.0176614	-0.267074			396.493
131	1.5925	-0.0247396	609.929	0.465305	95.1109	3.64984	19.9575	-36.8034	-1.31	0.696643	-0.00818626	-0.124551			393.849
132	1.5675	-0.025	613.579	0.449482	95.3193	3.57996	19.3291	-37.4133	-0.92	0.694835	-0.0186244	-0.28506			388.577
133	1.54312	-0.0233854	617.158	0.43381	95.5226	3.5096	18.5872	-35.2012	-0.69	0.693173	-0.0091227	-0.140444			385.712
134	1.52125	-0.02	620.668	0.419532	95.7207	3.43879	17.9756	-30.2765	-0.43	0.691943	-0.00953834	-0.147678			382.745
135	1.50313	-0.0166667	624.107	0.407546	95.9137	3.36755	17.3717	-25.3702	-0.28	0.691143	5.60636e-05	0.000872819			382.245
136	1.4875	-0.0149479	627.474	0.397097	96.1017	3.29591	16.8887	-22.8767	-0.17	0.690545	-0.0102744	-0.160819			379.095
137	1.47313	-0.0134375	630.77	0.387386	96.2848	3.22389	16.2979	-20.6731	-0.36	0.690107	-0.000662186	-0.0104192			378.441
138	1.46062	-0.0116146	633.994	0.378864	96.4629	3.15149	15.8236	-17.9599	-0.58	0.689893	-0.000978646	-0.0154773			377.717
139	1.44937	-0.0116146	637.146	0.371132	96.6361	3.07876	15.3525	-18.0492	-0.72	0.689624	-0.00128916	-0.0204895			376.925
140	1.43687	-0.0134896	640.224	0.362471	96.8046	3.0057	14.8848	-21.0643	-0.75	0.689006	-0.0115938	-0.185159			373.434
141	1.4225	-0.0148437	643.23	0.352416	96.9682	2.93233	14.3198	-23.2877	-0.76	0.688109	-0.00194951	-0.0312806			372.495
142	1.4075	-0.0150521	646.162	0.341815	97.1271	2.85867	13.8618	-23.7222	-0.88	0.687123	-0.0122412	-0.19731			368.836
143	1.3925	-0.0150521	649.021	0.331101	97.2813	2.78474	13.3117	-23.8271	-0.91	0.686071	-0.00258077	-0.0417823			367.754
144	1.3775	-0.0147917	651.806	0.32027	97.4309	2.71055	12.8639	-23.5154	-0.95	0.685006	-0.0128599	-0.209094			363.931
145	1.36312	-0.0136979	654.516	0.30978	97.5759	2.63613	12.3294	-21.8671	-0.97	0.684053	-0.00318397	-0.0519846			362.71
146	1.35	-0.0129687	657.153	0.300105	97.7164	2.56148	11.8921	-20.7865	-0.99	0.683163	-0.00345111	-0.056573			361.427
147	1.33688	-0.0134896	659.714	0.290335	97.8523	2.48662	11.4591	-21.7055	-1.02	0.682138	-0.0137132	-0.225672			357.374
148	1.32313	-0.0134896	662.201	0.279996	97.9837	2.41156	10.9473	-21.7873	-1.05	0.681054	-0.00401565	-0.066333			355.958
149	1.31	-0.0130208	664.612	0.270027	98.1107	2.33633	10.5254	-21.1068	-1.08	0.679996	-0.00426634	-0.0707307			354.483
150	1.29688	-0.0134896	666.949	0.259958	98.2333	2.26092	10.108	-21.9436	-1.1	0.678813	-0.0145123	-0.241442			350.213
151	1.28313	-0.0134896	669.209	0.249299	98.3516	2.18536	9.61983	-22.0179	-1.11	0.677573	-0.0047942	-0.0800318			348.611
152	1.27	-0.0130208	671.395	0.239017	98.4655	2.10965	9.214	-21.3222	-1.12	0.676362	-0.00502936	-0.0842316			346.953
153	1.25687	-0.0135417	673.504	0.228628	98.5751	2.0338	8.8128	-22.2448	-1.12	0.675019	-0.01526	-0.256378			342.477
154	1.24313	-0.0133333	675.538	0.217628	98.6804	1.95783	8.34895	-21.9687	-1.12	0.673657	-0.00552242	-0.0930602			340.7
155	1.23063	-0.0114583	677.496	0.207522	98.7815	1.88175	7.95978	-18.9341	-1.11	0.67256	-0.0057429	-0.0970559			338.868
156	1.22	-0.0103125	679.378	0.198851	98.8784	1.80556	7.57541	-17.088	-1.11	0.671608	-0.00595915	-0.10099			336.984
157	1.20937	-0.0114583	681.183	0.190104	98.9712	1.72927	7.19587	-19.0371	-1.1	0.670424	-0.00617127	-0.104863			335.047
158	1.19687	-0.0133854	682.913	0.179714	99.0598	1.65289	6.82121	-22.2953	-1.1	0.668877	-0.0163793	-0.279026			330.261
159	1.18312	-0.0133854	684.566	0.168159	99.1442	1.57644	6.39727	-22.3493	-1.1	0.667282	-0.0066121	-0.112912			328.216
160	1.17063	-0.0115104	686.142	0.157538	99.2246	1.49991	6.03512	-19.2629	-1.11	0.665959	-0.00681081	-0.116573			326.122
161	1.16	-0.0101563	687.642	0.14842	99.3009	1.42331	5.67798	-17.0338	-1.12	0.664823	-0.0070057	-0.12017			323.98
162	1.15	-0.00994792	689.065	0.139762	99.3731	1.34666	5.32586	-16.7189	-1.14	0.663684	-0.00719682	-0.123704			321.79
163	1.14	-0.01	690.412	0.131028	99.4413	1.26995	4.97881	-16.8393	-1.17	0.662498	-0.00738426	-0.127174			319.554
164	1.13	-0.01	691.682	0.122218	99.5055	1.19318	4.63683	-16.8703	-1.2	0.661274	-0.00756809	-0.13058			317.273
165	1.12	-0.01	692.875	0.113329	99.5657	1.11638	4.29997	-16.8994	-1.23	0.660015	-0.00774836	-0.133921			314.946
166	1.11	-0.01	693.991	0.10436	99.622	1.03954	3.96824	-16.9266	-1.27	0.658719	-0.00792515	-0.137197			312.577
167	1.1	-0.01	695.031	0.0953102	99.6743	0.962656	3.64166	-16.952	-1.32	0.657388	-0.00809851	-0.140409			310.164
168	1.09	-0.01	695.994	0.0861777	99.7226	0.885745	3.32025	-16.9755	-1.37	0.656022	-0.00826852	-0.143555			307.71
169	1.08	-0.01	696.879	0.076961	99.7671	0.808806	3.00402	-16.9971	-1.42	0.654623	-0.00843522	-0.146635			305.214
170	1.07	-0.01	697.688	0.0676586	99.8076	0.731843	2.69301	-17.0168	-1.48	0.65319	-0.00859868	-0.14965			302.679
171	1.06	-0.01	698.42	0.0582689	99.8442	0.654859	2.3872	-17.0346	-1.54	0.651726	-0.00875895	-0.152599			300.105
172	1.05	-0.01	699.075	0.0487902	99.877	0.577857	2.08663	-17.0506	-1.6	0.650229	-0.00891609	-0.155483			297.492
173	1.04	-0.01	699.653	0.0392207	99.9059	0.500839	1.79129	-17.0647	-1.67	0.648702	-0.00907016	-0.1583			294.843
174	1.03	-0.01	700.154	0.0295588	99.9309	0.423808	1.50121	-17.0769	-1.74	0.647144	-0.0092212	-0.161052			292.157
175	1.02	-0.01	700.577	0.0198026	99.952	0.346767	1.21639	-17.0873	-1.81	0.645557	-0.00936926	-0.163737			289.436
176	1.01	-0.00994792	700.924	0.00995033	99.9693	0.269716	0.936836	-17.0067	-1.88	0.64395	-0.0095144	-0.166355			286.68
177	1	-0.0101563	701.194	0	99.9827	0.192659	0.662559	-17.3695	-1.94	0.64228	-0.00965666	-0.168908			283.891
178	0.989375	-0.0115104	701.387	-0.0106818	99.9923	0.115597	0.393566	-19.6909	-2.01	0.64035	-0.00979608	-0.171393			281.07
179	0.976875	-0.0133854	701.502	-0.0233966	99.9981	0.0385327	0.129865	-22.9022	-2.08	0.638073	-0.0199327	-0.348803			275.349
180	0.963125	-0.0133854	701.541	-0.0375721	100	-0.0385327	-0.127214	-22.9034	-2.14	0.63577	-0.0100659	-0.176153			272.466
181	0.950625	-0.0114583	701.502	-0.0506356	99.9981	-0.115597	-0.377665	-19.605	-2.21	0.633771	-0.0101957	-0.178415
182	0.94	-0.0103125	701.387	-0.0618754	99.9923	-0.192659	-0.622806	-17.6416	-2.27	0.631945	-0.0103229	-0.18061
183	0.929375	-0.0114583	701.194	-0.073243	99.9827	-0.269716	-0.862631	-19.5964	-2.34	0.629899	-0.0104474	-0.182738
184	0.916875	-0.0133333	700.924	-0.0867841	99.9693	-0.346767	-1.09714	-22.7943	-2.41	0.62751	-0.0205693	-0.359645
185	0.903125	-0.0135417	700.577	-0.101894	99.952	-0.423808	-1.31174	-23.139	-2.48	0.625065	-0.010681	-0.186661
186	0.89	-0.0129687	700.154	-0.116534	99.9309	-0.500839	-1.53293	-22.1466	-2.56	0.622697	-0.0107964	-0.188564
187	0.876875	-0.0136979	699.653	-0.131391	99.9059	-0.577857	-1.74879	-23.3751	-2.63	0.620184	-0.0209094	-0.364928
188	0.8625	-0.0147917	699.075	-0.14792	99.877	-0.654859	-1.93679	-25.2207	-2.7	0.617469	-0.0110081	-0.191964
189	0.8475	-0.0150521	698.42	-0.165464	99.8442	-0.731843	-2.1393	-25.6407	-2.76	0.614691	-0.0211147	-0.367862
190	0.8325	-0.015	697.688	-0.183322	99.8076	-0.808806	-2.30865	-25.5252	-2.82	0.611907	-0.0112043	-0.194998
191	0.8175	-0.015	696.879	-0.201504	99.7671	-0.885745	-2.4978	-25.4956	-2.87	0.609108	-0.0213047	-0.370353
192	0.8025	-0.015	695.994	-0.220023	99.7226	-0.962656	-2.64848	-25.4632	-2.92	0.606297	-0.0113853	-0.197667
193	0.7875	-0.0149479	695.031	-0.238892	99.6743	-1.03954	-2.82424	-25.3397	-2.98	0.60348	-0.0214795	-0.372402
194	0.7725	-0.0152083	693.991	-0.258123	99.622	-1.11638	-2.95623	-25.7426	-3.01	0.600611	-0.0115511	-0.199969
195	0.756875	-0.0163021	692.875	-0.278557	99.5657	-1.19318	-3.11858	-27.5495	-3.03	0.597544	-0.0216391	-0.374007
196	0.74	-0.0170313	691.682	-0.301105	99.5055	-1.26995	-3.23186	-28.7322	-3.03	0.594347	-0.0217018	-0.374444
197	0.723125	-0.0165104	690.412	-0.324173	99.4413	-1.34666	-3.33445	-27.8024	-3.12	0.591234	-0.0117593	-0.202523
198	0.706875	-0.0165104	689.065	-0.346901	99.3731	-1.42331	-3.47531	-27.7482	-3.22	0.588111	-0.0218375	-0.375359
199	0.69	-0.0169792	687.642	-0.371064	99.3009	-1.49991	-3.55918	-28.477	-3.29	0.584908	-0.0218859	-0.375415
200	0.673125	-0.0165104	686.142	-0.395824	99.2246	-1.57644	-3.63235	-27.6305	-3.15	0.581781	-0.0119292	-0.204178
201	0.656875	-0.0165104	684.566	-0.420262	99.1442	-1.65289	-3.75167	-27.567	-3.09	0.57865	-0.0219974	-0.375639
202	0.64	-0.0169792	682.913	-0.446287	99.0598	-1.72927	-3.80608	-28.2812	-3.15	0.575441	-0.0220315	-0.375314
203	0.623125	-0.0165104	681.183	-0.473008	98.9712	-1.80556	-3.8498	-27.4308	-3.17	0.572313	-0.0120604	-0.204932
204	0.606875	-0.0165104	679.378	-0.499432	98.8784	-1.88175	-3.94754	-27.3581	-3.08	0.569182	-0.0221186	-0.374846
205	0.59	-0.0170312	677.496	-0.527633	98.7815	-1.95783	-3.97249	-28.1429	-2.93	0.565971	-0.0221382	-0.374139
206	0.573125	-0.0163542	675.538	-0.556651	98.6804	-2.0338	-3.98674	-26.946	-2.6	0.562877	-0.0121524	-0.204784
207	0.5575	-0.0150521	673.504	-0.584293	98.5751	-2.10965	-4.06287	-24.726	-2.57	0.559998	-0.0222004	-0.37298
208	0.543125	-0.0134896	671.395	-0.610416	98.4655	-2.18536	-4.05836	-22.0898	-2.34	0.557384	-0.0122052	-0.204412
209	0.530625	-0.0114583	669.209	-0.6337	98.3516	-2.26092	-4.12094	-18.7025	-1.78	0.555101	-0.0122468	-0.204441
210	0.52	-0.0101563	666.949	-0.653926	98.2333	-2.33633	-4.17804	-16.5212	-1.59	0.553031	-0.012286	-0.204402
211	0.51	-0.00994792	664.612	-0.673345	98.1107	-2.41156	-4.22965	-16.1256	-2.05	0.550996	-0.0123227	-0.204295
212	0.5	-0.01	662.201	-0.693147	97.9837	-2.48662	-4.27577	-16.1512	-2.33	0.548953	-0.0123569	-0.204119
213	0.49	-0.01	659.714	-0.71335	97.8523	-2.56148	-4.3164	-16.0906	-2.21	0.546912	-0.0123886	-0.203874
214	0.48	-0.00994792	657.153	-0.733969	97.7164	-2.63613	-4.35154	-15.9446	-2.33	0.544883	-0.0124178	-0.203561
215	0.47	-0.0101042	654.516	-0.755023	97.5759	-2.71055	-4.38118	-16.1301	-2.45	0.542832	-0.0124444	-0.203179
216	0.459375	-0.0116146	651.806	-0.777888	97.4309	-2.78474	-4.40532	-18.4645	-2.89	0.540545	-0.0124685	-0.202729
217	0.44625	-0.0151042	649.021	-0.806876	97.2813	-2.85867	-4.42397	-23.9096	-3.75	0.537711	-0.0224899	-0.364109
218	0.429375	-0.0181771	646.162	-0.845425	97.1271	-2.93233	-4.33627	-28.6472	-2.75	0.534413	-0.0224517	-0.361889
219	0.41125	-0.0166667	643.23	-0.888554	96.9682	-3.0057	-4.23803	-26.1476	-0.64	0.531374	-0.0224075	-0.359537
220	0.3975	-0.0100521	640.224	-0.92256	96.8046	-3.07876	-4.12929	-15.6966	-0.04	0.529392	-0.00235707	-0.0376435
221	0.39125	-0.00322917	637.146	-0.938409	96.6361	-3.15149	-4.22685	-5.01817	-0.28	0.528467	-0.0024248	-0.0385388
222	0.39	-0.000208333	633.994	-0.941609	96.4629	-3.22389	-4.32394	-0.322152	-0.81	0.528003	-0.00249322	-0.0394303
223	0.39	0.00015625	630.77	-0.941609	96.2848	-3.29591	-4.42054	0.240385	-0.74	0.527585	-0.00256235	-0.0403176
224	0.39	-0.00015625	627.474	-0.941609	96.1017	-3.36755	-4.51663	-0.239129	-0.59	0.527109	-0.00263222	-0.0412005
225	0.389375	-0.00151042	624.107	-0.943212	95.9137	-3.43879	-4.61217	-2.29917	-0.66	0.526418	-0.00270284	-0.0420789
226	0.386875	-0.00338542	620.668	-0.949654	95.7207	-3.5096	-4.70714	-5.12493	-0.75	0.525435	-0.0127742	-0.197778
227	0.383125	-0.00338542	617.158	-0.959394	95.5226	-3.57996	-4.67839	-5.09595	-0.64	0.524457	-0.00277343	-0.0426971
228	0.380625	-0.00151042	613.579	-0.965941	95.3193	-3.64984	-4.76972	-2.26039	-0.48	0.523754	-0.00284454	-0.0435379
229	0.38	-0.00015625	609.929	-0.967584	95.1109	-3.71923	-4.8604	-0.232442	-0.26	0.523245	-0.00291646	-0.0443731
230	0.38	5.20833e-05	606.209	-0.967584	94.8972	-3.7881	-4.95039	0.0770083	-0.48	0.522758	-0.0029892	-0.0452024
231	0.38	-5.20833e-05	602.421	-0.967584	94.6782	-3.85642	-5.03968	-0.0765271	-0.62	0.522246	-0.00306278	-0.0460257
232	0.38	0.00015625	598.565	-0.967584	94.4538	-3.92417	-5.12822	0.228112	-0.2	0.521756	-0.00313721	-0.0468425
233	0.380625	0.00151042	594.641	-0.965941	94.224	-3.99132	-5.21598	2.19062	-0.12	0.521454	-0.00321253	-0.0476525
234	0.383125	0.00338542	590.649	-0.959394	93.9887	-4.05786	-5.30292	4.87706	-0.1	0.521411	0.00671126	0.0988823
235	0.386875	0.00333333	586.592	-0.949654	93.7478	-4.12374	-5.53084	4.76904	-0.13	0.521335	-0.00345444	-0.0505472
236	0.389375	0.00166667	582.468	-0.943212	93.5013	-4.18894	-5.61829	2.36776	-0.15	0.52101	-0.00353455	-0.0513559
237	0.390625	0.00166667	578.279	-0.940007	93.2492	-4.25344	-5.7048	2.35073	-0.17	0.520674	-0.00361564	-0.0521563
238	0.393125	0.00328125	574.025	-0.933628	92.9912	-4.3172	-5.79032	4.59395	-0.18	0.520555	0.00630227	0.0902428
239	0.396875	0.00354167	569.708	-0.924134	92.7275	-4.38021	-6.02545	4.92126	-0.18	0.520444	-0.00387778	-0.0551087
240	0.4	0.00302083	565.328	-0.916291	92.4578	-4.44242	-6.11103	4.16527	-0.18	0.52025	-0.00396409	-0.0559022
241	0.403125	0.00348958	560.886	-0.908509	92.1822	-4.5038	-6.19548	4.7738	-0.18	0.520108	0.00594851	0.0832275
242	0.406875	0.00348958	556.382	-0.899249	91.9005	-4.56434	-6.43572	4.73547	-0.18	0.519938	-0.0042435	-0.0588954
243	0.41	0.00302083	551.818	-0.891598	91.6127	-4.62399	-6.51983	4.06573	-0.18	0.519692	-0.00433538	-0.059677
244	0.413125	0.00348958	547.194	-0.884005	91.3187	-4.68273	-6.60265	4.65726	-0.18	0.519498	0.00557155	0.0760503
245	0.416875	0.00348958	542.511	-0.874969	91.0184	-4.74053	-6.84717	4.61741	-0.18	0.519275	-0.00463304	-0.0626988
246	0.42	0.00302083	537.77	-0.867501	90.7118	-4.79735	-6.92924	3.96223	-0.19	0.518978	-0.00473089	-0.0634634
247	0.423125	0.00348958	532.973	-0.860088	90.3987	-4.85316	-7.00985	4.53623	-0.2	0.518731	0.00516998	0.0687351
248	0.426875	0.00348958	528.12	-0.851264	90.0791	-4.90793	-7.25775	4.49492	-0.23	0.518454	-0.00504785	-0.0665003
249	0.43	0.00296875	523.212	-0.84397	89.7529	-4.96162	-7.33715	3.7885	-0.25	0.518099	-0.00515206	-0.0672423
250	0.433125	0.00369792	518.25	-0.836729	89.42	-5.01422	-7.41493	4.67426	-0.26	0.517825	0.00474233	0.0613078
251	0.4375	0.00479167	513.236	-0.826679	89.0803	-5.06567	-7.66523	5.99818	-0.25	0.517659	-0.00548947	-0.07028
252	0.4425	0.00505208	508.17	-0.815315	88.7338	-5.11596	-7.74132	6.26175	-0.18	0.517511	0.00439952	0.0557698
253	0.4475	0.005	503.054	-0.804079	88.3802	-5.16504	-7.99322	6.13481	-0.14	0.517325	-0.00584285	-0.0733203
254	0.4525	0.005	497.889	-0.792968	88.0197	-5.21289	-8.06727	6.07182	-0.16	0.517125	0.00404047	0.0501821
255	0.4575	0.00505208	492.676	-0.781978	87.6519	-5.25947	-8.32023	6.07083	-0.27	0.5169	-0.00621288	-0.0763553
256	0.4625	0.00479167	487.417	-0.771109	87.277	-5.30475	-8.39185	5.69644	-0.33	0.516631	0.00366452	0.0445555
257	0.466875	0.00369792	482.112	-0.761694	86.8946	-5.34869	-8.64531	4.34832	-0.35	0.516201	-0.00660023	-0.0793764
258	0.47	0.00291667	476.764	-0.755023	86.5048	-5.39127	-8.71413	3.39161	-0.44	0.515669	-0.00672904	-0.0800277
259	0.473125	0.00369792	471.372	-0.748396	86.1075	-5.43244	-8.78068	4.25145	-0.47	0.515216	0.00314032	0.0369252
260	0.4775	0.00484375	465.94	-0.739191	85.7025	-5.47218	-9.03311	5.50462	-0.45	0.514863	-0.00714094	-0.0829984
261	0.4825	0.00484375	460.468	-0.728774	85.2898	-5.51046	-9.09629	5.43998	-0.42	0.514497	0.0027218	0.0312637
262	0.486875	0.00369792	454.957	-0.719748	84.8691	-5.54724	-9.34778	4.1034	-0.41	0.513973	-0.00757196	-0.0859336
263	0.49	0.00291667	449.41	-0.71335	84.4405	-5.58249	-9.40718	3.19702	-0.42	0.513352	-0.00771614	-0.0865022
264	0.493125	0.00369792	443.827	-0.706993	84.0038	-5.61618	-9.46395	4.00302	-0.45	0.512806	0.00213757	0.0236657
265	0.4975	0.00479167	438.211	-0.69816	83.5589	-5.64828	-9.71229	5.12137	-0.47	0.512347	-0.00817435	-0.0893554
266	0.5025	0.005	432.563	-0.68816	83.1056	-5.67875	-9.76469	5.27516	-0.44	0.511898	0.00167197	0.0180411
267	0.5075	0.00520833	426.884	-0.678259	82.6439	-5.70757	-10.0105	5.42282	-0.39	0.511439	-0.00865367	-0.0921498
268	0.513125	0.00630208	421.177	-0.667236	82.1736	-5.73471	-10.0581	6.47388	-0.39	0.511081	0.0011849	0.0124488
269	0.52	0.00708333	415.442	-0.653926	81.6946	-5.76013	-10.3008	7.17735	-0.43	0.510768	0.000844987	0.00875678
270	0.526875	0.00630208	409.682	-0.640792	81.2068	-5.78381	-10.542	6.29719	-0.39	0.510344	-0.0095039	-0.0971254
271	0.5325	0.00515625	403.898	-0.630172	80.7101	-5.80571	-10.582	5.07951	-0.31	0.509794	0.00032066	0.00323073
272	0.5375	0.00510417	398.092	-0.620827	80.2042	-5.82582	-10.819	4.95593	-0.26	0.509207	-0.0100434	-0.0997355
273	0.543125	0.00645833	392.266	-0.610416	79.6891	-5.84409	-10.8529	6.17899	-0.27	0.50874	-0.000227644	-0.00222752
274	0.550625	0.00854167	386.422	-0.596701	79.1647	-5.86051	-11.0849	8.05047	-0.34	0.508436	-0.000607543	-0.00585631
275	0.56	0.00989583	380.562	-0.579818	78.6308	-5.87505	-11.3145	9.18531	-0.38	0.508224	-0.000997349	-0.00946796
276	0.57	0.00989583	374.687	-0.562119	78.0872	-5.88768	-11.5413	9.04351	-0.33	0.507974	-0.00139728	-0.0130598
277	0.579375	0.00848958	368.799	-0.545805	77.5338	-5.89837	-11.7651	7.63647	-0.48	0.507561	-0.00180756	-0.016629
278	0.586875	0.00666667	362.901	-0.532943	76.9705	-5.90711	-11.9857	5.90083	-0.65	0.506952	-0.0122284	-0.110699
279	0.593125	0.00645833	356.994	-0.52235	76.3971	-5.91387	-11.9994	5.62338	-0.72	0.506315	-0.00244909	-0.0218097
280	0.6	0.00697917	351.08	-0.510826	75.8135	-5.91862	-12.2126	5.97621	-0.75	0.505691	-0.00288802	-0.0252924
281	0.606875	0.00645833	345.161	-0.499432	75.2195	-5.92135	-12.4218	5.43699	-0.51	0.504993	-0.0133382	-0.114843
282	0.613125	0.00666667	339.24	-0.489186	74.6149	-5.92204	-12.4233	5.51609	-0.25	0.504302	-0.00357725	-0.030272
283	0.620625	0.00848958	333.318	-0.477028	73.9996	-5.92066	-12.624	6.90178	-0.3	0.50373	-0.00404666	-0.0336465
284	0.63	0.00984375	327.397	-0.462035	73.3734	-5.91719	-12.8201	7.86052	-0.48	0.503234	-0.004528	-0.0369799
285	0.64	0.0100521	321.48	-0.446287	72.7362	-5.91162	-13.0113	7.88181	-0.71	0.502721	-0.00502154	-0.0402694
286	0.65	0.0100521	315.568	-0.430783	72.0878	-5.90393	-13.1975	7.73687	-0.72	0.502175	-0.00552753	-0.043512
287	0.66	0.00984375	309.664	-0.415515	71.4279	-5.89411	-13.3782	7.43478	-0.81	0.50158	-0.00604626	-0.0467049
288	0.669375	0.00848958	303.77	-0.401411	70.7565	-5.88213	-13.5533	6.28996	-0.88	0.500854	-0.00657799	-0.0498451
289	0.676875	0.00661458	297.888	-0.390269	70.0733	-5.86799	-13.7225	4.80587	-0.76	0.499962	-0.017123	-0.127238
290	0.683125	0.00661458	292.02	-0.381077	69.3782	-5.85167	-13.6844	4.7112	-0.74	0.499065	-0.0074253	-0.0540893
291	0.690625	0.00854167	286.168	-0.370158	68.671	-5.83317	-13.8417	5.96184	-0.79	0.498277	-0.00799318	-0.0570592
292	0.7	0.0096875	280.335	-0.356675	67.9515	-5.81246	-13.9924	6.62378	-0.91	0.49754	-0.00857511	-0.0599655
293	0.709375	0.00859375	274.523	-0.343371	67.2195	-5.78954	-14.1364	5.7541	-1.04	0.496702	-0.00917136	-0.0628053
294	0.716875	0.00645833	268.733	-0.332854	66.4747	-5.76441	-14.2732	4.2331	-1.1	0.495698	-0.0197822	-0.132611
295	0.7225	0.00515625	262.969	-0.325038	65.7172	-5.73705	-14.2055	3.30715	-1.17	0.494608	-0.0101284	-0.0664399
296	0.7275	0.005	257.232	-0.318141	64.9465	-5.70747	-14.3285	3.13697	-1.3	0.493489	-0.0207644	-0.133238
297	0.7325	0.00484375	251.524	-0.311292	64.1625	-5.67565	-14.2486	2.97151	-1.37	0.492361	-0.0111264	-0.06981
298	0.736875	0.00348958	245.849	-0.305337	63.3651	-5.64159	-14.3572	2.09246	-1.25	0.491135	-0.0217883	-0.133621
299	0.739375	0.0015625	240.207	-0.30195	62.5541	-5.6053	-14.2648	0.915423	-0.97	0.4898	-0.0221665	-0.132821
300	0.740625	0.00182292	234.602	-0.300261	61.7291	-5.56677	-14.1667	1.04307	-0.93	0.488488	-0.0225503	-0.131968
301	0.74375	0.00484375	229.035	-0.29605	60.8901	-5.526	-14.063	2.70583	-1.19	0.487352	-0.0129398	-0.0739287
302	0.75	0.00671875	223.509	-0.287682	60.0368	-5.48299	-14.1421	3.66269	-1.35	0.486304	-0.0136502	-0.076106
303	0.75625	0.00505208	218.026	-0.279383	59.169	-5.43775	-14.2124	2.68655	-1.26	0.485151	-0.0243771	-0.132579
304	0.76	0.00317708	212.588	-0.274437	58.2866	-5.39029	-14.0884	1.64734	-1.26	0.483907	-0.0247942	-0.131484
305	0.763125	0.00348958	207.198	-0.270333	57.3893	-5.3406	-13.9585	1.7635	-1.45	0.482688	-0.015217	-0.0786501
306	0.766875	0.00333333	201.857	-0.265431	56.4769	-5.2887	-14.0047	1.64112	-1.44	0.481451	-0.0259827	-0.130832
307	0.769375	0.00151042	196.569	-0.262177	55.5493	-5.2346	-13.8615	0.724148	-1.34	0.480138	-0.0264219	-0.129558
308	0.77	0.00015625	191.334	-0.261365	54.6063	-5.17831	-13.7124	0.072917	-1.22	0.478774	-0.0268664	-0.128229
309	0.77	-5.20833e-05	186.156	-0.261365	53.6477	-5.11983	-13.5576	-0.0236478	-1.21	0.477416	-0.0273158	-0.126845
310	0.77	-3.70074e-17	181.036	-0.261365	52.6733	-5.05919	-13.397	-1.63407e-14	-1.31	0.476076	-0.0277698	-0.125407
311	0.77	-3.70074e-17	175.977	-0.261365	51.6831	-4.99639	-13.2307	-1.5884e-14	-1.4	0.474753	-0.0282282	-0.123915
312	0.77	-3.70074e-17	170.98	-0.261365	50.6767	-4.93145	-13.0587	-1.5433e-14	-1.39	0.473447	-0.0286904	-0.122368
313	0.77	-3.70074e-17	166.049	-0.261365	49.6542	-4.8644	-12.8812	-1.49879e-14	-1.3	0.472159	-0.0291561	-0.120767
314	0.77	-3.70074e-17	161.185	-0.261365	48.6154	-4.79524	-12.698	-1.45488e-14	-1.25	0.470889	-0.0296246	-0.119113
315	0.77	-3.70074e-17	156.389	-0.261365	47.5602	-4.72401	-12.5094	-1.4116e-14	-1.24	0.469638	-0.0300954	-0.117406
316	0.77	-3.70074e-17	151.665	-0.261365	46.4886	-4.65071	-12.3153	-1.36896e-14	-1.18	0.468407	-0.0305675	-0.115646
317	0.77	-3.70074e-17	147.015	-0.261365	45.4005	-4.57538	-12.1158	-1.32698e-14	-1.14	0.467195	-0.0310402	-0.113833
318	0.77	-3.70074e-17	142.439	-0.261365	44.2958	-4.49804	-11.911	-1.28569e-14	-1.26	0.466004	-0.0315125	-0.111969
319	0.77	-3.70074e-17	137.941	-0.261365	43.1747	-4.41872	-11.701	-1.24508e-14	-1.28	0.464834	-0.0319831	-0.110052
320	0.77	-3.70074e-17	133.522	-0.261365	42.0372	-4.33743	-11.4857	-1.2052e-14	-1.2	0.463685	-0.0324508	-0.108085
321	0.77	-3.70074e-17	129.185	-0.261365	40.8834	-4.25422	-11.2654	-1.16605e-14	-1.16	0.462559	-0.032914	-0.106066
322	0.77	5.20833e-05	124.931	-0.261365	39.7135	-4.1691	-11.04	0.0158703	-1.13	0.461456	-0.0333709	-0.103997
323	0.77	-0.00015625	120.762	-0.261365	38.5277	-4.08212	-10.8097	-0.046022	-1.1	0.460371	-0.0338198	-0.101879
324	0.769375	-0.00151042	116.68	-0.262177	37.3262	-3.9933	-10.5745	-0.429841	-1.08	0.45927	-0.0342582	-0.0997111
325	0.766875	-0.00338542	112.686	-0.265431	36.1096	-3.90268	-10.3345	-0.930463	-1.06	0.458144	-0.0446838	-0.125604
326	0.763125	-0.00338542	108.784	-0.270333	34.8781	-3.81029	-9.9588	-0.898239	-1.03	0.457058	-0.0346379	-0.0939937
327	0.760625	-0.00151042	104.973	-0.273615	33.6324	-3.71617	-9.7128	-0.386716	-1.01	0.456048	-0.0350238	-0.0917121
328	0.76	-0.00015625	101.257	-0.274437	32.3731	-3.62036	-9.46238	-0.0385888	-0.98	0.455098	-0.0353876	-0.0893843
329	0.76	5.20833e-05	97.6368	-0.274437	31.1011	-3.52289	-9.20763	0.012403	-0.95	0.454178	-0.0357254	-0.0870112
330	0.76	5.20833e-05	94.1139	-0.274437	29.8171	-3.4238	-8.94865	0.0119555	-0.93	0.453285	-0.0360328	-0.0845934
331	0.76	-0.00015625	90.6901	-0.274437	28.5224	-3.32315	-8.68557	-0.0345618	-0.9	0.452413	-0.036305	-0.0821317
332	0.759375	-0.00151042	87.3669	-0.27526	27.2181	-3.22096	-8.41848	-0.321855	-0.87	0.451539	-0.0365366	-0.0796269
333	0.756875	-0.00338542	84.146	-0.278557	25.9057	-3.11728	-8.1475	-0.694803	-0.84	0.450655	-0.0467218	-0.0980702
334	0.753125	-0.00338542	81.0287	-0.283524	24.5868	-3.01215	-7.76915	-0.669063	-0.82	0.449811	-0.0363691	-0.0735116
335	0.750625	-0.00145833	78.0166	-0.286849	23.2633	-2.90563	-7.4944	-0.277498	-0.79	0.449034	-0.0364404	-0.0709177
336	0.75	-0.0003125	75.1109	-0.287682	21.9372	-2.79775	-7.21616	-0.0572492	-0.76	0.448306	-0.0364451	-0.0682851
337	0.749375	-0.00145833	72.3132	-0.288516	20.6109	-2.68857	-6.93455	-0.257211	-0.72	0.447587	-0.0363749	-0.065615
338	0.746875	-0.00338542	69.6246	-0.291857	19.2872	-2.57813	-6.6497	-0.574898	-0.69	0.446865	-0.0462213	-0.0802766
339	0.743125	-0.00338542	67.0465	-0.296891	17.9689	-2.46649	-6.27691	-0.55361	-0.66	0.446181	-0.0354954	-0.0593652
340	0.740625	-0.00151042	64.58	-0.300261	16.6594	-2.35368	-5.98984	-0.237909	-0.62	0.445559	-0.0351516	-0.0566275
341	0.74	-0.00015625	62.2263	-0.301105	15.3622	-2.23977	-5.69995	-0.0237143	-0.59	0.444986	-0.0346973	-0.0538584
342	0.74	5.20833e-05	59.9865	-0.301105	14.0815	-2.1248	-5.40737	0.00762024	-0.56	0.444446	-0.0341225	-0.0510597
343	0.74	5.20833e-05	57.8617	-0.301105	12.8215	-2.00884	-5.11224	0.00735032	-0.52	0.443936	-0.0334173	-0.0482333
344	0.74	-0.00015625	55.8529	-0.301105	11.5869	-1.89192	-4.8147	-0.0212854	-0.49	0.443452	-0.0325722	-0.0453813
345	0.739375	-0.00151042	53.961	-0.30195	10.383	-1.7741	-4.51487	-0.198789	-0.46	0.442981	-0.031578	-0.0425059
346	0.736875	-0.00338542	52.1869	-0.305337	9.21497	-1.65545	-4.21291	-0.430913	-0.43	0.442517	-0.0404268	-0.0526277
347	0.733125	-0.00338542	50.5314	-0.310439	8.08872	-1.536	-3.85612	-0.417244	-0.39	0.442089	-0.0287181	-0.0361994
348	0.730625	-0.00151042	48.9954	-0.313855	7.01023	-8.90729	-22.3617	-0.180496	-0.36	0.439835	-0.208097	-0.254334
349	0.73	-0.00015625	40.0881	-0.314711	0	6.19647	15.5562	-0.0152775	-0.33	0.441389	0.120046	0.120046
350	0.73	5.20833e-05	46.2846	-0.314711	5.02163	-1.17353	-2.94613	0.00587965	-0.3	0.441095	-0.0238147	-0.0274957
351	0.73	3.70074e-17	45.1111	-0.314711	4.12436	-1.05151	-2.6398	4.07182e-15	-0.27	0.440831	-0.021842	-0.0245787
352	0.73	5.20833e-05	44.0596	-0.314711	3.30034	-0.928986	-2.33221	0.005597	-0.23	0.440598	-0.0197069	-0.0216592
353	0.73	5.20833e-05	43.1306	-0.314711	2.55579	-0.806021	-2.02351	0.00547899	-0.23	0.440397	-0.0174187	-0.0187406
354	0.729375	-0.00145833	42.3246	-0.315567	1.89669	-0.682671	-1.71384	-0.150545	-0.36	0.44021	-0.0149899	-0.0158262
355	0.724375	-0.0104167	41.6419	-0.322446	1.32857	-0.558995	-1.40335	-1.05797	-0.97	0.439964	-0.022437	-0.0233066
356	0.7025	-0.0416146	41.0829	-0.35311	0.856386	-0.435051	-1.07723	-4.16987	-0.11	0.439439	-0.0496455	-0.0508774
357	0.64	-0.0834896	40.6478	-0.446287	0.484431	-0.3109	-0.72705	-8.27725	-0.07	0.438539	-0.136558	-0.138464
358	0.55375	-0.0620313	40.3369	-0.591042	0.216175	-0.186599	-0.352946	-6.10281	-0.04	0.437893	-0.203197	-0.204458
359	0.53625	0.0373437	40.1503	-0.623155	0.0541759	0.0558419			0

## Sheet: 75% load
C Angle	Cyl pressure(bar)	DP/Dq	pv	log p	log vol	dV/dq			Net HR dQn/dq	Cum HR (KJ)				MFB	mean gas temp(k)
-360	0.90875	0.137813	40.0881	-0.0956853	0	0.0622097	0.226777	13.4747	0	0.00137015	0.00205258	0.00205258
-359	1.02625	0.0782292	40.1503	0.0259114	0.0541759	0.186599	0.680223	7.6608	0.04	0.00220425	0.00612592	0.00613543
-358	1.06	0.00973958	40.3369	0.0582689	0.216175	0.3109	1.13334	0.958207	0.09	0.00241341	0.0101247	0.0101875
-357	1.05938	-0.00432292	40.6478	0.0576791	0.484431	0.435051	1.58592	-0.428579	0.14	0.00252914	0.0140126	0.0142082
-356	1.05688	-0.00338542	41.0829	0.0553164	0.856386	0.558995	2.03774	-0.339226	0.2	0.00269899	0.00775667	0.00794915
-355	1.05313	-0.00338542	41.6419	0.0517619	1.32857	0.682671	2.46511	-0.343842	0.26	0.00291112	0.021127	0.0219459
-354	1.05062	-0.00151042	42.3246	0.0493852	1.89669	0.806021	2.91052	-0.155921	0.29	0.00318658	0.0244703	0.0258355
-353	1.05	-0.00015625	43.1306	0.0487902	2.55579	0.928986	3.35455	-0.016437	0.31	0.00352039	0.0276005	0.0296952
-352	1.05	5.20833e-05	44.0596	0.0487902	3.30034	1.05151	3.79697	0.005597	0.35	0.00390065	0.0305038	0.0335258
-351	1.05	5.20833e-05	45.1111	0.0487902	4.12436	1.17353	4.23758	0.00573057	0.41	0.00432498	0.0331718	0.0373281
-350	1.05	-0.00015625	46.2846	0.0487902	5.02163	1.29499	4.67618	-0.0176389	0.45	0.00479083	0.0356004	0.0411032
-349	1.04938	-0.00151042	47.5796	0.0481947	5.98574	1.41583	5.11254	-0.17528	0.48	0.00528456	0.0377897	0.0448516
-348	1.04688	-0.00338542	48.9954	0.0458095	7.01023	1.536	5.54648	-0.404561	0.51	0.00579875	0.0297433	0.0363521
-347	1.04313	-0.00333333	50.5314	0.042221	8.08872	1.65545	5.92084	-0.410825	0.55	0.00634975	0.0410731	0.051773
-346	1.04062	-0.00171875	52.1869	0.0398215	9.21497	1.7741	6.34523	-0.218771	0.62	0.0069624	0.0425636	0.0554095
-345	1.03938	-0.00151042	53.961	0.0386196	10.383	1.89192	6.7666	-0.198789	0.68	0.00761918	0.0438471	0.0590208
-344	1.0375	-0.00182292	55.8529	0.036814	11.5869	2.00884	7.18477	-0.24833	0.74	0.00831282	0.0349356	0.0486741
-343	1.03625	5.20833e-05	57.8617	0.0356084	12.8215	2.1248	7.52647	0.00735032	0.76	0.00906621	0.0554013	0.0799641
-342	1.0375	0.00171875	59.9865	0.036814	14.0815	2.23977	8.01073	0.251468	0.76	0.00989243	0.0465797	0.0697003
-341	1.03875	-0.00015625	62.2263	0.0380181	15.3622	2.35368	8.41815	-0.0237143	0.8	0.0107319	0.047162	0.0732066
-340	1.03687	-0.00317708	64.58	0.0362114	16.6594	2.46649	8.8216	-0.500429	0.86	0.011564	0.0376021	0.0605751
-339	1.03313	-0.0034375	67.0465	0.0325882	17.9689	2.57813	9.13225	-0.562127	0.9	0.012421	0.0474522	0.0793627
-338	1.03063	-0.00151042	69.6246	0.0301654	19.2872	2.68857	9.52345	-0.256493	0.93	0.0133477	0.0476441	0.0827478
-337	1.03	-0.00015625	72.3132	0.0295588	20.6109	2.79775	9.91019	-0.0275584	0.97	0.014336	0.0477318	0.0861012
-336	1.03	0.000104167	75.1109	0.0295588	21.9372	2.90563	10.2923	0.0190831	1.01	0.0153671	0.047726	0.0894216
-335	1.03	-0.00015625	78.0166	0.0295588	23.2633	3.01215	10.6696	-0.0297319	1.05	0.0164311	0.0476369	0.0927074
-334	1.02937	-0.00151042	81.0287	0.0289518	24.5868	3.11728	11.042	-0.298505	1.08	0.0175054	0.0474738	0.0959572
-333	1.02687	-0.00338542	84.146	0.0265202	25.9057	3.22096	11.4093	-0.694803	1.13	0.0185769	0.0372454	0.0781791
-332	1.02312	-0.00338542	87.3669	0.0228617	27.2181	3.32315	11.6569	-0.721399	1.16	0.0196704	0.0465037	0.101349
-331	1.02062	-0.00151042	90.6901	0.0204152	28.5224	3.4238	12.01	-0.334097	1.17	0.020838	0.0461708	0.104451
-330	1.02	-0.00015625	94.1139	0.0198026	29.8171	3.52289	12.3576	-0.0358666	1.17	0.0220702	0.0457946	0.107511
-329	1.02	5.20833e-05	97.6368	0.0198026	31.1011	3.62036	12.6995	0.012403	1.22	0.0233414	0.0453809	0.110528
-328	1.02	-3.70074e-17	101.257	0.0198026	32.3731	3.71617	13.0356	-9.13968e-15	1.31	0.024645	0.0449349	0.113499
-327	1.02	-3.70074e-17	104.973	0.0198026	33.6324	3.81029	13.3658	-9.4751e-15	1.35	0.0259815	0.0444613	0.116425
-326	1.02	-3.70074e-17	108.784	0.0198026	34.8781	3.90268	13.6898	-9.81903e-15	1.35	0.0273505	0.0439644	0.119302
-325	1.02	5.20833e-05	112.686	0.0198026	36.1096	3.9933	14.0077	0.0143148	1.36	0.0287527	0.0434479	0.122131
-324	1.02	-0.00015625	116.68	0.0198026	37.3262	4.08212	14.3193	-0.0444663	1.39	0.0301802	0.0429153	0.124908
-323	1.01938	-0.00151042	120.762	0.0191897	38.5277	4.1691	14.6244	-0.444879	1.41	0.0315982	0.0423694	0.127634
-322	1.01687	-0.00338542	124.931	0.0167342	39.7135	4.25422	14.923	-1.03157	1.44	0.0329873	0.031813	0.0991421
-321	1.01313	-0.00338542	129.185	0.0130396	40.8834	4.33743	15.0657	-1.0667	1.47	0.0343872	0.040844	0.131621
-320	1.01062	-0.00151042	133.522	0.010569	42.0372	4.41872	15.348	-0.491889	1.5	0.0358728	0.0402788	0.134158
-319	1.01	-0.00015625	137.941	0.00995033	43.1747	4.49804	15.6236	-0.052569	1.53	0.0374299	0.0397094	0.136638
-318	1.01	0.000104167	142.439	0.00995033	44.2958	4.57538	15.8922	0.0361888	1.55	0.0390227	0.0391374	0.139061
-317	1.01	-0.00015625	147.015	0.00995033	45.4005	4.65071	16.1539	-0.0560269	1.53	0.0406325	0.0385642	0.141426
-316	1.00938	-0.00151042	151.665	0.00933133	46.4886	4.72401	16.4084	-0.558726	1.51	0.0422175	0.0379909	0.143731
-315	1.00687	-0.00338542	156.389	0.00685147	47.5602	4.79524	16.6559	-1.29132	1.56	0.043754	0.0274187	0.106964
-314	1.00313	-0.00333333	161.185	0.00312013	48.6154	4.8644	16.7288	-1.31044	1.6	0.0452958	0.0364836	0.146692
-313	1.00062	-0.00166667	166.049	0.000624805	49.6542	4.93145	16.9594	-0.674996	1.6	0.0469242	0.0359218	0.148792
-312	0.999375	-0.00171875	170.98	-0.000625195	50.6767	4.99639	17.1827	-0.716762	1.59	0.0485708	0.0353635	0.150829
-311	0.996875	-0.00317708	175.977	-0.00312989	51.6831	5.05919	17.3987	-1.36364	1.85	0.0501743	0.0248093	0.108907
-310	0.99375	-0.001875	181.036	-0.00626961	52.6733	5.11983	17.4311	-0.827908	1.93	0.0518346	0.0339171	0.153168
-309	0.99375	0.001875	186.156	-0.00626961	53.6477	5.17831	17.6302	0.851322	1.71	0.0536828	0.0433779	0.201432
-308	0.996875	0.00322917	191.334	-0.00312989	54.6063	5.2346	18.0019	1.50695	1.72	0.0556337	0.0331758	0.158343
-307	0.999375	0.0015625	196.569	-0.000625195	55.5493	5.2887	18.188	0.749119	1.79	0.0575274	0.0326423	0.160059
-306	1	0.00015625	201.857	0	56.4769	5.3406	18.3665	0.0769274	1.87	0.0593717	0.0321147	0.161709
-305	1	-5.20833e-05	207.198	0	57.3893	5.39029	18.5373	-0.0263209	1.88	0.0612228	0.0315933	0.163292
-304	1	0	212.588	0	58.2866	5.43775	18.7006	0	1.85	0.0630929	0.0310782	0.164809
-303	1	0	218.026	0	59.169	5.48299	18.8561	0	1.85	0.0649785	0.0305696	0.166258
-302	1	5.20833e-05	223.509	0	60.0368	5.526	19.004	0.0283929	1.88	0.0668817	0.0300676	0.16764
-301	1	-0.00015625	229.035	0	60.8901	5.56677	19.1442	-0.0872847	1.84	0.0687874	0.0295722	0.168955
-300	0.999375	-0.0015625	234.602	-0.000625195	61.7291	5.6053	19.2768	-0.894062	1.86	0.0706257	0.0290835	0.170201
-299	0.996875	-0.00322917	240.207	-0.00312989	62.5541	5.64159	19.4016	-1.89188	2	0.0723767	0.0186015	0.11146
-298	0.99375	-0.001875	245.849	-0.00626961	63.3651	5.67565	19.3235	-1.12431	2.22	0.0741966	0.027845	0.170765
-297	0.99375	0.00192708	251.524	-0.00626961	64.1625	5.70747	19.4318	1.18222	2.22	0.076258	0.0373811	0.23454
-296	0.996875	0.003125	257.232	-0.00312989	64.9465	5.73705	19.7299	1.96061	1.72	0.0784271	0.0271958	0.174506
-295	0.99875	-5.20833e-05	262.969	-0.00125078	65.7172	5.76441	19.8239	-0.0334056	1.1	0.0804061	0.0267406	0.175412
-294	0.99625	-0.00494792	268.733	-0.00375705	66.4747	5.78954	19.9104	-3.2431	1.17	0.0820728	0.016292	0.109214
-293	0.989375	-0.00817708	274.523	-0.0106818	67.2195	5.81246	19.7893	-5.47511	1.98	0.0835043	0.0155914	0.10677
-292	0.98125	-0.00677083	280.335	-0.018928	67.9515	5.83317	19.6592	-4.62952	2.24	0.0850072	0.0149061	0.104238
-291	0.976875	-0.00166667	286.168	-0.0233966	68.671	5.85167	19.5203	-1.16329	2.11	0.0868429	0.0342356	0.244391
-290	0.9775	0.00177083	292.02	-0.022757	69.3782	5.86799	19.7766	1.26127	2.1	0.0889467	0.0240711	0.175345
-289	0.979375	0.00140625	297.888	-0.0208407	70.0733	5.88213	19.8242	1.02172	1.95	0.0910313	0.0236629	0.175835
-288	0.98	0.000208333	303.77	-0.0202027	70.7565	5.89411	19.8646	0.154355	1.77	0.0930332	0.0232607	0.17626
-287	0.98	-5.20833e-05	309.664	-0.0202027	71.4279	5.90393	19.8977	-0.0393374	1.91	0.095019	0.0228645	0.176619
-286	0.98	3.70074e-17	315.568	-0.0202027	72.0878	5.91162	19.9236	2.84838e-14	2.04	0.0970114	0.0224742	0.176914
-285	0.98	5.20833e-05	321.48	-0.0202027	72.7362	5.91719	19.9424	0.0408384	1.89	0.0990097	0.0220897	0.177145
-284	0.98	-0.00015625	327.397	-0.0202027	73.3734	5.92066	19.9541	-0.12477	1.88	0.100993	0.0217109	0.177312
-283	0.979375	-0.00151042	333.318	-0.0208407	73.9996	5.92204	19.9587	-1.22792	1.87	0.102866	0.0213377	0.177415
-282	0.976875	-0.00338542	339.24	-0.0233966	74.6149	5.92135	19.9564	-2.80114	1.87	0.104581	0.01097	0.0928322
-281	0.973125	-0.00338542	345.161	-0.0272427	75.2195	5.91862	19.7437	-2.85003	1.9	0.106271	0.0203975	0.175624
-280	0.970625	-0.00151042	351.08	-0.0298151	75.8135	5.91387	19.7278	-1.29336	1.95	0.108114	0.0200442	0.175541
-279	0.97	-0.00015625	356.994	-0.0304592	76.3971	5.90711	19.7053	-0.136049	2	0.110071	0.0196961	0.175398
-278	0.97	0	362.901	-0.0304592	76.9705	5.89837	19.6761	0	2.11	0.112039	0.0193531	0.175196
-277	0.97	0.00015625	368.799	-0.0304592	77.5338	5.88768	19.6404	0.140548	2.19	0.114017	0.0190152	0.174934
-276	0.970625	0.00151042	374.687	-0.0298151	78.0872	5.87505	19.5983	1.38032	2.08	0.116115	0.0186821	0.174614
-275	0.973125	0.0034375	380.562	-0.0272427	78.6308	5.86051	19.5498	3.19069	1.91	0.118389	0.0283539	0.269167
-274	0.976875	0.00317708	386.422	-0.0233966	79.1647	5.84409	19.696	2.99438	1.8	0.120658	0.0182163	0.175592
-273	0.97875	0.00015625	392.266	-0.021479	79.6891	5.82582	19.6344	0.149492	1.94	0.122636	0.0178941	0.175096
-272	0.9775	-0.00171875	398.092	-0.022757	80.2042	5.80571	19.5667	-1.66883	2.03	0.124426	0.00757665	0.0752394
-271	0.97625	-5.20833e-05	403.898	-0.0240366	80.7101	5.78381	19.2939	-0.0513082	2.03	0.12635	0.0270875	0.272914
-270	0.9775	0.001875	409.682	-0.022757	81.2068	5.76013	19.413	1.87354	2.15	0.128479	0.0169552	0.173274
-269	0.979375	0.00135417	415.442	-0.0208407	81.6946	5.73471	19.3274	1.37214	2.05	0.130549	0.016651	0.172558
-268	0.98	0.000260417	421.177	-0.0202027	82.1736	5.70757	19.2359	0.267516	1.79	0.132499	0.0163512	0.17179
-267	0.98	-0.000208333	426.884	-0.0202027	82.6439	5.67875	19.1388	-0.216913	1.65	0.134391	0.0160555	0.170969
-266	0.979375	-0.00151042	432.563	-0.0208407	83.1056	5.64828	19.0361	-1.59354	1.67	0.136135	0.015764	0.170098
-265	0.976875	-0.0034375	438.211	-0.0233966	83.5589	5.61618	18.9279	-3.67403	1.77	0.137661	0.00547653	0.059865
-264	0.973125	-0.00322917	443.827	-0.0272427	84.0038	5.58249	18.6224	-3.49559	2.16	0.139174	0.015038	0.16649
-263	0.97125	-1.85037e-17	449.41	-0.0291714	84.4405	5.54724	18.5048	-2.02823e-14	2.44	0.141024	0.0147613	0.165482
-262	0.973125	0.00322917	454.957	-0.0272427	84.8691	5.51046	18.3821	3.58325	2.11	0.143221	0.0244883	0.277916
-261	0.976875	0.00348958	460.468	-0.0233966	85.2898	5.47218	18.4426	3.91912	1.33	0.145457	0.0143657	0.16501
-260	0.979375	0.00135417	465.94	-0.0208407	85.7025	5.43244	18.3087	1.53893	1.4	0.147441	0.0140974	0.163853
-259	0.979375	-0.00140625	471.372	-0.0208407	86.1075	5.39127	18.1699	-1.61675	1.77	0.149097	0.0138327	0.162651
-258	0.976875	-0.00328125	476.764	-0.0233966	86.5048	5.34869	18.0264	-3.81556	2	0.150518	0.0035716	0.0424766
-257	0.97375	-0.00192708	482.112	-0.0266007	86.8946	5.30475	17.6959	-2.26603	2.32	0.152061	0.0131781	0.158484
-256	0.97375	0.00203125	487.417	-0.0266007	87.277	5.25947	17.5448	2.41479	2.28	0.154057	0.0229265	0.278755
-255	0.9775	0.00473958	492.676	-0.022757	87.6519	5.21289	17.5687	5.69532	2.2	0.156383	0.0128089	0.157419
-254	0.9825	0.00494792	497.889	-0.0176549	88.0197	5.16504	17.4075	6.00857	1.99	0.158725	0.0225613	0.280209
-253	0.986875	0.00348958	503.054	-0.0132119	88.3802	5.11596	17.418	4.28159	1.98	0.160895	0.0124427	0.15614
-252	0.989375	0.00161458	508.17	-0.0106818	88.7338	5.06567	17.2468	2.00118	2.19	0.16282	0.0121991	0.15464
-251	0.990625	0.00161458	513.236	-0.00941922	89.0803	5.01422	17.0716	2.02113	2.28	0.164729	0.0119586	0.153103
-250	0.993125	0.0034375	518.25	-0.00689874	89.42	4.96162	16.8925	4.34509	2.36	0.166853	0.0217213	0.280808
-249	0.9975	0.00505208	523.212	-0.00250313	89.7529	4.90793	16.8785	6.4471	2.49	0.169185	0.011603	0.151437
-248	1.00313	0.00635417	528.12	0.00312013	90.0791	4.85316	16.6901	8.18478	2.66	0.171673	0.0213693	0.281518
-247	1.01	0.00703125	532.973	0.00995033	90.3987	4.79735	16.6632	9.14016	2.64	0.174253	0.0212499	0.282519
-246	1.01687	0.00651042	537.77	0.0167342	90.7118	4.74053	16.6288	8.53929	2.49	0.17677	0.0111289	0.149291
-245	1.02313	0.00651042	542.511	0.0228617	91.0184	4.68273	16.4261	8.61456	2.36	0.179274	0.0208994	0.282831
-244	1.03	0.00703125	547.194	0.0295588	91.3187	4.62399	16.3791	9.38404	2.27	0.18185	0.0207774	0.283606
-243	1.03688	0.00630208	551.818	0.0362114	91.6127	4.56434	16.3247	8.48195	2.29	0.184331	0.0106537	0.14665
-242	1.0425	0.00520833	556.382	0.0416217	91.9005	4.5038	16.1082	7.06786	2.33	0.186648	0.0204282	0.283523
-241	1.0475	0.00494792	560.886	0.0464064	92.1822	4.44242	16.0415	6.76882	2.31	0.188929	0.0103036	0.144161
-240	1.0525	0.005	565.328	0.0511683	92.4578	4.38021	15.8168	6.89424	2.27	0.191201	0.0200814	0.283191
-239	1.0575	0.005	569.708	0.0559076	92.7275	4.3172	15.7378	6.94766	2.24	0.193469	0.00995584	0.141486
-238	1.0625	0.005	574.025	0.0606246	92.9912	4.25344	15.5053	7.00031	2.23	0.19572	0.0197369	0.282614
-237	1.0675	0.005	578.279	0.0653195	93.2492	4.18894	15.4143	7.05218	2.22	0.197966	0.00961025	0.13863
-236	1.0725	0.005	582.468	0.0699924	93.5013	4.12374	15.1743	7.10327	2.19	0.200194	0.0193943	0.281794
-235	1.0775	0.005	586.592	0.0746435	93.7478	4.05786	15.0715	7.15356	2.21	0.202417	0.00926674	0.135596
-234	1.0825	0.005	590.649	0.0792732	93.9887	3.99132	14.8244	7.20304	2.21	0.204619	0.0190538	0.280734
-233	1.0875	0.005	594.641	0.0838815	94.224	3.92417	14.7099	7.25172	2.16	0.206816	0.00892517	0.13239
-232	1.0925	0.005	598.565	0.0884686	94.4538	3.85642	14.4559	7.29957	2.15	0.208991	0.0187151	0.279439
-231	1.0975	0.005	602.421	0.0930349	94.6782	3.7881	14.3301	7.3466	2.24	0.211159	0.00858541	0.129017
-230	1.1025	0.005	606.209	0.0975803	94.8972	3.71923	14.0696	7.3928	2.36	0.213305	0.0183781	0.277912
-229	1.1075	0.005	609.929	0.102105	95.1109	3.64984	13.9326	7.43815	2.28	0.215442	0.00824733	0.125481
-228	1.1125	0.005	613.579	0.10661	95.3193	3.57996	13.6658	7.48266	2.07	0.217557	0.0180426	0.276156
-227	1.1175	0.005	617.158	0.111094	95.5226	3.5096	13.5179	7.52632	1.94	0.219661	0.00791076	0.121787
-226	1.1225	0.005	620.668	0.115558	95.7207	3.43879	13.2452	7.56912	2.01	0.221743	0.0177086	0.274175
-225	1.1275	0.005	624.107	0.120003	95.9137	3.36755	13.0866	7.61106	2.32	0.223813	0.00757557	0.117939
-224	1.1325	0.00494792	627.474	0.124428	96.1017	3.29591	12.8082	7.57242	2.41	0.225851	0.0173758	0.271972
-223	1.1375	0.00515625	630.77	0.128833	96.2848	3.22389	12.6392	7.93271	2.42	0.227908	0.00724157	0.113943
-222	1.14312	0.00645833	633.994	0.133766	96.4629	3.15149	12.3554	9.9867	2.53	0.230142	0.0170441	0.269552
-221	1.15063	0.00859375	637.146	0.140305	96.6361	3.07876	12.1761	13.3548	2.44	0.232695	0.0169086	0.268739
-220	1.16	0.0096875	640.224	0.14842	96.8046	3.0057	11.9905	15.1273	2.01	0.235407	0.0167716	0.26785
-219	1.16938	0.00854167	643.23	0.156469	96.9682	2.93233	11.7987	13.4006	2.01	0.237927	0.0166332	0.266886
-218	1.17687	0.00661458	646.162	0.162863	97.1271	2.85867	11.6006	10.4246	2.62	0.240129	0.00649318	0.104661
-217	1.18312	0.00661458	649.021	0.168159	97.2813	2.78474	11.3006	10.4707	2.99	0.242306	0.0162983	0.263868
-216	1.19063	0.00854167	651.806	0.174478	97.4309	2.71055	11.0928	13.5793	2.63	0.244774	0.016157	0.262702
-215	1.2	0.00979167	654.516	0.182322	97.5759	2.63613	10.8789	15.6312	1.6	0.247425	0.0160141	0.261462
-214	1.20938	0.00822917	657.153	0.190104	97.7164	2.56148	10.6589	13.1898	0.81	0.24981	0.0158697	0.260148
-213	1.21562	0.00364583	659.714	0.195258	97.8523	2.48662	10.4329	5.86636	1.06	0.251439	0.00572381	0.0941945
-212	1.21687	-0.0003125	662.201	0.196286	97.9837	2.41156	10.118	-0.504726	1.86	0.252401	-0.00446901	-0.0738218
-211	1.21625	0.000208333	664.612	0.195772	98.1107	2.33633	9.72197	0.337709	2.33	0.253407	0.015296	0.253589
-210	1.21813	0.0034375	666.949	0.197313	98.2333	2.26092	9.48594	5.59179	2.37	0.254915	0.00515002	0.0856813
-209	1.22313	0.00635417	669.209	0.201409	98.3516	2.18536	9.1689	10.3714	2.24	0.256869	0.0149618	0.249764
-208	1.23063	0.00864583	671.395	0.207522	98.4655	2.10965	8.9238	14.158	2.1	0.259177	0.0148141	0.248106
-207	1.24	0.0096875	673.504	0.215111	98.5751	2.0338	8.67292	15.9136	1.99	0.261635	0.0146647	0.246376
-206	1.24938	0.00854167	675.538	0.222643	98.6804	1.95783	8.41628	14.0737	1.91	0.263884	0.0145137	0.244575
-205	1.25687	0.00666667	677.496	0.228628	98.7815	1.88175	8.15393	11.0162	1.89	0.265801	0.00436094	0.0737005
-204	1.26313	0.00645833	679.378	0.233589	98.8784	1.80556	7.82378	10.7016	1.86	0.267654	0.0141733	0.240197
-203	1.27	0.00703125	681.183	0.239017	98.9712	1.72927	7.55269	11.6819	1.8	0.269577	0.0140186	0.238206
-202	1.27687	0.00630208	682.913	0.244416	99.0598	1.65289	7.27596	10.497	1.58	0.271355	0.00386206	0.0657913
-201	1.2825	0.00520833	684.566	0.248811	99.1442	1.57644	6.93941	8.69621	1.31	0.272918	0.013675	0.233522
-200	1.2875	0.00494792	686.142	0.252702	99.2246	1.49991	6.65411	8.28042	1.24	0.274412	0.00351628	0.0601842
-199	1.2925	0.00494792	687.642	0.256578	99.3009	1.42331	6.3143	8.29852	1.63	0.275873	0.0133299	0.228651
-198	1.2975	0.00515625	689.065	0.260439	99.3731	1.34666	6.02054	8.66584	2.32	0.277342	0.00316881	0.0544679
-197	1.30313	0.00645833	690.412	0.264765	99.4413	1.26995	5.67759	10.8754	2.66	0.278997	0.0129829	0.223595
-196	1.31063	0.00859375	691.682	0.270504	99.5055	1.19318	5.37544	14.4979	2.33	0.280984	0.0128193	0.221185
-195	1.32	0.00973958	692.875	0.277632	99.5657	1.11638	5.06782	16.4593	1.32	0.283137	0.0126537	0.218704
-194	1.32938	0.00838542	693.991	0.284709	99.622	1.03954	4.75473	14.1937	0.56	0.285032	0.0124861	0.216155
-193	1.33625	0.00510417	695.031	0.289867	99.6743	0.962656	4.4362	8.65257	0.9	0.286341	0.00231636	0.04016
-192	1.34	0.00322917	695.994	0.29267	99.7226	0.885745	4.08177	5.48166	1.87	0.287297	0.00212861	0.0369561
-191	1.34375	0.00515625	696.879	0.295464	99.7671	0.808806	3.72722	8.76411	2.13	0.288546	0.0119415	0.207587
-190	1.35063	0.00817708	697.688	0.300567	99.8076	0.731843	3.39772	13.9148	1.33	0.290277	0.011768	0.204809
-189	1.35938	0.0084375	698.42	0.307025	99.8442	0.654859	3.06283	14.373	0.9	0.292021	0.0115923	0.201962
-188	1.36688	0.00651042	699.075	0.312527	99.877	0.577857	2.72255	11.1007	1.01	0.293403	0.00141424	0.0246622
-187	1.3725	0.00515625	699.653	0.316634	99.9059	0.500839	2.35969	8.79899	1.07	0.294519	0.0112249	0.195907
-186	1.3775	0.00494792	700.154	0.32027	99.9309	0.423808	2.01133	8.44952	1.22	0.295565	0.00104345	0.0182241
-185	1.3825	0.00494792	700.577	0.323893	99.952	0.346767	1.6457	8.45463	1.35	0.296575	0.0108534	0.189672
-184	1.3875	0.00520833	700.924	0.327504	99.9693	0.269716	1.28931	8.90402	1.41	0.297595	0.000668302	0.011685
-183	1.39312	0.00630208	701.194	0.331549	99.9827	0.192659	0.920957	10.778	1.44	0.298765	0.0104772	0.183261
-182	1.4	0.00703125	701.387	0.336472	99.9923	0.115597	0.556558	12.0284	1.44	0.300023	0.0102884	0.180006
-181	1.40687	0.00651042	701.502	0.341371	99.9981	0.0385327	0.186846	11.1392	1.33	0.301156	9.68062e-05	0.00169401
-180	1.41312	0.00651042	701.541	0.345804	100	-0.0385327	-0.186846	11.1398	1.01	0.302251	0.00990319	0.173305			407.265
-179	1.42	0.00697917	701.502	0.350657	99.9981	-0.115597	-0.564509	11.9412	0.76	0.303389	0.00970745	0.169871			410.065
-178	1.42687	0.00645833	701.387	0.355487	99.9923	-0.192659	-0.947459	11.0483	0.91	0.304399	-0.000491148	-0.00859318			409.953
-177	1.43312	0.00666667	701.194	0.359857	99.9827	-0.269716	-1.32641	11.4015	1.41	0.305406	0.00931214	0.162881			412.661
-176	1.44063	0.00854167	700.924	0.365077	99.9693	-0.346767	-1.71726	14.6026	1.5	0.306695	0.00910899	0.159267			415.321
-175	1.45	0.0096875	700.577	0.371564	99.952	-0.423808	-2.11336	16.5533	1.08	0.308139	0.0089028	0.155585			417.932
-174	1.45938	0.00854167	700.154	0.378008	99.9309	-0.500839	-2.5147	14.5865	0.99	0.309346	0.00869348	0.151835			420.494
-173	1.46687	0.00666667	699.653	0.383134	99.9059	-0.577857	-2.92128	11.3765	1.01	0.310191	-0.00151904	-0.0265116			420.146
-172	1.47313	0.00645833	699.075	0.387386	99.877	-0.654859	-3.31055	11.0118	0.78	0.310962	0.0082769	0.144336			422.608
-171	1.48	0.00703125	698.42	0.392042	99.8442	-0.731843	-3.7249	11.9775	0.45	0.311787	0.00805918	0.140408			425.018
-170	1.48687	0.00630208	697.688	0.396677	99.8076	-0.808806	-4.14444	10.7241	0.4	0.312445	-0.00216195	-0.0376263			424.525
-169	1.4925	0.00515625	696.879	0.400453	99.7671	-0.885745	-4.53869	8.76411	0.66	0.312867	0.00762934	0.132626			426.831
-168	1.4975	0.00515625	695.994	0.403797	99.7226	-0.962656	-4.9659	8.75297	0.55	0.313246	-0.00259743	-0.0450955			426.241
-167	1.50312	0.00630208	695.031	0.407546	99.6743	-1.03954	-5.36248	10.6833	0.32	0.313778	0.0071909	0.124673			428.441
-166	1.51	0.00708333	693.991	0.41211	99.622	-1.11638	-5.79728	11.9897	0.32	0.314397	0.00695819	0.120458			430.584
-165	1.51687	0.00635417	692.875	0.416652	99.5657	-1.19318	-6.23716	10.7382	0.36	0.314847	-0.0032783	-0.0566614			429.843
-164	1.5225	0.005	691.682	0.420354	99.5055	-1.26995	-6.63841	8.43514	0.03	0.315027	0.00650433	0.112226			431.876
-163	1.52688	0.00364583	690.412	0.423223	99.4413	-1.34666	-7.08571	6.13933	-0.25	0.314932	-0.00373856	-0.0643868			431.034
-162	1.53	0.00291667	689.065	0.425268	99.3731	-1.42331	-7.48906	4.90189	-0.33	0.314674	-0.00395961	-0.0680607			430.144
-161	1.53313	0.00369792	687.642	0.427308	99.3009	-1.49991	-7.89208	6.20206	0.23	0.314505	0.00581812	0.0997998			432.011
-160	1.5375	0.00479167	686.142	0.430158	99.2246	-1.57644	-8.34897	8.01894	0.2	0.314472	-0.00443422	-0.0758955			431.018
-159	1.5425	0.00505208	684.566	0.433404	99.1442	-1.65289	-8.75389	8.43532	-0.38	0.31444	0.0053394	0.0911783			432.769
-158	1.5475	0.00505208	682.913	0.436641	99.0598	-1.72927	-9.21785	8.41496	-0.27	0.31436	-0.00492015	-0.0838161			431.673
-157	1.5525	0.00479167	681.183	0.439867	98.9712	-1.80556	-9.62449	7.96099	-0.37	0.314193	0.00484907	0.0823962			433.307
-156	1.55688	0.00369792	679.378	0.442681	98.8784	-1.88175	-10.0953	6.12752	-0.4	0.313796	-0.005418	-0.0918195			432.107
-155	1.56	0.00296875	677.496	0.444686	98.7815	-1.95783	-10.5035	4.90565	-0.43	0.313237	-0.00565349	-0.095545			430.858
-154	1.56313	0.00348958	675.538	0.446687	98.6804	-2.0338	-10.9111	5.74963	-0.44	0.312721	0.00410931	0.0692474			432.314
-153	1.56688	0.00348958	673.504	0.449083	98.5751	-2.10965	-11.3905	5.73232	-0.53	0.312155	-0.00616895	-0.103642			430.96
-152	1.57	0.00296875	671.395	0.451076	98.4655	-2.18536	-11.7993	4.86147	-0.58	0.311461	-0.00641131	-0.107376			429.558
-151	1.57313	0.00369792	669.209	0.453064	98.3516	-2.26092	-12.2073	6.03581	-0.57	0.310844	0.00334441	0.0558298			430.833
-150	1.5775	0.00479167	666.949	0.455841	98.2333	-2.33633	-12.6948	7.79462	-0.45	0.310354	-0.00694581	-0.115558			429.324
-149	1.5825	0.00505208	664.612	0.459006	98.1107	-2.41156	-13.1036	8.18945	-0.52	0.309862	0.00280429	0.0464917			430.473
-148	1.5875	0.005	662.201	0.46216	97.9837	-2.48662	-13.597	8.07562	-0.69	0.30931	-0.00749489	-0.123805			428.857
-147	1.5925	0.005	659.714	0.465305	97.8523	-2.56148	-14.0063	8.04529	-0.66	0.308714	0.00224926	0.0370152			429.879
-146	1.5975	0.00505208	657.153	0.46844	97.7164	-2.63613	-14.5051	8.09754	-0.71	0.308073	-0.00805925	-0.132113			428.154
-145	1.6025	0.00479167	654.516	0.471565	97.5759	-2.71055	-14.9147	7.64933	-0.74	0.307347	0.00167862	0.0274068			429.046
-144	1.60688	0.00369792	651.806	0.474291	97.4309	-2.78474	-15.4186	5.87884	-0.78	0.306393	-0.00863961	-0.140474			427.213
-143	1.61	0.00291667	649.021	0.476234	97.2813	-2.85867	-15.828	4.61702	-0.82	0.305272	-0.00890836	-0.144225			425.331
-142	1.61313	0.00369792	646.162	0.478173	97.1271	-2.93233	-16.2358	5.82794	-0.86	0.304231	0.000820286	0.0132218			426.031
-141	1.6175	0.00479167	643.23	0.480882	96.9682	-3.0057	-16.7454	7.51743	-0.89	0.303308	-0.00951245	-0.152631			424.04
-140	1.6225	0.00505208	640.224	0.483968	96.8046	-3.07876	-17.1524	7.88894	-0.93	0.302382	0.000209073	0.00333899			424.606
-139	1.6275	0.005	637.146	0.487045	96.6361	-3.15149	-17.666	7.77007	-0.99	0.301392	-0.0101344	-0.161072			422.506
-138	1.6325	0.005	633.994	0.490113	96.4629	-3.22389	-18.0718	7.73164	-1.05	0.300358	-0.000420367	-0.00664812			422.936
-137	1.6375	0.005	630.77	0.493171	96.2848	-3.29591	-18.5889	7.69232	-1.1	0.299269	-0.010775	-0.169541			420.726
-136	1.6425	0.00494792	627.474	0.496219	96.1017	-3.36755	-18.993	7.57242	-1.08	0.298126	-0.00106884	-0.0167298			421.02
-135	1.6475	0.00520833	624.107	0.499259	95.9137	-3.43879	-19.513	7.92819	-1.05	0.296968	-0.0114351	-0.178026			418.7
-134	1.65312	0.00630208	620.668	0.502667	95.7207	-3.5096	-19.9148	9.54025	-1.11	0.295931	-0.00173715	-0.0268956			418.856
-133	1.66	0.00708333	617.158	0.506818	95.5226	-3.57996	-20.4372	10.6623	-1.31	0.294953	-0.00211551	-0.0325684			418.935
-132	1.66688	0.00630208	613.579	0.510951	95.3193	-3.64984	-20.9617	9.43128	-1.42	0.2938	-0.012501	-0.191337			416.443
-131	1.6725	0.00520833	609.929	0.51432	95.1109	-3.71923	-21.3602	7.74808	-1.4	0.292439	-0.00281708	-0.042861			416.382
-130	1.6775	0.00494792	606.209	0.517305	94.8972	-3.7881	-21.886	7.31579	-1.37	0.290982	-0.0132154	-0.199842			413.78
-129	1.6825	0.00494792	602.421	0.520281	94.6782	-3.85642	-22.2807	7.27007	-1.29	0.289481	-0.0035407	-0.0532076			413.578
-128	1.6875	0.00520833	598.565	0.523248	94.4538	-3.92417	-22.8071	7.60372	-1.2	0.28796	-0.0139523	-0.208326			410.867
-127	1.69312	0.00630208	594.641	0.526576	94.224	-3.99132	-23.1974	9.14018	-1.15	0.286555	-0.00428729	-0.0635949			410.524
-126	1.7	0.00703125	590.649	0.530628	93.9887	-4.05786	-23.7236	10.1293	-1.16	0.285195	-0.00471277	-0.0694369			410.102
-125	1.70688	0.00645833	586.592	0.534664	93.7478	-4.12374	-24.2506	9.24001	-1.2	0.283694	-0.0151464	-0.22163			407.219
-124	1.71313	0.00666667	582.468	0.538319	93.5013	-4.18894	-24.634	9.47102	-1.21	0.282178	-0.00549763	-0.0798789			406.654
-123	1.72063	0.00848958	578.279	0.542688	93.2492	-4.25344	-25.1596	11.974	-1.08	0.280859	-0.00594589	-0.0857707			406.01
-122	1.73	0.00979167	574.025	0.548121	92.9912	-4.3172	-25.6853	13.7089	-0.91	0.279662	-0.00640275	-0.0916815			405.286
-121	1.74	0.0102083	569.708	0.553885	92.7275	-4.38021	-26.2107	14.1848	-0.86	0.278459	-0.00686836	-0.097609			404.481
-120	1.75063	0.0115104	565.328	0.559973	92.4578	-4.44242	-26.7358	15.8711	-0.93	0.277373	-0.0073429	-0.103551			403.596
-119	1.76313	0.0133333	560.886	0.567088	92.1822	-4.5038	-27.2601	18.2402	-1.05	0.276471	0.00217344	0.0304093			404.904
-118	1.77687	0.0135417	556.382	0.574856	91.9005	-4.56434	-27.9404	18.3764	-1.06	0.275514	-0.008423	-0.116903			403.839
-117	1.79	0.0129688	551.818	0.582216	91.6127	-4.62399	-28.4646	17.4546	-0.92	0.274413	-0.00892765	-0.12289			402.692
-116	1.80313	0.0136979	547.194	0.589521	91.3187	-4.68273	-28.9873	18.2815	-0.86	0.273343	0.000558009	0.0076167			403.682
-115	1.8175	0.0147917	542.511	0.597462	91.0184	-4.74053	-29.6711	19.5723	-0.78	0.272333	-0.0100765	-0.136365			402.353
-114	1.8325	0.015	537.77	0.605681	90.7118	-4.79735	-30.1917	19.6745	-0.76	0.271281	-0.000613142	-0.00822512			403.122
-113	1.8475	0.0151562	532.973	0.613833	90.3987	-4.85316	-30.8767	19.7021	-0.87	0.270164	-0.0112751	-0.149902			401.61
-112	1.86312	0.0165104	528.12	0.622255	90.0791	-4.90793	-31.394	21.267	-0.92	0.269151	-0.0018349	-0.0241729			402.156
-111	1.88062	0.0183854	523.212	0.631604	89.7529	-4.96162	-32.0787	23.4621	-0.9	0.268289	-0.00252529	-0.032959			402.58
-110	1.89938	0.0182813	518.25	0.641525	89.42	-5.01422	-32.7636	23.108	-0.8	0.267324	-0.00323157	-0.041777			402.882
-109	1.91687	0.0168229	513.236	0.650696	89.0803	-5.06567	-33.4483	21.0588	-0.73	0.266085	-0.013954	-0.178649			400.983
-108	1.93375	0.018125	508.17	0.659461	88.7338	-5.11596	-33.9563	22.4648	-0.75	0.264936	-0.00456574	-0.0578769			401.06
-107	1.95375	0.021875	503.054	0.669751	88.3802	-5.16504	-34.6373	26.8398	-0.79	0.264156	0.00468096	0.0587401			403.049
-106	1.97688	0.0231771	497.889	0.681517	88.0197	-5.21289	-35.496	28.1454	-0.82	0.263421	-0.00622193	-0.0772755			402.857
-105	1.99938	0.0217187	492.676	0.692835	87.6519	-5.25947	-36.1749	26.0983	-0.83	0.262413	-0.00701253	-0.0861828			402.542
-104	2.02062	0.0216146	487.417	0.703407	87.277	-5.30475	-36.8512	25.6959	-0.83	0.261298	-0.00782103	-0.0950931			402.104
-103	2.04312	0.0234896	482.112	0.71448	86.8946	-5.34869	-37.5243	27.621	-0.82	0.260307	0.00135218	0.0162618			403.49
-102	2.0675	0.0248438	476.764	0.72634	86.5048	-5.39127	-38.3792	28.8893	-0.83	0.259358	-0.00963642	-0.114605			402.782
-101	2.0925	0.025	471.372	0.73836	86.1075	-5.43244	-39.046	28.7422	-0.8	0.258328	-0.000503676	-0.00592243			403.855
-100	2.1175	0.0252083	465.94	0.750236	85.7025	-5.47218	-39.8962	28.6477	-0.9	0.257203	-0.0115392	-0.134118			402.877
-99	2.14312	0.0263021	460.468	0.762265	85.2898	-5.51046	-40.5543	29.5397	-1	0.256102	-0.00244863	-0.0281259			403.636
-98	2.17	0.0269792	454.957	0.774727	84.8691	-5.54724	-41.3973	29.9375	-1	0.254956	-0.00353295	-0.0400952			404.227
-97	2.19688	0.0266146	449.41	0.787036	84.4405	-5.58249	-42.2363	29.1728	-0.65	0.253649	-0.0146439	-0.164166			402.835
-96	2.22375	0.028125	443.827	0.799195	84.0038	-5.61618	-42.8775	30.4455	-0.47	0.252406	-0.00562163	-0.0622387			403.112
-95	2.25375	0.0319792	438.211	0.812595	83.5589	-5.64828	-43.7053	34.1796	-0.62	0.251453	0.00321545	0.0351487			404.99
-94	2.2875	0.0348958	432.563	0.82746	83.1056	-5.67875	-44.7223	36.8162	-0.61	0.250663	-0.00814237	-0.0878587			404.909
-93	2.32312	0.0364583	426.884	0.842913	82.6439	-5.70757	-45.5381	37.9597	-0.78	0.249905	0.000634306	0.0067545			406.383
-92	2.36	0.036875	421.177	0.858662	82.1736	-5.73471	-46.5435	37.8802	-1.18	0.249039	-0.000791466	-0.00831535			407.644
-91	2.39625	0.0349479	415.442	0.873905	81.6946	-5.76013	-47.5422	35.4118	-1.41	0.247826	-0.0122539	-0.12699			407.017
-90	2.43	0.0332813	409.682	0.887891	81.2068	-5.78381	-48.3343	33.2554	-1.3	0.246318	-0.0135745	-0.138725			406.225
-89	2.46375	0.0351042	403.898	0.901685	80.7101	-5.80571	-49.1163	34.5817	-0.99	0.244864	-0.00492675	-0.0496382			406.896
-88	2.50063	0.0382812	398.092	0.916541	80.2042	-5.82582	-50.0878	37.1694	-0.64	0.243572	-0.00649734	-0.0645214			407.356
-87	2.54	0.0399479	392.266	0.932164	79.6891	-5.84409	-51.0488	38.2201	-0.43	0.24229	-0.00810781	-0.0793357			407.607
-86	2.58062	0.0418229	386.422	0.948032	79.1647	-5.86051	-51.9984	39.4178	-0.38	0.241032	-0.00975902	-0.0940704			407.649
-85	2.62438	0.0465104	380.562	0.964843	78.6308	-5.87505	-52.9356	43.171	-0.48	0.240055	-0.00145188	-0.0137829			409.015
-84	2.67375	0.0517708	374.687	0.983482	78.0872	-5.88768	-54.0618	47.3118	-0.67	0.23938	0.00661274	0.0618065			411.635
-83	2.72687	0.0532292	368.799	1.00316	77.5338	-5.89837	-55.3771	47.8802	-0.86	0.23863	-0.00557696	-0.0513064			412.47
-82	2.77937	0.0517188	362.901	1.02223	76.9705	-5.90711	-56.4749	45.7775	-1	0.237561	-0.00761865	-0.0689684			413.054
-81	2.83062	0.0516146	356.994	1.0405	76.3971	-5.91387	-57.5564	44.9417	-1.09	0.236299	-0.00971343	-0.0865003			413.388
-80	2.88312	0.0534375	351.08	1.05887	75.8135	-5.91862	-58.6204	45.7581	-1.12	0.235013	-0.00186248	-0.016311			414.886
-79	2.9375	0.055	345.161	1.07756	75.2195	-5.92135	-59.8692	46.3021	-1.11	0.233656	-0.0142857	-0.123			414.703
-78	2.99313	0.0565104	339.24	1.09632	74.6149	-5.92204	-60.8945	46.7575	-1.09	0.232243	-0.00655079	-0.0554351			415.641
-77	3.05062	0.0584896	333.318	1.11535	73.9996	-5.92066	-62.1019	47.5503	-1.01	0.230787	-0.00910051	-0.0756673			416.289
-76	3.11	0.0598958	327.397	1.13462	73.3734	-5.91719	-63.2865	47.8286	-0.94	0.229242	-0.0117176	-0.0956968			416.651
-75	3.17062	0.0618229	321.48	1.15393	72.7362	-5.91162	-64.4468	48.4752	-0.88	0.227644	-0.0144036	-0.115507			416.731
-74	3.23438	0.0664583	315.568	1.17384	72.0878	-5.90393	-65.5812	51.1516	-0.83	0.226201	-0.0071599	-0.0563618			417.796
-73	3.30375	0.0718229	309.664	1.19506	71.4279	-5.89411	-66.8909	54.2463	-0.7	0.224937	-0.000231302	-0.00178671			419.78
-72	3.3775	0.075	303.77	1.21714	70.7565	-5.88213	-68.3733	55.5677	-0.68	0.223656	-0.0136322	-0.103299			420.177
-71	3.45375	0.0781771	297.888	1.23946	70.0733	-5.86799	-69.6216	56.8001	-0.69	0.222374	-0.00687401	-0.0510796			421.451
-70	3.53437	0.0834896	292.02	1.26254	69.3782	-5.85167	-71.0379	59.465	-0.57	0.221217	-0.000457812	-0.00333491			423.536
-69	3.62063	0.0883333	286.168	1.28665	68.671	-5.83317	-72.6186	61.6542	-0.45	0.220121	-0.00439901	-0.0314023			425.218
-68	3.71062	0.0915104	280.335	1.3112	67.9515	-5.81246	-74.1599	62.5698	-0.47	0.218962	-0.00844807	-0.0590772			426.503
-67	3.80375	0.0951042	274.523	1.33599	67.2195	-5.78954	-75.6594	63.6787	-0.51	0.217763	-0.00260728	-0.0178546			428.495
-66	3.90125	0.100052	268.733	1.3613	66.4747	-5.76441	-77.3134	65.5788	-0.38	0.21659	-0.00715368	-0.0479551			430.055
-65	4.00438	0.106615	262.969	1.38739	65.7172	-5.73705	-78.9195	68.3813	-0.06	0.215536	-0.00182442	-0.0119678			432.241
-64	4.115	0.115	257.232	1.41464	64.9465	-5.70747	-80.6716	72.1504	0.09	0.214684	0.00309354	0.0198502			434.991
-63	4.23438	0.123385	251.524	1.44324	64.1625	-5.67565	-82.5641	75.6937	-0.02	0.213997	0.00758283	0.0475769			438.242
-62	4.36125	0.129896	245.849	1.47276	63.3651	-5.64159	-84.5909	77.8896	-0.06	0.213327	0.00162567	0.00996976			440.952
-61	4.49375	0.135052	240.207	1.50269	62.5541	-5.6053	-86.5527	79.1231	-0.14	0.212584	0.0055034	0.0329762			444.091
-60	4.63125	0.14	234.602	1.53283	61.7291	-5.56677	-88.6379	80.1079	-0.18	0.211731	-0.00109176	-0.00638914			446.663
-59	4.77375	0.144948	229.035	1.56313	60.8901	-5.526	-90.6493	80.9711	-0.22	0.210763	0.00213145	0.0121776			449.593
-58	4.92125	0.150104	223.509	1.59356	60.0368	-5.48299	-92.7722	81.8284	-0.26	0.209669	-0.00514537	-0.0286877			451.935
-57	5.07437	0.156562	218.026	1.6242	59.169	-5.43775	-94.8119	83.2554	-0.28	0.208513	-0.00262063	-0.0142528			454.57
-56	5.235	0.165156	212.588	1.65537	58.2866	-5.39029	-96.9502	85.6348	-0.26	0.207382	-0.000623548	-0.00330669			457.445
-55	5.405	0.174844	207.198	1.68732	57.3893	-5.3406	-99.1789	88.3592	-0.34	0.2063	0.000826479	0.00427171			460.509
-54	5.58438	0.183333	201.857	1.71997	56.4769	-5.2887	-101.489	90.2614	-0.41	0.205177	0.00170989	0.00860986			463.714
-53	5.77125	0.190156	196.569	1.75289	55.5493	-5.2346	-103.871	91.1677	-0.38	0.203907	-0.00799295	-0.0391927			466.228
-52	5.965	0.198073	191.334	1.78591	54.6063	-5.17831	-106.138	92.4344	-0.38	0.202536	-0.0079527	-0.037957			468.832
-51	6.16812	0.208646	186.156	1.81939	53.6477	-5.11983	-108.46	94.7332	-0.41	0.201163	0.00147393	0.00684446			472.221
-50	6.3825	0.219792	181.036	1.85356	52.6733	-5.05919	-111.003	97.0493	-0.48	0.199768	-0.0100927	-0.0455779			474.853
-49	6.6075	0.23	175.977	1.88821	51.6831	-4.99639	-113.406	98.7187	-0.58	0.198299	-0.00195567	-0.00858491			478.148
-48	6.8425	0.240156	170.98	1.92315	50.6767	-4.93145	-116.002	100.151	-0.63	0.196714	-0.0148604	-0.0633812			480.65
-47	7.08812	0.251458	166.049	1.95842	49.6542	-4.8644	-118.44	101.84	-0.74	0.195054	-0.00808471	-0.0334877			483.703
-46	7.34563	0.26349	161.185	1.9941	48.6154	-4.79524	-121.044	103.586	-0.91	0.193309	-0.0123959	-0.049841			486.577
-45	7.615	0.274896	156.389	2.03012	47.5602	-4.72401	-123.632	104.856	-0.93	0.191431	-0.0174361	-0.0680206			489.241
-44	7.89563	0.286771	151.665	2.06631	46.4886	-4.65071	-126.192	106.081	-0.85	0.18942	-0.023218	-0.0878406			491.67
-43	8.18938	0.301562	147.015	2.10284	45.4005	-4.57538	-128.711	108.132	-0.82	0.187362	-0.0197522	-0.0724371			494.421
-42	8.49938	0.318438	142.439	2.13999	44.2958	-4.49804	-131.331	110.629	-0.89	0.185292	-0.0174559	-0.0620236			497.419
-41	8.82625	0.335	137.941	2.17773	43.1747	-4.41872	-134.029	112.708	-1	0.18316	-0.026352	-0.0906759			500.045
-40	9.16938	0.351458	133.522	2.21587	42.0372	-4.33743	-136.635	114.458	-1.08	0.180942	-0.0260377	-0.0867244			502.816
-39	9.52937	0.368542	129.185	2.25438	40.8834	-4.25422	-139.281	116.122	-1.07	0.178626	-0.0269361	-0.0868024			505.667
-38	9.90687	0.386667	124.931	2.29323	39.7135	-4.1691	-141.943	117.821	-1.03	0.176214	-0.0390548	-0.121711			508.047
-37	10.3038	0.408229	120.762	2.33251	38.5277	-4.08212	-144.456	120.24	-0.99	0.173792	-0.0319549	-0.096261			510.909
-36	10.7244	0.433437	116.68	2.37252	37.3262	-3.9933	-147.081	123.35	-0.99	0.171419	-0.0265004	-0.0771314			514.156
-35	11.1706	0.458333	112.686	2.41329	36.1096	-3.90268	-149.783	125.97	-1.07	0.169038	-0.0326894	-0.0918887			517.253
-34	11.6406	0.48151	108.784	2.4545	34.8781	-3.81029	-152.396	127.757	-1.21	0.166574	-0.0400507	-0.108682			520.165
-33	12.1337	0.505052	104.973	2.49599	33.6324	-3.71617	-154.894	129.31	-1.26	0.164015	-0.0385377	-0.100913			523.278
-32	12.6512	0.530156	101.257	2.53776	32.3731	-3.62036	-157.374	130.932	-1.17	0.161371	-0.0485522	-0.122636			526.124
-31	13.195	0.558125	97.6368	2.57984	31.1011	-3.52289	-159.68	132.911	-1.06	0.158694	-0.0495541	-0.120692			529.074
-30	13.7687	0.590208	94.1139	2.6224	29.8171	-3.4238	-161.9	135.48	-1.06	0.156052	-0.0419097	-0.0983905			532.444
-29	14.3762	0.625	90.6901	2.66558	28.5224	-3.32315	-164.112	138.247	-1.14	0.153466	-0.0459737	-0.104005			535.794
-28	15.0188	0.65974	87.3669	2.7093	27.2181	-3.22096	-166.154	140.584	-1.22	0.150909	-0.0411177	-0.0896107			539.435
-27	15.695	0.691927	84.146	2.75334	25.9057	-3.11728	-168.096	142.007	-1.34	0.1483	-0.0476284	-0.0999732			542.972
-26	16.4019	0.72151	81.0287	2.7974	24.5868	-3.01215	-169.782	142.593	-1.49	0.145581	-0.0647861	-0.13095			546.072
-25	17.1381	0.751667	78.0166	2.84131	23.2633	-2.90563	-171.072	143.03	-1.66	0.142777	-0.0618136	-0.120297			549.38
-24	17.9056	0.783542	75.1109	2.88511	21.9372	-2.79775	-172.129	143.543	-1.78	0.139918	-0.0693363	-0.129912			552.569
-23	18.705	0.81474	72.3132	2.92879	20.6109	-2.68857	-172.809	143.699	-1.9	0.137007	-0.0764624	-0.137927			555.651
-22	19.5344	0.84349	69.6246	2.97218	19.2872	-2.57813	-173.07	143.238	-2.08	0.134024	-0.082719	-0.143665			558.65
-21	20.3912	0.869896	67.0465	3.01511	17.9689	-2.46649	-172.869	142.252	-2.23	0.130962	-0.0975618	-0.16317			561.333
-20	21.2737	0.895052	64.58	3.05747	16.6594	-2.35368	-172.086	140.982	-2.34	0.127852	-0.0998963	-0.160928			564.026
-19	22.1813	0.919948	62.2263	3.09925	15.3622	-2.23977	-170.767	139.622	-2.34	0.124737	-0.109512	-0.169988			566.533
-18	23.1138	0.945104	59.9865	3.14043	14.0815	-2.1248	-168.798	138.277	-2.22	0.121685	-0.105174	-0.157379	-0.157379	-0.222447	569.176
-17	24.0719	0.971823	57.8617	3.18104	12.8215	-2.00884	-166.217	137.15	-2.11	0.118779	-0.106514	-0.153738	-0.311117	-0.439747	571.794
-16	25.0575	0.99974	55.8529	3.22117	11.5869	-1.89192	-162.919	136.191	-2.12	0.116106	-0.0821717	-0.114486	-0.425603	-0.601567	574.928
-15	26.0694	1.02188	53.961	3.26076	10.383	-1.7741	-158.997	134.491	-2.33	0.113655	-0.072059	-0.0969956	-0.522599	-0.738665	578.216
-14	27.0969	1.02969	52.1869	3.29942	9.21497	-1.65545	-154.284	131.064	-2.57	0.111333	-0.0842774	-0.109713	-0.632311	-0.893738	581.154
-13	28.1244	1.02323	50.5314	3.33664	8.08872	-1.536	-148.593	126.11	-2.63	0.109085	-0.0866297	-0.109197	-0.741509	-1.04808	583.92
-12	29.1412	1.01021	48.9954	3.37215	7.01023	-1.41583	-141.934	120.721	-2.4	0.106964	-0.0882805	-0.107896	-0.849405	-1.20059	586.499
-11	30.1456	0.999323	47.5796	3.40604	5.98574	-1.29499	-134.273	115.969	-1.84	0.105133	-0.068115	-0.080844	-0.930249	-1.31486	589.27
-10	31.1444	0.999479	46.2846	3.43863	5.02163	-1.17353	-125.675	112.83	-0.5	0.103849	-0.0158745	-0.0183282	-0.948577	-1.34076	592.773
-9	32.1575	1.03255	45.1111	3.47065	4.12436	-1.05151	-116.223	113.609	2.82	0.103587	0.0583557	0.0656675	-0.882909	-1.24794	597.33
-8	33.2425	1.15865	44.0596	3.50383	3.30034	-0.928986	-105.94	124.511	9.93	0.105445	0.27482	0.302046	-0.580863	-0.821018	605.367
-7	34.54	1.48255	43.1306	3.54212	2.55579	-0.806021	-95.1603	155.959	21.27	0.111524	0.750846	0.80783	0.226967	0.320806	621.221
-6	36.3006	2.10474	42.3246	3.59183	1.89669	-0.682671	-84.2833	217.274	34.55	0.124824	1.64282	1.73447	1.96144	2.77239	651.721
-5	38.8319	3.00734	41.6419	3.65924	1.32857	-0.558995	-73.5894	305.443	42.79	0.148009	2.87782	2.98936	4.95081	6.99769	702.264
-4	42.3206	3.94755	41.0829	3.74527	0.856386	-0.435051	-62.5541	395.553	42.1	0.181309	4.08989	4.19138	9.14218	12.922	772.105
-3	46.6119	4.52286	40.6478	3.84186	0.484431	-0.3109	-49.6746	448.402	33.41	0.221181	4.50195	4.56481	13.707	19.3741	847.833
-2	51.17	4.45479	40.3369	3.93515	0.216175	-0.186599	-32.9908	438.275	25.49	0.26171	4.16117	4.18699	17.894	25.2922	917.123
-1	55.3525	3.8401	40.1503	4.01372	0.0541759	-0.0622097	-11.9529	376.052	21.07	0.29812	3.1516	3.15649	21.0505	29.7537	969.133
0	58.7881	3.04714	40.0881	4.07394	0	0.0622097	12.6503	297.936	18.88	0.329178	2.7845	2.7845	23.835	33.6894	1014.47
1	61.4756	2.3726	40.1503	4.11864	0.0541759	0.186599	39.6583	232.344	19.09	0.356379	2.29715	2.30072	26.1357	36.9414	1051.17
2	63.5894	1.88703	40.3369	4.15245	0.216175	0.3109	68.1503	185.651	18.45	0.381759	2.32882	2.34327	28.479	40.2535	1087.86
3	65.2913	1.52812	40.6478	4.17886	0.484431	0.435051	97.9381	151.5	19.37	0.406703	2.22534	2.25641	30.7354	43.4428	1122.35
4	66.6688	1.23281	41.0829	4.19974	0.856386	0.558995	128.455	123.53	20.76	0.431901	2.15934	2.21292	32.9483	46.5706	1155.32
5	67.7731	0.986094	41.6419	4.21617	1.32857	0.682671	159.316	100.153	21.6	0.457848	2.26541	2.35321	35.3015	49.8968	1189.84
6	68.6506	0.770469	42.3246	4.22903	1.89669	0.806021	190.598	79.536	22.3	0.484861	2.27246	2.39923	37.7008	53.288	1224.31
7	69.3131	0.549219	43.1306	4.23863	2.55579	0.928986	221.815	57.7759	22.83	0.512821	2.26505	2.43695	40.1377	56.7325	1258.61
8	69.7431	0.307656	44.0596	4.24482	3.30034	1.05151	252.661	33.0615	22.72	0.541393	2.20981	2.42873	42.5664	60.1653	1291.97
9	69.9225	0.0473438	45.1111	4.24739	4.12436	1.17353	282.707	5.20909	22.62	0.570185	2.15303	2.4228	44.9892	63.5898	1324.44
10	69.8338	-0.226927	46.2846	4.24612	5.02163	1.29499	311.7	-25.6176	22.74	0.598793	1.97302	2.27799	47.2672	66.8097	1353.71
11	69.47	-0.496823	47.5796	4.2409	5.98574	1.41583	338.84	-57.6552	22.44	0.626911	1.88456	2.23673	49.504	69.9712	1381.58
12	68.8462	-0.746146	48.9954	4.23188	7.01023	1.536	364.324	-89.1652	22.1	0.654427	1.73057	2.11509	51.6191	72.9607	1406.71
13	67.9844	-0.975312	50.5314	4.21928	8.08872	1.65545	387.644	-120.205	21.73	0.681171	1.6091	2.02829	53.6473	75.8276	1429.75
14	66.9025	-1.18495	52.1869	4.20324	9.21497	1.7741	408.84	-150.826	21.35	0.706973	1.43249	1.86482	55.5122	78.4634	1449.46
15	65.6238	-1.36672	53.961	4.18394	10.383	1.89192	427.467	-179.877	21.12	0.731732	1.31996	1.77674	57.2889	80.9747	1467.16
16	64.1806	-1.51292	55.8529	4.1617	11.5869	2.00884	443.867	-206.099	21.11	0.755508	1.17607	1.63856	58.9275	83.2908	1482.08
17	62.61	-1.62203	57.8617	4.13693	12.8215	2.1248	457.8	-228.911	20.96	0.778397	1.09154	1.57549	60.503	85.5176	1495.55
18	60.9475	-1.69781	59.9865	4.11001	14.0815	2.23977	469.706	-248.405	20.88	0.800527	0.991183	1.48317	61.9861	87.614	1507.12
19	59.2231	-1.74714	62.2263	4.08131	15.3622	2.35368	479.511	-265.165	20.63	0.821962	0.916418	1.4225	63.4086	89.6246	1517.4
20	57.4594	-1.77813	64.58	4.05108	16.6594	2.46649	487.478	-280.076	20.21	0.842702	0.840472	1.35396	64.7626	91.5384	1526.28
21	55.6706	-1.79844	67.0465	4.01945	17.9689	2.57813	493.674	-294.095	19.62	0.86266	0.755182	1.26302	66.0256	93.3236	1533.45
22	53.865	-1.81177	69.6246	3.98648	19.2872	2.68857	498.086	-307.668	18.91	0.881702	0.671834	1.16683	67.1924	94.9729	1538.86
23	52.0494	-1.81823	72.3132	3.95219	20.6109	2.79775	500.801	-320.688	18.01	0.899713	0.592076	1.06802	68.2605	96.4825	1542.5
24	50.2306	-1.81839	75.1109	3.91662	21.9372	2.90563	501.925	-333.123	17.04	0.916593	0.507453	0.950786	69.2113	97.8263	1544.12
25	48.4144	-1.81344	78.0166	3.8798	23.2633	3.01215	501.473	-345.069	16.07	0.932234	0.428934	0.834759	70.046	99.0062	1543.78
26	46.6056	-1.80318	81.0287	3.84172	24.5868	3.11728	499.57	-356.364	15.16	0.946554	0.347845	0.703087	70.7491	100	1541.24
27	44.8106	-1.78516	84.146	3.80245	25.9057	3.22096	496.247	-366.375	14.33	0.959541	0.274948	0.577122			1536.66
28	43.0388	-1.75646	87.3669	3.7621	27.2181	3.32315	491.649	-374.284	13.55	0.971278	0.221361	0.482428			1530.59
29	41.3013	-1.71672	90.6901	3.72089	28.5224	3.4238	486.053	-379.73	12.84	0.98191	0.16856	0.381328			1522.96
30	39.6081	-1.66839	94.1139	3.67903	29.8171	3.52289	479.523	-382.971	12.22	0.991565	0.13701	0.321656			1514.5
31	37.9663	-1.6149	97.6368	3.6367	31.1011	3.62036	472.372	-384.569	11.54	1.00035	0.0979906	0.238661			1504.84
32	36.3794	-1.55844	101.257	3.594	32.3731	3.71617	464.553	-384.885	10.81	1.00831	0.0713554	0.180234			1494.4
33	34.85	-1.5	104.973	3.55105	33.6324	3.81029	456.27	-384.049	10.14	1.01553	0.0477869	0.125133			1483.27
34	33.3794	-1.44161	108.784	3.50794	34.8781	3.90268	447.604	-382.498	9.44	1.02205	0.0274636	0.0745256			1471.52
35	31.9663	-1.38505	112.686	3.46468	36.1096	3.9933	438.634	-380.674	8.76	1.02784	0.000516878	0.00145293			1458.79
36	30.6088	-1.3301	116.68	3.42129	37.3262	4.08212	429.298	-378.527	8.14	1.03292	-0.0133832	-0.0389527			1445.64
37	29.3056	-1.27651	120.762	3.37778	38.5277	4.1691	419.806	-375.984	7.61	1.0373	-0.0337488	-0.101665			1431.7
38	28.0556	-1.22339	124.931	3.33419	39.7135	4.25422	410.089	-372.777	7.2	1.04103	-0.0509627	-0.15882			1417.07
39	26.8594	-1.16839	129.185	3.29061	40.8834	4.33743	400.21	-368.141	6.82	1.04424	-0.0550062	-0.177259			1402.42
40	25.7194	-1.11146	133.522	3.24724	42.0372	4.41872	390.387	-361.963	6.43	1.04708	-0.055482	-0.184795			1387.92
41	24.6363	-1.05521	137.941	3.20422	43.1747	4.49804	380.689	-355.016	6.05	1.04965	-0.0624262	-0.214805			1373.2
42	23.6081	-1.00156	142.439	3.16159	44.2958	4.57538	371.028	-347.956	5.65	1.05196	-0.0562768	-0.19996			1359
43	22.6319	-0.951771	147.015	3.11936	45.4005	4.65071	361.622	-341.279	5.24	1.05399	-0.0666975	-0.244599			1344.33
44	21.7031	-0.906667	151.665	3.07746	46.4886	4.72401	352.213	-335.39	4.84	1.05567	-0.0645126	-0.24407			1329.93
45	20.8175	-0.864844	156.389	3.03579	47.5602	4.79524	343.012	-329.884	4.45	1.05699	-0.0793977	-0.309742			1314.7
46	19.9731	-0.823594	161.185	2.99439	48.6154	4.8644	333.739	-323.782	4.07	1.05798	-0.0721518	-0.290105			1300.06
47	19.17	-0.783021	166.049	2.95335	49.6542	4.93145	324.772	-317.121	3.71	1.05875	-0.0720969	-0.298632			1285.55
48	18.4062	-0.745208	170.98	2.91269	50.6767	4.99639	315.99	-310.771	3.37	1.05927	-0.0796648	-0.339779			1270.59
49	17.6788	-0.709948	175.977	2.87236	51.6831	5.05919	307.26	-304.718	3.05	1.05952	-0.0752679	-0.330407			1256.05
50	16.9856	-0.676667	181.036	2.83237	52.6733	5.11983	298.795	-298.783	2.65	1.05952	-0.0786138	-0.355016			1241.34
51	16.3244	-0.646719	186.156	2.79266	53.6477	5.17831	290.454	-293.635	2.17	1.05921	-0.0801079	-0.371994			1226.59
52	15.6913	-0.619896	191.334	2.7531	54.6063	5.2346	282.27	-289.286	1.8	1.0585	-0.0898034	-0.428617			1211.12
53	15.0844	-0.59349	196.569	2.71366	55.5493	5.2887	274.093	-284.54	1.54	1.05746	-0.0880809	-0.431897			1195.84
54	14.5044	-0.566458	201.857	2.67445	56.4769	5.3406	266.13	-278.887	1.31	1.05618	-0.0846579	-0.426281			1180.89
55	13.9513	-0.540104	207.198	2.63557	57.3893	5.39029	258.41	-272.948	1.04	1.05473	-0.0895893	-0.463048			1165.54
56	13.4238	-0.515104	212.588	2.59703	58.2866	5.43775	250.775	-267.086	0.72	1.0531	-0.0832408	-0.441428			1150.79
57	12.9206	-0.491406	218.026	2.55882	59.169	5.48299	243.433	-261.316	0.56	1.05131	-0.0853459	-0.464168			1135.86
58	12.4406	-0.468594	223.509	2.52097	60.0368	5.526	236.22	-255.451	0.4	1.04939	-0.0862596	-0.480936			1120.87
59	11.9831	-0.446562	229.035	2.4835	60.8901	5.56677	229.157	-249.46	0.1	1.04736	-0.0760206	-0.434327			1106.87
60	11.5469	-0.426563	234.602	2.44641	61.7291	5.6053	222.454	-244.079	-0.13	1.04519	-0.0843763	-0.493783			1092.07
61	11.1294	-0.408594	240.207	2.40959	62.5541	5.64159	215.746	-239.383	-0.32	1.04283	-0.0819511	-0.491049			1077.51
62	10.7294	-0.391458	245.849	2.37299	63.3651	5.67565	209.24	-234.731	-0.45	1.04028	-0.0784866	-0.481335			1063.31
63	10.3462	-0.375052	251.524	2.33662	64.1625	5.70747	202.955	-230.085	-0.55	1.03757	-0.0840195	-0.527162			1048.53
64	9.97937	-0.358281	257.232	2.30052	64.9465	5.73705	196.707	-224.784	-0.63	1.03476	-0.0788577	-0.506003			1034.28
65	9.63	-0.340156	262.969	2.26488	65.7172	5.76441	190.706	-218.172	-0.7	1.03201	-0.0727555	-0.477259			1020.7
66	9.29875	-0.323073	268.733	2.22988	66.4747	5.78954	184.967	-211.757	-0.8	1.02934	-0.0657475	-0.440742			1007.89
67	8.98312	-0.308594	274.523	2.19535	67.2195	5.81246	179.503	-206.624	-0.9	1.02662	-0.0778677	-0.533237			993.703
68	8.68125	-0.294948	280.335	2.16117	67.9515	5.83317	173.924	-201.669	-0.97	1.02385	-0.0596576	-0.417184			981.62
69	8.39313	-0.281458	286.168	2.12741	68.671	5.85167	168.841	-196.45	-1.03	1.02109	-0.0703743	-0.502366			968.263
70	8.11812	-0.268646	292.02	2.0941	69.3782	5.86799	163.661	-191.341	-1.08	1.01832	-0.0607992	-0.442889			956.054
71	7.85562	-0.256406	297.888	2.06123	70.0733	5.88213	158.796	-186.294	-1.13	1.01557	-0.0604553	-0.449233			943.884
72	7.605	-0.245156	303.77	2.02881	70.7565	5.89411	154.052	-181.637	-1.18	1.01281	-0.0596106	-0.451703			931.813
73	7.365	-0.234948	309.664	1.99674	71.4279	5.90393	149.436	-177.451	-1.21	1.01001	-0.0582826	-0.450209			919.904
74	7.135	-0.225	315.568	1.96501	72.0878	5.91162	144.954	-173.178	-1.26	1.00719	-0.0564885	-0.44467			908.221
75	6.915	-0.214948	321.48	1.93369	72.7362	5.91719	140.614	-168.54	-1.33	1.00439	-0.0542449	-0.435008			896.828
76	6.705	-0.205156	327.397	1.90285	73.3734	5.92066	136.421	-163.823	-1.39	1.00165	-0.0515683	-0.421155			885.791
77	6.50437	-0.196406	333.318	1.87248	73.9996	5.92204	132.379	-159.672	-1.44	0.998925	-0.0484744	-0.403047			875.177
78	6.31187	-0.188594	339.24	1.84243	74.6149	5.92135	128.495	-156.045	-1.64	0.99617	-0.0549787	-0.465249			863.64
79	6.12688	-0.181615	345.161	1.81268	75.2195	5.91862	124.568	-152.893	-2.09	0.993338	-0.0413066	-0.355652			854.048
80	5.94812	-0.176458	351.08	1.78308	75.8135	5.91387	121.011	-151.1	-2.4	0.990329	-0.0570484	-0.499613			842.163
81	5.77375	-0.172083	356.994	1.75332	76.3971	5.90711	117.216	-149.836	-2.22	0.987067	-0.0528385	-0.470539			830.875
82	5.60438	-0.16625	362.901	1.72355	76.9705	5.89837	113.594	-147.152	-1.67	0.983711	-0.0482705	-0.436973			820.254
83	5.44188	-0.158385	368.799	1.69412	77.5338	5.88768	110.148	-142.469	-1.39	0.980479	-0.0533583	-0.490881			808.839
84	5.28813	-0.148594	374.687	1.66546	78.0872	5.87505	106.679	-135.795	-1.78	0.977567	-0.0383078	-0.358046			799.738
85	5.14438	-0.139688	380.562	1.6379	78.6308	5.86051	103.594	-129.658	-2.2	0.974961	-0.0327434	-0.310838			791.516
86	5.0075	-0.135208	386.422	1.61094	79.1647	5.84409	100.691	-127.433	-2.28	0.972287	-0.046874	-0.451834			781.034
87	4.87312	-0.133438	392.266	1.58374	79.6891	5.82582	97.571	-127.666	-2.41	0.969277	-0.0410771	-0.401943			771.475
88	4.74063	-0.131406	398.092	1.55617	80.2042	5.80571	94.6388	-127.59	-2.39	0.965982	-0.0449864	-0.446734			761.259
89	4.61063	-0.128438	403.898	1.52836	80.7101	5.78381	91.6959	-126.526	-2.33	0.962499	-0.0487902	-0.491574			750.385
90	4.48438	-0.123333	409.682	1.5006	81.2068	5.76013	88.7453	-123.238	-2.4	0.95905	-0.0424907	-0.434235			740.553
91	4.36438	-0.116615	415.442	1.47347	81.6946	5.73471	85.9871	-118.162	-2.52	0.955832	-0.0359199	-0.372246			731.834
92	4.25063	-0.111771	421.177	1.44707	82.1736	5.70757	83.4211	-114.818	-2.82	0.952693	-0.0390893	-0.410683			722.554
93	4.14	-0.109948	426.884	1.4207	82.6439	5.67875	80.8516	-114.476	-2.91	0.94933	-0.0421736	-0.449092			712.712
94	4.03062	-0.108385	432.563	1.39392	83.1056	5.64828	78.281	-114.35	-2.73	0.945723	-0.0451746	-0.487447			702.311
95	3.92375	-0.104896	438.211	1.36705	83.5589	5.61618	75.7116	-112.113	-2.66	0.942083	-0.0380939	-0.416412			693.166
96	3.82125	-0.1	443.827	1.34058	84.0038	5.58249	73.3376	-108.251	-2.6	0.938592	-0.0407781	-0.451467			683.511
97	3.72375	-0.0951563	449.41	1.31473	84.4405	5.54724	70.9668	-104.303	-2.53	0.935258	-0.0333897	-0.374317			675.207
98	3.63063	-0.0914583	454.957	1.2894	84.8691	5.51046	68.7907	-101.487	-2.39	0.931989	-0.0357808	-0.406073			666.441
99	3.54063	-0.0885417	460.468	1.2643	85.2898	5.47218	66.6192	-99.4404	-2.18	0.928706	-0.0381075	-0.437718			657.217
100	3.45375	-0.0848437	465.94	1.23946	85.7025	5.43244	64.4539	-96.4197	-1.96	0.92551	-0.0303714	-0.353003			649.462
101	3.37125	-0.08	471.372	1.21528	86.1075	5.39127	62.4821	-91.9751	-1.84	0.922561	-0.0324324	-0.381353			641.296
102	3.29375	-0.0751042	476.764	1.19203	86.5048	5.34869	60.5172	-87.334	-2.01	0.919879	-0.0244382	-0.290641			634.693
103	3.22063	-0.0716146	482.112	1.16958	86.8946	5.30475	58.743	-84.2104	-2.2	0.917332	-0.0262541	-0.31574			627.727
104	3.15	-0.0700521	487.417	1.1474	87.277	5.25947	56.9755	-83.2794	-2.05	0.914702	-0.0280222	-0.340712			620.4
105	3.08063	-0.0682292	492.676	1.12513	87.6519	5.21289	55.216	-81.9876	-1.36	0.912025	-0.0297435	-0.365542			612.716
106	3.01438	-0.0633333	497.889	1.10339	88.0197	5.16504	53.4658	-76.9097	-0.97	0.90968	-0.0214187	-0.266018			606.731
107	2.95438	-0.0567708	503.054	1.08329	88.3802	5.11596	51.902	-69.6556	-1.25	0.907905	-0.0129232	-0.16217			602.514
108	2.9	-0.0532292	508.17	1.06471	88.7338	5.06567	50.5208	-65.9743	-1.36	0.906359	-0.0142653	-0.180831			598.028
109	2.84688	-0.0534896	513.236	1.04622	89.0803	5.01422	49.1455	-66.958	-1.41	0.904578	-0.0255736	-0.327411			591.158
110	2.79313	-0.0532292	518.25	1.02716	89.42	4.96162	47.6062	-67.283	-1.17	0.90261	-0.0169673	-0.219349			586.122
111	2.74125	-0.0498958	523.212	1.00841	89.7529	4.90793	46.247	-63.6734	-0.81	0.900868	-0.0182078	-0.23764			580.824
112	2.69375	-0.0451563	528.12	0.990934	90.0791	4.85316	44.8964	-58.1656	-0.89	0.899541	-0.00941661	-0.124054			577.445
113	2.65062	-0.0415104	532.973	0.974795	90.3987	4.79735	43.7202	-53.9608	-1.01	0.898517	-0.0104828	-0.13937			573.848
114	2.61	-0.0403125	537.77	0.95935	90.7118	4.74053	42.5503	-52.8753	-1.27	0.897484	-0.0115231	-0.154579			570.034
115	2.56937	-0.0413021	542.511	0.943663	91.0184	4.68273	41.3874	-54.6508	-1.08	0.896158	-0.0125378	-0.169673			566.006
116	2.5275	-0.0419271	547.194	0.927231	91.3187	4.62399	40.2321	-55.9567	-0.8	0.894586	-0.0235274	-0.321144			559.509
117	2.48625	-0.0398958	551.818	0.910776	91.6127	4.56434	38.9282	-53.6957	-0.51	0.893109	-0.00459495	-0.0632499			557.312
118	2.44813	-0.0365625	556.382	0.895322	91.9005	4.5038	37.9473	-49.6164	-0.17	0.891942	-0.0154335	-0.2142			552.651
119	2.41312	-0.0334896	560.886	0.880923	92.1822	4.44242	36.819	-45.8142	-0.06	0.891042	-0.00635071	-0.0888548			550.094
120	2.38125	-0.0299479	565.328	0.867626	92.4578	4.38021	35.8514	-41.2937	0.06	0.890498	-0.00714872	-0.100812			547.369
121	2.35312	-0.0266146	569.708	0.855744	92.7275	4.3172	34.8904	-36.9818	-0.01	0.890289	0.00207192	0.0294448			546.823
122	2.3275	-0.0251042	574.025	0.844795	92.9912	4.25344	34.0825	-35.1474	0.11	0.890183	-0.0085973	-0.123105			543.782
123	2.3025	-0.025	578.279	0.833995	93.2492	4.18894	33.1335	-35.2609	0.18	0.88997	0.000657549	0.00948528			542.958
124	2.2775	-0.0248437	582.468	0.823078	93.5013	4.12374	32.3341	-35.2944	0.19	0.889674	-0.00998215	-0.145037			539.607
125	2.25312	-0.0235417	586.592	0.812318	93.7478	4.05786	31.3989	-33.6813	0.12	0.889446	-0.000694302	-0.0101594			538.511
126	2.23062	-0.0214583	590.649	0.802282	93.9887	3.99132	30.6096	-30.9131	0.08	0.889415	-0.00130558	-0.0192361			537.287
127	2.21	-0.0201562	594.641	0.792993	94.224	3.92417	29.8246	-29.2335	0.09	0.889474	-0.00190402	-0.028243			535.939
128	2.19	-0.0199479	598.565	0.783902	94.4538	3.85642	29.0445	-29.1223	0.08	0.889467	-0.00248986	-0.0371767			534.466
129	2.17	-0.02	602.421	0.774727	94.6782	3.7881	28.2694	-29.3864	0.07	0.889355	-0.00306333	-0.0460339			532.869
130	2.15	-0.0200521	606.209	0.765468	94.8972	3.71923	27.4996	-29.6482	0.08	0.88914	-0.00362465	-0.0548117			531.151
131	2.13	-0.0198438	609.929	0.756122	95.1109	3.64984	26.7355	-29.5202	0.12	0.888861	-0.00417405	-0.0635069			529.313
132	2.11062	-0.0185417	613.579	0.746984	95.3193	3.57996	25.9774	-27.7482	0.19	0.888684	-0.00471174	-0.0721167			527.354
133	2.09313	-0.0164583	617.158	0.738658	95.5226	3.5096	25.2254	-24.7741	0.19	0.88873	0.00476205	0.073312			527.816
134	2.0775	-0.0151563	620.668	0.731165	95.7207	3.43879	24.5983	-22.9439	0.13	0.888895	-0.00568404	-0.0880037			525.637
135	2.0625	-0.0149479	624.107	0.723919	95.9137	3.36755	23.8571	-22.7539	0.15	0.889005	0.00381033	0.0593206			525.908
136	2.0475	-0.015	627.474	0.71662	96.1017	3.29591	23.2362	-22.9564	0.25	0.889033	-0.00661914	-0.103605			523.512
137	2.0325	-0.0150521	630.77	0.709267	96.2848	3.22389	22.5067	-23.1571	0.42	0.888968	0.00289508	0.0455528			523.596
138	2.0175	-0.0148438	633.994	0.701859	96.4629	3.15149	21.8929	-22.9533	0.39	0.888862	-0.0075184	-0.118904			520.989
139	2.00312	-0.0135417	637.146	0.694708	96.6361	3.07876	21.1759	-21.0439	0.49	0.888875	0.00201495	0.0320248			520.889
140	1.99063	-0.0114583	640.224	0.688449	96.8046	3.0057	20.57	-17.8925	0.25	0.889143	0.00161683	0.0258215			520.704
141	1.98	-0.0101042	643.23	0.683097	96.9682	2.93233	19.967	-15.852	0.13	0.889555	0.00122533	0.019661			520.436
142	1.97	-0.0101042	646.162	0.678034	97.1271	2.85867	19.3671	-15.9242	-0.27	0.889899	0.000840316	0.0135447			520.085
143	1.95937	-0.0115104	649.021	0.672626	97.2813	2.78474	18.7705	-18.2207	-0.5	0.889954	0.000461649	0.00747403			519.652
144	1.94687	-0.0133333	651.806	0.666226	97.4309	2.71055	18.1772	-21.1969	-0.07	0.889652	-0.00991079	-0.161143			516.461
145	1.93312	-0.0135417	654.516	0.659138	97.5759	2.63613	17.4968	-21.6177	-0.2	0.88924	-0.000327258	-0.00534311			515.854
146	1.92	-0.0130208	657.153	0.652325	97.7164	2.56148	16.9133	-20.8699	-0.23	0.888844	-0.000686022	-0.0112457			515.168
147	1.90687	-0.0135417	659.714	0.645466	97.8523	2.48662	16.3335	-21.7893	-0.18	0.888299	-0.0110389	-0.181664			511.695
148	1.89312	-0.0133333	662.201	0.638229	97.9837	2.41156	15.6746	-21.535	0.08	0.887713	-0.00143149	-0.0236463			510.841
149	1.88062	-0.0115104	664.612	0.631604	98.1107	2.33633	15.1052	-18.6584	0.14	0.887357	-0.00177154	-0.0293699			509.91
150	1.87	-0.0101563	666.949	0.625938	98.2333	2.26092	14.5399	-16.5212	-0.15	0.887159	-0.00210611	-0.0350395			508.903
151	1.86	-0.00994792	669.209	0.620576	98.3516	2.18536	13.9788	-16.2372	-0.45	0.886933	-0.00243533	-0.040654			507.819
152	1.85	-0.00994792	671.395	0.615186	98.4655	2.10965	13.422	-16.2902	-0.86	0.886646	-0.0027593	-0.0462127			506.662
153	1.84	-0.0101563	673.504	0.609766	98.5751	2.0338	12.8695	-16.6836	-0.96	0.886265	-0.00307815	-0.0517147			505.43
154	1.82937	-0.0115104	675.538	0.603974	98.6804	1.95783	12.3214	-18.9652	-0.77	0.885601	-0.00339197	-0.0571591			504.125
155	1.81688	-0.0133854	677.496	0.597118	98.7815	1.88175	11.7779	-22.1185	-0.63	0.884567	-0.0137009	-0.231547			499.97
156	1.80313	-0.0133854	679.378	0.589521	98.8784	1.80556	11.1768	-22.1799	-0.61	0.883466	-0.00403809	-0.068434			498.513
157	1.79062	-0.0115104	681.183	0.582565	98.9712	1.72927	10.6451	-19.1237	-0.7	0.882618	-0.004336	-0.073678			496.987
158	1.78	-0.0101562	682.913	0.576613	99.0598	1.65289	10.1181	-16.9167	-0.72	0.881939	-0.00462932	-0.0788619			495.391
159	1.77	-0.00994792	684.566	0.57098	99.1442	1.57644	9.5959	-16.6098	-0.72	0.881237	-0.00491815	-0.0839849			493.726
160	1.76	-0.01	686.142	0.565314	99.2246	1.49991	9.07848	-16.7352	-0.79	0.880472	-0.00520259	-0.0890467			491.994
161	1.75	-0.01	687.642	0.559616	99.3009	1.42331	8.56592	-16.7718	-0.95	0.879651	-0.00548273	-0.0940467			490.195
162	1.74	-0.01	689.065	0.553885	99.3731	1.34666	8.05826	-16.8065	-0.98	0.878776	-0.00575867	-0.0989844			488.331
163	1.73	-0.01	690.412	0.548121	99.4413	1.26995	7.55556	-16.8393	-0.97	0.877848	-0.00603051	-0.10386			486.401
164	1.72	-0.01	691.682	0.542324	99.5055	1.19318	7.05783	-16.8703	-1.06	0.876866	-0.00629833	-0.108672			484.407
165	1.71	-0.01	692.875	0.536493	99.5657	1.11638	6.56513	-16.8994	-1.19	0.875833	-0.00656223	-0.11342			482.35
166	1.7	-0.00994792	693.991	0.530628	99.622	1.03954	6.07748	-16.8385	-1.3	0.874757	-0.0068223	-0.118105			480.231
167	1.69	-0.0101562	695.031	0.524729	99.6743	0.962656	5.59491	-17.2168	-1.39	0.873595	-0.00707862	-0.122726			478.051
168	1.67937	-0.0115104	695.994	0.518422	99.7226	0.885745	5.11744	-19.5395	-1.55	0.872153	-0.00733129	-0.127283			475.81
169	1.66687	-0.0133333	696.879	0.510951	99.7671	0.808806	4.64511	-22.6627	-1.86	0.870351	-0.0175804	-0.305612			470.657
170	1.65312	-0.0135417	697.688	0.502667	99.8076	0.731843	4.15277	-23.0436	-2.14	0.868462	-0.00783908	-0.13643			468.296
171	1.64	-0.0129688	698.42	0.494696	99.8442	0.654859	3.69341	-22.0918	-2.34	0.866622	-0.00807988	-0.140769			465.877
172	1.62687	-0.0136979	699.075	0.486661	99.877	0.577857	3.23924	-23.3558	-2.43	0.86461	-0.0183174	-0.319426			460.541
173	1.6125	-0.0147917	699.653	0.477786	99.9059	0.500839	2.77306	-25.2415	-2.31	0.862363	-0.00856053	-0.149406			458.008
174	1.5975	-0.0150521	700.154	0.46844	99.9309	0.423808	2.33198	-25.7043	-1.92	0.860026	-0.0187902	-0.328178			452.556
175	1.5825	-0.0151042	700.577	0.459006	99.952	0.346767	1.88421	-25.8089	-1.52	0.857634	-0.00902297	-0.157685			449.915
176	1.5675	-0.0146875	700.924	0.449482	99.9693	0.269716	1.45627	-25.1093	-1.29	0.855268	-0.0192452	-0.336494			444.354
177	1.55375	-0.0120312	701.194	0.440671	99.9827	0.192659	1.02697	-20.5762	-1.36	0.853313	-0.00946782	-0.165605			441.609
178	1.54375	-0.00802083	701.387	0.434215	99.9923	0.115597	0.612214	-13.7212	-1.66	0.852003	0.000317205	0.00554986			441.682
179	1.53687	-0.00692708	701.502	0.429751	99.9981	0.0385327	0.204073	-11.8521	-2	0.850838	-0.00989427	-0.17314			438.838
180	1.52875	-0.00989583	701.541	0.42445	100	-0.0385327	-0.202748	-16.9325	-2.49	0.849124	-0.0101051	-0.176838			435.945
181	1.51687	-0.0133333	701.502	0.416652	99.9981	-0.115597	-0.604264	-22.8131	-3.07	0.846783	-0.0203132	-0.35546
182	1.5025	-0.0150521	701.387	0.40713	99.9923	-0.192659	-0.993839	-25.7496	-3.69	0.844108	-0.0105152	-0.183975
183	1.48687	-0.0165104	701.194	0.396677	99.9827	-0.269716	-1.38206	-28.2366	-3.59	0.841146	-0.0207167	-0.362363
184	1.46938	-0.0185938	700.924	0.384837	99.9693	-0.346767	-1.75303	-31.7873	-3.12	0.837792	-0.0209096	-0.365595
185	1.45	-0.0196875	700.577	0.371564	99.952	-0.423808	-2.11336	-33.6405	-2.84	0.834217	-0.0210972	-0.368693
186	1.43063	-0.0185938	700.154	0.358111	99.9309	-0.500839	-2.46303	-31.7524	-2.75	0.830795	-0.0212797	-0.371657
187	1.41312	-0.0164583	699.653	0.345804	99.9059	-0.577857	-2.80204	-28.0857	-2.86	0.827707	-0.011457	-0.199958
188	1.3975	-0.0151042	699.075	0.334685	99.877	-0.654859	-3.15291	-25.7535	-2.99	0.824816	-0.021641	-0.377386
189	1.3825	-0.0151042	698.42	0.323893	99.8442	-0.731843	-3.47322	-25.7294	-3.2	0.821896	-0.0118097	-0.20575
190	1.36688	-0.0164583	697.688	0.312527	99.8076	-0.808806	-3.81066	-28.0068	-3.53	0.818714	-0.0219878	-0.382673
191	1.34938	-0.0185417	696.879	0.299642	99.7671	-0.885745	-4.11223	-31.5154	-3.84	0.815151	-0.0221479	-0.385012
192	1.33	-0.0198958	695.994	0.285179	99.7226	-0.962656	-4.40309	-33.7741	-3.86	0.811333	-0.0223031	-0.387216
193	1.31	-0.0199479	695.031	0.270027	99.6743	-1.03954	-4.68323	-33.8157	-3.32	0.807484	-0.0224533	-0.389286
194	1.29062	-0.0183854	693.991	0.255127	99.622	-1.11638	-4.95264	-31.1203	-2.69	0.803876	-0.0225986	-0.391219
195	1.27375	-0.0149479	692.875	0.241965	99.5657	-1.19318	-5.21131	-25.2611	-2.17	0.800829	-0.0127391	-0.22018
196	1.26063	-0.0117188	691.682	0.231608	99.5055	-1.26995	-5.50289	-19.7699	-3.03	0.798302	-0.0128977	-0.222538
197	1.24937	-0.0117188	690.412	0.222643	99.4413	-1.34666	-5.78898	-19.7336	-3.96	0.795749	-0.0130544	-0.224827
198	1.23625	-0.015	689.065	0.212083	99.3731	-1.42331	-6.06956	-25.2097	-3.67	0.792622	-0.0232091	-0.398936
199	1.21938	-0.0182292	687.642	0.198338	99.3009	-1.49991	-6.29304	-30.5735	-3.55	0.788935	-0.0233346	-0.400264
200	1.20063	-0.0184375	686.142	0.182842	99.2246	-1.57644	-6.50569	-30.8555	-3.31	0.785199	-0.0234552	-0.401456
201	1.18312	-0.0165104	684.566	0.168159	99.1442	-1.65289	-6.70753	-27.567	-3.12	0.781771	-0.0135711	-0.231747
202	1.1675	-0.0151563	682.913	0.154865	99.0598	-1.72927	-6.95799	-25.2449	-3.01	0.778551	-0.0237139	-0.403973
203	1.1525	-0.015	681.183	0.141933	98.9712	-1.80556	-7.14075	-24.9213	-2.88	0.775345	-0.0138217	-0.23486
204	1.1375	-0.0147917	679.378	0.128833	98.8784	-1.88175	-7.37736	-24.5101	-2.91	0.772156	-0.0239593	-0.406041
205	1.12313	-0.0136458	677.496	0.116115	98.7815	-1.95783	-7.54099	-22.5488	-3.13	0.769147	-0.0140589	-0.237598
206	1.11	-0.013125	675.538	0.10436	98.6804	-2.0338	-7.76366	-21.6255	-3.34	0.766208	-0.0141915	-0.239145
207	1.09625	-0.015	673.504	0.0918953	98.5751	-2.10965	-7.98063	-24.6404	-3.49	0.762946	-0.0243222	-0.408627
208	1.08	-0.016875	671.395	0.076961	98.4655	-2.18536	-8.11673	-27.6336	-3.52	0.759371	-0.0244103	-0.408824
209	1.06313	-0.0163542	669.209	0.0612127	98.3516	-2.26092	-8.24188	-26.6936	-3.48	0.755878	-0.0144936	-0.241948
210	1.0475	-0.0152083	666.949	0.0464064	98.2333	-2.33633	-8.43642	-24.7395	-3.38	0.75256	-0.0246159	-0.409536
211	1.0325	-0.0149479	664.612	0.031983	98.1107	-2.41156	-8.54223	-24.2307	-3.25	0.749283	-0.0146909	-0.243557
212	1.0175	-0.015	662.201	0.0173486	97.9837	-2.48662	-8.72258	-24.2269	-3.11	0.745988	-0.024808	-0.409795
213	1.0025	-0.0150521	659.714	0.00249688	97.8523	-2.56148	-8.80899	-24.2197	-2.98	0.742685	-0.0148747	-0.244787
214	0.9875	-0.0147917	657.153	-0.0125788	97.7164	-2.63613	-8.97505	-23.7082	-2.87	0.739416	-0.0249867	-0.409599
215	0.973125	-0.0136979	654.516	-0.0272427	97.5759	-2.71055	-9.04201	-21.8671	-2.96	0.736326	-0.0150448	-0.245636
216	0.96	-0.0129688	651.806	-0.040822	97.4309	-2.78474	-9.19372	-20.6173	-3.01	0.733344	-0.0151516	-0.246354
217	0.946875	-0.0135938	649.021	-0.0545882	97.2813	-2.85867	-9.33948	-21.5186	-2.73	0.730259	-0.0252565	-0.408899
218	0.933125	-0.0131771	646.162	-0.0692161	97.1271	-2.93233	-9.37844	-20.7672	-2.07	0.727244	-0.0153026	-0.246655
219	0.92125	-0.00994792	643.23	-0.0820238	96.9682	-3.0057	-9.50973	-15.6068	-1.96	0.724732	-0.0154021	-0.247133
220	0.913125	-0.00692708	640.224	-0.0908825	96.8046	-3.07876	-9.63501	-10.8168	-2.83	0.722687	-0.00549984	-0.0878348
221	0.90625	-0.00807292	637.146	-0.0984401	96.6361	-3.15149	-9.86264	-12.5454	-3.18	0.720446	-0.0156579	-0.24886
222	0.89625	-0.0119271	633.994	-0.109536	96.4629	-3.22389	-9.97832	-18.4432	-2.76	0.717604	-0.0257536	-0.407293
223	0.883125	-0.0130729	630.77	-0.124289	96.2848	-3.29591	-9.97456	-20.1122	-2.14	0.714596	-0.0157817	-0.248319
224	0.87125	-0.0101042	627.474	-0.137826	96.1017	-3.36755	-10.0756	-15.4637	-1.57	0.712042	-0.0158719	-0.248433
225	0.863125	-0.00666667	624.107	-0.147196	95.9137	-3.43879	-10.1704	-10.1481	-1.34	0.71001	-0.00596012	-0.0927894
226	0.8575	-0.00489583	620.668	-0.153734	95.7207	-3.5096	-10.3798	-7.41143	-1.54	0.708231	-0.0161175	-0.249541
227	0.853125	-0.00359375	617.158	-0.158849	95.5226	-3.57996	-10.4648	-5.40954	-1.91	0.706643	-0.00620373	-0.0955066
228	0.85	-0.00307292	613.579	-0.162519	95.3193	-3.64984	-10.6691	-4.59872	-2.22	0.705117	-0.0063628	-0.0973873
229	0.84625	-0.00520833	609.929	-0.16694	95.1109	-3.71923	-10.8719	-7.74808	-2.27	0.703255	-0.0165237	-0.251403
230	0.839375	-0.00822917	606.209	-0.175098	94.8972	-3.7881	-10.943	-12.1673	-2.01	0.700943	-0.0166077	-0.25114
231	0.830625	-0.00828125	602.421	-0.185577	94.6782	-3.85642	-11.0077	-12.1678	-1.39	0.698626	-0.0166898	-0.250804
232	0.82375	-0.00505208	598.565	-0.193888	94.4538	-3.92417	-11.0662	-7.37561	-1.06	0.696782	-0.00676978	-0.101081
233	0.820625	-0.00161458	594.641	-0.197689	94.224	-3.99132	-11.2555	-2.3417	-1.05	0.695422	-0.0069323	-0.102829
234	0.82	-0.000104167	590.649	-0.198451	93.9887	-4.05786	-11.4432	-0.150063	-0.96	0.694263	-0.00709675	-0.104562
235	0.82	5.20833e-05	586.592	-0.198451	93.7478	-4.12374	-11.6289	0.0745162	-1.04	0.693107	-0.00726317	-0.106279
236	0.82	2.77556e-17	582.468	-0.198451	93.5013	-4.18894	-11.8128	3.94311e-14	-1.31	0.691926	-0.00743161	-0.107979
237	0.82	2.77556e-17	578.279	-0.198451	93.2492	-4.25344	-11.9947	3.91475e-14	-1.53	0.690727	-0.00760211	-0.109662
238	0.82	5.20833e-05	574.025	-0.198451	92.9912	-4.3172	-12.1745	0.0729199	-1.47	0.689516	-0.00777471	-0.111327
239	0.82	-0.00015625	569.708	-0.198451	92.7275	-4.38021	-12.3522	-0.217114	-1.55	0.688259	-0.00794946	-0.112973
240	0.819375	-0.00151042	565.328	-0.199213	92.4578	-4.44242	-12.5276	-2.08264	-1.7	0.686798	-0.00812639	-0.114599
241	0.816875	-0.00338542	560.886	-0.202269	92.1822	-4.5038	-12.7007	-4.6313	-1.72	0.685065	-0.0183056	-0.256119
242	0.813125	-0.00338542	556.382	-0.20687	91.9005	-4.56434	-12.7145	-4.59411	-1.64	0.683334	-0.0083835	-0.116354
243	0.810625	-0.00151042	551.818	-0.20995	91.6127	-4.62399	-12.8806	-2.03286	-1.2	0.681843	-0.00856503	-0.117899
244	0.81	-0.00015625	547.194	-0.210721	91.3187	-4.68273	-13.0443	-0.208534	-1.2	0.680518	-0.0087489	-0.11942
245	0.81	5.20833e-05	542.511	-0.210721	91.0184	-4.74053	-13.2053	0.0689165	-1.46	0.679204	-0.00893515	-0.120919
246	0.81	-5.20833e-05	537.77	-0.210721	90.7118	-4.79735	-13.3635	-0.0683143	-1.34	0.677861	-0.00912385	-0.122394
247	0.81	0.00015625	532.973	-0.210721	90.3987	-4.85316	-13.519	0.203115	-0.76	0.676529	-0.00931503	-0.123844
248	0.810625	0.00151042	528.12	-0.20995	90.0791	-4.90793	-13.6716	1.94556	-0.54	0.675357	-0.00950875	-0.125268
249	0.813125	0.00338542	523.212	-0.20687	89.7529	-4.96162	-13.8211	4.32022	-1.04	0.674407	0.000294953	0.0038496
250	0.816875	0.00338542	518.25	-0.202269	89.42	-5.01422	-14.1401	4.27925	-1.34	0.673421	-0.0100263	-0.129617
251	0.819375	0.00151042	513.236	-0.199213	89.0803	-5.06567	-14.2852	1.89073	-1.35	0.672181	-0.0102304	-0.130976
252	0.82	0.000104167	508.17	-0.198451	88.7338	-5.11596	-14.427	0.129108	-1.18	0.670751	-0.0104373	-0.132306
253	0.82	0.000104167	503.054	-0.198451	88.3802	-5.16504	-14.5654	0.127809	-1.15	0.669308	-0.010647	-0.133606
254	0.820625	0.00151042	497.889	-0.197689	88.0197	-5.21289	-14.7004	1.8342	-1.34	0.668021	-0.0108596	-0.134875
255	0.823125	0.00338542	492.676	-0.194647	87.6519	-5.25947	-14.8317	4.06809	-1.48	0.666945	-0.00107514	-0.0132132
256	0.826875	0.00338542	487.417	-0.190102	87.277	-5.30475	-15.1418	4.02466	-1.41	0.665833	-0.0114314	-0.13899
257	0.829375	0.00145833	482.112	-0.187083	86.8946	-5.34869	-15.2672	1.71483	-1.1	0.664478	-0.0116557	-0.140175
258	0.83	0.0003125	476.764	-0.18633	86.5048	-5.39127	-15.3888	0.363387	-1.06	0.662975	-0.0118832	-0.141326
259	0.830625	0.00145833	471.372	-0.185577	86.1075	-5.43244	-15.5063	1.67663	-1.21	0.661592	-0.0121139	-0.14244
260	0.833125	0.00333333	465.94	-0.182572	85.7025	-5.47218	-15.6197	3.78813	-1.16	0.660409	-0.00234788	-0.0272892
261	0.836875	0.00354167	460.468	-0.178081	85.2898	-5.51046	-15.9185	3.97762	-1.21	0.659215	-0.0127368	-0.1463
262	0.84	0.00302083	454.957	-0.174353	84.8691	-5.54724	-16.0248	3.35207	-1.28	0.657948	-0.0129805	-0.147315
263	0.843125	0.00354167	449.41	-0.17064	84.4405	-5.58249	-16.1266	3.8821	-1.37	0.656723	-0.00322768	-0.036184
264	0.846875	0.00328125	443.827	-0.166202	84.0038	-5.61618	-16.4171	3.55197	-1.4	0.655437	-0.0136389	-0.151
265	0.849375	0.00166667	438.211	-0.163254	83.5589	-5.64828	-16.5109	1.78135	-1.37	0.653964	-0.0138964	-0.151904
266	0.850625	0.00166667	432.563	-0.161784	83.1056	-5.67875	-16.6	1.75839	-1.36	0.652479	-0.0141576	-0.152765
267	0.853125	0.00328125	426.884	-0.158849	82.6439	-5.70757	-16.6842	3.41638	-1.37	0.651153	-0.00442278	-0.0470966
268	0.856875	0.00354167	421.177	-0.154463	82.1736	-5.73471	-16.9608	3.63821	-1.37	0.64982	-0.0148647	-0.156172
269	0.86	0.00302083	415.442	-0.150823	81.6946	-5.76013	-17.0359	3.06093	-1.37	0.648423	-0.015141	-0.156909
270	0.863125	0.00348958	409.682	-0.147196	81.2068	-5.78381	-17.106	3.48687	-1.38	0.647061	-0.00542143	-0.0554044
271	0.866875	0.00348958	403.898	-0.14286	80.7101	-5.80571	-17.3704	3.43765	-1.39	0.645668	-0.0158887	-0.160083
272	0.87	0.00302083	398.092	-0.139262	80.2042	-5.82582	-17.4306	2.9331	-1.4	0.644218	-0.0161811	-0.160685
273	0.873125	0.00348958	392.266	-0.135677	79.6891	-5.84409	-17.4852	3.33865	-1.41	0.642803	-0.00647787	-0.0633866
274	0.876875	0.00348958	386.422	-0.131391	79.1647	-5.86051	-17.7359	3.28891	-1.45	0.641359	-0.0169721	-0.163599
275	0.88	0.00302083	380.562	-0.127833	78.6308	-5.87505	-17.7799	2.80394	-1.47	0.639861	-0.0172815	-0.164056
276	0.883125	0.00348958	374.687	-0.124289	78.0872	-5.88768	-17.8181	3.18903	-1.47	0.638398	-0.0075958	-0.0709947
277	0.886875	0.00348958	368.799	-0.120051	77.5338	-5.89837	-18.0533	3.13892	-1.44	0.636907	-0.0181185	-0.166685
278	0.89	0.00302083	362.901	-0.116534	76.9705	-5.90711	-18.0801	2.67381	-1.5	0.635366	-0.0184463	-0.166986
279	0.893125	0.00348958	356.994	-0.113029	76.3971	-5.91387	-18.1008	3.03844	-1.55	0.63386	-0.00877914	-0.0781802
280	0.896875	0.00348958	351.08	-0.108839	75.8135	-5.91862	-18.3189	2.9881	-1.51	0.632327	-0.019332	-0.169304
281	0.9	0.00302083	345.161	-0.105361	75.2195	-5.92135	-18.3273	2.54311	-1.52	0.630748	-0.0196793	-0.16944
282	0.903125	0.00348958	339.24	-0.101894	74.6149	-5.92204	-18.3294	2.88733	-1.6	0.629204	-0.010032	-0.0848944
283	0.906875	0.00348958	333.318	-0.0977507	73.9996	-5.92066	-18.5288	2.83693	-1.67	0.627635	-0.0206169	-0.171422
284	0.91	0.00302083	327.397	-0.0943107	73.3734	-5.91719	-18.5179	2.41222	-1.69	0.626024	-0.0209849	-0.171382
285	0.913125	0.00348958	321.48	-0.0908825	72.7362	-5.91162	-18.5005	2.73617	-1.54	0.624448	-0.0113587	-0.0910896
286	0.916875	0.00348958	315.568	-0.0867841	72.0878	-5.90393	-18.6795	2.68586	-1.52	0.622849	-0.0219774	-0.173003
287	0.92	0.00302083	309.664	-0.0833816	71.4279	-5.89411	-18.6484	2.28157	-1.65	0.621212	-0.0223675	-0.17278
288	0.923125	0.00348958	303.77	-0.0799906	70.7565	-5.88213	-18.6105	2.58544	-1.6	0.619609	-0.0127638	-0.0967185
289	0.926875	0.00348958	297.888	-0.0759366	70.0733	-5.86799	-18.7676	2.53538	-1.63	0.617986	-0.0234182	-0.174017
290	0.93	0.00302083	292.02	-0.0725707	69.3782	-5.85167	-18.7154	2.15157	-1.72	0.61633	-0.0238317	-0.173601
291	0.933125	0.00354167	286.168	-0.0692161	68.671	-5.83317	-18.6562	2.47198	-1.83	0.614711	-0.0142517	-0.101735
292	0.936875	0.00333333	280.335	-0.0652054	67.9515	-5.81246	-18.7898	2.27915	-1.78	0.61306	-0.0249437	-0.174431
293	0.939375	0.00145833	274.523	-0.0625405	67.2195	-5.78954	-18.7158	0.976453	-1.65	0.611286	-0.0253818	-0.173814
294	0.94	0.0003125	268.733	-0.0618754	66.4747	-5.76441	-18.6345	0.204827	-1.66	0.609443	-0.0258268	-0.173131
295	0.940625	0.00145833	262.969	-0.0612107	65.7172	-5.73705	-18.5461	0.935357	-1.69	0.607682	-0.0262787	-0.172382
296	0.943125	0.00338542	257.232	-0.0585564	64.9465	-5.70747	-18.4504	2.12399	-1.71	0.60605	-0.0167377	-0.1074
297	0.946875	0.00333333	251.524	-0.0545882	64.1625	-5.67565	-18.5428	2.04491	-1.71	0.6044	-0.0274932	-0.1725
298	0.949375	0.00166667	245.849	-0.0519514	63.3651	-5.64159	-18.4315	0.999385	-1.73	0.602657	-0.0279715	-0.171541
299	0.950625	0.00166667	240.207	-0.0506356	62.5541	-5.6053	-18.3129	0.976452	-1.72	0.600923	-0.028457	-0.170513
300	0.953125	0.00333333	234.602	-0.0480092	61.7291	-5.56677	-18.187	1.90733	-1.67	0.599295	-0.0189497	-0.110897
301	0.956875	0.00333333	229.035	-0.0440825	60.8901	-5.526	-18.2439	1.86207	-1.66	0.597657	-0.0297597	-0.170026
302	0.959375	0.00166667	223.509	-0.0414732	60.0368	-5.48299	-18.1019	0.908573	-1.66	0.595938	-0.0302723	-0.168781
303	0.960625	0.00166667	218.026	-0.0401712	59.169	-5.43775	-17.9525	0.886285	-1.71	0.594231	-0.0307921	-0.167468
304	0.963125	0.00333333	212.588	-0.0375721	58.2866	-5.39029	-17.7958	1.72836	-1.78	0.592624	-0.021319	-0.113055
305	0.966875	0.00338542	207.198	-0.0336861	57.3893	-5.3406	-17.8155	1.71086	-1.8	0.591014	-0.0321849	-0.16635
306	0.969375	0.00151042	201.857	-0.0311037	56.4769	-5.2887	-17.6423	0.743631	-1.74	0.589324	-0.0327314	-0.164814
307	0.97	0.00015625	196.569	-0.0304592	55.5493	-5.2346	-17.4619	0.0749119	-1.66	0.587585	-0.0332848	-0.163209
308	0.97	-0.000104167	191.334	-0.0304592	54.6063	-5.17831	-17.2741	-0.0486113	-1.61	0.585853	-0.0338447	-0.161535
309	0.97	0.00015625	186.156	-0.0304592	53.6477	-5.11983	-17.079	0.0709435	-1.58	0.584152	-0.0344108	-0.159792
310	0.970625	0.00151042	181.036	-0.0298151	52.6733	-5.05919	-16.8767	0.666926	-1.56	0.582531	-0.0349827	-0.15798
311	0.973125	0.00338542	175.977	-0.0272427	51.6831	-4.99639	-16.6672	1.45306	-1.6	0.58101	-0.0255602	-0.112203
312	0.976875	0.00338542	170.98	-0.0233966	50.6767	-4.93145	-16.6202	1.4118	-1.65	0.579489	-0.0365151	-0.155741
313	0.979375	0.00151042	166.049	-0.0208407	49.6542	-4.8644	-16.3942	0.611715	-1.68	0.577911	-0.0371078	-0.153704
314	0.98	0.00015625	161.185	-0.0202027	48.6154	-4.79524	-16.1611	0.061427	-1.57	0.576301	-0.0377041	-0.151599
315	0.98	-5.20833e-05	156.389	-0.0202027	47.5602	-4.72401	-15.9211	-0.0198665	-1.5	0.574707	-0.0383032	-0.149426
316	0.98	3.70074e-17	151.665	-0.0202027	46.4886	-4.65071	-15.674	1.36896e-14	-1.58	0.573139	-0.0389041	-0.147186
317	0.98	3.70074e-17	147.015	-0.0202027	45.4005	-4.57538	-15.4202	1.32698e-14	-1.55	0.571597	-0.0395058	-0.144879
318	0.98	3.70074e-17	142.439	-0.0202027	44.2958	-4.49804	-15.1595	1.28569e-14	-1.52	0.570081	-0.0401068	-0.142506
319	0.98	3.70074e-17	137.941	-0.0202027	43.1747	-4.41872	-14.8921	1.24508e-14	-1.52	0.568592	-0.0407058	-0.140066
320	0.98	3.70074e-17	133.522	-0.0202027	42.0372	-4.33743	-14.6182	1.2052e-14	-1.48	0.56713	-0.041301	-0.137562
321	0.98	3.70074e-17	129.185	-0.0202027	40.8834	-4.25422	-14.3377	1.16605e-14	-1.4	0.565696	-0.0418905	-0.134993
322	0.98	-5.20833e-05	124.931	-0.0202027	39.7135	-4.1691	-14.0509	-0.0158703	-1.32	0.56429	-0.0424721	-0.13236
323	0.98	0.00015625	120.762	-0.0202027	38.5277	-4.08212	-13.7577	0.046022	-1.3	0.562919	-0.0430433	-0.129664
324	0.980625	0.00151042	116.68	-0.0195652	37.3262	-3.9933	-13.4584	0.429841	-1.31	0.561616	-0.0436013	-0.126905
325	0.983125	0.00333333	112.686	-0.017019	36.1096	-3.90268	-13.153	0.916149	-1.21	0.560392	-0.034143	-0.0959747
326	0.986875	0.00359375	108.784	-0.0132119	34.8781	-3.81029	-12.9726	0.953515	-1.19	0.55919	-0.0451204	-0.122439
327	0.99	0.0028125	104.973	-0.0100503	33.6324	-3.71617	-12.6522	0.720091	-1.3	0.557997	-0.0456231	-0.119467
328	0.9925	0.0021875	101.257	-0.00752827	32.3731	-3.62036	-12.326	0.540244	-1.23	0.556818	-0.036097	-0.0911762
329	0.994375	0.00140625	97.6368	-0.00564088	31.1011	-3.52289	-12.1153	0.334882	-1.1	0.55564	-0.0570071	-0.138844
330	0.995625	0.00166667	94.1139	-0.0043846	29.8171	-3.4238	-11.6568	0.382577	-0.98	0.554513	-0.0369375	-0.0867173
331	0.998125	0.00354167	90.6901	-0.00187676	28.5224	-3.32315	-11.4284	0.7834	-0.99	0.553448	-0.0477698	-0.108068
332	1.0025	0.0046875	87.3669	0.00249688	27.2181	-3.22096	-11.0769	0.99886	-1.08	0.552441	-0.0380745	-0.0829785
333	1.00687	0.00359375	84.146	0.00685147	25.9057	-3.11728	-10.8276	0.73756	-1.16	0.551432	-0.0488013	-0.102435
334	1.00937	0.00145833	81.0287	0.00933133	24.5868	-3.01215	-10.4625	0.288212	-1.11	0.550414	-0.0489771	-0.0989956
335	1.01	0.00015625	78.0166	0.00995033	23.2633	-2.90563	-10.0925	0.0297319	-1.01	0.549408	-0.0490731	-0.0955025
336	1.01	-5.20833e-05	75.1109	0.00995033	21.9372	-2.79775	-9.71776	-0.00954153	-0.98	0.548435	-0.0490794	-0.0919573
337	1.01	-1.85037e-17	72.3132	0.00995033	20.6109	-2.68857	-9.33853	-3.26357e-15	-0.93	0.547501	-0.0489849	-0.0883616
338	1.01	-1.85037e-17	69.6246	0.00995033	19.2872	-2.57813	-8.95493	-3.14223e-15	-0.88	0.546606	-0.048778	-0.084717
339	1.01	-1.85037e-17	67.0465	0.00995033	17.9689	-2.46649	-8.56713	-3.02588e-15	-0.84	0.545749	-0.0484464	-0.0810255
340	1.01	-1.85037e-17	64.58	0.00995033	16.6594	-2.35368	-8.17532	-2.91456e-15	-0.8	0.544932	-0.0479772	-0.0772889
341	1.01	-1.85037e-17	62.2263	0.00995033	15.3622	-2.23977	-7.77965	-2.80834e-15	-0.77	0.544154	-0.0473571	-0.0735095
342	1.01	-5.20833e-05	59.9865	0.00995033	14.0815	-2.1248	-7.38033	-0.00762024	-0.73	0.543415	-0.0465726	-0.0696896
343	1.01	0.00015625	57.8617	0.00995033	12.8215	-2.00884	-6.97752	0.022051	-0.66	0.542719	-0.0456101	-0.0658319
344	1.01063	0.00151042	55.8529	0.010569	11.5869	-1.89192	-6.57141	0.205759	-0.61	0.542083	-0.0444566	-0.0619393
345	1.01313	0.00338542	53.961	0.0130396	10.383	-1.7741	-6.16219	0.445562	-0.58	0.541511	-0.0330998	-0.0445542
346	1.01688	0.00338542	52.1869	0.0167342	9.21497	-1.65545	-5.80698	0.430913	-0.55	0.540973	-0.0419396	-0.0545971
347	1.01938	0.00145833	50.5314	0.0191897	8.08872	-1.536	-5.38801	0.179736	-0.52	0.540453	-0.0401266	-0.05058
348	1.02	0.0003125	48.9954	0.0198026	7.01023	-8.90729	-31.245	0.0373441	-0.47	0.537332	-0.290765	-0.355371
349	1.02062	0.00145833	40.0881	0.0204152	0	6.19647	21.736	0.14259	-0.42	0.53952	0.167736	0.167736
350	1.02313	0.00333333	46.2846	0.0228617	5.02163	-1.17353	-4.11651	0.376298	-0.38	0.539146	-0.0232753	-0.026873
351	1.02687	0.00354167	45.1111	0.0265202	4.12436	-1.05151	-3.72465	0.389679	-0.33	0.538812	-0.0308181	-0.0346795
352	1.03	0.00302083	44.0596	0.0295588	3.30034	-0.928986	-3.29065	0.324626	-0.26	0.538516	-0.0278056	-0.0305603
353	1.03313	0.00380208	43.1306	0.0325882	2.55579	-0.806021	-2.85508	0.399966	-0.24	0.53827	-0.014577	-0.0156833
354	1.03687	0.00354167	42.3246	0.0362114	1.89669	-0.682671	-2.44163	0.365608	-0.44	0.538062	-0.0213555	-0.0225469
355	1.03625	-0.00755208	41.6419	0.0356084	1.32857	-0.558995	-1.99929	-0.767032	-1.37	0.537786	-0.0177185	-0.0184052
356	1.0125	-0.0526563	41.0829	0.0124225	0.856386	-0.435051	-1.556	-5.27627	-0.16	0.537103	-0.0639324	-0.0655188
357	0.92875	-0.115156	40.6478	-0.0739157	0.484431	-0.3109	-1.0585	-11.4167	-0.11	0.535855	-0.199547	-0.202333
358	0.80875	-0.0851042	40.3369	-0.212265	0.216175	-0.186599	-0.513376	-8.37278	-0.05	0.534966	-0.28465	-0.286417
359	0.788125	0.0585417	40.1503	-0.238099	0.0541759	0.0558419			0

## Sheet: Full load
C Angle	Cyl pressure(bar)	DP/Dq	pv	log p	log vol	dV/dq			Net HR dQn/dq	Cum HR (KJ)				MFB	mean gas temp(k)
-360	0.65625	0.101354	40.0881	-0.421213	0	0.0622097	0.169013	9.91	0.01	0.0010079	-0.0384702	-0.0384702
-359	0.738125	0.0508333	40.1503	-0.303642	0.0541759	0.186599	0.48129	4.97799	0.04	0.00155383	0.0143344	0.0143566
-358	0.75625	0.00171875	40.3369	-0.279383	0.216175	0.3109	0.812586	0.169095	0.08	0.001652	-0.00274078	-0.00275779
-357	0.7525	-0.00473958	40.6478	-0.284354	0.484431	0.435051	1.12211	-0.469887	0.1	0.00171722	0.00991457	0.010053
-356	0.750625	-0.00109375	41.0829	-0.286849	0.856386	0.558995	1.4418	-0.109596	0.12	0.00185044	0.0125637	0.0128754
-355	0.75	-0.000364583	41.6419	-0.287682	1.32857	0.682671	1.76079	-0.0370291	0.15	0.00202282	0.0150907	0.0156756
-354	0.749375	-0.00151042	42.3246	-0.288516	1.89669	0.806021	2.07895	-0.155921	0.2	0.00221512	0.0174788	0.0184539
-353	0.746875	-0.00322917	43.1306	-0.291857	2.55579	0.928986	2.39611	-0.339697	0.26	0.00242076	0.00971461	0.0104519
-352	0.74375	-0.001875	44.0596	-0.29605	3.30034	1.05151	2.67596	-0.201492	0.31	0.00266821	0.0214979	0.0236277
-351	0.74375	0.00192708	45.1111	-0.29605	4.12436	1.17353	2.98649	0.212031	0.31	0.00298806	0.0333782	0.0375604
-350	0.746875	0.00307292	46.2846	-0.291857	5.02163	1.29499	3.34013	0.346899	0.28	0.00335676	0.0254288	0.0293594
-349	0.74875	0.000104167	47.5796	-0.28935	5.98574	1.41583	3.65182	0.0120883	0.28	0.00372315	0.0269926	0.0320369
-348	0.746875	-0.00333333	48.9954	-0.291857	7.01023	1.536	3.96177	-0.398337	0.3	0.00407949	0.0183881	0.0224738
-347	0.7425	-0.00510417	50.5314	-0.297732	8.08872	1.65545	4.21291	-0.629075	0.33	0.00443788	0.0292251	0.0368385
-346	0.736875	-0.00640625	52.1869	-0.305337	9.21497	1.7741	4.51487	-0.81542	0.4	0.00480782	0.0202857	0.0264079
-345	0.73	-0.00692708	53.961	-0.314711	10.383	1.89192	4.74963	-0.911688	0.48	0.00519162	0.0207773	0.0279675
-344	0.72375	-0.00484375	55.8529	-0.323309	11.5869	2.00884	4.97407	-0.659847	0.51	0.00562304	0.0311093	0.0433431
-343	0.720625	-0.00166667	57.8617	-0.327636	12.8215	2.1248	5.26122	-0.23521	0.53	0.00612564	0.0317368	0.0458077
-342	0.72	-0.000104167	59.9865	-0.328504	14.0815	2.23977	5.54589	-0.0152405	0.55	0.00667871	0.0322475	0.0482541
-341	0.72	5.20833e-05	62.2263	-0.328504	15.3622	2.35368	5.82795	0.00790476	0.59	0.00726229	0.0326506	0.0506815
-340	0.72	-1.85037e-17	64.58	-0.328504	16.6594	2.46649	6.10726	-2.91456e-15	0.61	0.00787302	0.0329553	0.0530893
-339	0.72	-1.85037e-17	67.0465	-0.328504	17.9689	2.57813	6.38371	-3.02588e-15	0.61	0.00851139	0.0331705	0.0554768
-338	0.72	-1.85037e-17	69.6246	-0.328504	19.2872	2.68857	6.65717	-3.14223e-15	0.66	0.00917711	0.0333046	0.0578431
-337	0.72	-1.85037e-17	72.3132	-0.328504	20.6109	2.79775	6.92751	-3.26357e-15	0.71	0.00986986	0.0333659	0.0601873
-336	0.72	-1.85037e-17	75.1109	-0.328504	21.9372	2.90563	7.19462	-3.38983e-15	0.74	0.0105893	0.0333619	0.0625083
-335	0.72	-1.85037e-17	78.0166	-0.328504	23.2633	3.01215	7.45838	-3.52097e-15	0.75	0.0113352	0.0332996	0.0648052
-334	0.72	-1.85037e-17	81.0287	-0.328504	24.5868	3.11728	7.71868	-3.65691e-15	0.77	0.012107	0.0331856	0.0670769
-333	0.72	-1.85037e-17	84.146	-0.328504	25.9057	3.22096	7.9754	-3.79759e-15	0.81	0.0129046	0.0330259	0.0693223
-332	0.72	-5.20833e-05	87.3669	-0.328504	27.2181	3.32315	8.22843	-0.0110984	0.84	0.0137263	0.0328261	0.0715403
-331	0.72	0.00015625	90.6901	-0.328504	28.5224	3.4238	8.47767	0.0345618	0.88	0.0145775	0.0325912	0.07373
-330	0.720625	0.00151042	94.1139	-0.327636	29.8171	3.52289	8.72301	0.34671	0.91	0.0154845	0.0323256	0.07589
-329	0.723125	0.00338542	97.6368	-0.324173	31.1011	3.62036	8.96436	0.806198	0.92	0.0164615	0.0420336	0.102375
-328	0.726875	0.00338542	101.257	-0.319001	32.3731	3.71617	9.3294	0.836092	0.95	0.0174781	0.0321593	0.0812299
-327	0.729375	0.00151042	104.973	-0.315567	33.6324	3.81029	9.56569	0.386716	0.99	0.0184733	0.0318203	0.0833236
-326	0.73	0.000104167	108.784	-0.314711	34.8781	3.90268	9.79763	0.0276381	1.05	0.0194559	0.0314647	0.085383
-325	0.73	0.000104167	112.686	-0.314711	36.1096	3.9933	10.0251	0.0286296	1.07	0.0204612	0.0310951	0.0874072
-324	0.730625	0.00151042	116.68	-0.313855	37.3262	4.08212	10.2481	0.429841	1.06	0.021529	0.0307139	0.0893951
-323	0.733125	0.0034375	120.762	-0.310439	38.5277	4.1691	10.4665	1.01248	1.04	0.0226769	0.0403232	0.12147
-322	0.736875	0.00322917	124.931	-0.305337	39.7135	4.25422	10.8265	0.983957	1.05	0.023858	0.0303349	0.0945358
-321	0.73875	1.85037e-17	129.185	-0.302796	40.8834	4.33743	11.0382	5.83025e-15	1.07	0.0249618	0.0299253	0.096435
-320	0.736875	-0.00328125	133.522	-0.305337	42.0372	4.41872	11.2451	-1.06859	1.12	0.0259794	0.0195112	0.0649865
-319	0.733125	-0.00328125	137.941	-0.310439	43.1747	4.49804	11.2923	-1.10395	1.2	0.0269983	0.0287009	0.0987583
-318	0.73125	-5.20833e-05	142.439	-0.313	44.2958	4.57538	11.4864	-0.0180944	1.29	0.0281451	0.0282874	0.10051
-317	0.733125	0.00338542	147.015	-0.310439	45.4005	4.65071	11.6756	1.21392	1.34	0.0294341	0.0378731	0.138891
-316	0.7375	0.00494792	151.665	-0.304489	46.4886	4.72401	12.022	1.83031	1.32	0.0308193	0.0278349	0.105308
-315	0.7425	0.00489583	156.389	-0.297732	47.5602	4.79524	12.2033	1.86745	1.26	0.0322264	0.0374157	0.145964
-314	0.746875	0.00354167	161.185	-0.291857	48.6154	4.8644	12.5466	1.39235	1.3	0.0336203	0.0273627	0.110019
-313	0.749375	0.00140625	166.049	-0.288516	49.6542	4.93145	12.7195	0.569528	1.41	0.0349492	0.0269414	0.111594
-312	0.75	0.0003125	170.98	-0.287682	50.6767	4.99639	12.887	0.13032	1.42	0.0362509	0.0265226	0.113122
-311	0.750625	0.00145833	175.977	-0.286849	51.6831	5.05919	13.049	0.625934	1.42	0.0376184	0.026107	0.114603
-310	0.753125	0.00338542	181.036	-0.283524	52.6733	5.11983	13.2054	1.49483	1.42	0.0390884	0.0356947	0.161196
-309	0.756875	0.00333333	186.156	-0.278557	53.6477	5.17831	13.5343	1.51346	1.42	0.0405932	0.0256234	0.118987
-308	0.759375	0.00166667	191.334	-0.27526	54.6063	5.2346	13.6815	0.777781	1.44	0.0420391	0.0252136	0.12034
-307	0.760625	0.00166667	196.569	-0.273615	55.5493	5.2887	13.8229	0.79906	1.49	0.0435013	0.0248081	0.121645
-306	0.763125	0.00333333	201.857	-0.270333	56.4769	5.3406	13.9585	1.64112	1.54	0.0450613	0.0344072	0.173252
-305	0.766875	0.00338542	207.198	-0.265431	57.3893	5.39029	14.2737	1.71086	1.53	0.0466597	0.0243268	0.125735
-304	0.769375	0.00151042	212.588	-0.262177	58.2866	5.43775	14.3994	0.783163	1.47	0.048178	0.0239302	0.126903
-303	0.77	0.00015625	218.026	-0.261365	59.169	5.48299	14.5192	0.0830892	1.44	0.0496382	0.0235386	0.128019
-302	0.77	-5.20833e-05	223.509	-0.261365	60.0368	5.526	14.6331	-0.0283929	1.45	0.0510987	0.0231521	0.129083
-301	0.77	-3.70074e-17	229.035	-0.261365	60.8901	5.56677	14.7411	-2.06732e-14	1.4	0.0525728	0.0227706	0.130095
-300	0.77	-5.20833e-05	234.602	-0.261365	61.7291	5.6053	14.8431	-0.0298021	1.45	0.0540541	0.0223943	0.131055
-299	0.77	0.00015625	240.207	-0.261365	62.5541	5.64159	14.9392	0.0915423	1.77	0.0555572	0.0220232	0.131962
-298	0.770625	0.00145833	245.849	-0.260553	63.3651	5.67565	15.0294	0.874462	1.96	0.0571476	0.0216572	0.132817
-297	0.773125	0.00359375	251.524	-0.257315	64.1625	5.70747	15.1137	2.20467	1.81	0.0588794	0.0312964	0.196363
-296	0.7775	0.00473958	257.232	-0.251672	64.9465	5.73705	15.3893	2.97359	1.39	0.0607157	0.0212127	0.136115
-295	0.781875	0.00338542	262.969	-0.24606	65.7172	5.76441	15.4627	2.17136	1.25	0.0624791	0.0308577	0.202419
-294	0.78375	0.000104167	268.733	-0.243665	66.4747	5.78954	15.7292	0.0682757	1.57	0.0640589	0.0107707	0.0722018
-293	0.7825	-0.00177083	274.523	-0.245261	67.2195	5.81246	15.5916	-1.18569	1.89	0.0654995	0.0201629	0.138075
-292	0.78125	0.00015625	280.335	-0.24686	67.9515	5.83317	15.6471	0.106835	1.93	0.0670749	0.0198232	0.138623
-291	0.783125	0.00317708	286.168	-0.244463	68.671	5.85167	15.6968	2.21751	1.63	0.0688663	0.0294884	0.210503
-290	0.786875	0.0034375	292.02	-0.239686	69.3782	5.86799	15.9423	2.44834	1.57	0.0707054	0.0194043	0.14135
-289	0.789375	0.00151042	297.888	-0.236514	70.0733	5.88213	15.9807	1.0974	1.68	0.0724132	0.0190752	0.141745
-288	0.79	0.000104167	303.77	-0.235722	70.7565	5.89411	16.0133	0.0771774	1.74	0.0740222	0.018751	0.142087
-287	0.79	0.000104167	309.664	-0.235722	71.4279	5.90393	16.04	0.0786749	1.75	0.0756341	0.0184316	0.142377
-286	0.790625	0.00151042	315.568	-0.234932	72.0878	5.91162	16.0609	1.16254	1.75	0.0773564	0.018117	0.142614
-285	0.793125	0.00338542	321.48	-0.231774	72.7362	5.91719	16.076	2.6545	1.66	0.0792295	0.027807	0.222994
-284	0.796875	0.00338542	327.397	-0.227057	73.3734	5.92066	16.289	2.70336	1.62	0.0811287	0.0177232	0.144744
-283	0.799375	0.00151042	333.318	-0.223925	73.9996	5.92204	16.2928	1.22792	1.69	0.0828808	0.0174185	0.144829
-282	0.8	0.00015625	339.24	-0.223144	74.6149	5.92135	16.2909	0.129283	1.8	0.0845228	0.0171184	0.144862
-281	0.8	-0.000104167	345.161	-0.223144	75.2195	5.91862	16.2834	-0.0876934	1.87	0.0861424	0.0168227	0.144844
-280	0.8	0.00015625	351.08	-0.223144	75.8135	5.91387	16.2704	0.133796	1.8	0.0877828	0.0165313	0.144776
-279	0.800625	0.00151042	356.994	-0.222363	76.3971	5.90711	16.2518	1.31514	1.75	0.0895395	0.0162442	0.144658
-278	0.803125	0.00338542	362.901	-0.219245	76.9705	5.89837	16.2277	2.99651	1.72	0.0914619	0.0259614	0.235017
-277	0.806875	0.00338542	368.799	-0.214587	77.5338	5.88768	16.4008	3.04522	1.75	0.0934065	0.0158786	0.146079
-276	0.809375	0.00145833	374.687	-0.211493	78.0872	5.87505	16.3656	1.33273	1.87	0.0951763	0.0156005	0.145811
-275	0.81	0.0003125	380.562	-0.210721	78.6308	5.86051	16.3251	0.290062	1.97	0.0968379	0.0153264	0.145496
-274	0.810625	0.00145833	386.422	-0.20995	79.1647	5.84409	16.2794	1.37447	1.96	0.0986032	0.0150563	0.145133
-273	0.813125	0.00338542	392.266	-0.20687	79.6891	5.82582	16.2284	3.23899	1.7	0.10055	0.0247901	0.242573
-272	0.816875	0.00338542	398.092	-0.202269	80.2042	5.80571	16.3721	3.28709	1.68	0.102516	0.014707	0.146047
-271	0.819375	0.00145833	403.898	-0.199213	80.7101	5.78381	16.3103	1.43663	1.91	0.104291	0.0144451	0.145538
-270	0.82	0.0003125	409.682	-0.198451	81.2068	5.76013	16.2436	0.312257	1.95	0.105946	0.014187	0.144984
-269	0.820625	0.00145833	415.442	-0.197689	81.6946	5.73471	16.1719	1.47769	1.89	0.107711	0.0139325	0.144385
-268	0.823125	0.00338542	421.177	-0.194647	82.1736	5.70757	16.0954	3.4777	1.85	0.109668	0.0236816	0.248805
-267	0.826875	0.00333333	426.884	-0.190102	82.6439	5.67875	16.2094	3.4706	1.85	0.111636	0.013598	0.144801
-266	0.829375	0.00166667	432.563	-0.187083	83.1056	5.64828	16.1224	1.75839	1.85	0.113425	0.0133511	0.144063
-265	0.830625	0.00161458	438.211	-0.185577	83.5589	5.61618	16.0308	1.72568	1.95	0.1152	0.0131077	0.143283
-264	0.833125	0.00348958	443.827	-0.182572	84.0038	5.58249	15.9346	3.77749	2.12	0.117171	0.0228676	0.253174
-263	0.8375	0.00489583	449.41	-0.177334	84.4405	5.54724	16.0248	5.36643	2.19	0.11931	0.012783	0.143304
-262	0.8425	0.00489583	454.957	-0.171382	84.8691	5.51046	15.9185	5.43267	1.99	0.121446	0.0225466	0.25588
-261	0.846875	0.00348958	460.468	-0.166202	85.2898	5.47218	15.9961	3.91912	1.75	0.123437	0.0124601	0.143121
-260	0.849375	0.00161458	465.94	-0.163254	85.7025	5.43244	15.88	1.83487	1.72	0.125209	0.0122273	0.142117
-259	0.850625	0.00166667	471.372	-0.161784	86.1075	5.39127	15.7596	1.91615	1.79	0.126976	0.0119978	0.141075
-258	0.853125	0.00328125	476.764	-0.158849	86.5048	5.34869	15.6351	3.81556	1.85	0.128921	0.0217713	0.258923
-257	0.856875	0.00354167	482.112	-0.154463	86.8946	5.30475	15.6891	4.16459	2.04	0.130907	0.0116837	0.140512
-256	0.86	0.00296875	487.417	-0.150823	87.277	5.25947	15.5552	3.52931	2.28	0.132815	0.0114606	0.139345
-255	0.863125	0.00375	492.676	-0.147196	87.6519	5.21289	15.4174	4.50619	2.13	0.134807	0.0212405	0.261042
-254	0.8675	0.00463542	497.889	-0.14214	88.0197	5.16504	15.4536	5.62908	1.57	0.136916	0.0111514	0.138499
-253	0.871875	0.00354167	503.054	-0.137109	88.3802	5.11596	15.3067	4.34549	1.51	0.138881	0.0209345	0.262701
-252	0.874375	0.00161458	508.17	-0.134246	88.7338	5.06567	15.3305	2.00118	1.93	0.140614	0.000843647	0.0106943
-251	0.875625	0.00161458	513.236	-0.132817	89.0803	5.01422	15.0023	2.02113	2.13	0.142316	0.0205091	0.262572
-250	0.878125	0.00354167	518.25	-0.129966	89.42	4.96162	15.0156	4.47675	2.17	0.144266	0.0104189	0.134693
-249	0.8825	0.00463542	523.212	-0.124996	89.7529	4.90793	14.8531	5.91538	2.09	0.146343	0.0202106	0.26378
-248	0.886875	0.00375	528.12	-0.120051	90.0791	4.85316	14.8542	4.83036	2.03	0.148311	0.0101187	0.133303
-247	0.89	0.00291667	532.973	-0.116534	90.3987	4.79735	14.6834	3.79147	2.04	0.150158	0.00991331	0.131798
-246	0.893125	0.00369792	537.77	-0.113029	90.7118	4.74053	14.5095	4.85032	2.01	0.152094	0.0197105	0.264411
-245	0.8975	0.00484375	542.511	-0.108142	91.0184	4.68273	14.4936	6.40924	1.88	0.154185	0.00961712	0.130148
-244	0.9025	0.00484375	547.194	-0.102587	91.3187	4.62399	14.3118	6.46456	1.92	0.156262	0.0194171	0.265039
-243	0.906875	0.00369792	551.818	-0.0977507	91.6127	4.56434	14.2842	4.97701	2.05	0.158188	0.00932202	0.128319
-242	0.91	0.00291667	556.382	-0.0943107	91.9005	4.5038	14.0947	3.958	2.13	0.159994	0.00912472	0.126642
-241	0.913125	0.00369792	560.886	-0.0908825	92.1822	4.44242	13.9026	5.0588	2.03	0.16189	0.0189298	0.264853
-240	0.9175	0.00479167	565.328	-0.0861027	92.4578	4.38021	13.8585	6.60698	2.03	0.163936	0.00883327	0.124568
-239	0.9225	0.00505208	569.708	-0.0806679	92.7275	4.3172	13.6592	7.02003	1.91	0.166004	0.0186409	0.264914
-238	0.9275	0.005	574.025	-0.0752625	92.9912	4.25344	13.6037	7.00031	1.88	0.168065	0.00854271	0.122324
-237	0.9325	0.005	578.279	-0.0698861	93.2492	4.18894	13.3975	7.05218	2.03	0.17011	0.0183528	0.264743
-236	0.9375	0.00505208	582.468	-0.0645385	93.5013	4.12374	13.3307	7.17726	1.95	0.172161	0.00825297	0.119913
-235	0.9425	0.00479167	586.592	-0.0592194	93.7478	4.05786	13.1178	6.85549	1.88	0.174158	0.0180655	0.264344
-234	0.946875	0.00369792	590.649	-0.0545882	93.9887	3.99132	13.0399	5.32725	1.8	0.175995	0.00796399	0.11734
-233	0.95	0.00291667	594.641	-0.0512933	94.224	3.92417	12.8205	4.23017	1.81	0.1777	0.00777881	0.115386
-232	0.953125	0.00369792	598.565	-0.0480092	94.4538	3.85642	12.5992	5.39864	1.87	0.179499	0.0175957	0.262726
-231	0.9575	0.00479167	602.421	-0.0434296	94.6782	3.7881	12.5063	7.04049	1.91	0.181454	0.00749272	0.112596
-230	0.9625	0.00505208	606.209	-0.0382212	94.8972	3.71923	12.2789	7.46981	1.94	0.183429	0.0173118	0.261787
-229	0.9675	0.005	609.929	-0.0330399	95.1109	3.64984	12.1753	7.43815	2	0.18539	0.00720712	0.109654
-228	0.9725	0.005	613.579	-0.0278852	95.3193	3.57996	11.9422	7.48266	2.03	0.187333	0.0170283	0.26063
-227	0.9775	0.00505208	617.158	-0.022757	95.5226	3.5096	11.8282	7.60472	1.93	0.189276	0.00692192	0.106563
-226	0.9825	0.00479167	620.668	-0.0176549	95.7207	3.43879	11.5896	7.25374	1.75	0.19116	0.016745	0.259256
-225	0.986875	0.00369792	624.107	-0.0132119	95.9137	3.36755	11.4653	5.62901	1.64	0.19287	0.006637	0.103327
-224	0.99	0.00296875	627.474	-0.0100503	96.1017	3.29591	11.2214	4.54345	1.66	0.194446	0.00646198	0.101145
-223	0.993125	0.00348958	630.77	-0.00689874	96.2848	3.22389	10.9762	5.3686	1.59	0.196081	0.0162887	0.256297
-222	0.996875	0.00348958	633.994	-0.00312989	96.4629	3.15149	10.8381	5.39604	1.56	0.197704	0.00617901	0.0977211
-221	1	0.00296875	637.146	0	96.6361	3.07876	10.5879	4.61348	1.54	0.199224	0.00600747	0.0954806
-220	1.00313	0.00369792	640.224	0.00312013	96.8046	3.0057	10.3367	5.77438	1.73	0.200835	0.0158376	0.252933
-219	1.0075	0.00484375	643.23	0.00747201	96.9682	2.93233	10.1852	7.59914	1.78	0.202614	0.00572605	0.0918769
-218	1.0125	0.00484375	646.162	0.0124225	97.1271	2.85867	9.92935	7.63378	1.58	0.20437	0.0155577	0.250768
-217	1.01688	0.00369792	649.021	0.0167342	97.2813	2.78474	9.76832	5.85372	1.59	0.205932	0.00544433	0.0881429
-216	1.02	0.00291667	651.806	0.0198026	97.4309	2.71055	9.50809	4.63683	1.52	0.207347	0.00527743	0.0858075
-215	1.02313	0.00369792	654.516	0.0228617	97.5759	2.63613	9.24702	5.90329	1.59	0.208862	0.015112	0.246733
-214	1.0275	0.00484375	657.153	0.0271287	97.7164	2.56148	9.07326	7.76362	1.7	0.210546	0.00499656	0.0819071
-213	1.0325	0.00484375	659.714	0.031983	97.8523	2.48662	8.80809	7.79388	1.61	0.212206	0.0148324	0.244091
-212	1.03687	0.00369792	662.201	0.0362114	97.9837	2.41156	8.62517	5.97259	1.37	0.213666	0.00471495	0.0778844
-211	1.04	0.00291667	664.612	0.0392207	98.1107	2.33633	8.35607	4.72793	1.07	0.214974	0.00455192	0.0754652
-210	1.04313	0.00369792	666.949	0.042221	98.2333	2.26092	8.08637	6.01542	1.53	0.216384	0.0143902	0.23941
-209	1.0475	0.00484375	669.209	0.0464064	98.3516	2.18536	7.89126	7.90606	1.73	0.217964	0.00427038	0.0712874
-208	1.0525	0.00484375	671.395	0.0511683	98.4655	2.10965	7.61788	7.93188	1.37	0.219519	0.0141096	0.236307
-207	1.05688	0.00369792	673.504	0.0553164	98.5751	2.0338	7.41394	6.07455	1.38	0.220868	0.00398759	0.0669939
-206	1.06	0.00291667	675.538	0.0582689	98.6804	1.95783	7.13701	4.80566	1.42	0.222062	0.0038276	0.0645002
-205	1.06313	0.00369792	677.496	0.0612127	98.7815	1.88175	6.85965	6.11055	1.5	0.223359	0.0136687	0.231004
-204	1.0675	0.00479167	679.378	0.0653195	98.8784	1.80556	6.64401	7.93988	1.59	0.224817	0.00354402	0.060061
-203	1.0725	0.00505208	681.183	0.0699924	98.9712	1.72927	6.36329	8.39365	1.47	0.226293	0.0133857	0.227453
-202	1.0775	0.00505208	682.913	0.0746435	99.0598	1.65289	6.13909	8.41496	1.24	0.227749	0.00325861	0.0555114
-201	1.0825	0.00479167	684.566	0.0792732	99.1442	1.57644	5.85512	8.00051	1.1	0.229134	0.0131008	0.223716
-200	1.08688	0.00364583	686.142	0.0833066	99.2246	1.49991	5.62247	6.10136	1.25	0.230306	0.00297112	0.0508533
-199	1.09	0.003125	687.642	0.0861777	99.3009	1.42331	5.33534	5.24117	1.54	0.231364	0.00281361	0.0482626
-198	1.09375	0.005	689.065	0.0896122	99.3731	1.34666	5.04799	8.40323	1.74	0.232709	0.0126569	0.217557
-197	1.1	0.00682292	690.412	0.0953102	99.4413	1.26995	4.80411	11.4893	1.83	0.234339	0.012524	0.215692
-196	1.10688	0.0065625	691.682	0.101541	99.5055	1.19318	4.55476	11.0711	1.61	0.235901	0.00238887	0.0412176
-195	1.11313	0.0065625	692.875	0.107171	99.5657	1.11638	4.26158	11.0902	1.14	0.237436	0.0122315	0.211407
-194	1.12	0.006875	693.991	0.113329	99.622	1.03954	4.00399	11.6371	0.77	0.239	0.0120935	0.209359
-193	1.12625	0.00479167	695.031	0.118894	99.6743	0.962656	3.74097	8.12282	0.76	0.240187	0.00195335	0.0338663
-192	1.12938	0.00182292	695.994	0.121664	99.7226	0.885745	3.44209	3.09448	0.84	0.240841	0.00179502	0.0311645
-191	1.13062	0.0015625	696.879	0.122771	99.7671	0.808806	3.1431	2.65579	1.04	0.24142	0.00163723	0.028461
-190	1.13312	0.00348958	697.688	0.124979	99.8076	0.731843	2.84401	5.93815	1.11	0.242299	0.0114799	0.199795
-189	1.1375	0.00484375	698.42	0.128833	99.8442	0.654859	2.56737	8.25115	0.99	0.24338	0.00133471	0.0232536
-188	1.1425	0.00505208	699.075	0.133219	99.877	0.577857	2.26548	8.61411	0.95	0.244468	0.0111768	0.194906
-187	1.1475	0.00505208	699.653	0.137586	99.9059	0.500839	1.98076	8.62123	0.86	0.245529	0.00102819	0.0179449
-186	1.1525	0.00479167	700.154	0.141933	99.9309	0.423808	1.67611	8.18269	0.75	0.246514	0.0108695	0.18984
-185	1.15687	0.00369792	700.577	0.145722	99.952	0.346767	1.38334	6.31872	0.72	0.247285	0.000717311	0.0125357
-184	1.16	0.00291667	700.924	0.14842	99.9693	0.269716	1.07597	4.98625	0.87	0.247891	0.00055772	0.00975149
-183	1.16312	0.00369792	701.194	0.15111	99.9827	0.192659	0.768568	6.32428	1	0.2486	0.0103983	0.181879
-182	1.1675	0.00479167	701.387	0.154865	99.9923	0.115597	0.465124	8.1971	0.94	0.249466	0.000240994	0.00421645
-181	1.1725	0.00505208	701.502	0.159138	99.9981	0.0385327	0.155043	8.64402	0.87	0.250346	0.0100803	0.176396
-180	1.1775	0.00505208	701.541	0.163394	100	-0.0385327	-0.156368	8.64449	0.77	0.251195	-8.10207e-05	-0.00141786			338.431
-179	1.1825	0.00479167	701.502	0.167631	99.9981	-0.115597	-0.469099	8.19845	0.66	0.251968	0.0097569	0.170736			341.243
-178	1.18688	0.00369792	701.387	0.171324	99.9923	-0.192659	-0.788445	6.32602	0.47	0.252522	-0.000408717	-0.00715097			341.149
-177	1.19	0.00291667	701.194	0.173953	99.9827	-0.269716	-1.1038	4.98817	0.54	0.25291	-0.000572419	-0.0100124			341.018
-176	1.19312	0.00364583	700.924	0.176576	99.9693	-0.346767	-1.41912	6.23281	0.76	0.253392	0.00926368	0.161972			343.714
-175	1.1975	0.005	700.577	0.180236	99.952	-0.423808	-1.74898	8.54363	1.03	0.254071	-0.00090803	-0.0158687			343.506
-174	1.20312	0.00640625	700.154	0.184922	99.9309	-0.500839	-2.06688	10.9399	0.44	0.254958	0.00892614	0.155898			346.121
-173	1.21	0.00692708	699.653	0.19062	99.9059	-0.577857	-2.40459	11.8209	-0.19	0.2559	0.00874963	0.152706			348.693
-172	1.21625	0.00479167	699.075	0.195772	99.877	-0.654859	-2.74753	8.17008	-0.03	0.256442	-0.00143005	-0.0249379			348.366
-171	1.21937	0.00182292	698.42	0.198338	99.8442	-0.731843	-3.07053	3.10527	0.6	0.256446	-0.00159987	-0.0278731			348.001
-170	1.22063	0.0015625	697.688	0.199363	99.8076	-0.808806	-3.39344	2.65887	1.02	0.256372	-0.00177019	-0.0308081			347.598
-169	1.22313	0.00348958	696.879	0.201409	99.7671	-0.885745	-3.71624	5.93126	0.63	0.256594	0.00805893	0.140094			350.002
-168	1.2275	0.00484375	695.994	0.20498	99.7226	-0.962656	-4.07203	8.22249	0.43	0.257009	-0.00212989	-0.0369783			349.517
-167	1.2325	0.00505208	695.031	0.209045	99.6743	-1.03954	-4.39724	8.56428	0.22	0.257426	0.00769653	0.133439			351.832
-166	1.2375	0.00505208	693.991	0.213093	99.622	-1.11638	-4.76068	8.55147	0.07	0.257805	-0.00249791	-0.0432429			351.266
-165	1.2425	0.00479167	692.875	0.217125	99.5657	-1.19318	-5.08821	8.09762	0.07	0.258106	0.0073256	0.126614			353.489
-164	1.24687	0.00364583	691.682	0.22064	99.5055	-1.26995	-5.45922	6.15063	0.27	0.258175	-0.00287473	-0.0496006			352.84
-163	1.25	0.003125	690.412	0.223144	99.4413	-1.34666	-5.78898	5.26229	0.34	0.258122	-0.00305438	-0.0526036			352.152
-162	1.25375	0.005	689.065	0.226139	99.3731	-1.42331	-6.11851	8.40323	0.24	0.258351	0.00676503	0.116282			354.236
-161	1.26	0.006875	687.642	0.231112	99.3009	-1.49991	-6.49936	11.5306	0.21	0.258854	0.0065561	0.112459			356.268
-160	1.26687	0.00640625	686.142	0.236553	99.2246	-1.57644	-6.88519	10.721	0.1	0.259237	-0.0036568	-0.0625891			355.45
-159	1.2725	0.005	684.566	0.240983	99.1442	-1.65289	-7.21912	8.34836	-0.1	0.25935	0.00615652	0.105132			357.384
-158	1.27687	0.00364583	682.913	0.244416	99.0598	-1.72927	-7.61216	6.07265	-0.28	0.259196	-0.00406309	-0.0692159			356.479
-157	1.28	0.00296875	681.183	0.24686	98.9712	-1.80556	-7.94797	4.93235	-0.32	0.258895	-0.00425367	-0.072279			355.534
-156	1.28313	0.00348958	679.378	0.249299	98.8784	-1.88175	-8.28335	5.78231	-0.22	0.258645	0.00555446	0.094132			357.319
-155	1.28687	0.00348958	677.496	0.252217	98.7815	-1.95783	-8.6856	5.76629	-0.15	0.258353	-0.004675	-0.0790084			356.286
-154	1.29	0.00302083	675.538	0.254642	98.6804	-2.0338	-9.02263	4.97729	-0.13	0.257948	-0.00487115	-0.0820853			355.214
-153	1.29313	0.00348958	673.504	0.257062	98.5751	-2.10965	-9.35911	5.73232	-0.3	0.257585	0.00493124	0.0828478			356.846
-152	1.29688	0.00354167	671.395	0.259958	98.4655	-2.18536	-9.77014	5.79965	-0.74	0.257188	-0.00530873	-0.0889104			355.685
-151	1.3	0.0028125	669.209	0.262364	98.3516	-2.26092	-10.108	4.59061	-1.1	0.256637	-0.00551099	-0.0919976			354.483
-150	1.3025	0.00213542	666.949	0.264285	98.2333	-2.33633	-10.4451	3.47369	-0.87	0.255939	0.00428509	0.0712913			355.958
-149	1.30438	0.00161458	664.612	0.265724	98.1107	-2.41156	-10.8644	2.61725	-0.13	0.255115	-0.0159661	-0.264698			351.959
-148	1.30625	0.00296875	662.201	0.26716	97.9837	-2.48662	-11.117	4.7949	0.02	0.254483	0.00387211	0.0639619			353.335
-147	1.31063	0.00552083	659.714	0.270504	97.8523	-2.56148	-11.5398	8.88334	-0.03	0.254217	0.00361417	0.059477			354.65
-146	1.31688	0.00630208	657.153	0.275262	97.7164	-2.63613	-11.9667	10.101	0.12	0.25403	-0.00664888	-0.108993			353.227
-145	1.32313	0.00677083	654.516	0.279996	97.5759	-2.71055	-12.3046	10.8088	0.16	0.253881	0.00313486	0.0511827			354.429
-144	1.33062	0.00833333	651.806	0.285649	97.4309	-2.78474	-12.7371	13.2481	0.05	0.253932	0.00286293	0.0465493			355.568
-143	1.33937	0.00833333	649.021	0.292203	97.2813	-2.85867	-13.1736	13.1915	-0.2	0.253934	0.00258558	0.0418603			356.644
-142	1.34688	0.00671875	646.162	0.297787	97.1271	-2.93233	-13.6139	10.5888	-0.41	0.253631	-0.00769728	-0.124069			355.026
-141	1.35313	0.00645833	643.23	0.302417	96.9682	-3.0057	-13.9545	10.1322	-0.44	0.253249	0.00207296	0.0332614			355.984
-140	1.36	0.00692708	640.224	0.307485	96.8046	-3.07876	-14.3996	10.8168	-0.1	0.252891	0.00178046	0.0284346			356.877
-139	1.36688	0.00661458	637.146	0.312527	96.6361	-3.15149	-14.8482	10.2792	0.47	0.252434	-0.00851788	-0.13538			355.112
-138	1.37375	0.00822917	633.994	0.317544	96.4629	-3.22389	-15.1892	12.725	0.33	0.252187	0.00124178	0.0196387			355.885
-137	1.38375	0.0117187	630.77	0.324797	96.2848	-3.29591	-15.6419	18.0289	-0.65	0.252426	0.0109332	0.17203			359.156
-136	1.39625	0.0117188	627.474	0.33379	96.1017	-3.36755	-16.2135	17.9347	-0.78	0.252598	0.000550994	0.00862437			359.781
-135	1.40625	0.00822917	624.107	0.340927	95.9137	-3.43879	-16.6748	12.5265	-0.53	0.252183	-0.00977182	-0.152131			357.798
-134	1.41312	0.00661458	620.668	0.345804	95.7207	-3.5096	-17.0181	10.0133	-0.69	0.251483	-2.99309e-05	-0.000463408			358.298
-133	1.42	0.00692708	617.158	0.350657	95.5226	-3.57996	-17.4824	10.4271	-0.51	0.250777	-0.000363871	-0.00560181			358.728
-132	1.42687	0.00645833	613.579	0.355487	95.3193	-3.64984	-17.9492	9.66511	-0.37	0.249949	-0.0107045	-0.16384			356.595
-131	1.43312	0.00661458	609.929	0.359857	95.1109	-3.71923	-18.2904	9.84006	-0.18	0.249104	-0.000975104	-0.0148359			356.899
-130	1.44063	0.00864583	606.209	0.365077	94.8972	-3.7881	-18.7594	12.7834	0.01	0.248506	-0.00132749	-0.0200742			357.131
-129	1.45063	0.0113542	602.421	0.371994	94.6782	-3.85642	-19.2304	16.6829	0	0.248251	-0.00168692	-0.02535			357.292
-128	1.46313	0.0134375	598.565	0.380575	94.4538	-3.92417	-19.7032	19.6176	-0.45	0.248243	0.00794649	0.118651			359.812
-127	1.47688	0.0133854	594.641	0.389928	94.224	-3.99132	-20.3149	19.4134	-0.56	0.248153	-0.00251195	-0.0372606			359.812
-126	1.48937	0.0114583	590.649	0.398357	93.9887	-4.05786	-20.793	16.507	-0.19	0.247724	-0.00289531	-0.0426588			359.738
-125	1.5	0.0103125	586.592	0.405465	93.7478	-4.12374	-21.2724	14.7542	-0.14	0.247072	-0.00328629	-0.0480868			359.591
-124	1.51062	0.0114583	582.468	0.412523	93.5013	-4.18894	-21.7529	16.2783	-0.4	0.246525	-0.00368504	-0.0535425			359.369
-123	1.52312	0.0133854	578.279	0.420764	93.2492	-4.25344	-22.2341	18.8793	-0.69	0.246189	0.00590828	0.0852281			361.419
-122	1.53688	0.0133333	574.025	0.429751	92.9912	-4.3172	-22.8643	18.6675	-0.52	0.24577	-0.00460129	-0.0658863			361.03
-121	1.54937	0.0116146	569.708	0.437852	92.7275	-4.38021	-23.3486	16.1388	0	0.245049	-0.00502641	-0.0714323			360.566
-120	1.56062	0.0118229	565.328	0.445086	92.4578	-4.44242	-23.833	16.302	0.1	0.244296	-0.00545996	-0.0769971			360.026
-119	1.57375	0.0147917	560.886	0.453461	92.1822	-4.5038	-24.3172	20.2352	-0.3	0.243887	0.0040979	0.057335			361.684
-118	1.59	0.016875	556.382	0.463734	91.9005	-4.56434	-24.958	22.8999	-0.49	0.243682	0.0035435	0.0491802			363.229
-117	1.60688	0.0165625	551.818	0.474291	91.6127	-4.62399	-25.6023	22.2914	-0.46	0.243351	-0.00702431	-0.0966904			362.423
-116	1.62312	0.0165104	547.194	0.484353	91.3187	-4.68273	-26.0885	22.0351	-0.33	0.242945	0.00250221	0.0341546			363.757
-115	1.64	0.0169792	542.511	0.494696	91.0184	-4.74053	-26.7366	22.4668	-0.21	0.242518	0.00190907	0.0258354			364.976
-114	1.65687	0.0164583	537.77	0.504933	90.7118	-4.79735	-27.387	21.5873	-0.37	0.241938	-0.00869826	-0.116685			363.899
-113	1.67312	0.0167188	532.973	0.514693	90.3987	-4.85316	-27.8725	21.7333	-0.7	0.241324	0.000794937	0.0105687			364.904
-112	1.69063	0.0182813	528.12	0.525098	90.0791	-4.90793	-28.5246	23.548	-0.69	0.240827	0.000160765	0.00211791			365.791
-111	1.70937	0.0184375	523.212	0.536128	89.7529	-4.96162	-29.178	23.5286	0.01	0.240262	-0.000488432	-0.00637478			366.56
-110	1.7275	0.0183333	518.25	0.546675	89.42	-5.01422	-29.8322	23.1738	0.52	0.239596	-0.011153	-0.144183			365.112
-109	1.74688	0.0215104	513.236	0.557828	89.0803	-5.06567	-30.3125	26.9266	-0.06	0.239257	0.00829166	0.106156			367.741
-108	1.77063	0.0252604	508.17	0.571333	88.7338	-5.11596	-31.1412	31.3088	-0.54	0.239274	0.00747079	0.0947023			370.209
-107	1.79625	0.0246875	503.054	0.585701	88.3802	-5.16504	-31.9729	30.2906	-0.48	0.239106	-0.00337142	-0.042307			370.479
-106	1.81937	0.0218229	497.889	0.598493	88.0197	-5.21289	-32.6276	26.501	-0.34	0.238493	-0.00410298	-0.0509585			370.629
-105	1.84062	0.0217708	492.676	0.610105	87.6519	-5.25947	-33.2809	26.1609	-0.22	0.237781	-0.00485152	-0.0596244			370.658
-104	1.86375	0.0247917	487.417	0.622591	87.277	-5.30475	-33.9323	29.4729	-0.23	0.237335	0.00438261	0.0532866			372.537
-103	1.89	0.026875	482.112	0.636577	86.8946	-5.34869	-34.7652	31.6019	-0.22	0.237019	0.00345864	0.0415947			374.252
-102	1.91687	0.0265104	476.764	0.650696	86.5048	-5.39127	-35.5981	30.8273	-0.23	0.236542	-0.00748886	-0.0890641			373.874
-101	1.94312	0.0266667	471.372	0.664298	86.1075	-5.43244	-36.2437	30.6584	-0.25	0.235983	0.00168558	0.0198198			375.28
-100	1.97063	0.0284896	465.94	0.678351	85.7025	-5.47218	-37.0734	32.3767	-0.24	0.235514	0.000692376	0.00804741			376.521
-99	2	0.0298437	460.468	0.693147	85.2898	-5.51046	-37.9012	33.5173	-0.27	0.235075	-0.000325821	-0.0037425			377.595
-98	2.03	0.03	454.957	0.708036	84.8691	-5.54724	-38.7265	33.2895	-0.29	0.234532	-0.00136953	-0.0155427			378.503
-97	2.06	0.0301563	449.41	0.722706	84.4405	-5.58249	-39.5486	33.0549	-0.33	0.233882	-0.0024393	-0.0273459			379.245
-96	2.09063	0.0314583	443.827	0.737463	84.0038	-5.61618	-40.3667	34.0538	-0.42	0.233251	-0.00353568	-0.0391445			379.821
-95	2.12312	0.0335417	438.211	0.752889	83.5589	-5.64828	-41.1801	35.8496	-0.49	0.232718	0.00534078	0.0583811			381.999
-94	2.1575	0.0348437	432.563	0.76895	83.1056	-5.67875	-42.1835	36.7613	-0.49	0.232176	-0.00597709	-0.0644946			382.22
-93	2.1925	0.035	426.884	0.785042	82.6439	-5.70757	-42.9864	36.4413	-0.38	0.231521	0.00284014	0.0302437			383.998
-92	2.2275	0.0351562	421.177	0.80088	82.1736	-5.73471	-43.9796	36.1146	-0.39	0.230735	-0.00854448	-0.0897706			383.865
-91	2.26313	0.0364583	415.442	0.816747	81.6946	-5.76013	-44.7689	36.9422	-0.56	0.229952	0.000210904	0.00218565			385.242
-90	2.30063	0.0385417	409.682	0.833181	81.2068	-5.78381	-45.7485	38.5118	-0.71	0.229228	-0.00124335	-0.0127065			386.409
-89	2.34	0.0398437	403.898	0.850151	80.7101	-5.80571	-46.7204	39.2508	-0.81	0.228481	-0.0027352	-0.0275578			387.365
-88	2.38	0.0400521	398.092	0.8671	80.2042	-5.82582	-47.6836	38.8888	-0.8	0.227602	-0.00426547	-0.0423579			388.111
-87	2.42	0.0399479	392.266	0.883768	79.6891	-5.84409	-48.6371	38.2201	-0.78	0.22656	-0.005835	-0.057096			388.648
-86	2.46	0.0401042	386.422	0.900161	79.1647	-5.86051	-49.5799	37.7979	-0.72	0.225382	-0.00744465	-0.0717614			388.978
-85	2.50062	0.0416146	380.562	0.916541	78.6308	-5.87505	-50.5111	38.6266	-0.63	0.224193	-0.00909531	-0.086343			389.1
-84	2.54375	0.0449479	374.687	0.933639	78.0872	-5.88768	-51.4296	41.0766	-0.53	0.223158	-0.000787878	-0.00736396			390.525
-83	2.59063	0.0485417	368.799	0.951899	77.5338	-5.89837	-52.5372	43.6637	-0.43	0.222271	-0.00272686	-0.0250863			391.698
-82	2.64062	0.0513021	362.901	0.971016	76.9705	-5.90711	-53.6308	45.4087	-0.33	0.221449	-0.00471699	-0.0427009			392.62
-81	2.69313	0.0536979	356.994	0.990702	76.3971	-5.91387	-54.7091	46.7556	-0.28	0.220653	0.00324059	0.0288582			394.728
-80	2.74812	0.0565104	351.08	1.01092	75.8135	-5.91862	-55.9743	48.3894	-0.28	0.219895	-0.00907008	-0.079433			395.13
-79	2.80625	0.0598438	345.161	1.03185	75.2195	-5.92135	-57.0183	50.3798	-0.29	0.219231	0.00877557	0.0755581			398.06
-78	2.8675	0.0619792	339.24	1.05344	74.6149	-5.92204	-58.4505	51.2824	-0.21	0.218514	-0.00387986	-0.0328327			399.287
-77	2.93	0.063125	333.318	1.075	73.9996	-5.92066	-59.6586	51.3187	-0.11	0.21768	-0.0063818	-0.0530623			400.226
-76	2.99438	0.0667188	327.397	1.09674	73.3734	-5.91719	-60.8446	53.2769	-0.23	0.216923	0.00104964	0.00857236			402.193
-75	3.06375	0.0717187	321.48	1.11964	72.7362	-5.91162	-62.2105	56.2345	-0.64	0.216326	0.00817827	0.0655843			405.119
-74	3.13687	0.0732292	315.568	1.14323	72.0878	-5.90393	-63.7538	56.3629	-0.99	0.215587	-0.00500994	-0.0394375			406.402
-73	3.20938	0.0716667	309.664	1.16608	71.4279	-5.89411	-65.0666	54.1283	-1.01	0.214493	-0.00804318	-0.0621302			407.36
-72	3.28062	0.0717708	303.77	1.18803	70.7565	-5.88213	-66.3505	53.1752	-0.93	0.213175	-0.0111579	-0.0845498			407.998
-71	3.35375	0.0748438	297.888	1.21008	70.0733	-5.86799	-67.6036	54.3782	-0.69	0.211853	-0.00435593	-0.0323681			409.512
-70	3.43063	0.0784896	292.02	1.23274	69.3782	-5.85167	-69.0255	55.9038	-0.23	0.210541	-0.00789527	-0.0575127			410.666
-69	3.51125	0.0833854	286.168	1.25597	68.671	-5.83317	-70.412	58.2007	0.39	0.20932	-0.0115305	-0.0823105			411.464
-68	3.59875	0.0931771	280.335	1.28059	67.9515	-5.81246	-71.7612	63.7093	0.52	0.208514	0.00473623	0.0331203			414.156
-67	3.69813	0.105104	274.523	1.30783	67.2195	-5.78954	-73.4693	70.3744	0.28	0.208205	0.0203629	0.139445			418.607
-66	3.8075	0.111615	268.733	1.33697	66.4747	-5.76441	-75.5292	73.1574	0.19	0.207968	0.0053191	0.0356569			421.454
-65	3.92	0.113229	262.969	1.36609	65.7172	-5.73705	-77.3411	72.6238	0.04	0.207496	0.000412067	0.00270306			423.828
-64	4.03438	0.116823	257.232	1.39485	64.9465	-5.70747	-79.1013	73.2941	-0.03	0.206915	0.00536909	0.0344516			426.764
-63	4.15438	0.123281	251.524	1.42416	64.1625	-5.67565	-81.0026	75.6298	0.01	0.206378	0.00989805	0.0621032			430.201
-62	4.28063	0.128333	245.849	1.4541	63.3651	-5.64159	-83.0388	76.9526	0.03	0.205769	0.00398116	0.0244153			433.096
-61	4.41063	0.131667	240.207	1.48402	62.5541	-5.6053	-85.0105	77.1397	-0.07	0.204982	-0.00210023	-0.0125845			435.459
-60	4.54438	0.136667	234.602	1.51389	61.7291	-5.56677	-86.9149	78.2006	-0.26	0.204111	0.00165084	0.00966099			438.235
-59	4.68437	0.143385	229.035	1.54423	60.8901	-5.526	-88.9389	80.0983	-0.52	0.203227	0.00492143	0.0281175			441.369
-58	4.83062	0.148229	223.509	1.57498	60.0368	-5.48299	-91.0751	80.8062	-0.77	0.2022	-0.00230734	-0.0128645			443.912
-57	4.98	0.15	218.026	1.60543	59.169	-5.43775	-93.1288	79.7656	-0.95	0.200864	-0.00973388	-0.0529393			445.878
-56	5.13063	0.151719	212.588	1.63523	58.2866	-5.39029	-95.0965	78.6674	-0.99	0.199221	-0.0173611	-0.0920666			447.28
-55	5.28437	0.156667	207.198	1.66475	57.3893	-5.3406	-96.9749	79.1732	-0.93	0.19744	-0.0151919	-0.0785202			448.955
-54	5.445	0.165	201.857	1.6947	56.4769	-5.2887	-98.9426	81.2353	-0.78	0.19567	-0.013566	-0.0683094			450.855
-53	5.615	0.175052	196.569	1.72544	55.5493	-5.2346	-100.991	83.9262	-0.59	0.193963	-0.0125027	-0.0613058			452.929
-52	5.79563	0.186615	191.334	1.7571	54.6063	-5.17831	-103.11	87.0872	-0.45	0.192361	-0.0120212	-0.0573751			455.132
-51	5.98875	0.2	186.156	1.78988	53.6477	-5.11983	-105.291	90.8077	-0.35	0.190913	-0.00214056	-0.00994006			458.158
-50	6.19563	0.213333	181.036	1.82384	52.6733	-5.05919	-107.698	94.1976	-0.33	0.189563	-0.00324036	-0.0146333			461.183
-49	6.415	0.225052	175.977	1.85864	51.6831	-4.99639	-110.141	96.595	-0.32	0.188208	-0.00499028	-0.0219061			464.167
-48	6.64562	0.236458	170.98	1.89396	50.6767	-4.93145	-112.61	98.6091	-0.31	0.186808	-0.00740833	-0.0315974			467.072
-47	6.88812	0.248594	166.049	1.9298	49.6542	-4.8644	-115.094	100.68	-0.29	0.185366	-0.000511699	-0.00211951			470.523
-46	7.14312	0.261563	161.185	1.96615	48.6154	-4.79524	-117.745	102.829	-0.26	0.183875	-0.0147012	-0.05911			473.149
-45	7.41188	0.276615	156.389	2.00308	47.5602	-4.72401	-120.22	105.511	-0.25	0.182404	0.000771739	0.00301066			476.839
-44	7.69688	0.29349	151.665	2.04081	46.4886	-4.65071	-122.993	108.566	-0.3	0.180961	-0.00527837	-0.0199697			480.249
-43	7.99875	0.309844	147.015	2.07929	45.4005	-4.57538	-125.721	111.101	-0.41	0.179499	-0.00209295	-0.00767546			483.938
-42	8.31625	0.325052	142.439	2.11821	44.2958	-4.49804	-128.546	112.927	-0.55	0.177937	-0.0100894	-0.0358491			487.267
-41	8.64875	0.339948	137.941	2.15741	43.1747	-4.41872	-131.294	114.373	-0.62	0.176245	-0.00887543	-0.0305399			490.765
-40	8.99625	0.355052	133.522	2.19681	42.0372	-4.33743	-134.1	115.628	-0.65	0.174398	-0.0188733	-0.0628616			493.837
-39	9.35938	0.371667	129.185	2.23638	40.8834	-4.25422	-136.794	117.107	-0.62	0.172429	-0.0196694	-0.0633852			496.983
-38	9.74063	0.391667	124.931	2.27631	39.7135	-4.1691	-139.505	119.344	-0.58	0.170413	-0.0216872	-0.0675862			500.148
-37	10.1438	0.415052	120.762	2.31686	38.5277	-4.08212	-142.21	122.25	-0.57	0.168417	-0.0149274	-0.0449674			503.754
-36	10.5712	0.439948	116.68	2.35814	37.3262	-3.9933	-145.021	125.202	-0.56	0.166435	-0.0198267	-0.0577072			507.245
-35	11.0237	0.465	112.686	2.40005	36.1096	-3.90268	-147.77	127.803	-0.64	0.164439	-0.0159328	-0.0447866			511.026
-34	11.5012	0.49	108.784	2.44246	34.8781	-3.81029	-150.561	130.01	-0.72	0.162383	-0.02367	-0.0642313			514.586
-33	12.0037	0.515	104.973	2.48522	33.6324	-3.71617	-153.232	131.857	-0.84	0.160246	-0.0225468	-0.0590401			518.31
-32	12.5312	0.54	101.257	2.52823	32.3731	-3.62036	-155.88	133.363	-0.98	0.157994	-0.0329647	-0.0832643			521.733
-31	13.0838	0.564896	97.6368	2.57137	31.1011	-3.52289	-158.347	134.523	-1.12	0.155612	-0.0343833	-0.0837423			525.226
-30	13.6613	0.590208	94.1139	2.61456	29.8171	-3.4238	-160.723	135.48	-1.18	0.153088	-0.0471686	-0.110737			528.365
-29	14.265	0.618125	90.6901	2.65781	28.5224	-3.32315	-162.854	136.726	-1.19	0.150475	-0.050719	-0.11474			531.508
-28	14.8987	0.650208	87.3669	2.70128	27.2181	-3.22096	-164.825	138.553	-1.21	0.147848	-0.0453487	-0.0988318			534.963
-27	15.5663	0.684948	84.146	2.74511	25.9057	-3.11728	-166.702	140.575	-1.22	0.145235	-0.051347	-0.107779			538.334
-26	16.2688	0.719896	81.0287	2.78925	24.5868	-3.01215	-168.332	142.274	-1.26	0.142629	-0.0479972	-0.097015			541.926
-25	17.0056	0.753437	78.0166	2.83354	23.2633	-2.90563	-169.773	143.367	-1.38	0.139988	-0.0554973	-0.108005			545.388
-24	17.775	0.784896	75.1109	2.87779	21.9372	-2.79775	-170.879	143.791	-1.56	0.13728	-0.0630191	-0.118076			548.725
-23	18.575	0.815156	72.3132	2.92182	20.6109	-2.68857	-171.607	143.772	-1.76	0.134496	-0.0701574	-0.126554			551.951
-22	19.405	0.844844	69.6246	2.96553	19.2872	-2.57813	-171.917	143.468	-2.02	0.131651	-0.0764406	-0.132761			555.086
-21	20.2638	0.871667	67.0465	3.00883	17.9689	-2.46649	-171.767	142.542	-2.26	0.128729	-0.0813262	-0.136016			558.165
-20	21.1469	0.893333	64.58	3.05149	16.6594	-2.35368	-171.115	140.711	-2.36	0.125688	-0.104196	-0.167855			560.719
-19	22.05	0.913438	62.2263	3.09331	15.3622	-2.23977	-169.766	138.634	-2.32	0.122575	-0.113416	-0.176049			563.1
-18	22.975	0.938229	59.9865	3.13441	14.0815	-2.1248	-167.775	137.271	-2.2	0.119525	-0.108719	-0.162683	-0.162683	-0.201578	565.628
-17	23.9275	0.967031	57.8617	3.17503	12.8215	-2.00884	-165.181	136.473	-2.15	0.116654	-0.0897399	-0.129527	-0.29221	-0.362074	568.597
-16	24.9081	0.993021	55.8529	3.21519	11.5869	-1.89192	-162.008	135.276	-2.28	0.113981	-0.0960094	-0.133765	-0.425976	-0.52782	571.399
-15	25.9106	1.0099	53.961	3.25465	10.383	-1.7741	-158.021	132.915	-2.55	0.11147	-0.0752313	-0.101266	-0.527241	-0.653297	574.589
-14	26.9237	1.01354	52.1869	3.29301	9.21497	-1.65545	-153.316	129.009	-2.79	0.10904	-0.0972875	-0.126649	-0.65389	-0.810226	577.228
-13	27.9337	1.00438	50.5314	3.32984	8.08872	-1.536	-147.589	123.787	-2.83	0.106659	-0.0991551	-0.124986	-0.778876	-0.965095	579.714
-12	28.9306	0.988438	48.9954	3.3649	7.01023	-1.41583	-140.911	118.119	-2.52	0.10438	-0.10044	-0.122757	-0.901634	-1.1172	582.025
-11	29.9131	0.977552	47.5796	3.3983	5.98574	-1.29499	-133.249	113.443	-1.43	0.102399	-0.0900432	-0.10687	-1.0085	-1.24962	584.35
-10	30.8975	0.997865	46.2846	3.43068	5.02163	-1.17353	-124.625	112.648	1.43	0.101202	-0.0173925	-0.0200809	-1.02858	-1.2745	587.793
-9	31.9381	1.10208	45.1111	3.4638	4.12436	-1.05151	-115.247	121.259	7.49	0.101803	0.156434	0.176035	-0.85255	-1.05638	594.087
-8	33.1562	1.37115	44.0596	3.50123	3.30034	-0.928986	-105.365	147.347	16.94	0.106001	0.55968	0.615126	-0.237424	-0.294189	607.13
-7	34.7581	1.88615	43.1306	3.54841	2.55579	-0.806021	-95.4374	198.416	28.61	0.116299	1.28846	1.38625	1.14882	1.42349	632.296
-6	37.0037	2.65156	42.3246	3.61102	1.89669	-0.682671	-85.7858	273.722	37.18	0.135093	2.30968	2.43853	3.58736	4.44504	674.194
-5	40.0844	3.50635	41.6419	3.69099	1.32857	-0.558995	-76.1269	356.125	39.56	0.163092	3.44534	3.57887	7.16623	8.87957	734.346
-4	43.9475	4.14594	41.0829	3.783	0.856386	-0.435051	-65.4118	415.432	34.52	0.198094	3.9743	4.07292	11.2392	13.9263	802.351
-3	48.2319	4.315	40.6478	3.87602	0.484431	-0.3109	-51.6206	427.794	28.9	0.235712	4.0344	4.09073	15.3299	18.995	870.426
-2	52.4325	4.01474	40.3369	3.95953	0.216175	-0.186599	-33.87	394.981	25.1	0.271823	3.3432	3.36395	18.6938	23.1633	926.315
-1	56.1844	3.48109	40.1503	4.02864	0.0541759	-0.0622097	-12.0727	340.895	22.97	0.304705	3.14052	3.14539	21.8392	27.0607	978.147
0	59.3906	2.95516	40.0881	4.08414	0	0.0622097	12.768	288.943	22.77	0.334876	2.68556	2.68556	24.5248	30.3883	1021.85
1	62.1238	2.53307	40.1503	4.12913	0.0541759	0.186599	39.947	248.058	22.46	0.363677	2.77975	2.78407	27.3089	33.838	1066.51
2	64.4856	2.20198	40.3369	4.16644	0.216175	0.3109	69.1446	216.637	23.65	0.392255	2.5977	2.61383	29.9227	37.0768	1107.64
3	66.5475	1.92943	40.6478	4.19792	0.484431	0.435051	99.7185	191.285	24.58	0.421355	2.70108	2.73879	32.6615	40.4704	1150.06
4	68.3569	1.69474	41.0829	4.22474	0.856386	0.558995	131.627	169.817	25.76	0.4515	2.72698	2.79465	35.4561	43.9332	1192.61
5	69.9406	1.47115	41.6419	4.24765	1.32857	0.682671	164.458	149.418	26.33	0.482887	2.77947	2.8872	38.3433	47.5107	1235.87
6	71.2938	1.22911	42.3246	4.26681	1.89669	0.806021	197.971	126.882	26.55	0.515373	2.78445	2.93979	41.2831	51.1533	1279.15
7	72.3888	0.954167	43.1306	4.28205	2.55579	0.928986	231.751	100.375	26.56	0.548585	2.7168	2.92299	44.2061	54.7751	1321.3
8	73.1925	0.648542	44.0596	4.29309	3.30034	1.05151	265.246	69.6938	26.5	0.582079	2.63091	2.89155	47.0976	58.358	1362.05
9	73.6806	0.326875	45.1111	4.29974	4.12436	1.17353	298.043	35.9651	26.44	0.61548	2.48308	2.79421	49.8918	61.8203	1400.32
10	73.8462	0.00625	46.2846	4.30199	5.02163	1.29499	329.559	0.705558	26.07	0.648506	2.35898	2.72361	52.6155	65.1951	1436.58
11	73.6962	-0.304375	47.5796	4.29995	5.98574	1.41583	359.582	-35.322	25.64	0.680932	2.19787	2.6086	55.2241	68.4274	1470.12
12	73.2425	-0.600469	48.9954	4.29378	7.01023	1.536	387.672	-71.7566	25.21	0.712524	2.01787	2.46623	57.6903	71.4832	1500.5
13	72.5031	-0.873073	50.5314	4.28363	8.08872	1.65545	413.491	-107.604	24.86	0.743113	1.8584	2.34254	60.0328	74.3858	1528.11
14	71.5069	-1.11339	52.1869	4.26979	9.21497	1.7741	436.966	-141.717	24.55	0.772638	1.69116	2.20156	62.2344	77.1137	1552.7
15	70.2881	-1.31813	53.961	4.2526	10.383	1.89192	457.917	-173.481	24.31	0.801081	1.54727	2.08271	64.3171	79.6944	1574.72
16	68.8831	-1.48505	55.8529	4.23241	11.5869	2.00884	476.406	-202.304	24.18	0.828491	1.39958	1.94997	66.2671	82.1106	1593.98
17	67.3306	-1.61339	57.8617	4.20962	12.8215	2.1248	492.363	-227.691	24.05	0.854959	1.30004	1.87642	68.1435	84.4356	1611.55
18	65.6675	-1.70797	59.9865	4.1846	14.0815	2.23977	506.14	-249.891	23.89	0.880583	1.18303	1.77025	69.9137	86.6291	1626.95
19	63.9237	-1.77547	62.2263	4.15769	15.3622	2.35368	517.635	-269.465	23.59	0.9054	1.09001	1.69195	71.6057	88.7256	1640.7
20	62.1238	-1.8213	64.58	4.12913	16.6594	2.46649	527.091	-286.877	23.11	0.929422	1.00422	1.61776	73.2234	90.7301	1652.92
21	60.2863	-1.85203	67.0465	4.0991	17.9689	2.57813	534.636	-302.859	22.54	0.952599	0.908025	1.51865	74.7421	92.6119	1663.25
22	58.4231	-1.87307	69.6246	4.06771	19.2872	2.68857	540.248	-318.078	21.91	0.974816	0.822763	1.42897	76.1711	94.3825	1671.9
23	56.5431	-1.88516	72.3132	4.035	20.6109	2.79775	544.098	-332.492	21.11	0.995977	0.720613	1.29988	77.4709	95.9931	1678.24
24	54.6556	-1.88839	75.1109	4.00105	21.9372	2.90563	546.092	-345.947	20.07	1.01599	0.652257	1.2221	78.693	97.5074	1683.19
25	52.7681	-1.88656	78.0166	3.96591	23.2633	3.01215	546.637	-358.983	18.96	1.03476	0.550581	1.0715	79.7645	98.8351	1685.57
26	50.8837	-1.88188	81.0287	3.92954	24.5868	3.11728	545.453	-371.917	17.92	1.05211	0.465115	0.940121	80.7047	100	1685.73
27	49.0069	-1.86979	84.146	3.89196	25.9057	3.22096	542.77	-383.745	17.05	1.06801	0.377599	0.79259			1683.47
28	47.1481	-1.84505	87.3669	3.85329	27.2181	3.32315	538.619	-393.162	16.24	1.08256	0.318744	0.694661			1679.65
29	45.3206	-1.80823	90.6901	3.81376	28.5224	3.4238	533.387	-399.972	15.46	1.0959	0.260527	0.589383			1674.18
30	43.5344	-1.76339	94.1139	3.77355	29.8171	3.52289	527.137	-404.778	14.66	1.10814	0.213454	0.501121			1667.39
31	41.7956	-1.71333	97.6368	3.73279	31.1011	3.62036	520.057	-408.011	13.78	1.11934	0.168391	0.410126			1659.25
32	40.1088	-1.66005	101.257	3.69159	32.3731	3.71617	512.222	-409.981	12.8	1.12956	0.135676	0.342699			1650.19
33	38.4756	-1.60667	104.973	3.65002	33.6324	3.81029	503.837	-411.359	11.81	1.13881	0.0960168	0.251426			1639.82
34	36.895	-1.55505	108.784	3.60808	34.8781	3.90268	494.847	-412.596	10.94	1.14704	0.0591839	0.160602			1628.16
35	35.3656	-1.50339	112.686	3.56574	36.1096	3.9933	485.326	-413.197	10.32	1.15425	0.0253433	0.0712392			1615.26
36	33.8894	-1.44813	116.68	3.5231	37.3262	4.08212	475.344	-412.114	9.95	1.16057	0.00461891	0.0134437			1601.66
37	32.4712	-1.38672	120.762	3.48036	38.5277	4.1691	465.113	-408.445	9.63	1.16624	-0.0124867	-0.037615			1587.49
38	31.1175	-1.32	124.931	3.43777	39.7135	4.25422	454.711	-402.216	9.28	1.17149	-0.0059337	-0.0184918			1573.94
39	29.8313	-1.25333	129.185	3.39556	40.8834	4.33743	444.513	-394.907	8.84	1.17645	-0.0149006	-0.0480176			1560.19
40	28.6094	-1.19177	133.522	3.35373	42.0372	4.41872	434.304	-388.117	8.32	1.18107	-0.0202287	-0.0673763			1546.4
41	27.4463	-1.13484	137.941	3.31223	43.1747	4.49804	424.157	-381.809	7.86	1.1853	-0.0319475	-0.10993			1532.18
42	26.3387	-1.08021	142.439	3.27104	44.2958	4.57538	413.984	-375.278	7.21	1.18917	-0.0304896	-0.108334			1518.29
43	25.2844	-1.02984	147.015	3.23019	45.4005	4.65071	404.006	-369.273	6.42	1.19265	-0.0355143	-0.130241			1504.31
44	24.2769	-0.986719	151.665	3.18952	46.4886	4.72401	394.127	-365.002	5.67	1.19556	-0.0574666	-0.217413			1489.14
45	23.3094	-0.94849	156.389	3.14886	47.5602	4.79524	384.074	-361.789	5.03	1.19779	-0.0671478	-0.261953			1473.52
46	22.3794	-0.911406	161.185	3.10814	48.6154	4.8644	374.056	-358.304	4.4	1.19936	-0.0742263	-0.298446			1457.56
47	21.4862	-0.875104	166.049	3.06741	49.6542	4.93145	364.118	-354.415	3.76	1.20033	-0.0887583	-0.367645			1440.73
48	20.6287	-0.840156	170.98	3.02669	50.6767	4.99639	354.135	-350.366	3.24	1.20071	-0.0911577	-0.388798			1423.84
49	19.8056	-0.806354	175.977	2.98597	51.6831	5.05919	344.32	-346.097	2.84	1.20053	-0.101124	-0.443909			1406.3
50	19.0162	-0.771875	181.036	2.94529	52.6733	5.11983	334.537	-340.822	2.58	1.19991	-0.109067	-0.49254			1388.23
51	18.2625	-0.735	186.156	2.90485	53.6477	5.17831	324.824	-333.718	2.43	1.19902	-0.0950379	-0.441324			1371.3
52	17.5463	-0.698177	191.334	2.86484	54.6063	5.2346	315.574	-325.817	2.36	1.19799	-0.0984282	-0.469782			1354.17
53	16.8656	-0.663438	196.569	2.82528	55.5493	5.2887	306.467	-318.076	2.24	1.19683	-0.0999777	-0.490232			1336.96
54	16.2194	-0.628333	201.857	2.78621	56.4769	5.3406	297.537	-309.351	2.02	1.19565	-0.0897418	-0.45188			1320.66
55	15.6087	-0.593333	207.198	2.74783	57.3893	5.39029	288.997	-299.848	1.75	1.19456	-0.0774604	-0.400359			1305.48
56	15.0312	-0.563281	212.588	2.71013	58.2866	5.43775	280.882	-292.066	1.47	1.19345	-0.0832049	-0.441237			1289.84
57	14.4806	-0.53849	218.026	2.67281	59.169	5.48299	272.848	-286.353	1.23	1.1921	-0.0876573	-0.476739			1273.85
58	13.9537	-0.514948	223.509	2.63575	60.0368	5.526	264.916	-280.721	1.01	1.19051	-0.0808575	-0.450817			1258.52
59	13.4506	-0.49151	229.035	2.59903	60.8901	5.56677	257.299	-274.569	0.84	1.18879	-0.0825494	-0.471629			1243.07
60	12.9706	-0.46849	234.602	2.56269	61.7291	5.6053	249.827	-268.07	0.79	1.18696	-0.0830777	-0.486183			1227.6
61	12.5138	-0.444896	240.207	2.52683	62.5541	5.64159	242.52	-260.652	0.78	1.18515	-0.072481	-0.434304			1213.21
62	12.0806	-0.421719	245.849	2.4916	63.3651	5.67565	235.591	-252.876	0.64	1.18342	-0.0705162	-0.432455			1199.05
63	11.6694	-0.401667	251.524	2.45697	64.1625	5.70747	228.864	-246.412	0.21	1.18167	-0.0675114	-0.423585			1185.25
64	11.2763	-0.385052	257.232	2.4227	64.9465	5.73705	222.356	-241.58	-0.26	1.17974	-0.0735032	-0.471645			1170.82
65	10.8987	-0.369948	262.969	2.38865	65.7172	5.76441	215.883	-237.28	-0.35	1.1776	-0.0687949	-0.451279			1156.94
66	10.5362	-0.355052	268.733	2.35482	66.4747	5.78954	209.656	-232.718	-0.09	1.1753	-0.0731454	-0.490335			1142.58
67	10.1887	-0.339844	274.523	2.32128	67.2195	5.81246	203.49	-227.548	0.03	1.17289	-0.0668478	-0.457773			1128.95
68	9.85688	-0.323438	280.335	2.28817	67.9515	5.83317	197.595	-221.149	-0.19	1.17054	-0.0696687	-0.487192			1115
69	9.54187	-0.306719	286.168	2.25569	68.671	5.85167	191.782	-214.081	-0.55	1.16831	-0.0518912	-0.370424			1103.17
70	9.2425	-0.293177	292.02	2.22381	69.3782	5.86799	186.465	-208.814	-0.98	1.16607	-0.0630437	-0.459239			1090.02
71	8.95437	-0.283594	297.888	2.19214	70.0733	5.88213	181.048	-206.047	-1.33	1.16357	-0.0638949	-0.474792			1076.77
72	8.675	-0.274792	303.77	2.16045	70.7565	5.89411	175.741	-203.594	-1.4	1.16079	-0.0642137	-0.486583			1063.48
73	8.405	-0.265052	309.664	2.12883	71.4279	5.90393	170.552	-200.188	-1.3	1.15782	-0.0640182	-0.494514			1050.21
74	8.145	-0.255	315.568	2.0974	72.0878	5.91162	165.488	-196.268	-1.38	1.15475	-0.0633263	-0.498496			1037.03
75	7.895	-0.244948	321.48	2.06623	72.7362	5.91719	160.557	-192.063	-1.62	1.1516	-0.0621552	-0.498443			1023.99
76	7.655	-0.235156	327.397	2.03536	73.3734	5.92066	155.764	-187.779	-1.88	1.14839	-0.060522	-0.494279			1011.16
77	7.42438	-0.226458	333.318	2.00477	73.9996	5.92204	151.116	-184.104	-1.93	1.14509	-0.0584431	-0.485932			998.617
78	7.20188	-0.21849	339.24	1.97434	74.6149	5.92135	146.619	-180.781	-1.94	1.14168	-0.0659345	-0.557961			985.002
79	6.9875	-0.21	345.161	1.94412	75.2195	5.91862	142.073	-176.79	-2.05	1.13821	-0.0532222	-0.458246			973.184
80	6.78187	-0.201458	351.08	1.91425	75.8135	5.91387	137.891	-172.507	-2.08	1.13475	-0.0598972	-0.524561			960.386
81	6.58437	-0.193646	356.994	1.8847	76.3971	5.90711	133.671	-168.611	-2.37	1.13125	-0.0563912	-0.502176			948.087
82	6.39438	-0.186406	362.901	1.85542	76.9705	5.89837	129.619	-164.993	-2.79	1.12771	-0.0525087	-0.475339			936.356
83	6.21125	-0.180208	368.799	1.82636	77.5338	5.88768	125.739	-162.099	-2.66	1.12408	-0.0582638	-0.53601			923.731
84	6.03375	-0.174844	374.687	1.79737	78.0872	5.87505	121.833	-159.785	-2.24	1.12028	-0.0538628	-0.503433			911.764
85	5.86188	-0.168333	380.562	1.76847	78.6308	5.86051	118.105	-156.247	-2.19	1.11647	-0.0591199	-0.561233			898.947
86	5.6975	-0.160156	386.422	1.74003	79.1647	5.84409	114.357	-150.946	-2.63	1.11281	-0.0442342	-0.426387			888.486
87	5.54125	-0.153073	392.266	1.71222	79.6891	5.82582	110.995	-146.452	-3.01	1.10926	-0.0488433	-0.477937			877.268
88	5.39062	-0.148646	398.092	1.68466	80.2042	5.80571	107.617	-144.329	-2.89	1.10559	-0.0533284	-0.529574			865.292
89	5.24375	-0.144792	403.898	1.65704	80.7101	5.78381	104.227	-142.637	-2.83	1.10175	-0.0476921	-0.48051			854.233
90	5.10125	-0.140052	409.682	1.62949	81.2068	5.76013	101.027	-139.943	-2.69	1.09786	-0.0517639	-0.529003			842.464
91	4.96375	-0.135052	415.442	1.60216	81.6946	5.73471	97.8202	-136.845	-2.59	1.09396	-0.0457254	-0.473863			831.708
92	4.83125	-0.129844	421.177	1.57511	82.1736	5.70757	94.8056	-133.383	-2.56	1.0901	-0.0494121	-0.519137			820.29
93	4.70438	-0.12349	426.884	1.54849	82.6439	5.67875	91.7881	-128.575	-2.56	1.08642	-0.0429991	-0.457882			809.98
94	4.58437	-0.116615	432.563	1.52265	83.1056	5.64828	88.9646	-123.032	-2.62	1.08301	-0.0363274	-0.391984			800.849
95	4.47063	-0.111615	438.211	1.49753	83.5589	5.61618	86.3344	-119.295	-2.6	1.07972	-0.0394081	-0.430777			791.153
96	4.36063	-0.108437	443.827	1.47262	84.0038	5.58249	83.7047	-117.384	-2.6	1.07635	-0.0424065	-0.469495			780.892
97	4.25375	-0.105	449.41	1.4478	84.4405	5.54724	81.0777	-115.093	-2.6	1.07295	-0.0353243	-0.396005			771.931
98	4.15062	-0.10151	454.957	1.42326	84.8691	5.51046	78.645	-112.641	-2.53	1.06955	-0.0380138	-0.431416			762.454
99	4.05063	-0.0985417	460.468	1.39887	85.2898	5.47218	76.2168	-110.671	-2.34	1.0661	-0.0406315	-0.466709			752.465
100	3.95375	-0.0948958	465.94	1.37466	85.7025	5.43244	73.7951	-107.843	-2.08	1.0627	-0.0331788	-0.385634			743.894
101	3.86125	-0.0898437	471.372	1.35099	86.1075	5.39127	71.5671	-103.292	-1.9	1.05953	-0.035516	-0.417611			734.859
102	3.77438	-0.0836458	476.764	1.32823	86.5048	5.34869	69.3464	-97.2665	-1.8	1.05673	-0.0277909	-0.330514			727.334
103	3.69375	-0.078125	482.112	1.30664	86.8946	5.30475	67.3172	-91.8659	-1.69	1.05428	-0.0198689	-0.238949			721.388
104	3.6175	-0.075	487.417	1.28578	87.277	5.25947	65.4766	-89.1616	-1.5	1.05191	-0.0317589	-0.386145			713.058
105	3.54375	-0.0718229	492.676	1.26519	87.6519	5.21289	63.4625	-86.306	-1.32	1.04963	-0.0237311	-0.291652			706.353
106	3.47438	-0.0664583	497.889	1.24541	88.0197	5.16504	61.6366	-80.7046	-1.23	1.04772	-0.0155226	-0.192789			701.34
107	3.41063	-0.0617708	503.054	1.2269	88.3802	5.11596	59.9952	-75.7905	-1.16	1.04614	-0.0171418	-0.215107			696.007
108	3.35	-0.0601042	508.17	1.20896	88.7338	5.06567	58.3603	-74.4955	-1.15	1.04453	-0.0187202	-0.237304			690.355
109	3.29	-0.0598437	513.236	1.19089	89.0803	5.01422	56.7328	-74.9121	-1.12	1.04271	-0.0202586	-0.259365			684.387
110	3.23062	-0.0584375	518.25	1.17268	89.42	4.96162	55.114	-73.8665	-1.01	1.04083	-0.0217578	-0.28128			678.104
111	3.17375	-0.0548437	523.212	1.15491	89.7529	4.90793	53.5048	-69.9876	-0.61	1.03919	-0.0132185	-0.172522			673.669
112	3.12125	-0.0501562	528.12	1.13823	90.0791	4.85316	52.0732	-64.6061	-0.37	1.03793	-0.0145278	-0.191389			668.965
113	3.07313	-0.0465625	532.973	1.12269	90.3987	4.79735	50.6494	-60.5282	-0.55	1.03694	-0.00580466	-0.0771731			666.191
114	3.0275	-0.0451042	537.77	1.10774	90.7118	4.74053	49.3974	-59.1602	-1.16	1.03597	-0.0169406	-0.227253			660.974
115	2.9825	-0.045	542.511	1.09276	91.0184	4.68273	47.99	-59.5439	-1.19	1.03481	-0.00815665	-0.110384			657.73
116	2.9375	-0.0448958	547.194	1.07756	91.3187	4.62399	46.7519	-59.9188	-0.5	1.0335	-0.0192374	-0.262586			652.008
117	2.89312	-0.0433854	551.818	1.06234	91.6127	4.56434	45.364	-58.3923	-0.48	1.03219	-0.0103949	-0.143087			648.302
118	2.85125	-0.0399479	556.382	1.04776	91.9005	4.5038	44.1428	-54.2105	-0.67	1.03119	-0.0114226	-0.158534			644.377
119	2.81312	-0.036875	560.886	1.0343	92.1822	4.44242	42.93	-50.4455	-0.6	1.03043	-0.00242552	-0.0339362			642.547
120	2.77687	-0.03625	565.328	1.02133	92.4578	4.38021	41.8769	-49.9833	-0.14	1.02962	-0.0133082	-0.187674			638.209
121	2.74063	-0.0355208	569.708	1.00819	92.7275	4.3172	40.6807	-49.3573	0	1.02876	-0.0142651	-0.202727			633.657
122	2.70625	-0.0329688	574.025	0.995564	92.9912	4.25344	39.4947	-46.1583	-0.32	1.02809	0.00480141	0.0687519			633.624
123	2.67437	-0.0316667	578.279	0.983716	93.2492	4.18894	38.6077	-44.6638	-0.45	1.02748	-0.0159295	-0.229786			628.688
124	2.6425	-0.0320313	582.468	0.971725	93.5013	4.12374	37.4395	-45.5053	-0.52	1.02668	-0.00682143	-0.0991133			625.945
125	2.61062	-0.0311458	586.592	0.95959	93.7478	4.05786	36.4227	-44.5607	-0.4	1.02586	-0.00760539	-0.111286			623.03
126	2.58062	-0.02875	590.649	0.948032	93.9887	3.99132	35.4137	-41.4175	-0.1	1.02526	-0.00837148	-0.123343			619.947
127	2.55312	-0.0264583	594.641	0.937318	94.224	3.92417	34.413	-38.3737	0.13	1.02487	0.000879976	0.013053			619.144
128	2.5275	-0.0249479	598.565	0.927231	94.4538	3.85642	33.5537	-36.4218	0.04	1.02458	-0.00977139	-0.145899			615.744
129	2.50312	-0.0236458	602.421	0.91754	94.6782	3.7881	32.5684	-34.7433	-0.3	1.02436	-0.000487703	-0.00732892			614.659
130	2.48	-0.0229167	606.209	0.908259	94.8972	3.71923	31.7205	-33.8837	-0.54	1.02415	-0.00111122	-0.0168038			613.442
131	2.45688	-0.0236979	609.929	0.89889	95.1109	3.64984	30.8776	-35.2538	-0.56	1.02371	-0.0117221	-0.178349			609.587
132	2.4325	-0.0248438	613.579	0.88892	95.3193	3.57996	29.9171	-37.1795	-0.52	1.02298	-0.00239315	-0.0366289			608.098
133	2.4075	-0.0248438	617.158	0.878589	95.5226	3.5096	29.0877	-37.3964	-0.54	1.02215	-0.0129777	-0.199793			603.943
134	2.38312	-0.0236979	620.668	0.868413	95.7207	3.43879	28.1461	-35.8745	-0.73	1.02138	-0.00361924	-0.0560352			602.186
135	2.36	-0.0229687	624.107	0.858662	95.9137	3.36755	27.3314	-34.9633	-0.85	1.02062	-0.00417846	-0.0650518			600.304
136	2.33688	-0.0235937	627.474	0.848815	96.1017	3.29591	26.5233	-36.1085	-0.56	1.01966	-0.0147262	-0.230501			595.721
137	2.31313	-0.0231771	630.77	0.838599	96.2848	3.22389	25.611	-35.6571	-0.16	1.01865	-0.00532629	-0.083807			593.582
138	2.29125	-0.0199479	633.994	0.829098	96.4629	3.15149	24.8192	-30.846	-0.33	1.01805	-0.00585007	-0.0925189			591.322
139	2.27312	-0.0169271	637.146	0.821156	96.6361	3.07876	24.0346	-26.3049	-1.08	1.01782	0.00363697	0.0578046			591.562
140	2.25625	-0.0180729	640.224	0.813704	96.8046	3.0057	23.3609	-28.2213	-1.29	1.01734	-0.00680701	-0.108711			589.08
141	2.23625	-0.021875	643.23	0.8048	96.9682	2.93233	22.5889	-34.3187	-1.06	1.01616	-0.0173006	-0.277596			583.84
142	2.21312	-0.0232292	646.162	0.794406	97.1271	2.85867	21.7266	-36.6093	-1.02	1.01468	-0.00783904	-0.126354			581.116
143	2.19062	-0.0215625	649.021	0.784187	97.2813	2.78474	20.9732	-34.133	-0.86	1.01336	-0.00831071	-0.134549			578.279
144	2.17	-0.0201562	651.806	0.774727	97.4309	2.71055	20.228	-32.0438	-0.9	1.01218	-0.00877252	-0.142635			575.332
145	2.15	-0.0199479	654.516	0.765468	97.5759	2.63613	19.4913	-31.8445	-1.23	1.01094	-0.00922467	-0.150611			572.276
146	2.13	-0.02	657.153	0.756122	97.7164	2.56148	18.7631	-32.0562	-1.36	1.00961	-0.00966731	-0.158473			569.112
147	2.11	-0.0200521	659.714	0.746688	97.8523	2.48662	18.0438	-32.265	-1.18	1.00819	-0.0101006	-0.166222			565.842
148	2.09	-0.0198438	662.201	0.737164	97.9837	2.41156	17.3333	-32.0501	-0.74	1.00672	-0.0105248	-0.173855			562.469
149	2.07062	-0.0184896	664.612	0.72785	98.1107	2.33633	16.6318	-29.9717	-0.99	1.00539	-0.0109399	-0.181371			558.992
150	2.05313	-0.0166667	666.949	0.719363	98.2333	2.26092	15.9395	-27.1117	-1.52	1.00427	-0.00134627	-0.022398			558.151
151	2.03688	-0.0164583	669.209	0.711417	98.3516	2.18536	15.3316	-26.8636	-1.36	1.00312	-0.0117033	-0.195368			554.484
152	2.02	-0.0170312	671.395	0.703098	98.4655	2.10965	14.6553	-27.8895	-0.83	1.00179	-0.0120939	-0.202549			550.719
153	2.00313	-0.0163021	673.504	0.694708	98.5751	2.0338	13.9886	-26.7793	-0.65	1.00051	-0.00247624	-0.0416024			549.62
154	1.9875	-0.0152083	675.538	0.686878	98.6804	1.95783	13.3987	-25.0581	-1.19	0.999347	-0.0128142	-0.215937			545.673
155	1.9725	-0.0149479	677.496	0.679302	98.7815	1.88175	12.7486	-24.7004	-1.58	0.998152	-0.00318171	-0.0537715			544.411
156	1.9575	-0.0149479	679.378	0.671668	98.8784	1.80556	12.1703	-24.769	-1.74	0.996892	-0.0135081	-0.228924			540.288
157	1.9425	-0.0151563	681.183	0.663976	98.9712	1.72927	11.5372	-25.1809	-1.63	0.995528	-0.00386137	-0.0656129			538.868
158	1.92687	-0.0165104	682.913	0.6559	99.0598	1.65289	10.9708	-27.5004	-1.94	0.993875	-0.0141767	-0.241505			534.574
159	1.90937	-0.0183854	684.566	0.646776	99.1442	1.57644	10.3549	-30.6976	-2.13	0.991841	-0.0145162	-0.247886			530.195
160	1.89062	-0.0183854	686.142	0.636907	99.2246	1.49991	9.74905	-30.7683	-1.71	0.989739	-0.0148482	-0.25414			525.731
161	1.87312	-0.0165104	687.642	0.627608	99.3009	1.42331	9.15329	-27.6909	-1.43	0.987885	-0.00517297	-0.0887334			524.002
162	1.8575	-0.0151042	689.065	0.619231	99.3731	1.34666	8.614	-25.3848	-1.67	0.986208	-0.0154662	-0.265844			519.381
163	1.8425	-0.0151562	690.412	0.611123	99.4413	1.26995	8.03597	-25.5221	-1.99	0.984459	-0.00577811	-0.0995127			517.508
164	1.82688	-0.0163021	691.682	0.602607	99.5055	1.19318	7.50921	-27.5021	-2.08	0.98246	-0.0160616	-0.277127			512.735
165	1.81	-0.0170313	692.875	0.593327	99.5657	1.11638	6.94906	-28.7818	-2.27	0.980277	-0.0163612	-0.282784			507.887
166	1.79313	-0.0165104	693.991	0.58396	99.622	1.03954	6.39923	-27.9466	-2.12	0.978122	-0.00665407	-0.115193			505.806
167	1.77687	-0.0165104	695.031	0.574856	99.6743	0.962656	5.89286	-27.9884	-2.02	0.975913	-0.016923	-0.293405			500.815
168	1.76	-0.0169792	695.994	0.565314	99.7226	0.885745	5.36113	-28.8229	-2.17	0.973566	-0.0172042	-0.298692			495.754
169	1.74313	-0.0164583	696.879	0.555679	99.7671	0.808806	4.83982	-27.9743	-2.63	0.971253	-0.00747896	-0.130012			493.477
170	1.72687	-0.0166667	697.688	0.546313	99.8076	0.731843	4.35411	-28.3613	-2.86	0.968852	-0.0177343	-0.308645			488.284
171	1.70938	-0.0184896	698.42	0.536128	99.8442	0.654859	3.85105	-31.4963	-2.75	0.966088	-0.0179979	-0.313562			483.025
172	1.69	-0.0198438	699.075	0.524729	99.877	0.577857	3.35848	-33.8348	-2.93	0.96304	-0.0182554	-0.318346			477.704
173	1.67	-0.0200521	699.653	0.512824	99.9059	0.500839	2.87641	-34.2183	-3.13	0.959906	-0.0185069	-0.322998			472.321
174	1.65	-0.02	700.154	0.500775	99.9309	0.423808	2.40485	-34.1538	-3.3	0.956731	-0.0187524	-0.327517			466.878
175	1.63	-0.02	700.577	0.48858	99.952	0.346767	1.94384	-34.1745	-3.5	0.953508	-0.0189921	-0.331904			461.378
176	1.61	-0.02	700.924	0.476234	99.9693	0.269716	1.49337	-34.1914	-3.62	0.950238	-0.0192259	-0.336157			455.822
177	1.59	-0.02	701.194	0.463734	99.9827	0.192659	1.05347	-34.2046	-3.54	0.946923	-0.0194541	-0.340277			450.212
178	1.57	-0.02	701.387	0.451076	99.9923	0.115597	0.624141	-34.214	-3.37	0.943564	-0.0196766	-0.344264			444.55
179	1.55	-0.02	701.502	0.438255	99.9981	0.0385327	0.205398	-34.2196	-3.4	0.940163	-0.0198936	-0.348118			438.838
180	1.53	-0.0199479	701.541	0.425268	100	-0.0385327	-0.202748	-34.1324	-3.6	0.936729	-0.0201051	-0.351838			433.077
181	1.51	-0.0201563	701.502	0.41211	99.9981	-0.115597	-0.600288	-34.487	-3.84	0.93322	-0.0203111	-0.355424
182	1.48937	-0.0215104	701.387	0.398357	99.9923	-0.192659	-0.987213	-36.7978	-4.06	0.929442	-0.0205118	-0.358876
183	1.46687	-0.0233854	701.194	0.383134	99.9827	-0.269716	-1.36351	-39.9944	-4.13	0.925306	-0.0307071	-0.537108
184	1.44312	-0.0233333	700.924	0.366811	99.9693	-0.346767	-1.71726	-39.89	-3.99	0.921145	-0.020891	-0.365271
185	1.42062	-0.0216667	700.577	0.351097	99.952	-0.423808	-2.06963	-37.0224	-3.96	0.917236	-0.0210745	-0.368297
186	1.39938	-0.0216667	700.154	0.336026	99.9309	-0.500839	-2.41136	-37	-4.1	0.913295	-0.0212528	-0.371188
187	1.37687	-0.0232813	699.653	0.319816	99.9059	-0.577857	-2.74243	-39.7288	-4.34	0.909048	-0.031426	-0.548474
188	1.35312	-0.0235417	699.075	0.302417	99.877	-0.654859	-3.0403	-40.14	-4.41	0.90473	-0.0215824	-0.376364
189	1.33	-0.0230208	698.42	0.285179	99.8442	-0.731843	-3.34738	-39.2151	-4.31	0.900474	-0.0217441	-0.378829
190	1.30688	-0.0234896	697.688	0.267639	99.8076	-0.808806	-3.64377	-39.9717	-4.42	0.896112	-0.0319008	-0.555197
191	1.28313	-0.0234375	696.879	0.249299	99.7671	-0.885745	-3.89901	-39.8369	-4.61	0.891738	-0.0220365	-0.383076
192	1.26	-0.0231771	695.994	0.231112	99.7226	-0.962656	-4.17135	-39.3442	-5	0.887387	-0.0221818	-0.385112
193	1.23625	-0.025	695.031	0.212083	99.6743	-1.03954	-4.43298	-42.3799	-5.02	0.882706	-0.0323222	-0.560388
194	1.21	-0.026875	693.991	0.19062	99.622	-1.11638	-4.6455	-45.4903	-4.82	0.877692	-0.0324375	-0.561546
195	1.18312	-0.0263542	692.875	0.168159	99.5657	-1.19318	-4.842	-44.5369	-4.55	0.872754	-0.022545	-0.389663
196	1.1575	-0.0251562	691.682	0.146263	99.5055	-1.26995	-5.06615	-42.4393	-5.15	0.868004	-0.0326677	-0.56365
197	1.1325	-0.0251562	690.412	0.124428	99.4413	-1.34666	-5.23324	-42.3614	-5.42	0.863244	-0.0227612	-0.392001
198	1.10688	-0.0263542	689.065	0.101541	99.3731	-1.42331	-5.43324	-44.292	-4.36	0.858272	-0.0328727	-0.56504
199	1.08	-0.026875	687.642	0.076961	99.3009	-1.49991	-5.57088	-45.0741	-4.16	0.853207	-0.0329519	-0.565233
200	1.05375	-0.025	686.142	0.0523552	99.2246	-1.57644	-5.69248	-41.8379	-4.55	0.848454	-0.0230233	-0.394064
201	1.03	-0.023125	684.566	0.0295588	99.1442	-1.65289	-5.85488	-38.6112	-4.84	0.844007	-0.0231172	-0.394761
202	1.00687	-0.0235937	682.913	0.00685147	99.0598	-1.72927	-6.00647	-39.2987	-4.99	0.839477	-0.033206	-0.565674
203	0.9825	-0.025	681.183	-0.0176549	98.9712	-1.80556	-6.08516	-41.5356	-4.99	0.834715	-0.0232567	-0.395182
204	0.956875	-0.0264062	679.378	-0.0440825	98.8784	-1.88175	-6.21251	-43.7557	-4.73	0.829718	-0.0333342	-0.564918
205	0.93	-0.026875	677.496	-0.0725707	98.7815	-1.95783	-6.26171	-44.409	-4.6	0.824651	-0.0333704	-0.563965
206	0.90375	-0.025	675.538	-0.101203	98.6804	-2.0338	-6.29486	-41.1914	-4.54	0.819902	-0.0233985	-0.394295
207	0.88	-0.0231771	673.504	-0.127833	98.5751	-2.10965	-6.38451	-38.0729	-4.52	0.815457	-0.0234578	-0.394104
208	0.856875	-0.0234896	671.395	-0.154463	98.4655	-2.18536	-6.46332	-38.4653	-4.14	0.810964	-0.0335119	-0.561257
209	0.833125	-0.0233333	669.209	-0.182572	98.3516	-2.26092	-6.45355	-38.0851	-3.94	0.80651	-0.0235186	-0.392606
210	0.810625	-0.0215104	666.949	-0.20995	98.2333	-2.33633	-6.50809	-34.9911	-4.04	0.80236	-0.0235608	-0.391983
211	0.79	-0.0202083	664.612	-0.235722	98.1107	-2.41156	-6.55181	-32.7578	-3.69	0.798429	-0.0235979	-0.391224
212	0.77	-0.0197917	662.201	-0.261365	97.9837	-2.48662	-6.58469	-31.966	-3.3	0.794574	-0.0236296	-0.390328
213	0.750625	-0.0185417	659.714	-0.286849	97.8523	-2.56148	-6.60674	-29.8346	-2.98	0.79093	-0.023656	-0.389297
214	0.733125	-0.0165104	657.153	-0.310439	97.7164	-2.63613	-6.61797	-26.4631	-2.83	0.787622	-0.013677	-0.224203
215	0.7175	-0.0149479	654.516	-0.331982	97.5759	-2.71055	-6.7116	-23.8626	-2.73	0.784564	-0.0237446	-0.387677
216	0.703125	-0.0136458	651.806	-0.352221	97.4309	-2.78474	-6.70375	-21.6937	-2.63	0.781725	-0.0137564	-0.223669
217	0.69	-0.0129687	649.021	-0.371064	97.2813	-2.85867	-6.78341	-20.5293	-2.51	0.778993	-0.0138179	-0.223709
218	0.676875	-0.0135417	646.162	-0.390269	97.1271	-2.93233	-6.85736	-21.3417	-2.27	0.776173	-0.0238771	-0.384865
219	0.663125	-0.0133333	643.23	-0.410792	96.9682	-3.0057	-6.8222	-20.9181	-2.12	0.773399	-0.0138754	-0.222637
220	0.650625	-0.0115104	640.224	-0.429822	96.8046	-3.07876	-6.88215	-17.9738	-2.12	0.770914	-0.0139285	-0.222443
221	0.64	-0.0102083	637.146	-0.446287	96.6361	-3.15149	-6.93636	-15.8639	-2.3	0.768634	-0.0139792	-0.222179
222	0.63	-0.00979167	633.994	-0.462035	96.4629	-3.22389	-6.98482	-15.1411	-2.12	0.766421	-0.0140275	-0.221845
223	0.620625	-0.00848958	630.77	-0.477028	96.2848	-3.29591	-7.02753	-13.0609	-1.77	0.764412	-0.0140735	-0.221441
224	0.613125	-0.00666667	627.474	-0.489186	96.1017	-3.36755	-7.06447	-10.2028	-1.74	0.762686	-0.00411707	-0.0644419
225	0.606875	-0.00645833	624.107	-0.499432	95.9137	-3.43879	-7.21391	-9.83095	-1.64	0.760981	-0.0142275	-0.221499
226	0.6	-0.00703125	620.668	-0.510826	95.7207	-3.5096	-7.24176	-10.6441	-1.63	0.759192	-0.0142681	-0.220906
227	0.593125	-0.00630208	617.158	-0.52235	95.5226	-3.57996	-7.26382	-9.4863	-1.5	0.757517	-0.00430612	-0.0662928
228	0.5875	-0.00526042	613.579	-0.531879	95.3193	-3.64984	-7.40562	-7.87239	-1.33	0.75599	-0.0144165	-0.220656
229	0.5825	-0.00479167	609.929	-0.540426	95.1109	-3.71923	-7.4185	-7.12823	-0.76	0.754535	-0.00445144	-0.0677273
230	0.578125	-0.00348958	606.209	-0.547965	94.8972	-3.7881	-7.55587	-5.15956	-0.71	0.753263	-0.0145625	-0.220212
231	0.575625	-0.00161458	602.421	-0.552299	94.6782	-3.85642	-7.55952	-2.37234	-1.39	0.75227	0.00540583	0.0812358
232	0.574375	-0.00161458	598.565	-0.554473	94.4538	-3.92417	-7.82728	-2.35715	-1.9	0.751252	-0.0147884	-0.220809
233	0.571875	-0.00354167	594.641	-0.558835	94.224	-3.99132	-7.82397	-5.13663	-1.57	0.749956	-0.00481879	-0.0714788
234	0.5675	-0.00473958	590.649	-0.566515	93.9887	-4.05786	-7.95439	-6.82788	-0.43	0.748478	-0.0149331	-0.220021
[truncated: 125 more rows]
