# Supplementary material for: Dataset for compression ignition engine fuelled with corn oil methyl ester biodiesel
Source: Data Brief. 2019 Oct 18;27:104683. doi: 10.1016/j.dib.2019.104683 (PMC6838419; doi:10.1016/j.dib.2019.104683)
Supplement: Multimedia component 2 [file mmc2.xlsx]

## Sheet: No load
C Angle	Cyl pressure(bar)	DP/Dq	pv	log p	log vol	dV/dq			Net HR dQn/dq	Cum HR (KJ)				MFB	mean gas temp(k)
-360	0.7575	0.119323	40.0881	-0.277732	0	0.0622097	0.190407	11.6669	0	0.00118573	0.00172339	0.00172339
-359	0.8575	0.0644792	40.1503	-0.153734	0.0541759	0.186599	0.57113	6.31429	0.04	0.00187427	-0.00485654	-0.00486407
-358	0.8825	0.00369792	40.3369	-0.124996	0.216175	0.3109	0.940889	0.363811	0.08	0.00200474	0.00840542	0.00845759
-357	0.8775	-0.00729167	40.6478	-0.130678	0.484431	0.435051	1.31661	-0.722904	0.12	0.00206411	0.0016331	0.0016559
-356	0.873125	-0.00364583	41.0829	-0.135677	0.856386	0.558995	1.67249	-0.36532	0.11	0.00219483	0.0145739	0.0149355
-355	0.87	-0.00307292	41.6419	-0.139262	1.32857	0.682671	2.04252	-0.312103	0.11	0.00236787	0.0175053	0.0181837
-354	0.86625	-0.00515625	42.3246	-0.143582	1.89669	0.806021	2.41158	-0.532283	0.13	0.0025558	0.0102754	0.0108487
-353	0.859375	-0.00833333	43.1306	-0.15155	2.55579	0.928986	2.74753	-0.876638	0.15	0.00274289	0.0126061	0.0135628
-352	0.85	-0.00989583	44.0596	-0.162519	3.30034	1.05151	3.07374	-1.06343	0.18	0.00294392	0.0146936	0.0161492
-351	0.84	-0.0100521	45.1111	-0.174353	4.12436	1.17353	3.39007	-1.106	0.24	0.00317233	0.0165374	0.0186095
-350	0.83	-0.01	46.2846	-0.18633	5.02163	1.29499	3.69641	-1.12889	0.28	0.00342908	0.0181413	0.0209454
-349	0.82	-0.0100521	47.5796	-0.198451	5.98574	1.41583	3.99265	-1.16652	0.3	0.00371169	0.0195119	0.0231582
-348	0.81	-0.00984375	48.9954	-0.210721	7.01023	1.536	4.27871	-1.17634	0.33	0.00402193	0.0206591	0.0252495
-347	0.800625	-0.00848958	50.5314	-0.222363	8.08872	1.65545	4.5545	-1.04632	0.35	0.00437275	0.0215947	0.0272203
-346	0.793125	-0.00661458	52.1869	-0.231774	9.21497	1.7741	4.81993	-0.841938	0.37	0.00477055	0.032332	0.0420899
-345	0.786875	-0.00661458	53.961	-0.239686	10.383	1.89192	5.14001	-0.870559	0.41	0.00519749	0.0233069	0.0313725
-344	0.779375	-0.00854167	55.8529	-0.249263	11.5869	2.00884	5.38858	-1.1636	0.44	0.00561999	0.0237017	0.0330225
-343	0.77	-0.0096875	57.8617	-0.261365	12.8215	2.1248	5.62659	-1.36716	0.47	0.00604593	0.0239408	0.0345552
-342	0.760625	-0.00859375	59.9865	-0.273615	14.0815	2.23977	5.854	-1.25734	0.49	0.0065056	0.024039	0.0359712
-341	0.753125	-0.00645833	62.2263	-0.283524	15.3622	2.35368	6.07078	-0.980191	0.52	0.00701466	0.034011	0.0527932
-340	0.7475	-0.00515625	64.58	-0.291021	16.6594	2.46649	6.36173	-0.812172	0.56	0.00756961	0.0243284	0.0391919
-339	0.7425	-0.00494792	67.0465	-0.297732	17.9689	2.57813	6.56104	-0.809123	0.57	0.00814481	0.0340919	0.0570178
-338	0.7375	-0.00494792	69.6246	-0.304489	19.2872	2.68857	6.84209	-0.840236	0.57	0.00874499	0.0242298	0.042082
-337	0.7325	-0.00520833	72.3132	-0.311292	20.6109	2.79775	7.02373	-0.918612	0.59	0.0093555	0.0338293	0.0610232
-336	0.726875	-0.00635417	75.1109	-0.319001	21.9372	2.90563	7.29455	-1.16407	0.64	0.00996855	0.0238252	0.04464
-335	0.72	-0.006875	78.0166	-0.328504	23.2633	3.01215	7.45838	-1.3082	0.68	0.0105836	0.0232996	0.0453439
-334	0.71375	-0.005	81.0287	-0.337223	24.5868	3.11728	7.61148	-0.988155	0.69	0.0112459	0.0327247	0.0661452
-333	0.71	-0.00317708	84.146	-0.34249	25.9057	3.22096	7.86463	-0.652046	0.73	0.0119672	0.0325672	0.0683595
-332	0.706875	-0.0034375	87.3669	-0.346901	27.2181	3.32315	8.11415	-0.732497	0.75	0.0127053	0.0223702	0.048753
-331	0.703125	-0.00348958	90.6901	-0.352221	28.5224	3.4238	8.24218	-0.77188	0.77	0.0134524	0.0316859	0.0716819
-330	0.7	-0.00302083	94.1139	-0.356675	29.8171	3.52289	8.48071	-0.69342	0.8	0.0142311	0.0314277	0.073782
-329	0.696875	-0.00354167	97.6368	-0.361149	31.1011	3.62036	8.71535	-0.843407	0.82	0.0150183	0.0211437	0.0514967
-328	0.693125	-0.00333333	101.257	-0.366545	32.3731	3.71617	8.8182	-0.823229	0.84	0.0158178	0.0303971	0.076779
-327	0.690625	-0.00151042	104.973	-0.370158	33.6324	3.81029	9.04154	-0.386716	0.87	0.0166833	0.0300768	0.0787579
-326	0.69	-0.00015625	108.784	-0.371064	34.8781	3.90268	9.26077	-0.0414572	0.92	0.0176052	0.0297406	0.0807045
-325	0.69	0.000104167	112.686	-0.371064	36.1096	3.9933	9.47581	0.0286296	0.94	0.0185556	0.0293913	0.0826178
-324	0.69	-0.00015625	116.68	-0.371064	37.3262	4.08212	9.68657	-0.0444663	0.91	0.0195198	0.0290309	0.0844967
-323	0.689375	-0.00151042	120.762	-0.37197	38.5277	4.1691	9.89297	-0.444879	0.84	0.0204647	0.0286617	0.0863405
-322	0.686875	-0.00338542	124.931	-0.375603	39.7135	4.25422	10.0949	-1.03157	0.91	0.021371	0.0182853	0.0569842
-321	0.683125	-0.00338542	129.185	-0.381077	40.8834	4.33743	10.1432	-1.0667	1.05	0.0222786	0.0274989	0.088616
-320	0.680625	-0.00151042	133.522	-0.384744	42.0372	4.41872	10.3333	-0.491889	1.09	0.0232628	0.0271184	0.090324
-319	0.68	-0.00015625	137.941	-0.385662	43.1747	4.49804	10.5188	-0.052569	1.05	0.0243094	0.0267351	0.091994
-318	0.68	0.000104167	142.439	-0.385662	44.2958	4.57538	10.6997	0.0361888	0.98	0.025383	0.0263499	0.0936254
-317	0.68	-0.000208333	147.015	-0.385662	45.4005	4.65071	10.8759	-0.0747025	0.98	0.0264631	0.025964	0.0952173
-316	0.679375	-0.00135417	151.665	-0.386582	46.4886	4.72401	11.0473	-0.500927	1.12	0.0275178	0.025578	0.0967692
-315	0.6775	-0.001875	156.389	-0.389346	47.5602	4.79524	11.2139	-0.715195	1.28	0.0285676	0.0151928	0.0592691
-314	0.67625	9.25186e-17	161.185	-0.391192	48.6154	4.8644	11.2083	3.63721e-14	1.28	0.0296884	0.034444	0.138491
-313	0.6775	0.001875	166.049	-0.389346	49.6542	4.93145	11.5324	0.75937	1.09	0.0309176	0.0244268	0.101178
-312	0.679375	0.00135417	170.98	-0.386582	50.6767	4.99639	11.6842	0.564722	0.97	0.0321425	0.0240472	0.102564
-311	0.68	0.000208333	175.977	-0.385662	51.6831	5.05919	11.8311	0.0894191	1.1	0.0333346	0.0236703	0.103907
-310	0.68	-0.000104167	181.036	-0.385662	52.6733	5.11983	11.9729	-0.0459949	1.33	0.0345273	0.0232966	0.105206
-309	0.68	0.00015625	186.156	-0.385662	53.6477	5.17831	12.1097	0.0709435	1.44	0.0357453	0.0229262	0.106462
-308	0.680625	0.00151042	191.334	-0.384744	54.6063	5.2346	12.2413	0.704864	1.36	0.0370399	0.0225595	0.107673
-307	0.683125	0.00338542	196.569	-0.381077	55.5493	5.2887	12.3678	1.62309	1.24	0.038439	0.0321967	0.157874
-306	0.686875	0.00333333	201.857	-0.375603	56.4769	5.3406	12.6729	1.64112	1.37	0.0398704	0.0221591	0.111579
-305	0.689375	0.00166667	207.198	-0.37197	57.3893	5.39029	12.7908	0.842268	1.53	0.0412337	0.0217994	0.112671
-304	0.690625	0.00171875	212.588	-0.370158	58.2866	5.43775	12.9034	0.891186	1.39	0.0426132	0.021444	0.113718
-303	0.693125	0.00317708	218.026	-0.366545	59.169	5.48299	13.0107	1.68948	1.13	0.0440832	0.0310931	0.169105
-302	0.69625	0.001875	223.509	-0.362046	60.0368	5.526	13.3028	1.02215	1.08	0.0455157	0.0210473	0.117348
-301	0.69625	-0.001875	229.035	-0.362046	60.8901	5.56677	13.401	-1.04742	1.23	0.0467511	0.0107006	0.0611353
-300	0.693125	-0.00322917	234.602	-0.366545	61.7291	5.6053	13.301	-1.84773	1.34	0.0478964	0.0200676	0.117439
-299	0.690625	-0.0015625	240.207	-0.370158	62.5541	5.64159	13.3871	-0.915423	1.38	0.0491436	0.019735	0.118252
-298	0.69	-0.000208333	245.849	-0.371064	63.3651	5.67565	13.4679	-0.124923	1.49	0.0504778	0.0194071	0.119018
-297	0.69	0.000208333	251.524	-0.371064	64.1625	5.70747	13.5434	0.127807	1.59	0.051845	0.0190838	0.119737
-296	0.690625	0.0015625	257.232	-0.370158	64.9465	5.73705	13.6136	0.980304	1.52	0.0533044	0.0187651	0.120409
-295	0.693125	0.00322917	262.969	-0.366545	65.7172	5.76441	13.6785	2.07115	1.35	0.0548793	0.028451	0.186632
-294	0.69625	0.001875	268.733	-0.362046	66.4747	5.78954	13.9373	1.22896	1.25	0.056396	0.0184044	0.123375
-293	0.69625	-0.001875	274.523	-0.362046	67.2195	5.81246	13.9924	-1.25544	1.31	0.0576697	0.00809494	0.055434
-292	0.693125	-0.00322917	280.335	-0.366545	67.9515	5.83317	13.8417	-2.20793	1.43	0.058833	0.0175359	0.122628
-291	0.690625	-0.0015625	286.168	-0.370158	68.671	5.85167	13.8856	-1.09058	1.44	0.0601125	0.0172398	0.123066
-290	0.69	-0.000208333	292.02	-0.371064	69.3782	5.86799	13.9243	-0.148384	1.4	0.0614901	0.016948	0.123457
-289	0.69	0.000208333	297.888	-0.371064	70.0733	5.88213	13.9579	0.151366	1.45	0.062901	0.0166606	0.123802
-288	0.690625	0.00151042	303.77	-0.370158	70.7565	5.89411	13.9863	1.11907	1.5	0.0644116	0.0163775	0.124101
-287	0.693125	0.00338542	309.664	-0.366545	71.4279	5.90393	14.0096	2.55693	1.53	0.0660682	0.0260985	0.2016
-286	0.696875	0.00338542	315.568	-0.361149	72.0878	5.91162	14.2311	2.60568	1.54	0.0677519	0.016053	0.126367
-285	0.699375	0.00151042	321.48	-0.357568	72.7362	5.91719	14.2446	1.18431	1.5	0.0692948	0.0157784	0.126532
-284	0.7	0.00015625	327.397	-0.356675	73.3734	5.92066	14.2529	0.12477	1.45	0.0707326	0.0155078	0.126651
-283	0.7	-0.000104167	333.318	-0.356675	73.9996	5.92204	14.2562	-0.0846844	1.57	0.0721497	0.0152412	0.126725
-282	0.7	0.00015625	339.24	-0.356675	74.6149	5.92135	14.2546	0.129283	1.6	0.0735881	0.0149786	0.126754
-281	0.700625	0.00151042	345.161	-0.355782	75.2195	5.91862	14.248	1.27155	1.57	0.0751401	0.0147198	0.126739
-280	0.703125	0.00338542	351.08	-0.352221	75.8135	5.91387	14.2366	2.89891	1.65	0.0768536	0.0244649	0.214256
-279	0.706875	0.00338542	356.994	-0.346901	76.3971	5.90711	14.4234	2.94774	1.59	0.0785907	0.0144168	0.128384
-278	0.709375	0.00151042	362.901	-0.343371	76.9705	5.89837	14.4021	1.33691	1.52	0.0801646	0.0141657	0.128236
-277	0.71	0.00015625	368.799	-0.34249	77.5338	5.88768	14.376	0.140548	1.44	0.0816163	0.0139183	0.128044
-276	0.71	-2.77556e-17	374.687	-0.34249	78.0872	5.87505	14.3451	-2.5365e-14	1.24	0.0830508	0.0136745	0.12781
-275	0.71	-0.000208333	380.562	-0.34249	78.6308	5.86051	14.3096	-0.193375	1.08	0.0844624	0.0134343	0.127533
-274	0.709375	-0.00140625	386.422	-0.343371	79.1647	5.84409	14.2696	-1.32538	1.38	0.0857568	0.0131975	0.127215
-273	0.7075	-0.00177083	392.266	-0.346018	79.6891	5.82582	14.2249	-1.69424	2.35	0.0870099	0.00296413	0.0290043
-272	0.706875	0.00166667	398.092	-0.346901	80.2042	5.80571	13.9762	1.61826	2.61	0.0885694	0.0225547	0.223978
-271	0.71125	0.00677083	403.898	-0.340731	80.7101	5.78381	14.1224	6.67006	1.98	0.0906486	0.0225074	0.226767
-270	0.719375	0.008125	409.682	-0.329372	81.2068	5.76013	14.2626	8.11869	1.38	0.0928867	0.0224569	0.229499
-269	0.72625	0.00510417	415.442	-0.319861	81.6946	5.73471	14.3969	5.17191	1.3	0.0948436	0.0124033	0.128538
-268	0.729375	0.00161458	421.177	-0.315567	82.1736	5.70757	14.3288	1.6586	1.51	0.0964424	0.01218	0.127966
-267	0.73	0.000104167	426.884	-0.314711	82.6439	5.67875	14.2564	0.108456	1.32	0.0978788	0.0119597	0.127355
-266	0.73	-5.20833e-05	432.563	-0.314711	83.1056	5.64828	14.1799	-0.0549496	1.27	0.0992913	0.0117426	0.126706
-265	0.73	-5.20833e-05	438.211	-0.314711	83.5589	5.61618	14.0994	-0.0556671	1.43	0.100696	0.0115284	0.12602
-264	0.73	0.00015625	443.827	-0.314711	84.0038	5.58249	14.0148	0.169142	1.91	0.102114	0.0113173	0.125297
-263	0.730625	0.00145833	449.41	-0.313855	84.4405	5.54724	13.9263	1.59851	2.03	0.103667	0.011109	0.124538
-262	0.733125	0.00354167	454.957	-0.310439	84.8691	5.51046	13.8339	3.93002	1.79	0.105443	0.0209036	0.237233
-261	0.7375	0.00489583	460.468	-0.304489	85.2898	5.47218	13.926	5.49847	1.7	0.107385	0.0108476	0.124599
-260	0.7425	0.00494792	465.94	-0.297732	85.7025	5.43244	13.8249	5.623	1.41	0.10933	0.020645	0.239954
-259	0.746875	0.00338542	471.372	-0.291857	86.1075	5.39127	13.9055	3.89217	0.98	0.11111	0.0105863	0.124478
-258	0.74875	-0.000104167	476.764	-0.28935	86.5048	5.34869	13.7957	-0.121129	1.18	0.112477	0.0103864	0.123525
-257	0.746875	-0.003125	482.112	-0.291857	86.8946	5.30475	13.6824	-3.67464	2.08	0.113478	0.000189257	0.00227607
-256	0.74375	-0.00177083	487.417	-0.29605	87.277	5.25947	13.3847	-2.10521	2.71	0.114606	0.00986144	0.119902
-255	0.744375	0.00333333	492.676	-0.29521	87.6519	5.21289	13.2662	4.0055	2.05	0.116333	0.019672	0.241766
-254	0.75	0.00677083	497.889	-0.287682	88.0197	5.16504	13.322	8.22226	1.34	0.118488	0.0196133	0.243594
-253	0.756875	0.00645833	503.054	-0.278557	88.3802	5.11596	13.3714	7.92413	1.37	0.120617	0.00955198	0.119865
-252	0.7625	0.00505208	508.17	-0.271153	88.7338	5.06567	13.2399	6.26175	1.32	0.122567	0.019365	0.245477
-251	0.766875	0.00348958	513.236	-0.265431	89.0803	5.01422	13.2779	4.36824	1.47	0.124332	0.00930117	0.11908
-250	0.769375	0.00145833	518.25	-0.262177	89.42	4.96162	13.1386	1.84337	1.65	0.12583	0.00911655	0.117857
-249	0.77	0.00015625	523.212	-0.261365	89.7529	4.90793	12.9964	0.199395	1.65	0.12715	0.0089343	0.116606
-248	0.77	-0.000104167	528.12	-0.261365	90.0791	4.85316	12.8514	-0.134177	1.48	0.128422	0.00875435	0.11533
-247	0.77	0.000104167	532.973	-0.261365	90.3987	4.79735	12.7036	0.13541	1.57	0.129706	0.00857668	0.114027
-246	0.770625	0.00166667	537.77	-0.260553	90.7118	4.74053	12.5531	2.18606	2.01	0.131179	0.00840124	0.1127
-245	0.77375	0.00484375	542.511	-0.256506	91.0184	4.68273	12.4001	6.40924	2.29	0.13306	0.018228	0.246678
-244	0.78	0.00692708	547.194	-0.248461	91.3187	4.62399	12.4036	9.24501	2.02	0.135225	0.0181615	0.2479
-243	0.786875	0.00640625	551.818	-0.239686	91.6127	4.56434	12.4005	8.62215	1.35	0.137327	0.00809274	0.111397
-242	0.7925	0.00505208	556.382	-0.232563	91.9005	4.5038	12.2361	6.85582	1.13	0.139237	0.0179215	0.248731
-241	0.796875	0.00348958	560.886	-0.227057	92.1822	4.44242	12.2221	4.7738	1.37	0.140936	0.00785039	0.109837
-240	0.799375	0.00145833	565.328	-0.223925	92.4578	4.38021	12.0509	2.01082	1.46	0.142342	0.0076811	0.10832
-239	0.8	0.000104167	569.708	-0.223144	92.7275	4.3172	11.8776	0.144743	1.58	0.143545	0.00751384	0.106782
-238	0.8	0.000104167	574.025	-0.223144	92.9912	4.25344	11.7021	0.14584	1.61	0.144729	0.00734857	0.105225
-237	0.800625	0.00151042	578.279	-0.222363	93.2492	4.18894	11.5247	2.13035	1.58	0.146095	0.00718523	0.103648
-236	0.803125	0.00333333	582.468	-0.219245	93.5013	4.12374	11.3453	4.73551	1.57	0.147703	0.0170238	0.247351
-235	0.806875	0.00354167	586.592	-0.214587	93.7478	4.05786	11.3036	5.0671	1.63	0.14934	0.00695005	0.101697
-234	0.81	0.00302083	590.649	-0.210721	93.9887	3.99132	11.1183	4.35184	1.66	0.150887	0.00679035	0.100047
-233	0.813125	0.00354167	594.641	-0.20687	94.224	3.92417	10.9312	5.13663	1.54	0.152494	0.0166325	0.246715
-232	0.816875	0.00328125	598.565	-0.202269	94.4538	3.85642	10.8751	4.79034	1.33	0.15406	0.00655631	0.0978937
-231	0.819375	0.00166667	602.421	-0.199213	94.6782	3.7881	10.6824	2.44887	1.31	0.155374	0.00640003	0.096176
-230	0.820625	0.00166667	606.209	-0.197689	94.8972	3.71923	10.4882	2.46427	1.51	0.156669	0.00624548	0.0944437
-229	0.823125	0.00328125	609.929	-0.194647	95.1109	3.64984	10.2925	4.88129	1.61	0.158186	0.0160926	0.244844
-228	0.826875	0.00354167	613.579	-0.190102	95.3193	3.57996	10.2186	5.30022	1.52	0.159738	0.00601386	0.0920466
-227	0.83	0.00296875	617.158	-0.18633	95.5226	3.5096	10.0178	4.46875	1.57	0.161187	0.00586244	0.0902526
-226	0.833125	0.00364583	620.668	-0.182572	95.7207	3.43879	9.81565	5.51915	1.97	0.16272	0.0157126	0.243272
-225	0.8375	0.005	624.107	-0.177334	95.9137	3.36755	9.72813	7.61106	2.35	0.164454	0.0056314	0.0876717
-224	0.843125	0.00640625	627.474	-0.17064	96.1017	3.29591	9.52117	9.80429	2.11	0.166387	0.0154829	0.242344
-223	0.85	0.00692708	630.77	-0.162519	96.2848	3.22389	9.42397	10.6571	1.2	0.168395	0.0153994	0.242304
-222	0.85625	0.00479167	633.994	-0.155193	96.4629	3.15149	9.32074	7.40949	0.72	0.170068	0.00531395	0.0840402
-221	0.859375	0.00182292	637.146	-0.15155	96.6361	3.07876	9.10562	2.83284	1.13	0.171262	0.00516643	0.0821133
-220	0.860625	0.00161458	640.224	-0.150096	96.8046	3.0057	8.88953	2.52121	1.56	0.172403	0.00502034	0.080177
-219	0.863125	0.00338542	643.23	-0.147196	96.9682	2.93233	8.67254	5.31122	1.2	0.173801	0.0148757	0.238686
-218	0.866875	0.00322917	646.162	-0.14286	97.1271	2.85867	8.553	5.08919	0.17	0.175165	0.00478735	0.0771651
-217	0.86875	-5.55112e-17	649.021	-0.1407	97.2813	2.78474	8.3318	-8.7873e-14	-0.19	0.175999	0.00464369	0.0751807
-216	0.866875	-0.00328125	651.806	-0.14286	97.4309	2.71055	8.10984	-5.21643	0.94	0.176288	-0.00549866	-0.0894045
-215	0.863125	-0.00328125	654.516	-0.147196	97.5759	2.63613	7.79651	-5.23813	1.69	0.176544	0.00431013	0.0703713
-214	0.86125	-5.20833e-05	657.153	-0.14937	97.7164	2.56148	7.57573	-0.0834797	1.43	0.177293	0.00417189	0.0683885
-213	0.863125	0.00338542	659.714	-0.147196	97.8523	2.48662	7.35433	5.44733	1.41	0.178573	0.0140348	0.230965
-212	0.8675	0.00489583	662.201	-0.14214	97.9837	2.41156	7.21528	7.90738	1.49	0.180085	0.00394423	0.0651533
-211	0.8725	0.00505208	664.612	-0.136393	98.1107	2.33633	6.99018	8.18945	1.64	0.181603	0.0138079	0.228917
-210	0.8775	0.005	666.949	-0.130678	98.2333	2.26092	6.84232	8.13352	1.55	0.183101	0.00371477	0.0618029
-209	0.8825	0.005	669.209	-0.124996	98.3516	2.18536	6.61363	8.16109	1.42	0.184578	0.013579	0.22668
-208	0.8875	0.005	671.395	-0.119347	98.4655	2.10965	6.45706	8.18774	1.3	0.186043	0.00348336	0.0583393
-207	0.8925	0.005	673.504	-0.113729	98.5751	2.0338	6.22492	8.21347	1.39	0.187487	0.0133481	0.224256
-206	0.8975	0.00505208	675.538	-0.108142	98.6804	1.95783	6.05972	8.32409	1.25	0.188925	0.00324985	0.0547643
-205	0.9025	0.00484375	677.496	-0.102587	98.7815	1.88175	5.82423	8.00396	0.95	0.190308	0.013115	0.221645
-204	0.906875	0.00354167	679.378	-0.0977507	98.8784	1.80556	5.65051	5.86861	0.63	0.19146	0.00301408	0.0510799
-203	0.909375	0.00145833	681.183	-0.0949977	98.9712	1.72927	5.41177	2.42291	0.17	0.192243	0.00287946	0.0489282
-202	0.91	0.00015625	682.913	-0.0943107	99.0598	1.65289	5.17275	0.260256	0.18	0.192787	0.00274568	0.0467735
-201	0.91	-0.000104167	684.566	-0.0943107	99.1442	1.57644	4.93348	-0.173924	0.99	0.193263	0.0026127	0.0446158
-200	0.91	0.00015625	686.142	-0.0943107	99.2246	1.49991	4.69399	0.261487	1.55	0.193758	0.00248048	0.0424555
-199	0.910625	0.00145833	687.642	-0.0936241	99.3009	1.42331	4.45428	2.44588	1.28	0.194448	0.00234898	0.0402927
-198	0.913125	0.00354167	689.065	-0.0908825	99.3731	1.34666	4.21438	5.95229	1.08	0.195465	0.0122182	0.210015
-197	0.9175	0.00489583	690.412	-0.0861027	99.4413	1.26995	4.01798	8.24425	1	0.196691	0.00211094	0.0363554
-196	0.9225	0.00484375	691.682	-0.0806679	99.5055	1.19318	3.77512	8.17155	0.99	0.197886	0.01198	0.206703
-195	0.926875	0.00369792	692.875	-0.0759366	99.5657	1.11638	3.57051	6.24925	0.89	0.198868	0.00186966	0.0323149
-194	0.93	0.00296875	693.991	-0.0725707	99.622	1.03954	3.32474	5.02509	0.69	0.199703	0.00173839	0.0300944
-193	0.933125	0.00354167	695.031	-0.0692161	99.6743	0.962656	3.07886	6.00382	0.68	0.200611	0.0116076	0.201248
-192	0.936875	0.00328125	695.994	-0.0652054	99.7226	0.885745	2.86333	5.57007	0.88	0.201454	0.00149321	0.0259244
-191	0.939375	0.00166667	696.879	-0.0625405	99.7671	0.808806	2.61461	2.83284	1.08	0.201999	0.00136194	0.0236755
-190	0.940625	0.00161458	697.688	-0.0612107	99.8076	0.731843	2.36582	2.7475	1.12	0.20251	0.00123107	0.0214254
-189	0.943125	0.00348958	698.42	-0.0585564	99.8442	0.654859	2.11695	5.94438	0.85	0.203316	0.0111006	0.193395
-188	0.9475	0.00489583	699.075	-0.0539283	99.877	0.577857	1.8879	8.34769	0.38	0.20434	0.000980679	0.0171015
-187	0.9525	0.00484375	699.653	-0.0486652	99.9059	0.500839	1.63628	8.26571	0.35	0.20533	0.0108494	0.189353
-186	0.956875	0.00369792	700.154	-0.0440825	99.9309	0.423808	1.39919	6.3149	0.98	0.206102	0.000725875	0.0126777
-185	0.96	0.00296875	700.577	-0.040822	99.952	0.346767	1.14484	5.07278	1.3	0.206723	0.000593637	0.0103744
-184	0.963125	0.00354167	700.924	-0.0375721	99.9693	0.269716	0.890458	6.05473	0.79	0.207418	0.0104616	0.182916
-183	0.966875	0.00328125	701.194	-0.0336861	99.9827	0.192659	0.642682	5.61169	0.12	0.208043	0.000333042	0.00582534
-182	0.969375	0.00161458	701.387	-0.0311037	99.9923	0.115597	0.385616	2.76207	0.92	0.208358	0.000199798	0.00349569
-181	0.970625	0.00182292	701.502	-0.0298151	99.9981	0.0385327	0.12854	3.11898	1.36	0.208683	6.65972e-05	0.00116538
-180	0.97375	0.00484375	701.541	-0.0266007	100	-0.0385327	-0.12854	8.28802	0.4	0.209499	0.0099334	0.173834			281.07
-179	0.98	0.00671875	701.502	-0.0202027	99.9981	-0.115597	-0.389591	11.4957	0.17	0.210609	0.0097981	0.171457			283.891
-178	0.98625	0.00505208	701.387	-0.0138454	99.9923	-0.192659	-0.655933	8.64259	0.39	0.211408	-0.000340025	-0.00594912			283.813
-177	0.99	0.00317708	701.194	-0.0100503	99.9827	-0.269716	-0.918285	5.43354	0.59	0.21186	-0.000476214	-0.0083296			283.704
-176	0.993125	0.0034375	700.924	-0.00689874	99.9693	-0.346767	-1.18061	5.87665	0.68	0.212329	0.00938743	0.164135			286.428
-175	0.996875	0.00348958	700.577	-0.00312989	99.952	-0.423808	-1.45749	5.96274	0.64	0.21278	-0.000756692	-0.0132239			286.255
-174	1	0.00296875	700.154	0	99.9309	-0.500839	-1.7224	5.06971	0.46	0.213114	-0.00089488	-0.0156294			286.05
-173	1.00313	0.00369792	699.653	0.00312013	99.9059	-0.577857	-1.98726	6.31038	0.43	0.213547	0.00896664	0.156494			288.672
-172	1.0075	0.00479167	699.075	0.00747201	99.877	-0.654859	-2.2746	8.17008	0.6	0.214136	-0.0011839	-0.0206453			288.402
-171	1.0125	0.00505208	698.42	0.0124225	99.8442	-0.731843	-2.542	8.60604	0.66	0.214743	0.00867552	0.151146			290.952
-170	1.0175	0.005	697.688	0.0173486	99.8076	-0.808806	-2.83713	8.50839	0.63	0.21531	-0.00147999	-0.0257576			290.615
-169	1.0225	0.005	696.879	0.0222506	99.7671	-0.885745	-3.10702	8.49853	0.53	0.215849	0.00837713	0.145625			293.091
-168	1.0275	0.00505208	695.994	0.0271287	99.7226	-0.962656	-3.40991	8.57614	0.27	0.216366	-0.00178357	-0.0309655			292.685
-167	1.0325	0.00484375	695.031	0.031983	99.6743	-1.03954	-3.68224	8.21111	-0.06	0.216818	0.00807108	0.139933			295.085
-166	1.03687	0.00348958	693.991	0.0362114	99.622	-1.11638	-3.99283	5.90669	-0.07	0.21701	-0.00209502	-0.0362682			294.61
-165	1.03938	0.0015625	692.875	0.0386196	99.5657	-1.19318	-4.26753	2.64053	0.56	0.216847	-0.00224305	-0.0387684			294.103
-164	1.04062	0.00177083	691.682	0.0398215	99.5055	-1.26995	-4.54207	2.98745	1.13	0.216692	-0.00239177	-0.0412677			293.563
-163	1.04375	0.005	690.412	0.04282	99.4413	-1.34666	-4.81643	8.41966	0.85	0.217052	0.00745876	0.128457			295.808
-162	1.05063	0.00828125	689.065	0.0493852	99.3731	-1.42331	-5.13955	13.9179	-0.15	0.21793	0.00728262	0.125179			298.008
-161	1.05937	0.00822917	687.642	0.0576791	99.3009	-1.49991	-5.46772	13.8018	-0.36	0.218763	0.00710275	0.121835			300.163
-160	1.06625	0.00520833	686.142	0.0641478	99.2246	-1.57644	-5.80091	8.71624	0.19	0.219055	-0.00308092	-0.0527326			299.474
-159	1.07	0.003125	684.566	0.0676586	99.1442	-1.65289	-6.08225	5.21773	0.37	0.218968	-0.00323821	-0.0552974			298.75
-158	1.07313	0.00348958	682.913	0.070575	99.0598	-1.72927	-6.36329	5.81239	-0.07	0.218913	0.00660351	0.112493			300.779
-157	1.07688	0.00328125	681.183	0.0740633	98.9712	-1.80556	-6.7061	5.45154	-0.49	0.218788	-0.00358903	-0.0609854			299.982
-156	1.07938	0.00161458	679.378	0.0763822	98.8784	-1.88175	-6.98908	2.6754	-0.24	0.218356	-0.00375093	-0.0635674			299.151
-155	1.08062	0.00177083	677.496	0.0775396	98.7815	-1.95783	-7.27167	2.92618	0.31	0.217922	-0.00391396	-0.0661465			298.286
-154	1.08375	0.005	675.538	0.0804272	98.6804	-2.0338	-7.55383	8.23827	0.73	0.21799	0.00592183	0.0997907			300.142
-153	1.09063	0.00822917	673.504	0.0867509	98.5751	-2.10965	-7.90808	13.518	0.59	0.218551	0.0057171	0.0960506			301.947
-152	1.09937	0.0084375	671.395	0.0947418	98.4655	-2.18536	-8.26704	13.8168	-0.05	0.219106	0.005508	0.0922478			303.7
-151	1.10688	0.0065625	669.209	0.101541	98.3516	-2.26092	-8.63065	10.7114	-0.35	0.219314	-0.00470554	-0.0785518			302.674
-150	1.1125	0.00494792	666.949	0.10661	98.2333	-2.33633	-8.9185	8.0488	-0.23	0.219227	0.00512035	0.0851875			304.331
-149	1.11688	0.00364583	664.612	0.110535	98.1107	-2.41156	-9.28864	5.90992	-0.33	0.21889	-0.00510076	-0.0845643			303.227
-148	1.12	0.00291667	662.201	0.113329	97.9837	-2.48662	-9.57773	4.71078	-0.24	0.218403	-0.00527942	-0.0872087			302.088
-147	1.12312	0.00364583	659.714	0.116115	97.8523	-2.56148	-9.86607	5.86636	0.16	0.218003	0.00454036	0.0747189			303.602
-146	1.1275	0.005	657.153	0.120003	97.7164	-2.63613	-10.2443	8.01406	0.18	0.21778	-0.00569184	-0.0933047			302.384
-145	1.13312	0.00635417	654.516	0.124979	97.5759	-2.71055	-10.5335	10.1437	0.04	0.217741	0.00412303	0.0673164			303.796
-144	1.14	0.00708333	651.806	0.131028	97.4309	-2.78474	-10.9175	11.2609	-0.07	0.217775	0.00388251	0.063127			305.152
-143	1.14687	0.00635417	649.021	0.137041	97.2813	-2.85867	-11.3057	10.0585	-0.42	0.21765	-0.00636312	-0.103018			303.808
-142	1.1525	0.00505208	646.162	0.141933	97.1271	-2.93233	-11.597	7.96211	-1.03	0.217287	0.00344306	0.0554972			305.059
-141	1.15687	0.00338542	643.23	0.145722	96.9682	-3.0057	-11.9905	5.31122	-1.24	0.216619	-0.00681138	-0.109291			303.634
-140	1.15938	0.00171875	640.224	0.147881	96.8046	-3.07876	-12.282	2.68387	-0.29	0.215659	-0.00701079	-0.111965			302.173
-139	1.16125	0.00322917	637.146	0.149497	96.6361	-3.15149	-12.5722	5.01817	0.88	0.214904	-0.00721222	-0.114628			300.679
-138	1.16687	0.00848958	633.994	0.154329	96.4629	-3.22389	-12.8609	13.1277	1.5	0.214931	0.0125843	0.199021			304.308
-137	1.17812	0.0132813	630.77	0.163924	96.2848	-3.29591	-13.375	20.4327	1.24	0.215636	0.00224724	0.0353594			305.283
-136	1.1925	0.0147917	627.474	0.176052	96.1017	-3.36755	-13.7815	22.6375	0.48	0.216522	0.0119683	0.187333			308.748
-135	1.20687	0.0135937	624.107	0.188034	95.9137	-3.43879	-14.3096	20.6926	-0.26	0.21716	0.00161425	0.0251313			309.584
-134	1.21937	0.0115104	620.668	0.198338	95.7207	-3.5096	-14.7249	17.4248	-0.6	0.21743	0.00132162	0.0204621			310.357
-133	1.23	0.01	617.158	0.207014	95.5226	-3.57996	-15.1432	15.0526	-0.53	0.217421	0.00102284	0.0157467			311.065
-132	1.23937	0.0084375	613.579	0.214607	95.3193	-3.64984	-15.5643	12.627	-0.44	0.217127	0.000717803	0.0109865			311.709
-131	1.24688	0.00661458	609.929	0.22064	95.1109	-3.71923	-15.9881	9.84006	-0.26	0.216513	-0.00959362	-0.145964			309.808
-130	1.25313	0.00661458	606.209	0.22564	94.8972	-3.7881	-16.2842	9.78006	-0.23	0.215862	0.000167107	0.00252697			310.335
-129	1.26063	0.00848958	602.421	0.231608	94.6782	-3.85642	-16.7105	12.4739	-0.28	0.215439	-0.000155526	-0.00233716			310.795
-128	1.27	0.00979167	598.565	0.239017	94.4538	-3.92417	-17.139	14.295	0.04	0.215154	-0.0004849	-0.00724015			311.189
-127	1.28	0.0101563	594.641	0.24686	94.224	-3.99132	-17.5696	14.73	0.65	0.21487	-0.000821145	-0.0121803			311.515
-126	1.29063	0.0116667	590.649	0.255127	93.9887	-4.05786	-18.002	16.8071	0.84	0.214751	-0.00116439	-0.0171559			311.773
-125	1.30375	0.0148958	586.592	0.265245	93.7478	-4.12374	-18.4361	21.3116	0.14	0.215038	0.00848522	0.12416			314.344
-124	1.32	0.0167188	582.468	0.277632	93.5013	-4.18894	-19.0157	23.7515	-0.45	0.215512	0.00803692	0.116774			316.812
-123	1.33625	0.0150521	578.279	0.289867	93.2492	-4.25344	-19.6011	21.23	0.03	0.215675	-0.00242296	-0.0349517			316.829
-122	1.35	0.013125	574.025	0.300105	92.9912	-4.3172	-20.0434	18.3758	0.25	0.215508	-0.00279983	-0.040091			316.775
-121	1.36313	0.0136458	569.708	0.30978	92.7275	-4.38021	-20.4865	18.9613	0	0.215355	0.00681554	0.0968583			318.962
-120	1.3775	0.0147917	565.328	0.32027	92.4578	-4.44242	-21.0831	20.3955	-0.03	0.215287	-0.00367612	-0.0518411			318.749
-119	1.3925	0.015	560.886	0.331101	92.1822	-4.5038	-21.5293	20.5202	-0.02	0.215186	0.00592107	0.0828436			320.739
-118	1.4075	0.0152083	556.382	0.341815	91.9005	-4.56434	-22.1326	20.6381	-0.01	0.215036	-0.0045935	-0.063753			320.364
-117	1.42312	0.0163021	551.818	0.352855	91.6127	-4.62399	-22.5809	21.9409	-0.12	0.214972	0.00498477	0.0686159			322.154
-116	1.44	0.0170313	547.194	0.364643	91.3187	-4.68273	-23.1898	22.7302	-0.23	0.214926	0.00444641	0.0606924			323.833
-115	1.45687	0.0164583	542.511	0.376294	91.0184	-4.74053	-23.8021	21.7776	-0.18	0.214724	-0.00610534	-0.0826233			323.202
-114	1.47313	0.0166667	537.77	0.387386	90.7118	-4.79735	-24.2523	21.8606	0.16	0.214485	0.0034419	0.0461721			324.677
-113	1.49063	0.0184896	532.973	0.399195	90.3987	-4.85316	-24.8683	24.0352	0.33	0.214401	0.00286494	0.0380895			326.039
-112	1.51	0.0198437	528.12	0.41211	90.0791	-4.90793	-25.4865	25.5607	0.29	0.214409	0.00227382	0.0299552			327.287
-111	1.53	0.0200521	523.212	0.425268	89.7529	-4.96162	-26.1066	25.589	0.32	0.214357	0.00166825	0.0217732			328.421
-110	1.55	0.02	518.25	0.438255	89.42	-5.01422	-26.7282	25.2805	0.15	0.214212	0.00104793	0.0135474			329.44
-109	1.57	0.02	513.236	0.451076	89.0803	-5.06567	-27.3509	25.0359	-0.24	0.213981	0.000412586	0.00528221			330.344
-108	1.59	0.02	508.17	0.463734	88.7338	-5.11596	-27.9743	24.7888	-0.56	0.213662	-0.0002381	-0.00301824			331.131
-107	1.61	0.0199479	503.054	0.476234	88.3802	-5.16504	-28.598	24.4753	-0.51	0.21325	-0.000904435	-0.0113495			331.803
-106	1.63	0.0201042	497.889	0.48858	88.0197	-5.21289	-29.2214	24.4138	-0.15	0.212769	-0.00158674	-0.0197071			332.357
-105	1.65063	0.0216667	492.676	0.501154	87.6519	-5.25947	-29.8443	26.0357	0.19	0.212388	-0.00228533	-0.0280864			332.795
-104	1.67375	0.0248438	487.417	0.515067	87.277	-5.30475	-30.4661	29.5348	0.3	0.212295	0.00699944	0.0851037			335.086
-103	1.7	0.0269271	482.112	0.530628	86.8946	-5.34869	-31.2703	31.6631	0.08	0.212335	0.00612682	0.073683			337.216
-102	1.72688	0.0263542	476.764	0.546313	86.5048	-5.39127	-32.0754	30.6456	-0.35	0.212192	-0.00476861	-0.0567125			337.258
-101	1.7525	0.0252083	471.372	0.561043	86.1075	-5.43244	-32.694	28.9817	-0.68	0.21182	0.00445864	0.0524265			339.086
-100	1.7775	0.0249479	465.94	0.575208	85.7025	-5.47218	-33.4978	28.3518	-0.57	0.211306	-0.006481	-0.0753279			338.869
-99	1.8025	0.0248958	460.468	0.589175	85.2898	-5.51046	-34.1111	27.9603	-0.13	0.210691	0.00270676	0.0310909			340.393
-98	1.8275	0.0253125	454.957	0.602949	84.8691	-5.54724	-34.9111	28.0881	0.13	0.210008	-0.00827894	-0.0939571			339.918
-97	1.85375	0.0279687	449.41	0.617211	84.4405	-5.58249	-35.5169	30.6572	0.17	0.209522	0.000867619	0.00972648			341.139
-96	1.88375	0.031875	443.827	0.633264	84.0038	-5.61618	-36.3107	34.5049	-0.17	0.209342	0.00983394	0.108874			343.989
-95	1.91687	0.0333854	438.211	0.650696	83.5589	-5.64828	-37.2952	35.6826	-0.28	0.209181	-0.00138949	-0.0151887			344.861
-94	1.95	0.0330208	432.563	0.667829	83.1056	-5.67875	-38.0823	34.838	-0.06	0.208856	-0.00247931	-0.0267526			345.569
-93	1.98313	0.0336458	426.884	0.684674	82.6439	-5.70757	-38.8644	35.0314	-0.04	0.208473	0.00640342	0.0681877			347.837
-92	2.0175	0.0349479	421.177	0.701859	82.1736	-5.73471	-39.8381	35.9006	-0.04	0.208079	-0.00491473	-0.0516355			348.196
-91	2.05312	0.0365104	415.442	0.719363	81.6946	-5.76013	-40.6089	36.995	-0.1	0.207718	0.00390812	0.0405007			350.068
-90	2.09063	0.0384896	409.682	0.737463	81.2068	-5.78381	-41.5715	38.4597	-0.11	0.207406	0.00252235	0.0257772			351.731
-89	2.13	0.04	403.898	0.756122	80.7101	-5.80571	-42.5275	39.4047	0.03	0.207094	0.00110001	0.0110829			353.186
-88	2.17062	0.0415104	398.092	0.775015	80.2042	-5.82582	-43.4762	40.3048	0.07	0.206777	-0.000359691	-0.00357188			354.432
-87	2.21312	0.0434896	392.266	0.794406	79.6891	-5.84409	-44.4165	41.6085	0	0.206496	0.00814242	0.0796744			357.051
-86	2.2575	0.045	386.422	0.814258	79.1647	-5.86051	-45.549	42.4122	0.01	0.206183	-0.00358736	-0.0345797			357.86
-85	2.30312	0.0465104	380.562	0.834267	78.6308	-5.87505	-46.4702	43.171	-0.02	0.205853	0.00483232	0.0458738			359.995
-84	2.35062	0.0485417	374.687	0.854681	78.0872	-5.88768	-47.5825	44.3608	-0.05	0.20553	0.00301122	0.0281446			361.877
-83	2.4	0.0497917	368.799	0.875469	77.5338	-5.89837	-48.6831	44.7881	-0.08	0.205141	0.00114113	0.0104981			363.508
-82	2.45	0.0501562	362.901	0.896088	76.9705	-5.90711	-49.771	44.3945	-0.1	0.204603	-0.000779029	-0.00705222			364.888
-81	2.50062	0.0516146	356.994	0.916541	76.3971	-5.91387	-50.8449	44.9417	-0.09	0.204013	-0.00275038	-0.0244928			366.021
-80	2.55375	0.055	351.08	0.937563	75.8135	-5.91862	-51.9035	47.0961	-0.1	0.203532	0.00522593	0.0457671			368.317
-79	2.61062	0.0583333	345.161	0.95959	75.2195	-5.92135	-53.1492	49.1083	-0.13	0.203128	0.00293008	0.0252282			370.32
-78	2.67	0.06	339.24	0.982078	74.6149	-5.92204	-54.3773	49.6448	-0.12	0.202655	0.000571698	0.00483791			372.032
-77	2.73062	0.0616667	333.318	1.00453	73.9996	-5.92066	-55.5863	50.1332	-0.13	0.20211	-0.00185062	-0.0153872			373.455
-76	2.79375	0.065	327.397	1.02738	73.3734	-5.91719	-56.7747	51.9044	-0.11	0.201623	0.00566171	0.0462388			375.906
-75	2.86062	0.0683333	321.48	1.05104	72.7362	-5.91162	-58.1444	53.58	-0.14	0.201166	0.0028725	0.0230355			378.025
-74	2.93	0.07	315.568	1.075	72.0878	-5.90393	-59.49	53.8775	-0.09	0.200605	6.6518e-06	5.23621e-05			379.815
-73	3.00062	0.0716146	309.664	1.09882	71.4279	-5.89411	-60.8099	54.089	-0.01	0.199933	-0.00293755	-0.0226914			381.279
-72	3.07375	0.0751042	303.77	1.1229	70.7565	-5.88213	-62.1024	55.6449	0.14	0.199287	0.00403817	0.0305995			383.64
-71	3.15125	0.0799479	297.888	1.1478	70.0733	-5.86799	-63.5675	58.0867	0.17	0.198739	0.000680249	0.00505482			385.634
-70	3.23375	0.085	292.02	1.17364	69.3782	-5.85167	-65.0007	60.5408	0.16	0.198293	0.00722982	0.0526653			388.436
-69	3.32125	0.09	286.168	1.20034	68.671	-5.83317	-66.6005	62.8175	0.28	0.197915	0.00342411	0.024443			390.833
-68	3.41375	0.095	280.335	1.22781	67.9515	-5.81246	-68.1631	64.9557	0.29	0.197594	0.00951269	0.066522			393.954
-67	3.51125	0.100052	274.523	1.25597	67.2195	-5.78954	-69.8854	66.9917	0.29	0.197305	0.00522327	0.0357689			396.632
-66	3.61375	0.104844	268.733	1.28475	66.4747	-5.76441	-71.5645	68.7195	0.29	0.19702	0.0108142	0.0724934			399.951
-65	3.72063	0.10849	262.969	1.31389	65.7172	-5.73705	-73.3951	69.5839	0.26	0.196639	0.00600329	0.0393802			402.794
-64	3.83063	0.111667	257.232	1.34303	64.9465	-5.70747	-75.1757	70.0591	0.12	0.196127	0.00105797	0.00678862			405.169
-63	3.94437	0.116458	251.524	1.37229	64.1625	-5.67565	-76.9037	71.4442	-0.06	0.195581	0.0059755	0.037492			408.088
-62	4.06375	0.121979	245.849	1.40211	63.3651	-5.64159	-78.7704	73.1425	-0.15	0.195019	0.0104588	0.0641405			411.49
-61	4.18812	0.12651	240.207	1.43225	62.5541	-5.6053	-80.7696	74.1188	-0.12	0.194353	-0.00551019	-0.0330169			413.398
-60	4.31687	0.131458	234.602	1.46253	61.7291	-5.56677	-82.5117	75.2204	-0.05	0.193624	0.00865972	0.050678			416.698
-59	4.45125	0.137135	229.035	1.49318	60.8901	-5.526	-84.568	76.6069	0	0.192828	0.00205136	0.01172			419.438
-58	4.59125	0.142917	223.509	1.52415	60.0368	-5.48299	-86.5497	77.9102	0.02	0.191964	-0.00473928	-0.0264236			421.628
-57	4.7375	0.150156	218.026	1.55551	59.169	-5.43775	-88.4537	79.8487	-0.05	0.191104	0.00828489	0.0450588			425.018
-56	4.89187	0.15849	212.588	1.58758	58.2866	-5.39029	-90.6475	82.1781	-0.12	0.190257	0.000468614	0.00248507			427.796
-55	5.05437	0.166302	207.198	1.62025	57.3893	-5.3406	-92.7506	84.0426	-0.1	0.189386	0.00243958	0.0126091			430.799
-54	5.22438	0.173646	201.857	1.65334	56.4769	-5.2887	-94.9413	85.4919	0.02	0.188441	0.00385764	0.0194245			433.978
-53	5.40188	0.181615	196.569	1.68675	55.5493	-5.2346	-97.2104	87.0725	0.01	0.187427	-0.00529669	-0.0259719			436.502
-52	5.58812	0.191458	191.334	1.72064	54.6063	-5.17831	-99.3704	89.3476	-0.14	0.186425	0.00530603	0.0253248			439.91
-51	5.785	0.202031	186.156	1.75527	53.6477	-5.11983	-101.77	91.73	-0.22	0.185421	0.00495444	0.0230068			443.355
-50	5.99188	0.211302	181.036	1.7904	52.6733	-5.05919	-104.218	93.3007	-0.24	0.184329	-0.00602743	-0.0272196			446.074
-49	6.2075	0.220104	175.977	1.82576	51.6831	-4.99639	-106.533	94.4713	-0.22	0.183123	0.00270831	0.0118888			449.487
-48	6.4325	0.23026	170.98	1.86136	50.6767	-4.93145	-109.049	96.0244	-0.22	0.181821	-0.00958367	-0.0408754			452.137
-47	6.66875	0.242917	166.049	1.89743	49.6542	-4.8644	-111.414	98.3806	-0.26	0.180517	-0.00218138	-0.0090355			455.366
-46	6.91875	0.257031	161.185	1.93424	48.6154	-4.79524	-113.953	101.047	-0.41	0.179227	0.00414769	0.0166769			459.083
-45	7.1825	0.269792	156.389	1.97165	47.5602	-4.72401	-116.646	102.909	-0.52	0.177853	-0.0106296	-0.0414675			461.958
-44	7.45812	0.28151	151.665	2.0093	46.4886	-4.65071	-119.155	104.135	-0.34	0.176351	-0.00575083	-0.0217571			465.223
-43	7.74625	0.295469	147.015	2.04721	45.4005	-4.57538	-121.788	105.947	0.09	0.174767	-0.012015	-0.0440623			468.215
-42	8.05063	0.314687	142.439	2.08575	44.2958	-4.49804	-124.37	109.326	0.18	0.173263	-0.00903954	-0.0321189			471.476
-41	8.37687	0.338438	137.941	2.12547	43.1747	-4.41872	-127.039	113.865	-0.16	0.171945	0.0127548	0.0438886			476.026
-40	8.72687	0.360052	133.522	2.16641	42.0372	-4.33743	-130.072	117.256	-0.48	0.170664	0.00250558	0.00834538			480.104
-39	9.095	0.374635	129.185	2.20772	40.8834	-4.25422	-132.99	118.042	-0.74	0.169169	-0.00855561	-0.0275707			483.703
-38	9.475	0.385313	124.931	2.24866	39.7135	-4.1691	-135.777	117.408	-0.94	0.167332	-0.0204191	-0.0636342			486.817
-37	9.86625	0.398177	120.762	2.28912	38.5277	-4.08212	-138.42	117.279	-0.96	0.165218	-0.0330685	-0.0996158			489.443
-36	10.2731	0.416823	116.68	2.32953	37.3262	-3.9933	-140.901	118.621	-0.73	0.16299	-0.0264794	-0.0770702			492.502
-35	10.7019	0.441771	112.686	2.37042	36.1096	-3.90268	-143.475	121.418	-0.44	0.160784	-0.0315188	-0.0885982			495.46
-34	11.1581	0.471458	108.784	2.41217	34.8781	-3.81029	-145.975	125.09	-0.48	0.158696	-0.0177184	-0.0480808			499.135
-33	11.645	0.501771	104.973	2.45488	33.6324	-3.71617	-148.631	128.47	-0.75	0.15668	-0.0159565	-0.0417832			502.993
-32	12.1606	0.528229	101.257	2.4982	32.3731	-3.62036	-151.274	130.456	-0.93	0.154598	-0.0257365	-0.0650069			506.564
-31	12.7006	0.551667	97.6368	2.54165	31.1011	-3.52289	-153.743	131.373	-1	0.152361	-0.0365206	-0.0889478			509.835
-30	13.2644	0.576771	94.1139	2.58508	29.8171	-3.4238	-156.013	132.395	-1.08	0.149999	-0.0382039	-0.0896904			513.163
-29	13.855	0.604948	90.6901	2.62865	28.5224	-3.32315	-158.169	133.812	-1.27	0.147563	-0.0411334	-0.0930548			516.506
-28	14.4744	0.633333	87.3669	2.67238	27.2181	-3.22096	-160.173	134.957	-1.41	0.145042	-0.0451574	-0.0984149			519.825
-27	15.1213	0.659948	84.146	2.7161	25.9057	-3.11728	-161.985	135.444	-1.48	0.142388	-0.0600871	-0.126124			522.764
-26	15.7944	0.686719	81.0287	2.75965	24.5868	-3.01215	-163.463	135.717	-1.49	0.139613	-0.0652059	-0.131798			525.658
-25	16.4956	0.716667	78.0166	2.8031	23.2633	-2.90563	-164.677	136.37	-1.49	0.136783	-0.0707178	-0.137626			528.498
-24	17.2288	0.750052	75.1109	2.84658	21.9372	-2.79775	-165.587	137.408	-1.52	0.133965	-0.0662928	-0.124209			531.578
-23	17.9963	0.785	72.3132	2.89016	20.6109	-2.68857	-166.244	138.453	-1.57	0.131186	-0.0720275	-0.129927			534.586
-22	18.7988	0.819792	69.6246	2.93379	19.2872	-2.57813	-166.508	139.214	-1.61	0.128456	-0.0669807	-0.116331			537.817
-21	19.6356	0.853646	67.0465	2.97735	17.9689	-2.46649	-166.423	139.595	-1.55	0.125773	-0.0711071	-0.118925			541.003
-20	20.5063	0.888177	64.58	3.02073	16.6594	-2.35368	-165.854	139.899	-1.4	0.123178	-0.0733196	-0.118114			544.182
-19	21.4125	0.925052	62.2263	3.06397	15.3622	-2.23977	-164.759	140.397	-1.4	0.120741	-0.0529389	-0.0821738			547.894
-18	22.3556	0.960052	59.9865	3.10708	14.0815	-2.1248	-163.244	140.464	-1.57	0.118463	-0.0501296	-0.0750122	-0.0750122	-0.227797	551.67
-17	23.33	0.98651	57.8617	3.14974	12.8215	-2.00884	-161.105	139.222	-1.77	0.116275	-0.0530964	-0.0766374	-0.15165	-0.460529	555.353
-16	24.3256	1.00333	55.8529	3.19153	11.5869	-1.89192	-158.234	136.681	-1.95	0.11412	-0.0604798	-0.0842637	-0.235913	-0.716421	558.823
-15	25.3344	1.01333	53.961	3.23216	10.383	-1.7741	-154.543	133.367	-2.04	0.112002	-0.0609076	-0.0819853	-0.317899	-0.965394	562.214
-14	26.3506	1.01833	52.1869	3.27149	9.21497	-1.65545	-150.014	129.619	-2	0.109963	-0.0634395	-0.0825857	-0.400484	-1.21619	565.452
-13	27.37	1.02016	50.5314	3.30945	8.08872	-1.536	-144.578	125.732	-1.85	0.108078	-0.0567314	-0.0715104	-0.471995	-1.43335	568.696
-12	28.3906	1.02151	48.9954	3.34606	7.01023	-1.41583	-138.233	122.072	-1.63	0.106462	-0.0399068	-0.0487738	-0.520769	-1.58147	572.104
-11	29.4125	1.02182	47.5796	3.38142	5.98574	-1.29499	-130.977	118.58	-1.39	0.105222	-0.00214469	-0.00254548	-0.523314	-1.5892	576.024
-10	30.4325	1.01656	46.2846	3.41551	5.02163	-1.17353	-122.85	114.759	-1.14	0.104413	0.0169615	0.0195833	-0.503731	-1.52973	580.047
-9	31.4431	1.00318	45.1111	3.44818	4.12436	-1.05151	-113.728	110.377	-0.8	0.104078	0.0590008	0.0663935	-0.437337	-1.32811	584.54
-8	32.4369	0.983437	44.0596	3.4793	3.30034	-0.928986	-103.671	105.682	-0.31	0.104279	0.0939874	0.103298	-0.334039	-1.01441	589.32
-7	33.4094	0.961198	43.1306	3.50884	2.55579	-0.806021	-92.6378	101.115	0.45	0.105127	0.152559	0.164138	-0.169901	-0.515955	594.746
-6	34.3612	0.943437	42.3246	3.53693	1.89669	-0.682671	-80.6912	97.3916	1.76	0.106797	0.224241	0.236751	0.0668502	0.203011	600.986
-5	35.3037	0.946458	41.6419	3.56399	1.32857	-0.558995	-67.8606	96.1276	4.16	0.109624	0.328595	0.341331	0.408181	1.23956	608.54
-4	36.2706	0.999063	41.0829	3.59101	0.856386	-0.435051	-54.2056	100.108	7.81	0.114214	0.524644	0.537663	0.945843	2.87234	618.88
-3	37.3269	1.1312	40.6478	3.61971	0.484431	-0.3109	-39.8167	112.148	12.14	0.121447	0.820868	0.832329	1.77817	5.39995	633.607
-2	38.5575	1.34547	40.3369	3.65215	0.216175	-0.186599	-24.6549	132.371	15.78	0.132219	1.24667	1.25441	3.03258	9.20935	654.806
-1	40.0244	1.58682	40.1503	3.68949	0.0541759	-0.0622097	-8.53409	155.394	17.3	0.146905	1.68261	1.68522	4.7178	14.327	682.638
0	41.705	1.74813	40.0881	3.73062	0	0.0622097	8.91063	170.925	16.38	0.164888	1.96065	1.96065	6.67845	20.2811	714.558
1	43.465	1.73057	40.1503	3.77196	0.0541759	0.186599	27.9341	169.471	14.28	0.184629	2.00157	2.00467	8.68313	26.3689	746.739
2	45.105	1.51604	40.3369	3.80899	0.216175	0.3109	48.413	149.152	12.59	0.204385	1.8025	1.81368	10.4968	31.8767	775.262
3	46.4575	1.17839	40.6478	3.83854	0.484431	0.435051	69.7955	116.826	11.64	0.223047	1.59669	1.61898	12.1158	36.7932	800.021
4	47.4525	0.818073	41.0829	3.85973	0.856386	0.558995	91.5638	81.9727	11.25	0.240401	1.41788	1.45306	13.5689	41.2059	821.462
5	48.1044	0.496979	41.6419	3.87337	1.32857	0.682671	113.278	50.476	11.29	0.256776	1.30084	1.35126	14.9201	45.3094	840.639
6	48.4631	0.23	42.3246	3.8808	1.89669	0.806021	134.66	23.743	11.4	0.272617	1.23216	1.3009	16.221	49.2599	858.411
7	48.5787	0.00697917	43.1306	3.88319	2.55579	0.928986	155.523	0.734184	11.74	0.288242	1.17961	1.26914	17.4901	53.1141	875.099
8	48.4875	-0.185521	44.0596	3.88131	3.30034	1.05151	175.673	-19.9365	12.09	0.303816	1.12131	1.2324	18.7225	56.8566	890.635
9	48.2156	-0.354635	45.1111	3.87568	4.12436	1.17353	194.888	-39.0195	12.32	0.319403	1.09559	1.23286	19.9554	60.6005	905.667
10	47.7844	-0.50526	46.2846	3.8667	5.02163	1.29499	213.145	-57.0385	12.52	0.335013	1.0327	1.19232	21.1477	64.2214	919.53
11	47.2094	-0.643437	47.5796	3.85459	5.98574	1.41583	230.162	-74.6695	12.59	0.350563	1.00125	1.18836	22.3361	67.8302	932.87
12	46.5006	-0.773125	48.9954	3.83947	7.01023	1.536	245.999	-92.3892	12.63	0.365924	0.912712	1.11551	23.4516	71.2178	944.555
13	45.6669	-0.891979	50.5314	3.82137	8.08872	1.65545	260.289	-109.934	12.56	0.380959	0.855638	1.07854	24.5301	74.4931	955.23
14	44.7219	-0.994687	52.1869	3.80046	9.21497	1.7741	273.15	-126.609	12.61	0.395613	0.782282	1.01838	25.5485	77.5857	964.538
15	43.6831	-1.08016	53.961	3.77696	10.383	1.89192	284.457	-142.162	12.52	0.409843	0.723265	0.973557	26.5221	80.5422	972.78
16	42.5669	-1.14984	55.8529	3.75108	11.5869	2.00884	294.299	-156.639	12.44	0.423609	0.650632	0.906495	27.4286	83.295	979.617
17	41.3888	-1.20349	57.8617	3.72301	12.8215	2.1248	302.593	-169.844	12.31	0.436884	0.595307	0.859244	28.2878	85.9044	985.424
18	40.165	-1.24141	59.9865	3.693	14.0815	2.23977	309.492	-181.628	12.11	0.44967	0.539589	0.807423	29.0952	88.3564	990.162
19	38.91	-1.26687	62.2263	3.66125	15.3622	2.35368	315.033	-192.275	11.74	0.461946	0.484946	0.752751	29.848	90.6423	993.819
20	37.6338	-1.28495	64.58	3.6279	16.6594	2.46649	319.274	-202.395	11.23	0.473634	0.432829	0.697266	30.5453	92.7598	996.414
21	36.3413	-1.3001	67.0465	3.59295	17.9689	2.57813	322.289	-212.603	10.56	0.484602	0.364647	0.609864	31.1551	94.6118	997.439
22	35.0344	-1.31344	69.6246	3.55633	19.2872	2.68857	323.982	-223.043	9.88	0.494696	0.300825	0.52247	31.6776	96.1985	996.93
23	33.7163	-1.32141	72.3132	3.51798	20.6109	2.79775	324.438	-233.061	9.37	0.503834	0.232636	0.419642	32.0972	97.4728	994.658
24	32.395	-1.31854	75.1109	3.478	21.9372	2.90563	323.658	-241.553	8.89	0.512045	0.18082	0.338793	32.436	98.5017	991.032
25	31.0831	-1.30307	78.0166	3.43667	23.2633	3.01215	321.85	-247.954	8.42	0.519434	0.146969	0.28602	32.722	99.3703	986.559
26	29.7919	-1.27844	81.0287	3.39424	24.5868	3.11728	319.253	-252.659	7.88	0.526094	0.102593	0.207368	32.9294	100	980.822
27	28.5281	-1.24849	84.146	3.35089	25.9057	3.22096	315.804	-256.233	7.4	0.532051	0.0777356	0.163169			974.431
28	27.2963	-1.21469	87.3669	3.30675	27.2181	3.32315	311.766	-258.838	6.95	0.537343	0.0437455	0.0953377			967.001
29	26.1	-1.17698	90.6901	3.26194	28.5224	3.4238	307.08	-260.342	6.45	0.542017	0.0205244	0.0464317			958.874
30	24.9431	-1.13656	94.1139	3.2166	29.8171	3.52289	301.913	-260.893	5.9	0.546119	0.00882509	0.0207184			950.457
31	23.8269	-1.09656	97.6368	3.17081	31.1011	3.62036	296.446	-261.134	5.45	0.54965	-0.020668	-0.0503381			940.989
32	22.75	-1.05693	101.257	3.12457	32.3731	3.71617	290.489	-261.028	5.1	0.552597	-0.0386573	-0.097643			930.889
33	21.7137	-1.01474	104.973	3.07795	33.6324	3.81029	284.219	-259.806	4.76	0.555038	-0.0445434	-0.11664			920.647
34	20.7213	-0.970052	108.784	3.03116	34.8781	3.90268	277.823	-257.38	4.45	0.557082	-0.0577812	-0.156796			909.909
35	19.7737	-0.925104	112.686	2.98436	36.1096	3.9933	271.228	-254.26	4.1	0.558779	-0.0587286	-0.165084			899.22
36	18.8706	-0.881458	116.68	2.93761	37.3262	4.08212	264.626	-250.849	3.65	0.560157	-0.0669088	-0.194743			888.219
37	18.01	-0.840365	120.762	2.89093	38.5277	4.1691	257.934	-247.522	3.12	0.561198	-0.07272	-0.219062			877
38	17.1887	-0.803021	124.931	2.84426	39.7135	4.25422	251.203	-244.688	2.66	0.561849	-0.0761481	-0.237308			865.667
39	16.4031	-0.76849	129.185	2.79747	40.8834	4.33743	244.482	-242.14	2.42	0.562084	-0.0971953	-0.313214			853.243
40	15.6519	-0.733385	133.522	2.75059	42.0372	4.41872	237.515	-238.838	2.37	0.561951	-0.0866751	-0.288691			841.438
41	14.9369	-0.696406	137.941	2.70383	43.1747	4.49804	230.796	-234.3	2.33	0.561601	-0.093401	-0.321388			829.276
42	14.2594	-0.65849	142.439	2.65741	44.2958	4.57538	224.064	-228.768	2.21	0.561131	-0.0882011	-0.313392			817.446
43	13.62	-0.62	147.015	2.61154	45.4005	4.65071	217.517	-222.315	2.04	0.560651	-0.0807203	-0.296024			806.1
44	13.0187	-0.583333	151.665	2.56639	46.4886	4.72401	211.198	-215.784	1.85	0.560192	-0.0710085	-0.268646			795.403
45	12.4519	-0.551615	156.389	2.52187	47.5602	4.79524	205.147	-210.406	1.57	0.559666	-0.0791206	-0.30866			784.206
46	11.9144	-0.52349	161.185	2.47775	48.6154	4.8644	199.073	-205.801	1.36	0.558993	-0.0758449	-0.304954			773.249
47	11.4044	-0.49651	166.049	2.434	49.6542	4.93145	193.167	-201.085	1.15	0.558202	-0.0708503	-0.293469			762.66
48	10.9206	-0.471719	170.98	2.39065	50.6767	4.99639	187.463	-196.719	0.87	0.557276	-0.0741839	-0.316403			751.85
49	10.46	-0.450052	175.977	2.34756	51.6831	5.05919	181.816	-193.168	0.68	0.556141	-0.0762429	-0.334687			740.898
50	10.02	-0.429896	181.036	2.30458	52.6733	5.11983	176.248	-189.821	0.42	0.554784	-0.0770609	-0.348003			729.886
51	9.6	-0.410104	186.156	2.26176	53.6477	5.17831	170.782	-186.203	-0.03	0.553242	-0.0766729	-0.356043			718.898
52	9.19937	-0.391563	191.334	2.21914	54.6063	5.2346	165.438	-182.73	-0.38	0.551512	-0.0751144	-0.358509			708.027
53	8.81625	-0.375104	196.569	2.1766	55.5493	5.2887	160.236	-179.838	-0.48	0.549552	-0.0824216	-0.404147			696.541
54	8.44875	-0.359948	201.857	2.13402	56.4769	5.3406	155.013	-177.215	-0.78	0.547332	-0.0789519	-0.39755			685.32
55	8.09625	-0.345	207.198	2.0914	57.3893	5.39029	149.967	-174.35	-0.95	0.544894	-0.0844102	-0.436279			673.598
56	7.75875	-0.33	212.588	2.04882	58.2866	5.43775	144.929	-171.108	-0.94	0.542276	-0.0791436	-0.419701			662.303
57	7.43625	-0.315	218.026	2.00637	59.169	5.48299	140.101	-167.508	-1.06	0.539535	-0.0828676	-0.450689			650.631
58	7.12875	-0.3	223.509	1.96414	60.0368	5.526	135.309	-163.543	-1.28	0.536712	-0.0759186	-0.42328			639.561
59	6.83625	-0.284948	229.035	1.92224	60.8901	5.56677	130.755	-159.178	-1.34	0.533869	-0.0780218	-0.445761			628.25
60	6.55875	-0.270156	234.602	1.8808	61.7291	5.6053	126.263	-154.583	-1.28	0.531037	-0.069503	-0.406742			617.726
61	6.29563	-0.256458	240.207	1.83985	62.5541	5.64159	122.036	-150.251	-1.29	0.528216	-0.0700964	-0.420016			607.106
62	6.04563	-0.24349	245.849	1.79933	63.3651	5.67565	117.893	-146.004	-1.25	0.525405	-0.0701175	-0.43001			596.441
63	5.80875	-0.23	251.524	1.75937	64.1625	5.70747	113.843	-141.099	-0.99	0.522679	-0.0595854	-0.373856			586.838
64	5.58563	-0.216458	257.232	1.7202	64.9465	5.73705	110.093	-135.805	-0.92	0.520108	-0.0582473	-0.373753			577.349
65	5.37563	-0.203594	262.969	1.68187	65.7172	5.76441	106.455	-130.582	-1.07	0.517695	-0.056403	-0.369991			568.03
66	5.17813	-0.191562	268.733	1.64444	66.4747	5.78954	102.937	-125.559	-0.96	0.515433	-0.0440705	-0.295429			560.065
67	4.99188	-0.181615	274.523	1.60781	67.2195	5.81246	99.746	-121.603	-0.84	0.513247	-0.0510089	-0.349308			551.293
68	4.81438	-0.17349	280.335	1.57161	67.9515	5.83317	96.4905	-118.623	-0.85	0.511034	-0.047757	-0.333964			542.874
69	4.645	-0.164792	286.168	1.53579	68.671	5.85167	93.3756	-115.02	-0.93	0.50887	-0.0440687	-0.314584			534.873
70	4.485	-0.155156	292.02	1.50074	69.3782	5.86799	90.4071	-110.509	-0.99	0.506859	-0.0399606	-0.291091			527.352
71	4.33438	-0.146563	297.888	1.46658	70.0733	5.88213	87.5907	-106.486	-1.05	0.50497	-0.0354486	-0.263413			520.378
72	4.19125	-0.140104	303.77	1.433	70.7565	5.89411	84.9312	-103.804	-1.14	0.503083	-0.0405485	-0.307259			512.75
73	4.05375	-0.134948	309.664	1.39964	71.4279	5.90393	82.2303	-101.923	-1.23	0.501113	-0.0355088	-0.274291			505.754
74	3.92125	-0.13	315.568	1.36641	72.0878	5.91162	79.6944	-100.058	-1.29	0.499077	-0.0401031	-0.315686			498.141
75	3.79375	-0.125	321.48	1.33335	72.7362	5.91719	77.1241	-98.0122	-1.39	0.496988	-0.0345714	-0.277239			491.248
76	3.67125	-0.119948	327.397	1.30053	73.3734	5.92066	74.7259	-95.782	-1.56	0.494882	-0.0386949	-0.316019			483.778
77	3.55375	-0.115156	333.318	1.268	73.9996	5.92204	72.2994	-93.6186	-1.66	0.492751	-0.0327053	-0.271932			477.117
78	3.44062	-0.111458	339.24	1.23565	74.6149	5.92135	70.0511	-92.2222	-1.56	0.490533	-0.0363909	-0.307953			469.922
79	3.33062	-0.108542	345.161	1.20316	75.2195	5.91862	67.7798	-91.3765	-1.52	0.488174	-0.0399756	-0.344193			462.191
80	3.22375	-0.104792	351.08	1.17055	75.8135	5.91387	65.4882	-89.7323	-1.59	0.485749	-0.0334615	-0.293046			455.381
81	3.12125	-0.100208	356.994	1.13823	76.3971	5.90711	63.3819	-87.253	-1.84	0.483362	-0.0366475	-0.326354			448.079
82	3.02312	-0.0964583	362.901	1.10629	76.9705	5.89837	61.2596	-85.3776	-1.97	0.48095	-0.0297459	-0.269277			441.791
83	2.92813	-0.0934896	368.799	1.07436	77.5338	5.88768	59.3262	-84.0948	-1.87	0.478474	-0.0425625	-0.391562			433.525
84	2.83625	-0.09	374.687	1.04248	78.0872	5.87505	57.1785	-82.2483	-1.79	0.475967	-0.0254945	-0.238286			427.876
85	2.74812	-0.0865104	380.562	1.01092	78.6308	5.86051	55.4247	-80.2989	-1.8	0.473479	-0.0379658	-0.360415			420.246
86	2.66312	-0.0834896	386.422	0.9795	79.1647	5.84409	53.4606	-78.6884	-1.92	0.470956	-0.0305559	-0.294538			413.771
87	2.58125	-0.0799479	392.266	0.948274	79.6891	5.82582	51.6906	-76.49	-2.01	0.468476	-0.0328909	-0.321841			406.896
88	2.50312	-0.0766667	398.092	0.91754	80.2042	5.80571	49.915	-74.44	-1.97	0.466024	-0.0251616	-0.249866			401.271
89	2.4275	-0.075	403.898	0.886862	80.7101	5.78381	48.3343	-73.8838	-1.91	0.463469	-0.0371931	-0.37473			393.617
90	2.35313	-0.0733333	409.682	0.855744	81.2068	5.76013	46.5517	-73.2764	-2	0.460797	-0.0293422	-0.299863			387.262
91	2.28125	-0.07	415.442	0.824724	81.6946	5.73471	44.9657	-70.9291	-2.1	0.4582	-0.0312609	-0.323963			380.554
92	2.21312	-0.0666667	421.177	0.794406	82.1736	5.70757	43.379	-68.484	-2.19	0.45569	-0.0231265	-0.242973			375.239
93	2.1475	-0.065	426.884	0.764304	82.6439	5.67875	41.9882	-67.6768	-2.17	0.453121	-0.0347762	-0.370319			367.851
94	2.08312	-0.0633333	432.563	0.733869	83.1056	5.64828	40.4031	-66.8187	-2.03	0.450479	-0.0265417	-0.286393			361.905
95	2.02125	-0.06	438.211	0.703716	83.5589	5.61618	39.0147	-64.1285	-1.96	0.447968	-0.0280994	-0.30716			355.656
96	1.96313	-0.0566667	443.827	0.674538	84.0038	5.58249	37.6287	-61.342	-1.99	0.445597	-0.0196139	-0.217151			350.942
97	1.9075	-0.0549479	449.41	0.645793	84.4405	5.54724	36.4373	-60.2296	-2.01	0.443217	-0.030934	-0.346787			344.114
98	1.85312	-0.0535417	454.957	0.616873	84.8691	5.51046	35.0586	-59.4126	-2.03	0.440782	-0.0223676	-0.253848			338.869
99	1.80063	-0.0513021	460.468	0.588134	85.2898	5.47218	33.8742	-57.6169	-1.93	0.438408	-0.023614	-0.27124			333.371
100	1.75062	-0.0486979	465.94	0.559973	85.7025	5.43244	32.694	-55.3422	-1.72	0.436143	-0.0248261	-0.288551			327.622
101	1.70312	-0.0464583	471.372	0.532465	86.1075	5.39127	31.5192	-53.4126	-1.57	0.433953	-0.0160045	-0.188187			323.572
102	1.6575	-0.0450521	476.764	0.50531	86.5048	5.34869	30.5345	-52.3883	-1.52	0.431768	-0.0270114	-0.321243			317.346
103	1.61313	-0.0433333	482.112	0.478173	86.8946	5.30475	29.3715	-50.9549	-1.5	0.42961	-0.0181271	-0.218002			312.867
104	1.57125	-0.04	487.417	0.451871	87.277	5.25947	28.3973	-47.5529	-1.49	0.427694	-0.0190777	-0.231959			308.186
105	1.53313	-0.0366667	492.676	0.427308	87.6519	5.21289	27.4287	-44.0605	-1.45	0.426031	-0.0100024	-0.122928			305.34
106	1.4975	-0.0349479	497.889	0.403797	88.0197	5.16504	26.6441	-42.4395	-1.31	0.424451	-0.0207735	-0.258004			300.281
107	1.46312	-0.0334896	503.054	0.380575	88.3802	5.11596	25.6871	-41.0904	-1.13	0.422911	-0.0116502	-0.146194			297.102
108	1.43063	-0.0314583	508.17	0.358111	88.7338	5.06567	24.912	-38.9907	-1.03	0.421503	-0.0123791	-0.156921			293.768
109	1.4	-0.0301562	513.236	0.336472	89.0803	5.01422	24.1416	-37.7494	-1.33	0.420143	-0.0130888	-0.167572			290.282
110	1.37	-0.0299479	518.25	0.314811	89.42	4.96162	23.3765	-37.8549	-1.67	0.418695	-0.0137796	-0.17814			286.643
111	1.34	-0.0300521	523.212	0.29267	89.7529	4.90793	22.6172	-38.3503	-1.49	0.417121	-0.014452	-0.188621			282.855
112	1.31	-0.0298958	528.12	0.270027	90.0791	4.85316	21.8641	-38.5087	-0.58	0.415457	-0.0151062	-0.199009			278.917
113	1.28063	-0.0283854	532.973	0.247348	90.3987	4.79735	21.1177	-36.8992	-0.4	0.413879	-0.0157427	-0.209299			274.831
114	1.25375	-0.0249479	537.77	0.226139	90.7118	4.74053	20.3785	-32.7226	-0.98	0.412644	-0.00636163	-0.0853393			272.818
115	1.23062	-0.0217708	542.511	0.207522	91.0184	4.68273	19.808	-28.8071	-1.06	0.411744	-0.0068566	-0.0927901			270.699
116	1.20938	-0.0216146	547.194	0.190104	91.3187	4.62399	19.2414	-28.8472	-1.07	0.410784	-0.00733921	-0.100178			268.474
117	1.18687	-0.0233333	551.818	0.171324	91.6127	4.56434	18.6793	-31.4042	-0.97	0.409511	-0.0178097	-0.245152			263.87
118	1.16312	-0.0233854	556.382	0.15111	91.9005	4.5038	17.9669	-31.7347	-0.95	0.408135	-0.00836849	-0.116146			261.42
119	1.14062	-0.0215104	560.886	0.131576	92.1822	4.44242	17.4164	-29.4265	-0.99	0.406934	-0.0088132	-0.123308			258.868
120	1.12	-0.0202083	565.328	0.113329	92.4578	4.38021	16.8713	-27.8642	-0.97	0.405834	-0.00924646	-0.130395			256.215
121	1.1	-0.0198438	569.708	0.0953102	92.7275	4.3172	16.3317	-27.5735	-0.67	0.40471	-0.00966847	-0.137402			253.463
122	1.08062	-0.0183333	574.025	0.0775396	92.9912	4.25344	15.7979	-25.6678	-0.28	0.403723	-0.0100794	-0.144328			250.613
123	1.06375	-0.0151042	578.279	0.0618004	93.2492	4.18894	15.2702	-21.3035	-0.29	0.40312	-0.000479564	-0.00691781			250.047
124	1.05	-0.0132813	582.468	0.0487902	93.5013	4.12374	14.8907	-18.8681	-0.79	0.402722	-0.000781252	-0.0113514			249.419
125	1.03625	-0.0149479	586.592	0.0356084	93.7478	4.05786	14.5133	-21.3862	-0.99	0.402035	-0.0110765	-0.162077			246.314
126	1.02	-0.016875	590.649	0.0198026	93.9887	3.99132	14.0008	-24.3103	-0.76	0.401004	-0.0114492	-0.16869			243.116
127	1.00313	-0.0164062	594.641	0.00312013	94.224	3.92417	13.4953	-23.7947	-0.73	0.399974	-0.00181177	-0.0268747			242.274
128	0.9875	-0.015	598.565	-0.0125788	94.4538	3.85642	13.1297	-21.8987	-0.7	0.399097	-0.0120845	-0.180436			238.909
129	0.973125	-0.0136458	602.421	-0.0272427	94.6782	3.7881	12.6365	-20.0501	-0.64	0.398356	-0.00242923	-0.0365051			237.932
130	0.96	-0.0129688	606.209	-0.040822	94.8972	3.71923	12.2789	-19.1751	-0.61	0.397666	-0.00268822	-0.040651			236.898
131	0.946875	-0.0135417	609.929	-0.0545882	95.1109	3.64984	11.9243	-20.145	-0.54	0.396844	-0.0129415	-0.196901			233.299
132	0.933125	-0.0133854	613.579	-0.0692161	95.3193	3.57996	11.4497	-20.0317	-0.27	0.395986	-0.00326157	-0.0499208			232.137
133	0.920625	-0.0113021	617.158	-0.0827025	95.5226	3.5096	11.104	-17.0126	-0.01	0.395395	-0.00350187	-0.0539115			230.919
134	0.910625	-0.00880208	620.668	-0.0936241	95.7207	3.43879	10.7617	-13.3248	-0.22	0.395139	-0.00373677	-0.0578549			229.647
135	0.9025	-0.00802083	624.107	-0.102587	95.9137	3.36755	10.423	-12.2094	-1	0.39496	0.00603364	0.0939339			230.886
136	0.89375	-0.0101042	627.474	-0.112329	96.1017	3.29591	10.2013	-15.4637	-1.64	0.394434	-0.0141255	-0.221097			226.941
137	0.881875	-0.0134896	630.77	-0.125705	96.2848	3.22389	9.75658	-20.7532	-1.87	0.393334	-0.00441002	-0.0693898			225.509
138	0.866875	-0.0164063	633.994	-0.14286	96.4629	3.15149	9.42912	-25.3694	-1.98	0.39174	-0.0146243	-0.231283			221.42
139	0.849375	-0.0184896	637.146	-0.163254	96.6361	3.07876	8.99974	-28.7331	-1.57	0.389767	-0.0148936	-0.236714			217.255
140	0.830625	-0.0182812	640.224	-0.185577	96.8046	3.0057	8.57943	-28.5466	-0.88	0.38777	-0.0151548	-0.242028			213.015
141	0.81375	-0.0149479	643.23	-0.206102	96.9682	2.93233	8.16832	-23.4511	-0.21	0.386242	-0.00540782	-0.0867706			211.345
142	0.80125	-0.00994792	646.162	-0.221582	97.1271	2.85867	7.86483	-15.678	0.49	0.38546	-0.00559784	-0.0902291			209.626
143	0.79375	-0.00526042	649.021	-0.230987	97.2813	2.78474	7.56566	-8.32713	0.47	0.385384	0.00421668	0.0682675			210.526
144	0.79	-0.00302083	651.806	-0.235722	97.4309	2.71055	7.36411	-4.80243	0.05	0.38564	0.00408742	0.0664587			211.401
145	0.786875	-0.00364583	654.516	-0.239686	97.5759	2.63613	7.16191	-5.82014	-0.12	0.385775	-0.00604069	-0.098626			209.566
146	0.7825	-0.00479167	657.153	-0.245261	97.7164	2.56148	6.87101	-7.68014	-0.33	0.385694	0.0037838	0.0620268			210.383
147	0.7775	-0.005	659.714	-0.251672	97.8523	2.48662	6.6702	-8.04529	-0.49	0.385556	-0.00634051	-0.104343			208.468
148	0.7725	-0.00515625	662.201	-0.258123	97.9837	2.41156	6.38594	-8.32798	-0.68	0.385362	0.00349087	0.0576644			209.227
149	0.766875	-0.00645833	664.612	-0.265431	98.1107	2.33633	6.18671	-10.469	-0.8	0.384934	-0.00662983	-0.109915			207.236
150	0.759375	-0.00859375	666.949	-0.27526	98.2333	2.26092	5.90927	-13.9795	-0.64	0.384127	-0.00679179	-0.112995			205.203
151	0.75	-0.0096875	669.209	-0.287682	98.3516	2.18536	5.63662	-15.8121	-0.33	0.383109	-0.00694973	-0.116015			203.128
152	0.740625	-0.00854167	671.395	-0.300261	98.4655	2.10965	5.36879	-13.9874	-0.36	0.382247	-0.00710372	-0.118973			201.012
153	0.733125	-0.00661458	673.504	-0.310439	98.5751	2.0338	5.10583	-10.8657	-0.88	0.381671	0.00274617	0.0461373			201.619
154	0.726875	-0.00666667	675.538	-0.319001	98.6804	1.95783	4.91511	-10.9844	-1.26	0.381064	-0.00736401	-0.124093			199.434
155	0.719375	-0.00833333	677.496	-0.329372	98.7815	1.88175	4.65939	-13.7702	-0.98	0.380153	-0.00750804	-0.126887			197.21
156	0.710625	-0.00838542	679.378	-0.34161	98.8784	1.80556	4.40864	-13.8948	-0.16	0.379205	-0.00764836	-0.129618			194.949
157	0.703125	-0.0065625	681.183	-0.352221	98.9712	1.72927	4.1629	-10.9031	0.33	0.378531	0.00221497	0.0376371			195.444
158	0.6975	-0.005	682.913	-0.360253	99.0598	1.65289	3.97904	-8.3282	0.22	0.378096	-0.00788794	-0.134373			193.118
159	0.693125	-0.0034375	684.566	-0.366545	99.1442	1.57644	3.74077	-5.7395	0	0.377896	0.00198106	0.0338296			193.563
160	0.690625	-0.00161458	686.142	-0.370158	99.2246	1.49991	3.55918	-2.70203	-0.41	0.377982	0.0018808	0.0321915			193.986
161	0.689375	-0.00161458	687.642	-0.37197	99.3009	1.42331	3.37742	-2.70794	-0.79	0.378048	0.0017811	0.0305516			194.388
162	0.686875	-0.0034375	689.065	-0.375603	99.3731	1.34666	3.19552	-5.77722	-0.83	0.37779	-0.00831809	-0.142978			191.945
163	0.6825	-0.00505208	690.412	-0.381993	99.4413	1.26995	2.96981	-8.50736	-0.87	0.377237	0.00156026	0.0268714			192.298
164	0.676875	-0.00635417	691.682	-0.390269	99.5055	1.19318	2.79031	-10.7197	-0.65	0.376444	-0.00853655	-0.14729			189.797
165	0.67	-0.00708333	692.875	-0.400478	99.5657	1.11638	2.5723	-11.9704	-0.54	0.375504	-0.00865304	-0.149557			187.265
166	0.663125	-0.00635417	693.991	-0.410792	99.622	1.03954	2.35949	-10.7555	-0.61	0.374664	0.0012337	0.0213573			187.546
167	0.6575	-0.00505208	695.031	-0.419311	99.6743	0.962656	2.18499	-8.56428	-0.31	0.374026	-0.00885911	-0.153595			184.96
168	0.653125	-0.00348958	695.994	-0.425987	99.7226	0.885745	1.97996	-5.92373	0.05	0.373632	0.00103254	0.0179265			185.196
169	0.650625	-0.00140625	696.879	-0.429822	99.7671	0.808806	1.80798	-2.39021	0.1	0.373574	0.000941767	0.0163714			185.41
170	0.65	-0.0003125	697.688	-0.430783	99.8076	0.731843	1.63594	-0.531775	-0.13	0.373684	0.000851271	0.0148154			185.605
171	0.649375	-0.00145833	698.42	-0.431745	99.8442	0.654859	1.46385	-2.48422	-0.26	0.373582	0.000761021	0.0132586			185.779
172	0.646875	-0.00338542	699.075	-0.435602	99.877	0.577857	1.29172	-5.77234	-0.38	0.373134	-0.00932901	-0.162683			183.072
173	0.643125	-0.00338542	699.653	-0.441416	99.9059	0.500839	1.10234	-5.77711	-0.02	0.372666	0.000572211	0.00998672			183.203
174	0.640625	-0.00151042	700.154	-0.445311	99.9309	0.423808	0.932792	-2.57933	0.14	0.372502	0.000483917	0.00845178			183.314
175	0.64	-0.000104167	700.577	-0.446287	99.952	0.346767	0.763225	-0.177992	-0.15	0.37256	0.000395758	0.00691623			183.405
176	0.64	-0.000104167	700.924	-0.446287	99.9693	0.269716	0.593639	-0.17808	-0.99	0.372602	0.000307707	0.00538013			183.475
177	0.639375	-0.00145833	701.194	-0.447264	99.9827	0.192659	0.424038	-2.49408	-0.85	0.372395	0.000219739	0.00384352			183.526
178	0.636875	-0.00354167	701.387	-0.451182	99.9923	0.115597	0.254427	-6.05872	-0.29	0.371814	-0.00986817	-0.172655			180.688
179	0.6325	-0.00484375	701.502	-0.458075	99.9981	0.0385327	0.0834844	-8.28756	-0.72	0.370994	4.32538e-05	0.000756899			180.698
180	0.6275	-0.00505208	701.541	-0.466012	100	-0.0385327	-0.0834844	-8.64449	-0.84	0.370121	-0.0100433	-0.175757			177.82
181	0.6225	-0.00505208	701.502	-0.474012	99.9981	-0.115597	-0.246476	-8.64402	-0.81	0.369232	-0.000127732	-0.00223519
182	0.6175	-0.00484375	701.387	-0.482076	99.9923	-0.192659	-0.410787	-8.2862	-0.2	0.368363	-0.0102129	-0.178687
183	0.613125	-0.00354167	701.194	-0.489186	99.9827	-0.269716	-0.565812	-6.05706	0.27	0.3677	-0.000293425	-0.00513238
184	0.610625	-0.00145833	700.924	-0.493272	99.9693	-0.346767	-0.727449	-2.49312	0.05	0.367378	-0.00037744	-0.00659938
185	0.61	-0.000104167	700.577	-0.494296	99.952	-0.423808	-0.889067	-0.177992	-0.7	0.367271	-0.000461582	-0.00806658
186	0.61	-0.000104167	700.154	-0.494296	99.9309	-0.500839	-1.05066	-0.177885	-1.11	0.367149	-0.000545877	-0.00953393
187	0.609375	-0.00145833	699.653	-0.495321	99.9059	-0.577857	-1.21223	-2.4886	-0.82	0.366779	-0.00063035	-0.0110014
188	0.606875	-0.00354167	699.075	-0.499432	99.877	-0.654859	-1.37377	-6.03876	-0.73	0.366037	-0.010715	-0.186853
189	0.6025	-0.00489583	698.42	-0.506668	99.8442	-0.731843	-1.5101	-8.33987	-0.48	0.365052	-0.000786819	-0.0137081
190	0.5975	-0.00489583	697.688	-0.515001	99.8076	-0.808806	-1.6689	-8.33113	-0.2	0.364052	-0.0108706	-0.18919
191	0.593125	-0.00354167	696.879	-0.52235	99.7671	-0.885745	-1.7972	-6.01979	-0.19	0.363271	-0.000938717	-0.0163184
192	0.590625	-0.00145833	695.994	-0.526574	99.7226	-0.962656	-1.95325	-2.47559	-0.17	0.362828	-0.00102165	-0.0177375
193	0.59	-0.00015625	695.031	-0.527633	99.6743	-1.03954	-2.10924	-0.264875	-0.36	0.36259	-0.00110491	-0.0191565
194	0.59	5.20833e-05	693.991	-0.527633	99.622	-1.11638	-2.26516	0.0881595	-0.37	0.362373	-0.00118852	-0.0205752
195	0.59	-9.25186e-18	692.875	-0.527633	99.5657	-1.19318	-2.421	-1.56351e-14	-0.15	0.36213	-0.0012725	-0.0219936
196	0.59	-9.25186e-18	691.682	-0.527633	99.5055	-1.26995	-2.57675	-1.56082e-14	-0.2	0.361873	-0.00135687	-0.0234115
197	0.59	5.20833e-05	690.412	-0.527633	99.4413	-1.34666	-2.7324	0.0877048	-0.68	0.361608	-0.00144167	-0.0248289
198	0.59	-0.00015625	689.065	-0.527633	99.3731	-1.42331	-2.88794	-0.262601	-1.21	0.361293	-0.00152691	-0.0262456
199	0.589375	-0.0015625	687.642	-0.528693	99.3009	-1.49991	-3.04335	-2.62059	-0.94	0.360727	-0.00161262	-0.0276617
200	0.586875	-0.00322917	686.142	-0.532943	99.2246	-1.57644	-3.19863	-5.40407	0.18	0.359867	-0.0116988	-0.200235
201	0.58375	-0.00192708	684.566	-0.538282	99.1442	-1.65289	-3.29692	-3.2176	0.91	0.359215	-0.00175529	-0.0299743
202	0.58375	0.00208333	682.913	-0.538282	99.0598	-1.72927	-3.44926	3.47008	0.57	0.359217	0.00815891	0.138989
203	0.5875	0.00458333	681.183	-0.531879	98.9712	-1.80556	-3.66352	7.61486	-0.36	0.359612	-0.00196068	-0.0333161
204	0.591875	0.0034375	679.378	-0.52446	98.8784	-1.88175	-3.81811	5.696	-0.84	0.3598	0.00795088	0.134744
205	0.59375	0.000104167	677.496	-0.521297	98.7815	-1.95783	-4.03982	0.172128	-0.5	0.359413	-0.0121744	-0.20575
206	0.5925	-0.00177083	675.538	-0.523404	98.6804	-2.0338	-4.12663	-2.91772	-0.2	0.358709	-0.00222789	-0.0375429
207	0.59125	0.00015625	673.504	-0.525516	98.5751	-2.10965	-4.28052	0.256671	-0.08	0.358307	-0.00231827	-0.0389483
208	0.593125	0.003125	671.395	-0.52235	98.4655	-2.18536	-4.43414	5.11734	0.08	0.358375	0.00759065	0.127128
209	0.596875	0.00359375	669.209	-0.516048	98.3516	-2.26092	-4.66521	5.86578	0.21	0.358495	-0.00254354	-0.0424604
210	0.6	0.00302083	666.949	-0.510826	98.2333	-2.33633	-4.82081	4.914	0.23	0.358504	-0.00263765	-0.0438827
211	0.603125	0.00348958	664.612	-0.505631	98.1107	-2.41156	-4.97606	5.65663	0.12	0.358572	0.00726745	0.120485
212	0.606875	0.00348958	662.201	-0.499432	97.9837	-2.48662	-5.21644	5.63611	0.01	0.358614	-0.0028754	-0.0474976
213	0.61	0.00302083	659.714	-0.494296	97.8523	-2.56148	-5.37348	4.8607	-0.2	0.358563	-0.00297355	-0.0489346
214	0.613125	0.00359375	657.153	-0.489186	97.7164	-2.63613	-5.53008	5.7601	-0.61	0.358586	0.00692741	0.113559
215	0.616875	0.003125	654.516	-0.483089	97.5759	-2.71055	-5.77943	4.98869	-0.92	0.358507	-0.00322453	-0.0526468
216	0.61875	0.00015625	651.806	-0.480054	97.4309	-2.78474	-5.93761	0.248402	-0.64	0.357938	-0.00332706	-0.0540957
217	0.6175	-0.00177083	649.021	-0.482076	97.2813	-2.85867	-6.09524	-2.80319	0.05	0.357048	-0.0134306	-0.217439
218	0.61625	0.000104167	646.162	-0.484103	97.1271	-2.93233	-6.15145	0.164167	0.19	0.356449	0.00652197	0.105125
219	0.618125	0.00333333	643.23	-0.481065	96.9682	-3.0057	-6.40873	5.22951	0.16	0.356332	-0.00364057	-0.0584144
220	0.6225	0.00489583	640.224	-0.474012	96.8046	-3.07876	-6.56451	7.64496	0.17	0.35644	0.00625286	0.0998608
221	0.6275	0.00510417	637.146	-0.466012	96.6361	-3.15149	-6.82798	7.93195	-0.09	0.35655	-0.00391698	-0.062255
222	0.6325	0.00479167	633.994	-0.458075	96.4629	-3.22389	-6.98482	7.40949	-0.14	0.356592	0.0059725	0.0944551
223	0.636875	0.00369792	630.77	-0.451182	96.2848	-3.29591	-7.25422	5.68911	-0.15	0.356436	-0.00420489	-0.0661622
224	0.64	0.00296875	627.474	-0.446287	96.1017	-3.36755	-7.4119	4.54345	0.03	0.356149	-0.00431955	-0.0676112
225	0.643125	0.00348958	624.107	-0.441416	95.9137	-3.43879	-7.56869	5.31189	-0.27	0.355923	0.00556456	0.0866312
226	0.646875	0.00348958	620.668	-0.435602	95.7207	-3.5096	-7.84524	5.28262	-0.59	0.355667	-0.00462373	-0.0715873
227	0.65	0.00302083	617.158	-0.430783	95.5226	-3.57996	-8.00251	4.54715	-0.56	0.355322	-0.00474403	-0.0730345
228	0.653125	0.00354167	613.579	-0.425987	95.3193	-3.64984	-8.15873	5.30022	-0.35	0.355036	0.00513433	0.0785848
229	0.656875	0.00333333	609.929	-0.420262	95.1109	-3.71923	-8.44174	4.95877	-0.7	0.354687	-0.00506543	-0.077069
230	0.659375	0.00145833	606.209	-0.416463	94.8972	-3.7881	-8.59805	2.15623	-0.85	0.354043	-0.00519177	-0.0785095
231	0.66	0.000260417	602.421	-0.415515	94.6782	-3.85642	-8.75313	0.382636	-0.14	0.353206	-0.00531956	-0.0799393
232	0.660625	0.0015625	598.565	-0.414569	94.4538	-3.92417	-8.90691	2.28112	0.24	0.352544	-0.00544885	-0.081358
233	0.66375	0.00505208	594.641	-0.40985	94.224	-3.99132	-9.05933	7.32726	0.48	0.35237	0.00442035	0.0655685
234	0.670625	0.00828125	590.649	-0.399545	93.9887	-4.05786	-9.34989	11.93	0	0.352628	0.00420144	0.0619031
235	0.679375	0.00828125	586.592	-0.386582	93.7478	-4.12374	-9.64351	11.8481	-0.91	0.352849	0.00397688	0.0581919
236	0.68625	0.00505208	582.468	-0.376513	93.5013	-4.18894	-9.94005	7.17726	-1.17	0.352573	-0.00625343	-0.0908604
237	0.689375	0.00161458	578.279	-0.37197	93.2492	-4.25344	-10.0931	2.27727	-0.78	0.351791	-0.0063969	-0.0922765
238	0.69	5.20833e-05	574.025	-0.371064	92.9912	-4.3172	-10.2444	0.0729199	-0.59	0.350774	-0.00654214	-0.0936774
239	0.69	0.000104167	569.708	-0.371064	92.7275	-4.38021	-10.3939	0.144743	-0.58	0.349749	-0.00668918	-0.0950625
240	0.690625	0.00151042	565.328	-0.370158	92.4578	-4.44242	-10.5415	2.08264	-0.62	0.348903	-0.00683806	-0.0964312
241	0.693125	0.00333333	560.886	-0.366545	92.1822	-4.5038	-10.6872	4.56005	-0.69	0.34829	0.00301118	0.0421304
242	0.696875	0.00354167	556.382	-0.361149	91.9005	-4.56434	-10.9878	4.80614	-0.84	0.347672	-0.007245	-0.100553
243	0.7	0.00296875	551.818	-0.356675	91.6127	-4.62399	-11.1314	3.99563	-0.61	0.346959	-0.00740187	-0.101888
244	0.703125	0.00364583	547.194	-0.352221	91.3187	-4.68273	-11.2728	4.8658	-0.2	0.346318	0.00243923	0.0332949
245	0.7075	0.005	542.511	-0.346018	91.0184	-4.74053	-11.575	6.61599	0.12	0.345822	-0.00783205	-0.105991
246	0.713125	0.00640625	537.77	-0.338099	90.7118	-4.79735	-11.7137	8.40266	-0.62	0.345491	0.00200255	0.0268636
247	0.72	0.00692708	532.973	-0.328504	90.3987	-4.85316	-12.0169	9.00475	-1.44	0.34519	0.00171997	0.0228671
248	0.72625	0.00484375	528.12	-0.319861	90.0791	-4.90793	-12.3213	6.23922	-1.15	0.344582	-0.00856961	-0.112896
249	0.729375	0.00161458	523.212	-0.315567	89.7529	-4.96162	-12.4561	2.06041	-0.83	0.343542	-0.00874652	-0.114156
250	0.73	0.000208333	518.25	-0.314711	89.42	-5.01422	-12.5881	0.263339	-0.44	0.342309	-0.00892581	-0.115391
251	0.730625	0.00161458	513.236	-0.313855	89.0803	-5.06567	-12.7173	2.02113	-0.44	0.34124	-0.00910752	-0.116601
252	0.73375	0.00484375	508.17	-0.309587	88.7338	-5.11596	-12.8436	6.00354	-0.52	0.340556	0.000708294	0.00897856
253	0.74	0.00692708	503.054	-0.301105	88.3802	-5.16504	-13.1444	8.49927	-0.6	0.340091	0.00039175	0.00491596
254	0.746875	0.00640625	497.889	-0.291857	88.0197	-5.21289	-13.4454	7.77952	-1.2	0.339525	-0.00993255	-0.123361
255	0.7525	0.00505208	492.676	-0.284354	87.6519	-5.25947	-13.5656	6.07083	-1.49	0.338775	-0.000129697	-0.00159396
256	0.756875	0.0034375	487.417	-0.278557	87.277	-5.30475	-13.8648	4.08658	-1.06	0.337797	-0.0104673	-0.127268
257	0.759375	0.0015625	482.112	-0.27526	86.8946	-5.34869	-13.9797	1.83732	-0.52	0.336583	-0.0106727	-0.128353
258	0.760625	0.00177083	476.764	-0.273615	86.5048	-5.39127	-14.0909	2.05919	-0.13	0.33538	-0.010881	-0.129407
259	0.76375	0.005	471.372	-0.269515	86.1075	-5.43244	-14.1985	5.74844	-0.43	0.334535	-0.00109225	-0.0128431
260	0.770625	0.00828125	465.94	-0.260553	85.7025	-5.47218	-14.4906	9.41113	-1.18	0.334027	-0.00145526	-0.0169144
261	0.779375	0.00828125	460.468	-0.249263	85.2898	-5.51046	-14.7815	9.3006	-1.54	0.333479	-0.00182707	-0.0209864
262	0.78625	0.005	454.957	-0.24048	84.8691	-5.54724	-15.0709	5.54826	-1.34	0.332527	-0.0122078	-0.138546
263	0.789375	0.00177083	449.41	-0.236514	84.4405	-5.58249	-15.1667	1.94105	-1.04	0.331204	-0.0124403	-0.139463
264	0.790625	0.00161458	443.827	-0.234932	84.0038	-5.61618	-15.2582	1.7478	-1	0.329853	-0.0126762	-0.140342
265	0.793125	0.00328125	438.211	-0.231774	83.5589	-5.64828	-15.3454	3.50703	-1.07	0.328669	-0.00291547	-0.0318695
266	0.796875	0.00354167	432.563	-0.227057	83.1056	-5.67875	-15.6235	3.73657	-1.11	0.327481	-0.0133248	-0.143779
267	0.8	0.00296875	426.884	-0.223144	82.6439	-5.70757	-15.7028	3.09101	-1.11	0.326219	-0.0135744	-0.144549
268	0.803125	0.00369792	421.177	-0.219245	82.1736	-5.73471	-15.7774	3.79872	-1.13	0.325022	-0.00382762	-0.040214
269	0.8075	0.00479167	415.442	-0.213812	81.6946	-5.76013	-16.0455	4.85527	-1.11	0.323903	-0.0142607	-0.147787
270	0.8125	0.00505208	409.682	-0.207639	81.2068	-5.78381	-16.1114	5.04816	-1.12	0.322796	-0.00452483	-0.0462417
271	0.8175	0.005	403.898	-0.201504	80.7101	-5.80571	-16.3721	4.92559	-1.16	0.321652	-0.0149756	-0.150883
272	0.8225	0.005	398.092	-0.195407	80.2042	-5.82582	-16.4288	4.85478	-1.18	0.320494	-0.00525113	-0.0521459
273	0.8275	0.005	392.266	-0.189346	79.6891	-5.84409	-16.6813	4.78374	-1.21	0.319304	-0.0157203	-0.153824
274	0.8325	0.005	386.422	-0.183322	79.1647	-5.86051	-16.7282	4.71247	-1.23	0.318103	-0.00600775	-0.0579106
275	0.8375	0.005	380.562	-0.177334	78.6308	-5.87505	-16.9717	4.641	-1.25	0.31687	-0.016496	-0.156599
276	0.8425	0.005	374.687	-0.171382	78.0872	-5.88768	-17.0082	4.56935	-1.26	0.315626	-0.00679599	-0.0635193
277	0.8475	0.005	368.799	-0.165464	77.5338	-5.89837	-17.2419	4.49755	-1.27	0.314351	-0.0173042	-0.159193
278	0.8525	0.005	362.901	-0.159582	76.9705	-5.90711	-17.2675	4.42562	-1.27	0.313067	-0.00761721	-0.0689554
279	0.8575	0.005	356.994	-0.153734	76.3971	-5.91387	-17.4906	4.35358	-1.29	0.311754	-0.0181461	-0.161595
280	0.8625	0.005	351.08	-0.14792	75.8135	-5.91862	-17.5047	4.28146	-1.33	0.310431	-0.00847282	-0.0742024
281	0.8675	0.00505208	345.161	-0.14214	75.2195	-5.92135	-17.7164	4.25313	-1.39	0.309085	-0.0190233	-0.163792
282	0.8725	0.00479167	339.24	-0.136393	74.6149	-5.92204	-17.7185	3.96469	-1.46	0.30771	-0.00936428	-0.0792438
283	0.876875	0.00369792	333.318	-0.131391	73.9996	-5.92066	-17.9179	3.0063	-1.52	0.306218	-0.0199372	-0.16577
284	0.88	0.00296875	327.397	-0.127833	73.3734	-5.91719	-17.9074	2.37063	-1.56	0.304665	-0.0202931	-0.165732
285	0.883125	0.00348958	321.48	-0.124289	72.7362	-5.91162	-17.8906	2.73617	-1.57	0.303149	-0.0106546	-0.0854429
286	0.886875	0.00348958	315.568	-0.120051	72.0878	-5.90393	-18.0704	2.68586	-1.53	0.301611	-0.0212608	-0.167362
287	0.89	0.00296875	309.664	-0.116534	71.4279	-5.89411	-18.0403	2.24223	-1.46	0.300031	-0.0216381	-0.167146
288	0.893125	0.00369792	303.77	-0.113029	70.7565	-5.88213	-18.0036	2.7398	-1.42	0.298505	-0.0120215	-0.0910937
289	0.8975	0.00484375	297.888	-0.108142	70.0733	-5.86799	-18.1621	3.51926	-1.46	0.29704	-0.0226628	-0.168403
290	0.9025	0.00484375	292.02	-0.102587	69.3782	-5.85167	-18.1116	3.44993	-1.58	0.295574	-0.0130629	-0.0951561
291	0.906875	0.00369792	286.168	-0.0977507	68.671	-5.83317	-18.255	2.58104	-1.71	0.294007	-0.0237301	-0.169397
292	0.91	0.00296875	280.335	-0.0943107	67.9515	-5.81246	-18.1902	2.02987	-1.75	0.292391	-0.0241476	-0.168864
293	0.913125	0.00354167	274.523	-0.0908825	67.2195	-5.78954	-18.1184	2.37139	-1.72	0.290816	-0.0145717	-0.0997871
294	0.916875	0.00328125	268.733	-0.0867841	66.4747	-5.76441	-18.238	2.15069	-1.67	0.289207	-0.0252773	-0.169448
295	0.919375	0.00166667	262.969	-0.0840612	65.7172	-5.73705	-18.1515	1.06898	-1.6	0.287499	-0.0257196	-0.168715
296	0.920625	0.00166667	257.232	-0.0827025	64.9465	-5.70747	-18.0579	1.04566	-1.58	0.285798	-0.0261688	-0.167917
297	0.923125	0.00333333	251.524	-0.0799906	64.1625	-5.67565	-17.9572	2.04491	-1.59	0.284207	-0.016625	-0.10431
298	0.926875	0.00333333	245.849	-0.0759366	63.3651	-5.64159	-18.0435	1.99877	-1.6	0.282602	-0.0273826	-0.167929
299	0.929375	0.00166667	240.207	-0.073243	62.5541	-5.6053	-17.9274	0.976452	-1.65	0.280907	-0.0278579	-0.166924
300	0.930625	0.00166667	234.602	-0.0718989	61.7291	-5.56677	-17.8041	0.953666	-1.74	0.279222	-0.0283402	-0.165851
301	0.933125	0.00333333	229.035	-0.0692161	60.8901	-5.526	-17.6738	1.86207	-1.79	0.277641	-0.0188297	-0.10758
302	0.936875	0.00333333	223.509	-0.0652054	60.0368	-5.48299	-17.7248	1.81715	-1.59	0.27605	-0.0296416	-0.165265
303	0.939375	0.00166667	218.026	-0.0625405	59.169	-5.43775	-17.5785	0.886285	-1.44	0.274381	-0.0301506	-0.163979
304	0.940625	0.00171875	212.588	-0.0612107	58.2866	-5.39029	-17.4251	0.891186	-1.51	0.272727	-0.0306666	-0.162626
305	0.943125	0.00317708	207.198	-0.0585564	57.3893	-5.3406	-17.2645	1.60557	-1.89	0.271162	-0.0211895	-0.109519
306	0.94625	0.001875	201.857	-0.0552485	56.4769	-5.2887	-17.2786	0.923128	-1.91	0.269526	-0.0320566	-0.161416
307	0.94625	-0.001875	196.569	-0.0552485	55.5493	-5.2346	-17.1018	-0.898942	-1.77	0.267726	-0.0425985	-0.208878
308	0.943125	-0.00322917	191.334	-0.0585564	54.6063	-5.17831	-16.7398	-1.50695	-1.72	0.265901	-0.0327979	-0.156539
309	0.940625	-0.0015625	186.156	-0.0612107	53.6477	-5.11983	-16.5508	-0.709435	-1.64	0.264175	-0.0333465	-0.15485
310	0.94	-0.00015625	181.036	-0.0618754	52.6733	-5.05919	-16.3547	-0.0689924	-1.64	0.262533	-0.0339008	-0.153094
311	0.94	5.20833e-05	175.977	-0.0618754	51.6831	-4.99639	-16.1517	0.0223548	-1.61	0.26092	-0.0344604	-0.151272
312	0.94	-5.20833e-05	170.98	-0.0618754	50.6767	-4.93145	-15.9418	-0.0217201	-1.57	0.259324	-0.0350247	-0.149384
313	0.94	0.00015625	166.049	-0.0618754	49.6542	-4.8644	-15.7251	0.0632808	-1.46	0.257757	-0.0355932	-0.14743
314	0.940625	0.00151042	161.185	-0.0612107	48.6154	-4.79524	-15.5015	0.593795	-1.46	0.256267	-0.0361651	-0.145411
315	0.943125	0.00338542	156.389	-0.0585564	47.5602	-4.72401	-15.2712	1.29132	-1.54	0.254869	-0.0267398	-0.104316
316	0.946875	0.00338542	151.665	-0.0545882	46.4886	-4.65071	-15.1942	1.25232	-1.57	0.253474	-0.0377132	-0.14268
317	0.949375	0.00151042	147.015	-0.0519514	45.4005	-4.57538	-14.9481	0.541593	-1.49	0.252034	-0.0382964	-0.140444
318	0.95	0.00015625	142.439	-0.0512933	44.2958	-4.49804	-14.6954	0.0542832	-1.44	0.25057	-0.0388791	-0.138143
319	0.95	0	137.941	-0.0512933	43.1747	-4.41872	-14.4363	0	-1.43	0.249126	-0.0394597	-0.135779
320	0.95	-0.00015625	133.522	-0.0512933	42.0372	-4.33743	-14.1707	-0.0508851	-1.51	0.247704	-0.0400367	-0.133351
321	0.949375	-0.00145833	129.185	-0.0519514	40.8834	-4.25422	-13.8988	-0.4595	-1.55	0.246268	-0.0406081	-0.130861
322	0.946875	-0.00354167	124.931	-0.0545882	39.7135	-4.1691	-13.6208	-1.07918	-1.46	0.244798	-0.0511719	-0.159472
323	0.9425	-0.00489583	120.762	-0.0592194	38.5277	-4.08212	-13.1962	-1.44202	-1.37	0.243334	-0.0412865	-0.124372
324	0.9375	-0.00489583	116.68	-0.0645385	37.3262	-3.9933	-12.9091	-1.39328	-1.28	0.241904	-0.0518217	-0.150831
325	0.933125	-0.00354167	112.686	-0.0692161	36.1096	-3.90268	-12.4819	-0.973408	-1.25	0.240558	-0.0418908	-0.117753
326	0.930625	-0.00140625	108.784	-0.0718989	34.8781	-3.81029	-12.1864	-0.373114	-1.29	0.239302	-0.0423858	-0.115019
327	0.93	-0.0003125	104.973	-0.0725707	33.6324	-3.71617	-11.8854	-0.0800101	-1.31	0.238106	-0.0428581	-0.112227
328	0.929375	-0.00140625	101.257	-0.073243	32.3731	-3.62036	-11.579	-0.3473	-1.29	0.236913	-0.0433033	-0.109378
329	0.926875	-0.00354167	97.6368	-0.0759366	31.1011	-3.52289	-11.2672	-0.843407	-1.28	0.235702	-0.0537166	-0.13083
330	0.9225	-0.00489583	94.1139	-0.0806679	29.8171	-3.4238	-10.8326	-1.12382	-1.21	0.234507	-0.0436187	-0.102403
331	0.9175	-0.00489583	90.6901	-0.0861027	28.5224	-3.32315	-10.5141	-1.08294	-1.09	0.233347	-0.0539482	-0.122045
332	0.913125	-0.00359375	87.3669	-0.0908825	27.2181	-3.22096	-10.08	-0.765793	-0.98	0.232262	-0.0437478	-0.0953427
333	0.910625	-0.00130208	84.146	-0.0936241	25.9057	-3.11728	-9.75555	-0.267232	-0.88	0.23126	-0.0439695	-0.0922931
334	0.910625	0.00130208	81.0287	-0.0936241	24.5868	-3.01215	-9.42657	0.257332	-0.79	0.230343	-0.0441278	-0.0891941
335	0.913125	0.00364583	78.0166	-0.0908825	23.2633	-2.90563	-9.0932	0.693745	-0.81	0.229503	-0.0342144	-0.0665855
336	0.9175	0.00473958	75.1109	-0.0861027	21.9372	-2.79775	-8.85182	0.868279	-0.92	0.228705	-0.0447059	-0.0837631
337	0.921875	0.0034375	72.3132	-0.0813456	20.6109	-2.68857	-8.50638	0.606284	-0.96	0.227915	-0.0346199	-0.0624492
338	0.92375	2.77556e-17	69.6246	-0.0793138	19.2872	-2.57813	-8.24563	4.71334e-15	-0.89	0.22709	-0.0549144	-0.0953747
339	0.921875	-0.0034375	67.0465	-0.0813456	17.9689	-2.46649	-7.80373	-0.562127	-0.83	0.226254	-0.0441294	-0.0738054
340	0.9175	-0.00473958	64.58	-0.0861027	16.6594	-2.35368	-7.44682	-0.746542	-0.78	0.225434	-0.053702	-0.0865113
341	0.913125	-0.00354167	62.2263	-0.0908825	15.3622	-2.23977	-7.00939	-0.537524	-0.73	0.22468	-0.0426683	-0.0662313
342	0.910625	-0.00161458	59.9865	-0.0936241	14.0815	-2.1248	-6.6496	-0.236227	-0.7	0.223991	-0.0419614	-0.0627896
343	0.909375	-0.00166667	57.8617	-0.0949977	12.8215	-2.00884	-6.28667	-0.23521	-0.66	0.223339	-0.0410942	-0.0593139
344	0.906875	-0.00333333	55.8529	-0.0977507	11.5869	-1.89192	-5.92077	-0.454089	-0.62	0.222701	-0.050055	-0.0697392
345	0.903125	-0.00338542	53.961	-0.101894	10.383	-1.7741	-5.49106	-0.445562	-0.56	0.222108	-0.0384057	-0.0516964
346	0.900625	-0.00145833	52.1869	-0.104666	9.21497	-1.65545	-5.12381	-0.185624	-0.52	0.221577	-0.0370055	-0.0481739
347	0.9	-0.0003125	50.5314	-0.105361	8.08872	-1.536	-4.75412	-0.0385148	-0.51	0.221098	-0.0354059	-0.0446294
348	0.899375	-0.00145833	48.9954	-0.106055	7.01023	-8.90729	-27.5692	-0.174272	-0.5	0.218323	-0.256557	-0.313563
349	0.896875	-0.00338542	40.0881	-0.108839	0	6.19647	19.1788	-0.331012	-0.45	0.220208	0.138002	0.138002
350	0.893125	-0.00333333	46.2846	-0.113029	5.02163	-1.17353	-3.59186	-0.376298	-0.38	0.219811	-0.0290343	-0.0335222
351	0.890625	-0.00166667	45.1111	-0.115832	4.12436	-1.05151	-3.21838	-0.183378	-0.34	0.219471	-0.0266292	-0.0299658
352	0.889375	-0.0015625	44.0596	-0.117236	3.30034	-0.928986	-2.84338	-0.16791	-0.33	0.21917	-0.0240262	-0.0264065
353	0.886875	-0.00338542	43.1306	-0.120051	2.55579	-0.806021	-2.46701	-0.356134	-0.34	0.218888	-0.0312364	-0.0336071
354	0.881875	-0.00640625	42.3246	-0.125705	1.89669	-0.682671	-2.066	-0.661321	-0.47	0.218615	-0.0180701	-0.0190781
355	0.87125	-0.0169271	41.6419	-0.137826	1.32857	-0.558995	-1.69171	-1.71921	-1.16	0.218274	-0.0349925	-0.0363488
356	0.84125	-0.0527083	41.0829	-0.172866	0.856386	-0.435051	-1.28669	-5.28149	-0.13	0.217617	-0.061521	-0.0630476
357	0.765	-0.0995833	40.6478	-0.267879	0.484431	-0.3109	-0.866045	-9.8728	-0.09	0.216543	-0.157811	-0.160015
358	0.664375	-0.0688542	40.3369	-0.408909	0.216175	-0.186599	-0.423535	-6.77406	-0.04	0.215823	-0.243836	-0.24535
359	0.65125	0.054375	40.1503	-0.428862	0.0541759	0.0558419			0

## Sheet: 25% load
C Angle	Cyl pressure(bar)	DP/Dq	pv	log p	log vol	dV/dq			Net HR dQn/dq	Cum HR (KJ)				MFB	mean gas temp(k)
-360	0.6	0.0891146	40.0881	-0.510826	0	0.0622097	0.160455	8.71326	0.02	0.000887372	-0.0885477	-0.0885477
-359	0.666875	0.0375521	40.1503	-0.405153	0.0541759	0.186599	0.423535	3.67739	0.05	0.00129746	0.0238143	0.0238512
-358	0.67625	-0.00255208	40.3369	-0.391192	0.216175	0.3109	0.72705	-0.251081	0.08	0.00134506	-0.0035049	-0.00352666
-357	0.671875	-0.00395833	40.6478	-0.397683	0.484431	0.435051	1.00242	-0.392433	0.09	0.00140606	0.00885702	0.00898068
-356	0.670625	-0.000885417	41.0829	-0.399545	0.856386	0.558995	1.28801	-0.0887207	0.11	0.00152599	0.0112236	0.0115021
-355	0.669375	-0.00177083	41.6419	-0.401411	1.32857	0.682671	1.57297	-0.179856	0.12	0.0016653	0.0134811	0.0140036
-354	0.666875	-0.00328125	42.3246	-0.405153	1.89669	0.806021	1.85719	-0.338725	0.14	0.00181715	0.00561441	0.00592763
-353	0.663125	-0.00354167	43.1306	-0.410792	2.55579	0.928986	2.10857	-0.372571	0.17	0.00199075	0.0173489	0.0186655
-352	0.66	-0.00302083	44.0596	-0.415515	3.30034	1.05151	2.38667	-0.324626	0.2	0.00219695	0.0191738	0.0210733
-351	0.656875	-0.00354167	45.1111	-0.420262	4.12436	1.17353	2.66362	-0.389679	0.23	0.00242435	0.0108508	0.0122104
-350	0.653125	-0.00328125	46.2846	-0.425987	5.02163	1.29499	2.89478	-0.370418	0.27	0.00267678	0.0220383	0.0254448
-349	0.650625	-0.00166667	47.5796	-0.429822	5.98574	1.41583	3.16491	-0.193413	0.28	0.00297393	0.0233936	0.0277653
-348	0.649375	-0.00161458	48.9954	-0.431745	7.01023	1.536	3.43353	-0.192944	0.28	0.00329799	0.024603	0.0300696
-347	0.646875	-0.00348958	50.5314	-0.435602	8.08872	1.65545	3.70053	-0.430082	0.3	0.00362503	0.0156707	0.0197531
-346	0.6425	-0.00489583	52.1869	-0.442388	9.21497	1.7741	3.90475	-0.623166	0.36	0.00395319	0.026193	0.0340981
-345	0.6375	-0.00494792	53.961	-0.450201	10.383	1.89192	4.16406	-0.651206	0.43	0.00430448	0.0169828	0.0228599
-344	0.633125	-0.00338542	55.8529	-0.457087	11.5869	2.00884	4.35231	-0.461184	0.47	0.00469359	0.0272206	0.0379252
-343	0.63125	0.000104167	57.8617	-0.460053	12.8215	2.1248	4.60357	0.0147006	0.48	0.00515542	0.0277697	0.0400818
-342	0.633125	0.00307292	59.9865	-0.457087	14.0815	2.23977	4.85266	0.449594	0.46	0.00568564	0.0382166	0.057186
-341	0.63625	0.00192708	62.2263	-0.452164	15.3622	2.35368	5.1804	0.292476	0.46	0.00623293	0.0290228	0.0450502
-340	0.63625	-0.001875	64.58	-0.452164	16.6594	2.46649	5.42868	-0.295335	0.5	0.00674626	0.0192936	0.031081
-339	0.633125	-0.00317708	67.0465	-0.457087	17.9689	2.57813	5.58575	-0.519542	0.53	0.00725289	0.0290241	0.0485422
-338	0.630625	-0.00171875	69.6246	-0.461044	19.2872	2.68857	5.82502	-0.291871	0.55	0.0078062	0.0291416	0.0506127
-337	0.629375	-0.00166667	72.3132	-0.463028	20.6109	2.79775	6.06157	-0.293956	0.58	0.00838296	0.0291952	0.0526638
-336	0.626875	-0.00333333	75.1109	-0.467008	21.9372	2.90563	6.29529	-0.610658	0.62	0.00895143	0.0191916	0.0359583
-335	0.623125	-0.00338542	78.0166	-0.473008	23.2633	3.01215	6.4225	-0.644192	0.66	0.00952926	0.0286746	0.0558045
-334	0.620625	-0.00151042	81.0287	-0.477028	24.5868	3.11728	6.64664	-0.298505	0.67	0.0101641	0.0285765	0.0577606
-333	0.62	-0.00015625	84.146	-0.478036	25.9057	3.22096	6.86771	-0.0320678	0.65	0.0108476	0.028439	0.0596942
-332	0.62	5.20833e-05	87.3669	-0.478036	27.2181	3.32315	7.08559	0.0110984	0.67	0.0115573	0.0282669	0.0616042
-331	0.62	9.25186e-18	90.6901	-0.478036	28.5224	3.4238	7.30022	2.04647e-15	0.72	0.0122873	0.0280646	0.0634897
-330	0.62	9.25186e-18	94.1139	-0.478036	29.8171	3.52289	7.51148	2.12373e-15	0.73	0.0130385	0.0278359	0.0653497
-329	0.62	5.20833e-05	97.6368	-0.478036	31.1011	3.62036	7.71931	0.012403	0.72	0.0138116	0.0275845	0.0671834
-328	0.62	-0.000208333	101.257	-0.478036	32.3731	3.71617	7.9236	-0.0514518	0.75	0.0145989	0.0273134	0.0689898
-327	0.619375	-0.00135417	104.973	-0.479044	33.6324	3.81029	8.12428	-0.346711	0.83	0.0153766	0.0270255	0.070768
-326	0.6175	-0.001875	108.784	-0.482076	34.8781	3.90268	8.32127	-0.497486	0.9	0.016159	0.0167235	0.045381
-325	0.61625	5.55112e-17	112.686	-0.484103	36.1096	3.9933	8.37717	1.52569e-14	0.93	0.0169967	0.0359836	0.101149
-324	0.6175	0.001875	116.68	-0.482076	37.3262	4.08212	8.70388	0.533596	0.93	0.0179205	0.0260858	0.0759246
-323	0.619375	0.00135417	120.762	-0.479044	38.5277	4.1691	8.88934	0.398857	0.88	0.0188493	0.025754	0.0775814
-322	0.62	0.000208333	124.931	-0.478036	39.7135	4.25422	9.07082	0.0634811	0.83	0.0197627	0.0254157	0.0792057
-321	0.62	-1.85037e-17	129.185	-0.478036	40.8834	4.33743	9.24825	-5.83025e-15	0.82	0.0206875	0.0250725	0.0807969
-320	0.62	-0.00015625	133.522	-0.478036	42.0372	4.41872	9.42156	-0.0508851	0.86	0.0216246	0.0247256	0.0823542
-319	0.619375	-0.00151042	137.941	-0.479044	43.1747	4.49804	9.5907	-0.508167	0.93	0.0225329	0.0243761	0.0838769
-318	0.616875	-0.00338542	142.439	-0.483089	44.2958	4.57538	9.75561	-1.17614	0.98	0.0233908	0.014025	0.0498328
-317	0.613125	-0.0034375	147.015	-0.489186	45.4005	4.65071	9.75629	-1.23259	0.99	0.0242432	0.0232912	0.0854156
-316	0.610625	-0.00135417	151.665	-0.493272	46.4886	4.72401	9.91004	-0.500927	1.02	0.0251841	0.022945	0.0868077
-315	0.610625	0.00135417	156.389	-0.493272	47.5602	4.79524	10.0595	0.51653	1.09	0.0262417	0.0225994	0.0881633
-314	0.613125	0.0034375	161.185	-0.489186	48.6154	4.8644	10.2046	1.35139	1.13	0.0273973	0.032255	0.129689
-313	0.616875	0.00338542	166.049	-0.483089	49.6542	4.93145	10.5148	1.37109	1.12	0.0285859	0.0222715	0.0922509
-312	0.619375	0.00151042	170.98	-0.479044	50.6767	4.99639	10.6533	0.629882	1.07	0.0297142	0.0219254	0.0935143
-311	0.62	0.00015625	175.977	-0.478036	51.6831	5.05919	10.7872	0.0670643	1.04	0.0307996	0.0215818	0.0947385
-310	0.62	-5.20833e-05	181.036	-0.478036	52.6733	5.11983	10.9165	-0.0229975	1.05	0.031889	0.021241	0.0959232
-309	0.62	9.25186e-18	186.156	-0.478036	53.6477	5.17831	11.0412	4.2007e-15	1.08	0.0329931	0.0209033	0.097068
-308	0.62	9.25186e-18	191.334	-0.478036	54.6063	5.2346	11.1612	4.31755e-15	1.1	0.0341092	0.020569	0.0981725
-307	0.62	9.25186e-18	196.569	-0.478036	55.5493	5.2887	11.2765	4.43567e-15	1.15	0.0352368	0.0202382	0.0992363
-306	0.62	9.25186e-18	201.857	-0.478036	56.4769	5.3406	11.3872	4.55502e-15	1.18	0.0363756	0.0199111	0.100259
-305	0.62	9.25186e-18	207.198	-0.478036	57.3893	5.39029	11.4931	4.67553e-15	1.12	0.0375249	0.0195878	0.101241
-304	0.62	9.25186e-18	212.588	-0.478036	58.2866	5.43775	11.5943	4.79716e-15	1.01	0.0386843	0.0192685	0.102181
-303	0.62	9.25186e-18	218.026	-0.478036	59.169	5.48299	11.6908	4.91987e-15	1.06	0.0398534	0.0189532	0.10308
-302	0.62	9.25186e-18	223.509	-0.478036	60.0368	5.526	11.7825	5.0436e-15	1.4	0.0410316	0.0186419	0.103937
-301	0.62	9.25186e-18	229.035	-0.478036	60.8901	5.56677	11.8694	5.16829e-15	1.4	0.0422186	0.0183348	0.104752
-300	0.62	9.25186e-18	234.602	-0.478036	61.7291	5.6053	11.9516	5.29391e-15	1.18	0.0434137	0.0180318	0.105525
-299	0.62	9.25186e-18	240.207	-0.478036	62.5541	5.64159	12.029	5.4204e-15	1.17	0.0446166	0.0177329	0.106255
-298	0.62	9.25186e-18	245.849	-0.478036	63.3651	5.67565	12.1016	5.5477e-15	1.21	0.0458268	0.0174383	0.106944
-297	0.62	9.25186e-18	251.524	-0.478036	64.1625	5.70747	12.1694	5.67577e-15	1.22	0.0470438	0.0171478	0.10759
-296	0.62	9.25186e-18	257.232	-0.478036	64.9465	5.73705	12.2325	5.80457e-15	1.1	0.048267	0.0168614	0.108194
-295	0.62	9.25186e-18	262.969	-0.478036	65.7172	5.76441	12.2908	5.93403e-15	1.05	0.0494961	0.0165792	0.108756
-294	0.62	9.25186e-18	268.733	-0.478036	66.4747	5.78954	12.3444	6.0641e-15	1.17	0.0507305	0.016301	0.109275
-293	0.62	9.25186e-18	274.523	-0.478036	67.2195	5.81246	12.3933	6.19475e-15	1.4	0.0519699	0.0160269	0.109752
-292	0.62	9.25186e-18	280.335	-0.478036	67.9515	5.83317	12.4374	6.32591e-15	1.35	0.0532136	0.0157569	0.110188
-291	0.62	9.25186e-18	286.168	-0.478036	68.671	5.85167	12.4769	6.45754e-15	1.21	0.0544613	0.0154908	0.110581
-290	0.62	9.25186e-18	292.02	-0.478036	69.3782	5.86799	12.5117	6.58958e-15	1.25	0.0557125	0.0152287	0.110933
-289	0.62	9.25186e-18	297.888	-0.478036	70.0733	5.88213	12.5419	6.722e-15	1.26	0.0569667	0.0149704	0.111243
-288	0.62	9.25186e-18	303.77	-0.478036	70.7565	5.89411	12.5674	6.85473e-15	1.24	0.0582234	0.014716	0.111511
-287	0.62	9.25186e-18	309.664	-0.478036	71.4279	5.90393	12.5883	6.98773e-15	1.22	0.0594822	0.0144653	0.111739
-286	0.62	9.25186e-18	315.568	-0.478036	72.0878	5.91162	12.6047	7.12096e-15	1.27	0.0607427	0.0142184	0.111925
-285	0.62	9.25186e-18	321.48	-0.478036	72.7362	5.91719	12.6166	7.25436e-15	1.38	0.0620044	0.0139751	0.112071
-284	0.62	-5.20833e-05	327.397	-0.478036	73.3734	5.92066	12.624	-0.0415901	1.47	0.0632626	0.0137355	0.112177
-283	0.62	0.000208333	333.318	-0.478036	73.9996	5.92204	12.6269	0.169369	1.51	0.0645422	0.0134994	0.112242
-282	0.620625	0.00135417	339.24	-0.477028	74.6149	5.92135	12.6255	1.12046	1.27	0.0659168	0.0132668	0.112268
-281	0.6225	0.001875	345.161	-0.474012	75.2195	5.91862	12.6197	1.57848	1.09	0.0673366	0.0230376	0.198355
-280	0.62375	5.20833e-05	351.08	-0.472006	75.8135	5.91387	12.8129	0.0445985	0.99	0.0686224	0.00301841	0.0264343
-279	0.6225	-0.00203125	356.994	-0.474012	76.3971	5.90711	12.5951	-1.76864	0.81	0.069705	0.0125893	0.11211
-278	0.62	-0.00286458	362.901	-0.478036	76.9705	5.89837	12.5765	-2.53551	0.99	0.0707091	0.01237	0.111981
-277	0.616875	-0.00359375	368.799	-0.483089	77.5338	5.88768	12.5537	-3.23261	1.2	0.0716412	0.00215402	0.0198163
-276	0.613125	-0.00338542	374.687	-0.489186	78.0872	5.87505	12.3247	-3.09383	1.37	0.0725643	0.0117485	0.109809
-275	0.610625	-0.00135417	380.562	-0.493272	78.6308	5.86051	12.2942	-1.25694	1.5	0.0736681	0.0115421	0.109571
-274	0.610625	0.00135417	386.422	-0.493272	79.1647	5.84409	12.2598	1.27629	1.57	0.0750217	0.0113387	0.109297
-273	0.613125	0.0034375	392.266	-0.489186	79.6891	5.82582	12.2214	3.28882	1.48	0.0765727	0.0211382	0.206839
-272	0.616875	0.00338542	398.092	-0.483089	80.2042	5.80571	12.3789	3.28709	1.33	0.0781393	0.0111199	0.110426
-271	0.619375	0.00151042	403.898	-0.479044	80.7101	5.78381	12.3322	1.48794	1.24	0.0795213	0.0109219	0.110041
-270	0.62	0.00015625	409.682	-0.478036	81.2068	5.76013	12.2817	0.156129	1.21	0.0807651	0.0107267	0.109622
-269	0.62	-5.20833e-05	415.442	-0.478036	81.6946	5.73471	12.2275	-0.0527746	1.15	0.0819826	0.0105343	0.109169
-268	0.62	9.25186e-18	421.177	-0.478036	82.1736	5.70757	12.1697	9.50406e-15	1.2	0.0831995	0.0103446	0.108683
-267	0.62	9.25186e-18	426.884	-0.478036	82.6439	5.67875	12.1082	9.63286e-15	1.35	0.0844103	0.0101576	0.108164
-266	0.62	-5.20833e-05	432.563	-0.478036	83.1056	5.64828	12.0432	-0.0549496	1.3	0.0856092	0.00997314	0.107613
-265	0.62	0.00015625	438.211	-0.478036	83.5589	5.61618	11.9748	0.167001	1.28	0.0868234	0.00979127	0.10703
-264	0.620625	0.00151042	443.827	-0.477028	84.0038	5.58249	11.903	1.63503	1.31	0.0881772	0.00961192	0.106416
-263	0.623125	0.00338542	449.41	-0.473008	84.4405	5.54724	11.8278	3.71083	1.31	0.089731	0.019435	0.217878
-262	0.626875	0.00338542	454.957	-0.467008	84.8691	5.51046	11.9389	3.75663	1.31	0.0913006	0.00940995	0.106793
-261	0.629375	0.00151042	460.468	-0.463028	85.2898	5.47218	11.856	1.69634	1.3	0.0926558	0.0092351	0.106078
-260	0.63	0.00015625	465.94	-0.462035	85.7025	5.43244	11.7698	0.177569	1.31	0.0938505	0.00906262	0.105334
-259	0.63	-5.20833e-05	471.372	-0.462035	86.1075	5.39127	11.6806	-0.0598796	1.33	0.0950126	0.00889247	0.104561
-258	0.63	-5.20833e-05	476.764	-0.462035	86.5048	5.34869	11.5884	-0.0605645	1.34	0.0961654	0.0087246	0.103761
-257	0.63	0.00015625	482.112	-0.462035	86.8946	5.30475	11.4932	0.183732	1.31	0.0973331	0.00855898	0.102933
-256	0.630625	0.00151042	487.417	-0.461044	87.277	5.25947	11.3951	1.79562	1.29	0.0986522	0.00839555	0.102078
-255	0.633125	0.00338542	492.676	-0.457087	87.6519	5.21289	11.2942	4.06809	1.34	0.100188	0.0182343	0.224096
-254	0.636875	0.00338542	497.889	-0.451182	88.0197	5.16504	11.3681	4.11113	1.4	0.101736	0.00820332	0.101884
-253	0.639375	0.00151042	503.054	-0.447264	88.3802	5.11596	11.2601	1.85322	1.35	0.103048	0.00804377	0.100939
-252	0.64	0.00015625	508.17	-0.446287	88.7338	5.06567	11.1494	0.193662	1.22	0.104182	0.00788629	0.0999692
-251	0.64	-5.20833e-05	513.236	-0.446287	89.0803	5.01422	11.0362	-0.0651977	1.14	0.105279	0.00773084	0.0989756
-250	0.64	-2.77556e-17	518.25	-0.446287	89.42	4.96162	10.9204	-3.50837e-14	1.07	0.106371	0.0075774	0.0979589
-249	0.64	-2.77556e-17	523.212	-0.446287	89.7529	4.90793	10.8022	-3.54196e-14	1	0.107451	0.00742591	0.0969196
-248	0.64	-2.77556e-17	528.12	-0.446287	90.0791	4.85316	10.6817	-3.57519e-14	0.8	0.108519	0.00727635	0.0958584
-247	0.64	-2.77556e-17	532.973	-0.446287	90.3987	4.79735	10.5588	-3.60804e-14	0.82	0.109575	0.00712867	0.0947759
-246	0.64	-5.20833e-05	537.77	-0.446287	90.7118	4.74053	10.4338	-0.0683143	1.24	0.110612	0.00698285	0.0936728
-245	0.64	0.000104167	542.511	-0.446287	91.0184	4.68273	10.3066	0.137833	1.96	0.111656	0.00683884	0.0925497
-244	0.640625	0.00166667	547.194	-0.445311	91.3187	4.62399	10.1773	2.22436	2.31	0.112897	0.00669662	0.0914073
-243	0.64375	0.00484375	551.818	-0.440445	91.6127	4.56434	10.046	6.51919	1.89	0.114553	0.0165561	0.227897
-242	0.65	0.00692708	556.382	-0.430783	91.9005	4.5038	10.0676	9.40025	1.58	0.1165	0.0165177	0.229248
-241	0.656875	0.00640625	560.886	-0.420262	92.1822	4.44242	10.0832	8.76384	1.22	0.118385	0.00647657	0.0906157
-240	0.6625	0.00505208	565.328	-0.411735	92.4578	4.38021	9.942	6.96606	0.9	0.120075	0.0163369	0.230385
-239	0.666875	0.00348958	569.708	-0.405153	92.7275	4.3172	9.94747	4.84889	0.78	0.121555	0.00629284	0.0894301
-238	0.669375	0.00140625	574.025	-0.401411	92.9912	4.25344	9.80055	1.96884	0.91	0.122732	0.00615442	0.0881258
-237	0.67	0.0003125	578.279	-0.400478	93.2492	4.18894	9.65193	0.440761	1.78	0.123741	0.00601763	0.0868055
-236	0.670625	0.00151042	582.468	-0.399545	93.5013	4.12374	9.50169	2.14578	1.68	0.124906	0.00588244	0.08547
-235	0.673125	0.00322917	586.592	-0.395824	93.7478	4.05786	9.34989	4.62	0.79	0.126303	0.0157488	0.230445
-234	0.67625	0.00182292	590.649	-0.391192	93.9887	3.99132	9.33386	2.62611	0.63	0.127499	0.00570054	0.0839905
-233	0.67625	-0.00177083	594.641	-0.391192	94.224	3.92417	9.17681	-2.56832	0.97	0.12816	-0.00443201	-0.0657415
-232	0.67375	-0.00161458	598.565	-0.394896	94.4538	3.85642	8.88575	-2.35715	1.93	0.128813	0.00535698	0.0799863
-231	0.674375	0.00348958	602.421	-0.393969	94.6782	3.7881	8.72833	5.12732	2.42	0.130198	0.0152293	0.228857
-230	0.680625	0.00807292	606.209	-0.384744	94.8972	3.71923	8.69755	11.9363	2.16	0.132262	0.0151792	0.229538
-229	0.689375	0.00848958	609.929	-0.37197	95.1109	3.64984	8.6608	12.6294	1.55	0.134391	0.0151267	0.230148
-228	0.696875	0.00661458	613.579	-0.361149	95.3193	3.57996	8.61809	9.89894	0.97	0.136242	0.00507193	0.0776297
-227	0.7025	0.00484375	617.158	-0.35311	95.5226	3.5096	8.44871	7.29113	0.74	0.137816	0.0149442	0.230067
-226	0.70625	0.00192708	620.668	-0.347786	95.7207	3.43879	8.39652	2.91727	0.56	0.138948	0.0048867	0.0756587
-225	0.70625	-0.00177083	624.107	-0.347786	95.9137	3.36755	8.22258	-2.69558	0.9	0.1395	-0.00524013	-0.0815803
-224	0.70375	-0.00171875	627.474	-0.351332	96.1017	3.29591	7.93431	-2.63042	1.27	0.140031	0.00456908	0.0715169
-223	0.70375	0.00177083	630.77	-0.351332	96.2848	3.22389	7.76092	2.72436	1.33	0.141079	0.0144466	0.227311
-222	0.706875	0.00338542	633.994	-0.346901	96.4629	3.15149	7.69503	5.23496	1.36	0.142372	0.0043871	0.069382
-221	0.71	0.00307292	637.146	-0.34249	96.6361	3.07876	7.51743	4.77536	1.16	0.143602	0.00426531	0.0677912
-220	0.713125	0.00348958	640.224	-0.338099	96.8046	3.0057	7.33903	5.44906	1.05	0.14488	0.0141447	0.225897
-219	0.716875	0.00348958	643.23	-0.332854	96.9682	2.93233	7.26073	5.47465	1.22	0.146154	0.00408194	0.0654964
-218	0.72	0.00296875	646.162	-0.328504	97.1271	2.85867	7.07835	4.67877	1.77	0.14733	0.00396194	0.0638608
-217	0.723125	0.00364583	649.021	-0.324173	97.2813	2.78474	6.89529	5.77128	2.2	0.148596	0.0138431	0.224117
-216	0.7275	0.005	651.806	-0.318141	97.4309	2.71055	6.80481	7.94885	2.09	0.150072	0.00377698	0.0614112
-215	0.733125	0.00640625	654.516	-0.310439	97.5759	2.63613	6.61797	10.2268	1.26	0.151756	0.0136586	0.223003
-214	0.74	0.00692708	657.153	-0.301105	97.7164	2.56148	6.51865	11.1028	0.82	0.153518	0.0135898	0.222773
-213	0.74625	0.00484375	659.714	-0.292695	97.8523	2.48662	6.41366	7.79388	0.93	0.154939	0.00351874	0.0579064
-212	0.749375	0.00161458	662.201	-0.288516	97.9837	2.41156	6.22007	2.60775	0.71	0.155822	0.0034002	0.0561666
-211	0.75	0.000260417	664.612	-0.287682	98.1107	2.33633	6.02601	0.422137	0.73	0.156467	0.00328263	0.054422
-210	0.750625	0.00140625	666.949	-0.286849	98.2333	2.26092	5.83152	2.28755	1	0.157279	0.003166	0.0526729
-209	0.753125	0.00354167	669.209	-0.283524	98.3516	2.18536	5.63662	5.78077	1.44	0.15842	0.0130503	0.217854
-208	0.7575	0.00489583	671.395	-0.277732	98.4655	2.10965	5.51389	8.01716	1.44	0.159773	0.00297456	0.0498178
-207	0.7625	0.00489583	673.504	-0.271153	98.5751	2.0338	5.31566	8.04236	0.87	0.161109	0.012859	0.216039
-206	0.766875	0.00348958	675.538	-0.265431	98.6804	1.95783	5.18443	5.74963	0.72	0.162203	0.00278043	0.0468539
-205	0.769375	0.00161458	677.496	-0.262177	98.7815	1.88175	4.98295	2.66799	0.99	0.162968	0.00266502	0.0450392
-204	0.770625	0.00161458	679.378	-0.260553	98.8784	1.80556	4.7812	2.6754	1.19	0.163713	0.00255037	0.0432214
-203	0.773125	0.00348958	681.183	-0.257315	98.9712	1.72927	4.57919	5.79767	1.32	0.164751	0.0124365	0.211322
-202	0.7775	0.00489583	682.913	-0.251672	99.0598	1.65289	4.43379	8.1547	1.1	0.16601	0.00235344	0.0400916
-201	0.7825	0.00484375	684.566	-0.245261	99.1442	1.57644	4.2287	8.08747	0.89	0.167241	0.0122395	0.209007
-200	0.786875	0.00369792	686.142	-0.239686	99.2246	1.49991	4.075	6.18853	0.97	0.168268	0.00215338	0.036857
-199	0.79	0.00291667	687.642	-0.235722	99.3009	1.42331	3.8669	4.89176	1.38	0.169144	0.00203922	0.0349793
-198	0.793125	0.00369792	689.065	-0.231774	99.3731	1.34666	3.65864	6.21489	1.14	0.170131	0.0119257	0.204987
-197	0.7975	0.00484375	690.412	-0.226273	99.4413	1.26995	3.4939	8.15654	0.45	0.171296	0.0018356	0.0316134
-196	0.8025	0.00484375	691.682	-0.220023	99.5055	1.19318	3.28271	8.17155	0.53	0.172442	0.0117217	0.202247
-195	0.806875	0.00364583	692.875	-0.214587	99.5657	1.11638	3.1098	6.16124	1.34	0.173369	0.00162842	0.0281452
-194	0.81	0.00307292	693.991	-0.210721	99.622	1.03954	2.89574	5.20141	2.27	0.174178	0.00151408	0.0262112
-193	0.81375	0.00520833	695.031	-0.206102	99.6743	0.962656	2.68158	8.82915	2.29	0.175329	0.0114002	0.197652
-192	0.820625	0.00822917	695.994	-0.197689	99.7226	0.885745	2.4978	13.9694	1.03	0.176976	0.0113026	0.196231
-191	0.829375	0.00828125	696.879	-0.187083	99.7671	0.808806	2.30865	14.0757	0.19	0.178615	0.0112026	0.194742
-190	0.83625	0.005	697.688	-0.178828	99.8076	0.731843	2.11413	8.50839	0.46	0.179677	0.0011001	0.0191461
-189	0.839375	0.00177083	698.42	-0.175098	99.8442	0.654859	1.89175	3.01655	0.82	0.180168	0.000983474	0.0171342
-188	0.840625	0.00161458	699.075	-0.17361	99.877	0.577857	1.6693	2.75296	0.67	0.18061	0.000867126	0.0151213
-187	0.843125	0.00328125	699.653	-0.17064	99.9059	0.500839	1.44681	5.59935	0.59	0.181314	0.010751	0.187636
-186	0.846875	0.00354167	700.154	-0.166202	99.9309	0.423808	1.23886	6.04807	0.74	0.182043	0.000642702	0.011225
-185	0.85	0.00296875	700.577	-0.162519	99.952	0.346767	1.01366	5.07278	0.78	0.182652	0.000525616	0.00918562
-184	0.853125	0.00369792	700.924	-0.158849	99.9693	0.269716	0.788426	6.32185	1.02	0.183363	0.0104087	0.181991
-183	0.8575	0.00484375	701.194	-0.153734	99.9827	0.192659	0.569801	8.28392	0.8	0.184248	0.000295274	0.00516473
-182	0.8625	0.00484375	701.387	-0.14792	99.9923	0.115597	0.341886	8.2862	0.65	0.185111	0.0101771	0.17806
-181	0.866875	0.00364583	701.502	-0.14286	99.9981	0.0385327	0.115288	6.23795	0.77	0.185746	5.97315e-05	0.00104524
-180	0.87	0.003125	701.541	-0.139262	100	-0.0385327	-0.115288	5.34711	0.88	0.18627	-5.97356e-05	-0.00104537			249.521
-179	0.87375	0.005	701.502	-0.134961	99.9981	-0.115597	-0.345861	8.5549	1	0.18709	0.00982076	0.171854			252.348
-178	0.88	0.006875	701.387	-0.127833	99.9923	-0.192659	-0.583052	11.7611	1.07	0.188208	0.00969776	0.169673			255.145
-177	0.886875	0.00635417	701.194	-0.120051	99.9827	-0.269716	-0.825529	10.8671	1.07	0.189212	-0.000428111	-0.00748823			255.047
-176	0.8925	0.00515625	700.924	-0.113729	99.9693	-0.346767	-1.06136	8.81498	1.03	0.189988	0.00944931	0.165217			257.785
-175	0.8975	0.00515625	700.577	-0.108142	99.952	-0.423808	-1.31174	8.81061	0.98	0.190738	-0.000681023	-0.0119015			257.629
-174	0.903125	0.00630208	700.154	-0.101894	99.9309	-0.500839	-1.55016	10.762	0.88	0.191659	0.00919461	0.160587			260.306
-173	0.91	0.00708333	699.653	-0.0943107	99.9059	-0.577857	-1.80841	12.0875	0.81	0.192687	0.00905964	0.158117			262.949
-172	0.916875	0.00630208	699.075	-0.0867841	99.877	-0.654859	-2.07191	10.7454	0.75	0.193554	-0.0010784	-0.0188056			262.702
-171	0.9225	0.00515625	698.42	-0.0806679	99.8442	-0.731843	-2.31548	8.78348	0.69	0.194201	0.00879354	0.153202			265.28
-170	0.9275	0.00515625	697.688	-0.0752625	99.8076	-0.808806	-2.5868	8.77428	0.65	0.19482	-0.00134941	-0.0234849			264.972
-169	0.933125	0.00630208	696.879	-0.0692161	99.7671	-0.885745	-2.83287	10.7117	0.6	0.195608	0.00852033	0.148115			267.481
-168	0.94	0.00708333	695.994	-0.0618754	99.7226	-0.962656	-3.11196	12.0243	0.52	0.196499	0.00837228	0.145356			269.953
-167	0.946875	0.00635417	695.031	-0.0545882	99.6743	-1.03954	-3.39624	10.7716	0.35	0.197236	-0.0017791	-0.0308453			269.549
-166	0.9525	0.00505208	693.991	-0.0486652	99.622	-1.11638	-3.64729	8.55147	0.13	0.197727	0.00808628	0.139987			271.948
-165	0.956875	0.0034375	692.875	-0.0440825	99.5657	-1.19318	-3.93926	5.80917	-0.01	0.197914	-0.0020705	-0.0357862			271.48
-164	0.959375	0.0015625	691.682	-0.0414732	99.5055	-1.26995	-4.19268	2.63598	0.15	0.197758	-0.00220779	-0.0380933			270.981
-163	0.960625	0.00182292	690.412	-0.0401712	99.4413	-1.34666	-4.44594	3.06967	0.59	0.19762	-0.00234576	-0.0403995			270.453
-162	0.96375	0.00479167	689.065	-0.0369234	99.3731	-1.42331	-4.69902	8.0531	0.96	0.197956	0.00751554	0.129183			272.705
-161	0.97	0.006875	687.642	-0.0304592	99.3009	-1.49991	-5.00348	11.5306	0.89	0.198609	0.00734875	0.126055			274.916
-160	0.976875	0.0065625	686.142	-0.0233966	99.2246	-1.57644	-5.31298	10.9825	0.43	0.199175	-0.00282178	-0.0482971			274.284
-159	0.983125	0.0065625	684.566	-0.017019	99.1442	-1.65289	-5.57066	10.9572	-0.09	0.199714	0.00703416	0.120119			276.414
-158	0.99	0.006875	682.913	-0.0100503	99.0598	-1.72927	-5.88753	11.4513	-0.31	0.20027	0.00685745	0.116819			278.499
-157	0.99625	0.00479167	681.183	-0.00375705	98.9712	-1.80556	-6.20935	7.96099	-0.18	0.200446	-0.00332318	-0.056468			277.761
-156	0.999375	0.00177083	679.378	-0.000625195	98.8784	-1.88175	-6.47137	2.9343	0.17	0.200092	-0.00347308	-0.0588587			276.991
-155	1.00062	0.00171875	677.496	0.000624805	98.7815	-1.95783	-6.73303	2.84011	0.58	0.199703	-0.00362403	-0.0612468			276.191
-154	1.00375	0.00494792	675.538	0.00374299	98.6804	-2.0338	-6.99429	8.15246	0.88	0.199818	0.00622392	0.104881			278.113
-153	1.01063	0.00838542	673.504	0.010569	98.5751	-2.10965	-7.32767	13.7747	0.91	0.200463	0.00603144	0.101332			279.987
-152	1.02	0.00994792	671.395	0.0198026	98.4655	-2.18536	-7.6658	16.2902	0.7	0.201326	0.00583469	0.0977192			281.812
-151	1.03	0.00989583	669.209	0.0295588	98.3516	-2.26092	-8.00862	16.1522	0.51	0.20214	0.0056336	0.0940442			283.586
-150	1.03938	0.00848958	666.949	0.0386196	98.2333	-2.33633	-8.35607	13.81	0.38	0.202685	0.00542807	0.0903072			285.31
-149	1.04688	0.00661458	664.612	0.0458095	98.1107	-2.41156	-8.7081	10.7223	0.33	0.202887	-0.00478196	-0.0792791			284.275
-148	1.05313	0.00666667	662.201	0.0517619	97.9837	-2.48662	-8.97912	10.7675	0.41	0.203066	0.00505055	0.0834281			285.905
-147	1.06063	0.00833333	659.714	0.0588584	97.8523	-2.56148	-9.33753	13.4088	0.06	0.203473	0.00483284	0.0795321			287.481
-146	1.06937	0.00838542	657.153	0.0670744	97.7164	-2.63613	-9.70031	13.4402	-0.27	0.203847	0.00461038	0.0755766			289.004
-145	1.07688	0.00651042	654.516	0.0740633	97.5759	-2.71055	-10.0674	10.3931	-0.53	0.203879	-0.00561693	-0.0917073			287.807
-144	1.0825	0.00510417	651.806	0.0792732	97.4309	-2.78474	-10.3429	8.11445	0.33	0.203656	0.00420448	0.0683621			289.231
-143	1.0875	0.00510417	649.021	0.0838815	97.2813	-2.85867	-10.7158	8.07979	0.86	0.203393	-0.00603113	-0.0976431			287.957
-142	1.09313	0.00645833	646.162	0.0890406	97.1271	-2.93233	-10.9919	10.1784	0.27	0.203312	0.00378516	0.0610113			289.28
-141	1.10063	0.00854167	643.23	0.0958782	96.9682	-3.0057	-11.3703	13.4006	0.25	0.203515	0.00354093	0.0568156			290.546
-140	1.11	0.00984375	640.224	0.10436	96.8046	-3.07876	-11.7526	15.3712	0.18	0.203876	0.0032914	0.0525651			291.754
-139	1.12	0.0100521	637.146	0.113329	96.6361	-3.15149	-12.1386	15.6211	0.18	0.204225	0.00303648	0.0482607			292.903
-138	1.13	0.01	633.994	0.122218	96.4629	-3.22389	-12.5283	15.4633	0.2	0.204518	0.00277606	0.0439035			293.992
-137	1.14	0.01	630.77	0.131028	96.2848	-3.29591	-12.9216	15.3846	0.25	0.204764	0.00251005	0.0394945			295.021
-136	1.15	0.01	627.474	0.139762	96.1017	-3.36755	-13.3183	15.3043	0.36	0.204963	0.00223832	0.035035			295.99
-135	1.16	0.00994792	624.107	0.14842	95.9137	-3.43879	-13.7183	15.1428	0.53	0.205106	0.00196077	0.030526			296.896
-134	1.17	0.0101563	620.668	0.157004	95.7207	-3.5096	-14.1214	15.3748	0.63	0.205231	0.00167729	0.0259688			297.741
-133	1.18063	0.0115104	617.158	0.166044	95.5226	-3.57996	-14.5276	17.3262	0.56	0.205511	0.00138777	0.0213648			298.522
-132	1.19312	0.0133854	613.579	0.176576	95.3193	-3.64984	-14.9367	20.0317	0.37	0.20602	0.0110921	0.169773			301.734
-131	1.20687	0.0134375	609.929	0.188034	95.1109	-3.71923	-15.4765	19.99	-0.12	0.206472	0.000713374	0.0108538			302.372
-130	1.21937	0.0114062	606.209	0.198338	94.8972	-3.7881	-15.8934	16.8648	-0.68	0.206569	0.000403096	0.00609559			302.946
-129	1.22937	0.00848958	602.421	0.206506	94.6782	-3.85642	-16.3126	12.4739	-1.17	0.206185	8.6272e-05	0.00129645			303.454
-128	1.23625	0.00505208	598.565	0.212083	94.4538	-3.92417	-16.7342	7.37561	-1.4	0.205249	-0.0102372	-0.152854			301.464
-127	1.24	0.00322917	594.641	0.215111	94.224	-3.99132	-17.0206	4.6834	-0.97	0.204015	-0.010483	-0.155498			299.441
-126	1.24375	0.00505208	590.649	0.218131	93.9887	-4.05786	-17.3043	7.27807	0.07	0.203013	-0.000731666	-0.0107802			299.782
-125	1.25062	0.0084375	586.592	0.223643	93.7478	-4.12374	-17.727	12.0716	0.79	0.202447	-0.00107191	-0.0156848			300.056
-124	1.26063	0.0115104	582.468	0.231608	93.5013	-4.18894	-18.1514	16.3523	0.95	0.202267	-0.00141931	-0.0206221			300.262
-123	1.27375	0.0150521	578.279	0.241965	93.2492	-4.25344	-18.5772	21.23	0.95	0.202532	0.008226	0.118662			302.747
-122	1.29062	0.0184375	574.025	0.255127	92.9912	-4.3172	-19.1526	25.8136	0.59	0.203199	0.00776905	0.111246			305.129
-121	1.31	0.0197917	569.708	0.270027	92.7275	-4.38021	-19.7334	27.5012	-0.02	0.203975	0.00730026	0.103747			307.406
-120	1.32938	0.0183854	565.328	0.284709	92.4578	-4.44242	-20.3192	25.3507	-0.32	0.204478	0.00681939	0.096168			309.576
-119	1.34625	0.0151563	560.886	0.297323	92.1822	-4.5038	-20.9097	20.734	-0.24	0.204461	-0.00367378	-0.051401			309.365
-118	1.36	0.0130729	556.382	0.307485	91.9005	-4.56434	-21.3477	17.7403	-0.19	0.2041	-0.004076	-0.0565707			309.083
-117	1.37313	0.0136458	551.818	0.317089	91.6127	-4.62399	-21.7858	18.3659	-0.16	0.203758	0.00551347	0.0758936			310.968
-116	1.3875	0.0147917	547.194	0.327504	91.3187	-4.68273	-22.3846	19.7412	-0.17	0.203494	-0.00501354	-0.0684336			310.525
-115	1.4025	0.015	542.511	0.338256	91.0184	-4.74053	-22.8239	19.848	0.01	0.203196	0.00455652	0.0616632			312.209
-114	1.4175	0.0151563	537.77	0.348895	90.7118	-4.79735	-23.4274	19.8795	0.23	0.202841	-0.0059949	-0.0804198			311.602
-113	1.43312	0.0165104	532.973	0.359857	90.3987	-4.85316	-23.8669	21.4625	0.23	0.202601	0.00355495	0.0472631			313.083
-112	1.45062	0.0183854	528.12	0.371994	90.0791	-4.90793	-24.4738	23.6822	-0.32	0.202522	0.00297817	0.0392343			314.452
-111	1.46937	0.0182813	523.212	0.384837	89.7529	-4.96162	-25.0828	23.3292	-0.6	0.202346	0.00238714	0.0311558			315.708
-110	1.48687	0.0167708	518.25	0.396677	89.42	-5.01422	-25.6936	21.1988	0.02	0.201897	-0.00821844	-0.106246			314.752
-109	1.50375	0.0182292	513.236	0.407962	89.0803	-5.06567	-26.1315	22.8192	0.93	0.201566	0.00128591	0.0164631			315.8
-108	1.52437	0.0235417	508.17	0.421584	88.7338	-5.11596	-26.7427	29.1785	1.21	0.201809	0.0106529	0.135039			318.791
-107	1.55063	0.028125	503.054	0.438658	88.3802	-5.16504	-27.5322	34.5083	0.68	0.202507	0.00987461	0.123914			321.625
-106	1.57937	0.0283333	497.889	0.457029	88.0197	-5.21289	-28.3251	34.407	-0.15	0.203115	0.00907543	0.112716			324.3
-105	1.60625	0.025	492.676	0.473902	87.6519	-5.25947	-29.1208	30.0412	-0.5	0.203207	-0.00174508	-0.0214468			324.824
-104	1.62938	0.0217708	487.417	0.488197	87.277	-5.30475	-29.7363	25.8816	-0.37	0.202822	-0.00244965	-0.0297844			325.231
-103	1.65063	0.0216146	482.112	0.501154	86.8946	-5.34869	-30.3506	25.4162	-0.34	0.202328	-0.00317103	-0.0381358			325.521
-102	1.67312	0.0232812	476.764	0.514693	86.5048	-5.39127	-30.963	27.0723	-0.28	0.201939	0.00609042	0.0724327			327.622
-101	1.69687	0.0235417	471.372	0.528788	86.1075	-5.43244	-31.7599	27.0656	-0.34	0.20147	-0.0048116	-0.0565768			327.656
-100	1.72	0.0229688	465.94	0.542324	85.7025	-5.47218	-32.3686	26.1026	-0.53	0.200843	-0.00558838	-0.0649531			327.573
-99	1.74313	0.0236979	460.468	0.555679	85.2898	-5.51046	-32.9741	26.6149	-0.61	0.200207	0.00361654	0.0415409			329.233
-98	1.7675	0.0247917	454.957	0.569566	84.8691	-5.54724	-33.7665	27.5101	-0.43	0.199582	-0.00735176	-0.0834346			328.894
-97	1.7925	0.025	449.41	0.583611	84.4405	-5.58249	-34.365	27.403	-0.25	0.198885	0.00181245	0.0203186			330.252
-96	1.8175	0.0252083	443.827	0.597462	84.0038	-5.61618	-35.1518	27.2882	-0.48	0.198099	-0.00920332	-0.101893			329.656
-95	1.84312	0.0263021	438.211	0.611463	83.5589	-5.64828	-35.7412	28.1119	-0.9	0.197336	-8.15903e-05	-0.00089188			330.712
-94	1.87	0.0270313	432.563	0.625938	83.1056	-5.67875	-36.5199	28.5188	-1.12	0.196536	-0.00114683	-0.0123746			331.607
-93	1.89688	0.0264062	426.884	0.640208	82.6439	-5.70757	-37.2941	27.4937	-1.08	0.195556	-0.0122391	-0.13033			330.617
-92	1.92312	0.0267708	421.177	0.653951	82.1736	-5.73471	-37.8659	27.5006	-0.35	0.194519	-0.00318628	-0.0334759			331.211
-91	1.95125	0.0300521	415.442	0.66847	81.6946	-5.76013	-38.628	30.451	0.59	0.193702	-0.0043313	-0.0448862			331.643
-90	1.98375	0.0350521	409.682	0.684989	81.2068	-5.78381	-39.3835	35.0249	0.79	0.193266	0.00449486	0.0459353			333.567
-89	2.02125	0.0397917	403.898	0.703716	80.7101	-5.80571	-40.3313	39.1994	-0.11	0.193153	0.00310893	0.0313233			335.282
-88	2.0625	0.0417187	398.092	0.723919	80.2042	-5.82582	-41.2723	40.5071	-0.7	0.193076	0.0116862	0.116049			338.394
-87	2.10375	0.0401563	392.266	0.743721	79.6891	-5.84409	-42.4067	38.4194	-0.12	0.192677	-0.00996357	-0.0974946			338.093
-86	2.14313	0.0397917	386.422	0.762265	79.1647	-5.86051	-43.1305	37.5034	0.11	0.192115	-0.00127299	-0.0122707			339.189
-85	2.18438	0.0434896	380.562	0.78133	78.6308	-5.87505	-44.0457	40.367	-0.01	0.191747	0.00718889	0.0682451			341.612
-84	2.23	0.0466146	374.687	0.802002	78.0872	-5.88768	-45.1527	42.5997	0.04	0.191492	0.00541064	0.050571			343.783
-83	2.27687	0.0467187	368.799	0.822804	77.5338	-5.89837	-46.249	42.024	0.07	0.191069	-0.00641593	-0.0590247			344.22
-82	2.32375	0.048125	362.901	0.843182	76.9705	-5.90711	-47.1301	42.5966	0.1	0.190616	0.00191537	0.017339			345.914
-81	2.37375	0.0519792	356.994	0.864471	76.3971	-5.91387	-48.2009	45.2591	0.14	0.190322	0.00999264	0.0889867			348.796
-80	2.4275	0.0547917	351.08	0.886862	75.8135	-5.91862	-49.4609	46.9177	0.2	0.190067	-0.00219647	-0.019236			349.972
-79	2.48313	0.0566667	345.161	0.909518	75.2195	-5.92135	-50.5019	47.7052	0.27	0.189788	0.00577264	0.0497028			352.29
-78	2.54125	0.0601562	339.24	0.932656	74.6149	-5.92204	-51.7297	49.7741	0.28	0.189592	0.00346521	0.0293238			354.317
-77	2.60375	0.0648438	333.318	0.956953	73.9996	-5.92066	-52.9393	52.716	0.25	0.18957	0.0110947	0.0922479			357.393
-76	2.67063	0.0684375	327.397	0.982313	73.3734	-5.91719	-54.3328	54.6494	0.26	0.189601	0.00842895	0.0688386			360.134
-75	2.74	0.0698437	321.48	1.00796	72.7362	-5.91162	-55.7048	54.7643	0.26	0.189507	0.00568904	0.0456223			362.543
-74	2.81	0.0701563	315.568	1.03318	72.0878	-5.90393	-57.0536	53.9978	0.01	0.189202	0.00287327	0.022618			364.622
-73	2.88063	0.0716146	309.664	1.05801	71.4279	-5.89411	-58.3775	54.089	-0.17	0.188773	-2.00454e-05	-0.000154843			366.376
-72	2.95375	0.0748958	303.77	1.08308	70.7565	-5.88213	-59.6749	55.4906	0.09	0.188354	0.00700737	0.0530987			369.025
-71	3.03062	0.0785938	297.888	1.10877	70.0733	-5.86799	-61.1459	57.1028	0.61	0.18795	0.00370195	0.0275086			371.307
-70	3.11125	0.083125	292.02	1.13502	69.3782	-5.85167	-62.5858	59.2053	0.84	0.187612	0.000304874	0.00222084			373.226
-69	3.1975	0.09	286.168	1.16237	68.671	-5.83317	-63.9927	62.8175	0.78	0.187495	0.0168141	0.120027			377.08
-68	3.29125	0.0968229	280.335	1.19127	67.9515	-5.81246	-65.7644	66.2021	0.76	0.187538	0.012697	0.0887897			380.485
-67	3.39062	0.10151	274.523	1.22101	67.2195	-5.78954	-67.4962	67.9681	0.73	0.187585	0.0084635	0.0579579			383.448
-66	3.49438	0.106719	268.733	1.25115	66.4747	-5.76441	-69.1856	69.9485	0.72	0.187662	0.0141112	0.0945953			387.049
-65	3.60438	0.113333	262.969	1.28215	65.7172	-5.73705	-71.0275	72.6906	0.71	0.187828	0.019358	0.126984			391.226
-64	3.72063	0.118385	257.232	1.31389	64.9465	-5.70747	-73.0166	74.2744	0.65	0.187954	0.0141869	0.0910322			394.885
-63	3.84063	0.12151	251.524	1.34564	64.1625	-5.67565	-74.9518	74.5435	0.53	0.187913	0.00886952	0.0556499			398.036
-62	3.96375	0.125156	245.849	1.37719	63.3651	-5.64159	-76.8302	75.0476	0.41	0.187735	0.0134031	0.0821975			401.669
-61	4.09125	0.129948	240.207	1.40885	62.5541	-5.6053	-78.842	76.1327	0.32	0.187464	0.00748528	0.0448516			404.765
-60	4.22375	0.134948	234.602	1.44072	61.7291	-5.56677	-80.7887	77.2171	0.27	0.187107	0.0114023	0.0667282			408.271
-59	4.36125	0.140156	229.035	1.47276	60.8901	-5.526	-82.8576	78.2944	0.19	0.18665	0.00484133	0.0276599			411.213
-58	4.50437	0.146458	223.509	1.50505	60.0368	-5.48299	-84.8526	79.8409	0.12	0.186149	0.00809875	0.0451541			414.497
-57	4.65437	0.15349	218.026	1.53781	59.169	-5.43775	-86.9576	81.6213	0.1	0.185616	0.0108509	0.0590144			418.065
-56	4.81125	0.159948	212.588	1.57096	58.2866	-5.39029	-89.1646	82.9343	0.15	0.184993	0.00307853	0.0163255			421.019
-55	4.97438	0.166563	207.198	1.6043	57.3893	-5.3406	-91.2813	84.1742	0.3	0.184282	0.005094	0.0263287			424.197
-54	5.145	0.175208	201.857	1.63803	56.4769	-5.2887	-93.4862	86.2612	0.54	0.183559	0.00655714	0.0330174			427.549
-53	5.32562	0.186563	196.569	1.67253	55.5493	-5.2346	-95.7702	89.4448	0.74	0.182927	0.00744844	0.0365228			431.026
-52	5.51875	0.2	191.334	1.70815	54.6063	-5.17831	-98.1239	93.3337	0.72	0.182448	0.0177484	0.0847103			435.344
-51	5.72563	0.213385	186.156	1.74495	53.6477	-5.11983	-100.713	96.8852	0.5	0.182065	0.0170829	0.0793274			439.654
-50	5.945	0.224896	181.036	1.78255	52.6733	-5.05919	-103.348	99.303	0.34	0.18166	0.0157758	0.0712427			443.915
-49	6.175	0.235052	175.977	1.82051	51.6831	-4.99639	-106.017	100.887	0.33	0.181147	0.0138081	0.0606141			448.089
-48	6.415	0.245052	170.98	1.85864	50.6767	-4.93145	-108.71	102.193	0.24	0.180496	0.0111615	0.0476052			452.137
-47	6.665	0.254896	166.049	1.89687	49.6542	-4.8644	-111.414	103.232	-0.11	0.179678	0.00781862	0.0323855			456.025
-46	6.92438	0.263333	161.185	1.93505	48.6154	-4.79524	-114.117	103.525	-0.56	0.178618	0.00376296	0.0151299			459.722
-45	7.19125	0.270052	156.389	1.97287	47.5602	-4.72401	-116.809	103.008	-0.73	0.177238	-0.0110204	-0.0429922			462.578
-44	7.465	0.278281	151.665	2.01023	46.4886	-4.65071	-119.315	102.941	-0.56	0.175601	-0.0161478	-0.061092			465.223
-43	7.74938	0.291771	147.015	2.04761	45.4005	-4.57538	-121.788	104.621	-0.35	0.173884	-0.012015	-0.0440623			468.215
-42	8.05	0.31	142.439	2.08567	44.2958	-4.49804	-124.37	107.698	-0.18	0.172217	-0.00903954	-0.0321189			471.476
-41	8.37	0.329948	137.941	2.12465	43.1747	-4.41872	-127.039	111.008	-0.15	0.170614	-0.0072452	-0.0249304			474.934
-40	8.71	0.35	133.522	2.16447	42.0372	-4.33743	-129.774	113.983	-0.28	0.169035	-0.00665155	-0.0221545			478.52
-39	9.07	0.370052	129.185	2.20497	40.8834	-4.25422	-132.551	116.598	-0.44	0.167439	-0.00727324	-0.0234382			482.171
-38	9.45	0.389844	124.931	2.24601	39.7135	-4.1691	-135.347	118.789	-0.59	0.165784	-0.00911895	-0.0284183			485.83
-37	9.84937	0.40849	120.762	2.28741	38.5277	-4.08212	-138.139	120.317	-0.7	0.164001	-0.0121901	-0.0367215			489.443
-36	10.2669	0.426563	116.68	2.32892	37.3262	-3.9933	-140.901	121.393	-0.74	0.162051	-0.0264794	-0.0770702			492.502
-35	10.7031	0.446667	112.686	2.37054	36.1096	-3.90268	-143.475	122.764	-0.74	0.15998	-0.0215188	-0.0604886			495.904
-34	11.1613	0.470104	108.784	2.41245	34.8781	-3.81029	-146.106	124.731	-0.67	0.157842	-0.0281742	-0.0764537			499.135
-33	11.6444	0.496667	104.973	2.45482	33.6324	-3.71617	-148.631	127.163	-0.58	0.155695	-0.0259565	-0.0679688			502.579
-32	12.1556	0.526615	101.257	2.49779	32.3731	-3.62036	-151.149	130.057	-0.57	0.153586	-0.0252709	-0.0638308			506.165
-31	12.6981	0.558333	97.6368	2.54145	31.1011	-3.52289	-153.622	132.961	-0.66	0.15152	-0.0160505	-0.0390918			510.219
-30	13.2719	0.588385	94.1139	2.58565	29.8171	-3.4238	-156.13	135.062	-0.81	0.149413	-0.0286781	-0.0673268			513.905
-29	13.8744	0.616458	90.6901	2.63004	28.5224	-3.32315	-158.397	136.358	-0.92	0.147209	-0.0320888	-0.0725935			517.577
-28	14.505	0.64526	87.3669	2.67449	27.2181	-3.22096	-160.505	137.499	-0.98	0.144908	-0.0365997	-0.0797643			521.202
-27	15.1656	0.67651	84.146	2.71903	25.9057	-3.11728	-162.414	138.843	-0.97	0.142551	-0.0420198	-0.0882006			524.752
-26	15.8588	0.710156	81.0287	2.76372	24.5868	-3.01215	-164.084	140.349	-1.01	0.140178	-0.0381154	-0.0770414			528.529
-25	16.5862	0.744844	78.0166	2.80857	23.2633	-2.90563	-165.576	141.732	-1.16	0.137793	-0.0450906	-0.087752			532.183
-24	17.3481	0.778437	75.1109	2.85348	21.9372	-2.79775	-166.741	142.608	-1.29	0.13538	-0.042124	-0.0789254			536.012
-23	18.1425	0.809896	72.3132	2.89826	20.6109	-2.68857	-167.631	142.844	-1.41	0.132901	-0.0593025	-0.106973			539.426
-22	18.9675	0.840052	69.6246	2.94273	19.2872	-2.57813	-168.016	142.654	-1.48	0.130365	-0.0551908	-0.0958548			543.025
-21	19.8225	0.870104	67.0465	2.98682	17.9689	-2.46649	-168.035	142.286	-1.58	0.12779	-0.0702208	-0.117443			546.283
-20	20.7075	0.899844	64.58	3.0305	16.6594	-2.35368	-167.473	141.736	-1.79	0.125217	-0.0628201	-0.1012			549.779
-19	21.6212	0.926823	62.2263	3.07368	15.3622	-2.23977	-166.454	140.665	-2.01	0.122638	-0.0732543	-0.113708			553.044
-18	22.5594	0.948021	59.9865	3.11615	14.0815	-2.1248	-164.779	138.704	-2.18	0.12003	-0.079813	-0.119429	-0.119429	-0.252581	556.165
-17	23.5156	0.96349	57.8617	3.15767	12.8215	-2.00884	-162.417	135.974	-2.16	0.117386	-0.0916765	-0.132323	-0.251752	-0.53243	559.006
-16	24.4863	0.97849	55.8529	3.19811	11.5869	-1.89192	-159.275	133.296	-1.94	0.114788	-0.0975225	-0.135873	-0.387625	-0.819789	561.691
-15	25.4744	0.999896	53.961	3.23767	10.383	-1.7741	-155.336	131.598	-1.64	0.112414	-0.0764551	-0.102913	-0.490539	-1.03744	564.774
-14	26.4875	1.02693	52.1869	3.27667	9.21497	-1.65545	-150.697	130.712	-1.47	0.110416	-0.0383735	-0.0499548	-0.540493	-1.14309	568.551
-13	27.5269	1.04984	50.5314	3.31516	8.08872	-1.536	-145.37	129.39	-1.46	0.108818	-0.0226324	-0.0285283	-0.569022	-1.20342	572.502
-12	28.5831	1.05974	48.9954	3.35282	7.01023	-1.41583	-139.159	126.64	-1.51	0.107566	0.00299981	0.00366634	-0.565355	-1.19567	576.773
-11	29.6412	1.05344	47.5796	3.38917	5.98574	-1.29499	-132.046	122.249	-1.52	0.106586	0.00943251	0.0111952	-0.55416	-1.17199	580.944
-10	30.6856	1.03302	46.2846	3.42379	5.02163	-1.17353	-123.899	116.617	-1.35	0.105858	0.0184796	0.021336	-0.532824	-1.12687	585.027
-9	31.7056	1.00646	45.1111	3.45649	4.12436	-1.05151	-114.705	110.738	-0.83	0.105461	0.0409223	0.0460498	-0.486774	-1.02948	589.224
-8	32.7019	0.98776	44.0596	3.48743	3.30034	-0.928986	-104.502	106.147	0.55	0.105626	0.0869685	0.0955842	-0.39119	-0.827328	593.905
-7	33.6938	1.00333	43.1306	3.51731	2.55579	-0.806021	-93.3585	105.547	3.7	0.106845	0.186355	0.200499	-0.190691	-0.403293	599.937
-6	34.7375	1.10401	42.3246	3.54782	1.89669	-0.682671	-81.3956	113.968	9.46	0.110102	0.398081	0.420289	0.229598	0.485576	609.158
-5	35.9506	1.35714	41.6419	3.58215	1.32857	-0.558995	-68.7834	137.838	17.28	0.117007	0.840417	0.87299	1.10259	2.33186	625.336
-4	37.5088	1.79729	41.0829	3.62457	0.856386	-0.435051	-55.7017	180.093	24.71	0.129446	1.52125	1.559	2.66158	5.62898	652.284
-3	39.5781	2.35458	40.6478	3.67828	0.484431	-0.3109	-41.9658	233.436	28.06	0.148594	2.34148	2.37418	5.03576	10.6501	692.152
-2	42.19	2.83135	40.3369	3.74218	0.216175	-0.186599	-26.933	278.556	26.18	0.173756	2.95604	2.97439	8.01014	16.9407	741.479
-1	45.1456	3.0013	40.1503	3.80989	0.0541759	-0.0622097	-9.6637	293.91	21.44	0.202181	3.05236	3.0571	11.0672	23.4061	791.794
0	48.0725	2.78068	40.0881	3.87271	0	0.0622097	10.3355	271.883	17.5	0.230402	2.72355	2.72355	13.7908	29.1661	836.195
1	50.6225	2.29344	40.1503	3.9244	0.0541759	0.186599	32.6892	224.591	15.34	0.25613	2.24439	2.24787	16.0387	33.9202	872.24
2	52.6369	1.74901	40.3369	3.96342	0.216175	0.3109	56.5495	172.072	14.21	0.278993	1.96518	1.97738	18.016	38.1021	903.226
3	54.1394	1.2775	40.6478	3.99156	0.484431	0.435051	81.3159	126.653	13.53	0.299789	1.74848	1.77289	19.7889	41.8516	930.194
4	55.2194	0.895417	41.0829	4.01131	0.856386	0.558995	106.462	89.7227	13.56	0.319408	1.6577	1.69884	21.4878	45.4445	955.279
5	55.9525	0.579531	41.6419	4.0245	1.32857	0.682671	131.731	58.8604	14.11	0.338467	1.51899	1.57786	23.0656	48.7815	977.688
6	56.3969	0.318333	42.3246	4.03241	1.89669	0.806021	156.614	32.8617	14.83	0.357415	1.52674	1.61191	24.6775	52.1905	1000.01
7	56.605	0.105729	43.1306	4.0361	2.55579	0.928986	181.178	11.1223	15.75	0.376645	1.47069	1.5823	26.2599	55.537	1021.19
8	56.6194	-0.0727083	44.0596	4.03635	3.30034	1.05151	205	-7.81341	16.09	0.396363	1.50692	1.6562	27.9161	59.0397	1042.98
9	56.4637	-0.239271	45.1111	4.0336	4.12436	1.17353	228.224	-26.3263	16.27	0.416553	1.46654	1.65029	29.5663	62.5299	1064.06
10	56.1394	-0.41276	46.2846	4.02784	5.02163	1.29499	250.42	-46.5962	16.22	0.436936	1.40649	1.62389	31.1902	65.9642	1084.1
11	55.6362	-0.594271	47.5796	4.01883	5.98574	1.41583	271.354	-68.9638	16.23	0.457175	1.31573	1.56161	32.7518	69.2669	1102.54
12	54.9525	-0.770521	48.9954	4.00647	7.01023	1.536	290.741	-92.078	16.13	0.477041	1.21331	1.4829	34.2347	72.403	1119.13
13	54.1	-0.931302	50.5314	3.99083	8.08872	1.65545	308.396	-114.781	15.91	0.496402	1.13936	1.43617	35.6709	75.4404	1134.46
14	53.0956	-1.07495	52.1869	3.97209	9.21497	1.7741	324.4	-136.825	15.77	0.51516	1.01607	1.32272	36.9936	78.2378	1147.43
15	51.9569	-1.19854	53.961	3.95041	10.383	1.89192	338.395	-157.743	15.64	0.533225	0.932777	1.25557	38.2492	80.8932	1158.89
16	50.7069	-1.29635	55.8529	3.92606	11.5869	2.00884	350.603	-176.598	15.57	0.550626	0.842772	1.17419	39.4234	83.3765	1168.63
17	49.3725	-1.36844	57.8617	3.89939	12.8215	2.1248	360.978	-193.122	15.5	0.567411	0.777498	1.12221	40.5456	85.7499	1177.21
18	47.9769	-1.41995	59.9865	3.87072	14.0815	2.23977	369.726	-207.751	15.35	0.583609	0.699833	1.04721	41.5928	87.9646	1184.28
19	46.5381	-1.455	62.2263	3.84027	15.3622	2.35368	376.793	-220.827	15.08	0.599205	0.640952	0.994909	42.5877	90.0688	1190.26
20	45.0712	-1.47677	64.58	3.80824	16.6594	2.46649	382.383	-232.609	14.6	0.614183	0.573367	0.923666	43.5114	92.0222	1194.87
21	43.5875	-1.48995	67.0465	3.77477	17.9689	2.57813	386.481	-243.648	13.98	0.628466	0.518195	0.866668	44.378	93.8551	1198.41
22	42.0931	-1.49828	69.6246	3.73988	19.2872	2.68857	389.259	-254.432	13.37	0.641949	0.437396	0.759664	45.1377	95.4617	1200.04
23	40.5925	-1.50208	72.3132	3.70358	20.6109	2.79775	390.538	-264.928	12.63	0.65451	0.381003	0.687273	45.825	96.9153	1200.41
24	39.0906	-1.50109	75.1109	3.66588	21.9372	2.90563	390.608	-274.996	11.94	0.666071	0.311271	0.583211	46.4082	98.1487	1199
25	37.5925	-1.49375	78.0166	3.6268	23.2633	3.01215	389.39	-284.237	11.28	0.676586	0.238515	0.46418	46.8724	99.1304	1195.6
26	36.1063	-1.47651	81.0287	3.58647	24.5868	3.11728	386.899	-291.804	10.65	0.686096	0.203428	0.411182	47.2836	100	1191.37
27	34.6425	-1.44974	84.146	3.54508	25.9057	3.22096	383.595	-297.536	9.98	0.694701	0.148456	0.311613			1185.53
28	33.2087	-1.41719	87.3669	3.50281	27.2181	3.32315	379.308	-301.989	9.28	0.702433	0.113193	0.24669			1178.72
29	31.8094	-1.3812	90.6901	3.45976	28.5224	3.4238	374.313	-305.515	8.66	0.709313	0.0789905	0.178698			1170.89
30	30.4475	-1.34193	94.1139	3.416	29.8171	3.52289	368.668	-308.034	8.16	0.715377	0.0362058	0.0849993			1161.63
31	29.1269	-1.29833	97.6368	3.37166	31.1011	3.62036	362.309	-309.183	7.63	0.720689	0.0246896	0.060133			1152.12
32	27.8519	-1.25146	101.257	3.3269	32.3731	3.71617	355.667	-309.071	7.05	0.725349	-0.00398293	-0.0100603			1141.62
33	26.6244	-1.20349	104.973	3.28183	33.6324	3.81029	348.558	-308.132	6.48	0.729391	-0.0205189	-0.0537301			1130.57
34	25.445	-1.15505	108.784	3.23652	34.8781	3.90268	341.172	-306.465	5.87	0.732862	-0.0343381	-0.0931802			1119.07
35	24.3137	-1.10833	112.686	3.19104	36.1096	3.9933	333.576	-304.619	5.3	0.735758	-0.0453427	-0.127457			1107.21
36	23.2275	-1.06484	116.68	3.14534	37.3262	4.08212	325.834	-303.038	4.85	0.738037	-0.0734671	-0.213832			1094.1
37	22.1844	-1.02026	120.762	3.09939	38.5277	4.1691	317.722	-300.508	4.59	0.739759	-0.0795039	-0.239498			1080.8
38	21.1881	-0.971406	124.931	3.05344	39.7135	4.25422	309.578	-295.996	4.43	0.741117	-0.0725855	-0.226206			1067.95
39	20.2419	-0.921615	129.185	3.00775	40.8834	4.33743	301.612	-290.387	4.19	0.742239	-0.0823118	-0.265252			1054.68
40	19.3444	-0.873646	133.522	2.9624	42.0372	4.41872	293.588	-284.515	3.8	0.743147	-0.0795178	-0.264852			1041.65
41	18.4937	-0.828125	137.941	2.91743	43.1747	4.49804	285.71	-278.616	3.43	0.743856	-0.0738282	-0.254039			1029.02
42	17.6869	-0.786719	142.439	2.87282	44.2958	4.57538	278.035	-273.316	3.12	0.744328	-0.0852889	-0.303044			1015.8
43	16.9194	-0.748333	147.015	2.82846	45.4005	4.65071	270.297	-268.331	2.9	0.744525	-0.0847186	-0.310687			1002.66
44	16.19	-0.710052	151.665	2.78439	46.4886	4.72401	262.697	-262.659	2.6	0.744528	-0.0817698	-0.309359			989.778
45	15.4987	-0.673177	156.389	2.74076	47.5602	4.79524	255.28	-256.775	2.25	0.744379	-0.0764941	-0.298414			977.292
46	14.8425	-0.640156	161.185	2.69749	48.6154	4.8644	248.088	-251.667	1.99	0.744021	-0.0889479	-0.357638			964.016
47	14.2175	-0.61	166.049	2.65447	49.6542	4.93145	240.823	-247.048	1.67	0.743399	-0.07991	-0.330995			951.402
48	13.6219	-0.581562	170.98	2.61168	50.6767	4.99639	233.857	-242.526	1.36	0.742532	-0.0887024	-0.378326			938.194
49	13.0538	-0.555104	175.977	2.56908	51.6831	5.05919	226.879	-238.257	1.07	0.741394	-0.0860868	-0.377899			925.198
50	12.5113	-0.529896	181.036	2.52663	52.6733	5.11983	220.09	-233.976	0.81	0.740005	-0.0917544	-0.414358			911.786
51	11.9938	-0.505156	186.156	2.48439	53.6477	5.17831	213.344	-229.36	0.56	0.738403	-0.086094	-0.399791			898.819
52	11.5006	-0.481406	191.334	2.4424	54.6063	5.2346	206.842	-224.657	0.33	0.736622	-0.08881	-0.423876			885.637
53	11.0306	-0.458646	196.569	2.40068	55.5493	5.2887	200.432	-219.891	0.1	0.734676	-0.0902821	-0.442691			872.327
54	10.5831	-0.436406	201.857	2.35926	56.4769	5.3406	194.133	-214.858	-0.07	0.732604	-0.0805476	-0.405584			859.827
55	10.1575	-0.415104	207.198	2.31821	57.3893	5.39029	188.154	-209.777	-0.2	0.730441	-0.089328	-0.461697			846.56
56	9.7525	-0.395104	212.588	2.27752	58.2866	5.43775	182.143	-204.865	-0.32	0.728169	-0.077298	-0.409913			834.342
57	9.36688	-0.376406	218.026	2.23718	59.169	5.48299	176.493	-200.162	-0.48	0.725802	-0.0838682	-0.456131			821.513
58	8.99938	-0.358646	223.509	2.19716	60.0368	5.526	170.846	-195.514	-0.7	0.723335	-0.0796922	-0.444319			809.05
59	8.64938	-0.341406	229.035	2.15749	60.8901	5.56677	165.406	-190.717	-0.84	0.720804	-0.074496	-0.425617			797.062
60	8.31625	-0.325104	234.602	2.11821	61.7291	5.6053	160.19	-186.024	-0.91	0.718221	-0.078316	-0.458317			784.679
61	7.99875	-0.310104	240.207	2.07929	62.5541	5.64159	155.019	-181.681	-0.93	0.715555	-0.0714739	-0.42827			772.954
62	7.69563	-0.29651	245.849	2.04065	63.3651	5.67565	150.099	-177.797	-0.96	0.712785	-0.0737091	-0.452037			760.977
63	7.40563	-0.283333	251.524	2.00224	64.1625	5.70747	145.248	-173.818	-1	0.709928	-0.0753331	-0.472661			748.797
64	7.12937	-0.268438	257.232	1.96422	64.9465	5.73705	140.477	-168.416	-1.06	0.707134	-0.0663658	-0.425847			737.544
65	6.86875	-0.253229	262.969	1.92698	65.7172	5.76441	135.992	-162.418	-1.24	0.704491	-0.0565595	-0.371017			727.343
66	6.62188	-0.241719	268.733	1.89038	66.4747	5.78954	131.807	-158.434	-1.51	0.701829	-0.0659471	-0.44208			716.075
67	6.38438	-0.233438	274.523	1.85385	67.2195	5.81246	127.531	-156.302	-1.64	0.698952	-0.0650775	-0.44565			704.876
68	6.155	-0.224844	280.335	1.81726	67.9515	5.83317	123.371	-153.736	-1.7	0.695915	-0.0637018	-0.445465			693.803
69	5.935	-0.215	286.168	1.78087	68.671	5.85167	119.336	-150.064	-1.87	0.692842	-0.0618378	-0.441428			682.918
70	5.725	-0.205156	292.02	1.74484	69.3782	5.86799	115.431	-146.121	-1.95	0.689773	-0.0595032	-0.433449			672.283
71	5.52437	-0.196458	297.888	1.70917	70.0733	5.88213	111.663	-142.738	-2.02	0.686666	-0.0567151	-0.42144			661.96
72	5.33187	-0.18849	303.77	1.6737	70.7565	5.89411	108.039	-139.653	-1.89	0.683504	-0.0634901	-0.4811			650.75
73	5.1475	-0.179948	309.664	1.63851	71.4279	5.90393	104.361	-135.911	-1.85	0.680349	-0.0500778	-0.38683			641.223
74	4.97187	-0.171615	315.568	1.6038	72.0878	5.91162	101.041	-132.088	-2.03	0.677245	-0.0560235	-0.44101			630.892
75	4.80375	-0.165156	321.48	1.5694	72.7362	5.91719	97.677	-129.499	-2.31	0.674063	-0.0518055	-0.415445			621.087
76	4.64125	-0.159792	327.397	1.53498	73.3734	5.92066	94.4764	-127.598	-2.47	0.67075	-0.0572055	-0.467194			610.515
77	4.48438	-0.153542	333.318	1.5006	73.9996	5.92204	91.2399	-124.825	-2.3	0.667392	-0.0524562	-0.436154			600.557
78	4.33438	-0.14651	339.24	1.46658	74.6149	5.92135	88.1748	-121.225	-2.21	0.664087	-0.0473467	-0.400665			591.283
79	4.19125	-0.14	345.161	1.433	75.2195	5.91862	85.2845	-117.86	-2.01	0.660829	-0.0518913	-0.446787			581.327
80	4.05438	-0.13349	351.08	1.3998	75.8135	5.91387	82.3687	-114.306	-1.86	0.657636	-0.0463102	-0.405571			572.145
81	3.92438	-0.126458	356.994	1.36721	76.3971	5.90711	79.6336	-110.109	-1.82	0.654588	-0.0404033	-0.3598			563.808
82	3.80125	-0.120156	362.901	1.33533	76.9705	5.89837	77.0816	-106.353	-2.08	0.651661	-0.0441836	-0.399975			554.878
83	3.68375	-0.114896	368.799	1.30393	77.5338	5.88768	74.5121	-103.35	-2.41	0.648777	-0.03786	-0.348301			546.885
84	3.57125	-0.110104	374.687	1.27292	78.0872	5.87505	72.1298	-100.621	-2.56	0.645928	-0.0412422	-0.385473			538.345
85	3.46313	-0.106615	380.562	1.24217	78.6308	5.86051	69.7343	-98.9596	-2.76	0.643005	-0.0345316	-0.327813			530.837
86	3.3575	-0.104948	386.422	1.2112	79.1647	5.84409	67.5292	-98.9127	-2.84	0.639867	-0.0475442	-0.458294			521.224
87	3.25313	-0.103542	392.266	1.17962	79.6891	5.82582	65.1141	-99.0632	-2.78	0.636472	-0.0406572	-0.397835			512.689
88	3.15062	-0.101406	398.092	1.1476	80.2042	5.80571	62.8929	-98.4611	-2.67	0.632915	-0.0435036	-0.43201			503.653
89	3.05063	-0.0983854	403.898	1.11535	80.7101	5.78381	60.6665	-96.9211	-2.57	0.62929	-0.0462712	-0.466194			494.115
90	2.95437	-0.0935417	409.682	1.08329	81.2068	5.76013	58.4372	-93.4691	-2.48	0.625787	-0.0389615	-0.398168			485.776
91	2.86375	-0.0879687	415.442	1.05213	81.6946	5.73471	56.4044	-89.1364	-2.44	0.622513	-0.0314062	-0.325469			478.706
92	2.77813	-0.0836458	421.177	1.02178	82.1736	5.70757	54.5672	-85.926	-2.45	0.619378	-0.0436161	-0.458242			469.485
93	2.69625	-0.0798958	426.884	0.991862	82.6439	5.67875	52.534	-83.186	-2.49	0.616312	-0.0259292	-0.276111			463.351
94	2.61813	-0.0766146	432.563	0.962458	83.1056	5.64828	50.8924	-80.8308	-2.61	0.613319	-0.0378554	-0.408472			455.069
95	2.5425	-0.0751562	438.211	0.933148	83.5589	5.61618	49.058	-80.3276	-2.83	0.610192	-0.0298874	-0.326705			448.199
96	2.4675	-0.0748438	443.827	0.903205	84.0038	5.58249	47.4199	-81.0188	-3.02	0.606832	-0.0417073	-0.461754			439.137
97	2.39312	-0.0734375	449.41	0.8726	84.4405	5.54724	45.5943	-80.4964	-2.9	0.603342	-0.0336294	-0.377004			431.537
98	2.32125	-0.0698958	454.957	0.842106	84.8691	5.51046	43.9654	-77.56	-2.41	0.599982	-0.0353475	-0.401156			423.586
99	2.25375	-0.065	460.468	0.812595	85.2898	5.47218	42.3427	-73.001	-1.97	0.596916	-0.0270175	-0.310333			417.19
100	2.19125	-0.0601042	465.94	0.784472	85.7025	5.43244	40.9142	-68.3047	-1.93	0.594177	-0.0284966	-0.331213			410.491
101	2.13313	-0.0566146	471.372	0.757588	86.1075	5.39127	39.4917	-65.0891	-2.21	0.591617	-0.019935	-0.234404			405.439
102	2.0775	-0.0549479	476.764	0.731165	86.5048	5.34869	38.2601	-63.8955	-2.36	0.589054	-0.031195	-0.370998			398.161
103	2.02313	-0.0534896	482.112	0.704643	86.8946	5.30475	36.8512	-62.8975	-2.23	0.586449	-0.0225569	-0.271277			392.578
104	1.97063	-0.0515104	487.417	0.678351	87.277	5.25947	35.6323	-61.2367	-2.04	0.583889	-0.0237472	-0.288734			386.743
105	1.92	-0.0500521	492.676	0.652325	87.6519	5.21289	34.4203	-60.1451	-1.83	0.581316	-0.024905	-0.306079			380.657
106	1.87062	-0.0483333	497.889	0.626273	88.0197	5.16504	33.2163	-58.6943	-1.75	0.578769	-0.0260309	-0.323301			374.322
107	1.82375	-0.045	503.054	0.600895	88.3802	5.11596	32.0209	-55.2133	-1.83	0.576449	-0.0171255	-0.214903			369.819
108	1.78063	-0.0416146	508.17	0.576964	88.7338	5.06567	31.0093	-51.5788	-1.85	0.574392	-0.0180663	-0.229014			365.112
109	1.74	-0.0401563	513.236	0.553885	89.0803	5.01422	30.0046	-50.2674	-1.61	0.572366	-0.0189818	-0.243018			360.204
110	1.7	-0.0398437	518.25	0.530628	89.42	4.96162	29.0074	-50.3635	-1.28	0.57023	-0.0198725	-0.256908			355.096
111	1.66063	-0.0383854	523.212	0.507194	89.7529	4.90793	28.0183	-48.9846	-1.33	0.568134	-0.020739	-0.270677			349.79
112	1.62375	-0.0349479	528.12	0.484738	90.0791	4.85316	27.038	-45.0163	-1.6	0.566336	-0.0115817	-0.152578			346.467
113	1.59063	-0.0317708	532.973	0.464127	90.3987	4.79735	26.2321	-41.3	-1.71	0.564829	-0.0122897	-0.163392			342.99
114	1.55938	-0.0316146	537.77	0.444285	90.7118	4.74053	25.4323	-41.4668	-1.75	0.563226	-0.0129793	-0.174114			339.359
115	1.52687	-0.0333333	542.511	0.423223	91.0184	4.68273	24.6392	-44.1066	-1.73	0.561279	-0.0236509	-0.320067			333.34
116	1.49313	-0.0334375	547.194	0.400871	91.3187	4.62399	23.694	-44.6263	-1.54	0.559186	-0.0144094	-0.196685			329.388
117	1.46062	-0.0314062	551.818	0.378864	91.6127	4.56434	22.9174	-42.2696	-1.16	0.557251	-0.0150438	-0.20708			325.288
118	1.43063	-0.0284896	556.382	0.358111	91.9005	4.5038	22.1488	-38.6612	-0.76	0.555599	-0.0156612	-0.217361			321.042
119	1.40375	-0.0251042	560.886	0.339147	92.1822	4.44242	21.3886	-34.3428	-0.77	0.554304	-0.00626183	-0.0876112			318.962
120	1.38	-0.0230729	565.328	0.322083	92.4578	4.38021	20.7878	-31.8141	-1.43	0.553201	-0.0067501	-0.0951908			316.775
121	1.35688	-0.0235937	569.708	0.305184	92.7275	4.3172	20.1919	-32.7843	-2.09	0.551942	-0.0172265	-0.244812			312.135
122	1.3325	-0.0250521	574.025	0.287057	92.9912	4.25344	19.4548	-35.0745	-1.98	0.55038	-0.00778301	-0.111446			309.719
123	1.30688	-0.02625	578.279	0.267639	93.2492	4.18894	18.8717	-37.024	-1.05	0.548565	-0.0182342	-0.263032			304.819
124	1.28063	-0.0254688	582.468	0.247348	93.5013	4.12374	18.1525	-36.1823	-0.25	0.546762	-0.0187619	-0.272605			299.782
125	1.25687	-0.0213021	586.592	0.228628	93.7478	4.05786	17.4438	-30.4771	-0.12	0.545459	0.000725388	0.0106143			299.441
126	1.23813	-0.0167708	590.649	0.213598	93.9887	3.99132	17.0206	-24.1602	-0.23	0.544745	-0.0096049	-0.141516			296.602
127	1.2225	-0.0152604	594.641	0.200898	94.224	3.92417	16.4643	-22.1328	-0.93	0.544178	-1.03642e-05	-0.000153736			296.112
128	1.20688	-0.01625	598.565	0.188034	94.4538	3.85642	16.0474	-23.7236	-1.3	0.54341	-0.0103254	-0.154172			293.094
129	1.19	-0.0170313	602.421	0.173953	94.6782	3.7881	15.5026	-25.0244	-1.12	0.542458	-0.0107121	-0.160976			289.98
130	1.17312	-0.0164583	606.209	0.159671	94.8972	3.71923	14.9649	-24.3346	-1.09	0.541521	-0.00108876	-0.0164642			289.266
131	1.15687	-0.0167188	609.929	0.145722	95.1109	3.64984	14.5602	-24.8713	-0.98	0.54049	-0.0113812	-0.173161			285.979
132	1.13938	-0.0183854	613.579	0.13048	95.3193	3.57996	14.0352	-27.5144	-0.87	0.539142	-0.01174	-0.179689			282.601
133	1.12062	-0.0181771	617.158	0.113887	95.5226	3.5096	13.5179	-27.3613	-0.81	0.537758	-0.0120892	-0.186114			279.133
134	1.10375	-0.0152083	620.668	0.0987135	95.7207	3.43879	13.0087	-23.0227	-0.81	0.536756	-0.00242906	-0.0376082			278.128
135	1.09	-0.013125	624.107	0.0861777	95.9137	3.36755	12.6234	-19.979	-0.8	0.536021	-0.00269259	-0.0419193			277.064
136	1.07688	-0.0134375	627.474	0.0740633	96.1017	3.29591	12.2415	-20.5651	-0.79	0.535188	-0.0129506	-0.202707			273.361
137	1.06313	-0.0134896	630.77	0.0612127	96.2848	3.22389	11.7522	-20.7532	-0.77	0.534288	-0.00326661	-0.0513988			272.166
138	1.05	-0.0130208	633.994	0.0487902	96.4629	3.15149	11.38	-20.1345	-0.79	0.533413	-0.00351204	-0.055543			270.914
139	1.03687	-0.0134896	637.146	0.0362114	96.6361	3.07876	11.0114	-20.963	-0.88	0.532418	-0.0137522	-0.218573			266.988
140	1.02313	-0.0134896	640.224	0.0228617	96.8046	3.0057	10.5434	-21.0643	-0.97	0.531365	-0.00404564	-0.0646106			265.612
141	1.01	-0.0130208	643.23	0.00995033	96.9682	2.93233	10.1852	-20.4278	-0.93	0.530341	-0.00427395	-0.0685772			264.181
142	0.996875	-0.0135417	646.162	-0.00312989	97.1271	2.85867	9.83104	-21.3417	-0.74	0.52919	-0.0144973	-0.233675			260.043
143	0.983125	-0.0133854	649.021	-0.017019	97.2813	2.78474	9.38525	-21.1888	-0.52	0.52801	-0.00476918	-0.0772123			258.494
144	0.970625	-0.0113542	651.806	-0.0298151	97.4309	2.71055	9.04201	-18.0505	-0.39	0.527109	-0.00498127	-0.080992			256.892
145	0.960625	-0.00859375	654.516	-0.0401712	97.5759	2.63613	8.70308	-13.7189	-0.63	0.526607	-0.00518869	-0.0847154			255.24
146	0.953125	-0.00671875	657.153	-0.0480092	97.7164	2.56148	8.36854	-10.7689	-1.06	0.526367	0.00460848	0.0755454			256.235
147	0.94625	-0.008125	659.714	-0.0552485	97.8523	2.48662	8.12397	-13.0736	-1.34	0.525872	-0.00554293	-0.0912178			254.494
148	0.93625	-0.0119271	662.201	-0.0658727	97.9837	2.41156	7.79582	-19.2637	-0.94	0.524726	-0.0157384	-0.259977			249.986
149	0.923125	-0.0130729	664.612	-0.0799906	98.1107	2.33633	7.39191	-21.1913	-0.26	0.523346	-0.00597331	-0.0990301			248.138
150	0.91125	-0.0100521	666.949	-0.092938	98.2333	2.26092	7.07558	-16.3518	-0.18	0.522418	-0.00615859	-0.102461			246.243
151	0.903125	-0.00677083	669.209	-0.101894	98.3516	2.18536	6.76394	-11.0515	-0.57	0.521989	0.00366033	0.0611035			247.047
152	0.896875	-0.0065625	671.395	-0.108839	98.4655	2.10965	6.52961	-10.7464	-1.4	0.521568	-0.0064775	-0.108485			245.07
153	0.889375	-0.00848958	673.504	-0.117236	98.5751	2.0338	6.22492	-13.9458	-1.34	0.520795	-0.00665193	-0.111756			243.048
154	0.88	-0.00984375	675.538	-0.127833	98.6804	1.95783	5.92506	-16.2191	-0.56	0.519766	-0.00682237	-0.114966			240.983
155	0.87	-0.0100521	677.496	-0.139262	98.7815	1.88175	5.63009	-16.6104	-0.5	0.518668	-0.00698888	-0.118113			238.874
156	0.86	-0.01	679.378	-0.150823	98.8784	1.80556	5.34004	-16.5702	-1.05	0.517545	-0.00715153	-0.121198			236.724
157	0.85	-0.0100521	681.183	-0.162519	98.9712	1.72927	5.05495	-16.7008	-1.31	0.51638	-0.00731039	-0.124219			234.533
158	0.84	-0.00989583	682.913	-0.174353	99.0598	1.65289	4.77485	-16.4829	-0.7	0.51521	-0.00746552	-0.127177			232.302
159	0.830625	-0.00838542	684.566	-0.185577	99.1442	1.57644	4.49977	-14.0009	0.18	0.51426	-0.00761699	-0.130072			230.032
160	0.82375	-0.00494792	686.142	-0.193888	99.2246	1.49991	4.22974	-8.28042	0.6	0.513854	0.00223516	0.0382566			230.534
161	0.820625	-0.00171875	687.642	-0.197689	99.3009	1.42331	4.01374	-2.88265	0.12	0.513968	0.00211666	0.0363077			231.012
162	0.819375	-0.00171875	689.065	-0.199213	99.3731	1.34666	3.79757	-2.88861	-1.06	0.514058	0.00199879	0.0343567			231.463
163	0.81625	-0.005	690.412	-0.203035	99.4413	1.26995	3.58125	-8.41966	-1.61	0.513575	-0.00811851	-0.13982			229.061
164	0.809375	-0.00828125	691.682	-0.211493	99.5055	1.19318	3.32375	-13.9707	-0.71	0.51251	-0.00825677	-0.142463			226.623
165	0.800625	-0.00822917	692.875	-0.222363	99.5657	1.11638	3.07141	-13.9068	0.23	0.511426	-0.00839169	-0.14504			224.151
166	0.79375	-0.00515625	693.991	-0.230987	99.622	1.03954	2.82424	-8.72779	-0.43	0.510836	0.0014767	0.025564			224.487
167	0.79	-0.00322917	695.031	-0.235722	99.6743	0.962656	2.61537	-5.47408	-1.52	0.51055	0.00136561	0.0236764			224.798
168	0.78625	-0.00510417	695.994	-0.24048	99.7226	0.885745	2.40642	-8.66455	-1.81	0.509924	-0.00874507	-0.151828			222.235
169	0.779375	-0.00833333	696.879	-0.249263	99.7671	0.808806	2.16957	-14.1642	-1.43	0.508725	-0.00886988	-0.154191			219.64
170	0.77	-0.00994792	697.688	-0.261365	99.8076	0.731843	1.93796	-16.9282	-1.17	0.507226	-0.00899157	-0.156488			217.015
171	0.76	-0.00989583	698.42	-0.274437	99.8442	0.654859	1.71158	-16.8572	-0.93	0.505711	-0.00911019	-0.158719			214.36
172	0.750625	-0.00854167	699.075	-0.286849	99.877	0.577857	1.49045	-14.5641	-0.56	0.504404	-0.00922578	-0.160883			211.677
173	0.743125	-0.00645833	699.653	-0.296891	99.9059	0.500839	1.27458	-11.021	-0.7	0.503429	0.000661619	0.0115472			211.829
174	0.7375	-0.00515625	700.154	-0.304489	99.9309	0.423808	1.07854	-8.80528	-0.93	0.502657	-0.00944047	-0.164881			209.093
175	0.7325	-0.00494792	700.577	-0.311292	99.952	0.346767	0.870553	-8.45463	-0.95	0.501898	0.000451411	0.00788883			209.196
176	0.7275	-0.005	700.924	-0.318141	99.9693	0.269716	0.677119	-8.54786	-0.61	0.501111	-0.00964902	-0.168709			206.41
177	0.7225	-0.005	701.194	-0.325038	99.9827	0.192659	0.477043	-8.55114	-0.53	0.500304	0.000247206	0.00432396			206.466
178	0.7175	-0.00494792	701.387	-0.331982	99.9923	0.115597	0.28623	-8.4644	-0.94	0.499486	-0.0098517	-0.172366			203.632
179	0.7125	-0.00515625	701.502	-0.338975	99.9981	0.0385327	0.0940856	-8.82224	-1.5	0.498613	4.87464e-05	0.000853013			203.644
180	0.706875	-0.00651042	701.541	-0.346901	100	-0.0385327	-0.0940856	-11.1398	-1.77	0.49749	-0.0100487	-0.175853			200.764
181	0.699375	-0.0084375	701.502	-0.357568	99.9981	-0.115597	-0.278279	-14.4364	-1.39	0.496018	-0.0101442	-0.177514
182	0.690625	-0.00817708	701.387	-0.370158	99.9923	-0.192659	-0.457166	-13.9885	-0.56	0.494574	-0.010237	-0.179108
183	0.68375	-0.00515625	701.194	-0.380163	99.9827	-0.269716	-0.630741	-8.81837	-0.49	0.493629	-0.000327096	-0.00572134
184	0.68	-0.00328125	700.924	-0.385662	99.9693	-0.346767	-0.810926	-5.60953	-1.14	0.492987	-0.000420753	-0.00735669
185	0.67625	-0.005	700.577	-0.391192	99.952	-0.423808	-0.991091	-8.54363	-1.15	0.492033	-0.0105146	-0.183752
186	0.67	-0.00671875	700.154	-0.400478	99.9309	-0.500839	-1.15401	-11.4736	-0.58	0.490771	-0.0105996	-0.185125
187	0.66375	-0.00484375	699.653	-0.40985	99.9059	-0.577857	-1.31159	-8.26571	-0.29	0.489813	-0.000682018	-0.0119032
188	0.660625	-0.00177083	699.075	-0.414569	99.877	-0.654859	-1.48637	-3.01938	-0.9	0.489362	-0.000773635	-0.013491
189	0.659375	-0.00171875	698.42	-0.416463	99.8442	-0.731843	-1.66111	-2.92783	-1.63	0.488903	-0.000865501	-0.0150789
190	0.65625	-0.005	697.688	-0.421213	99.8076	-0.808806	-1.83579	-8.50839	-1.58	0.487869	-0.0109576	-0.190705
191	0.649375	-0.00828125	696.879	-0.431745	99.7671	-0.885745	-1.97996	-14.0757	-1.1	0.486263	-0.0110342	-0.191815
192	0.640625	-0.00822917	695.994	-0.445311	99.7226	-0.962656	-2.11878	-13.9694	-0.54	0.484655	-0.0111082	-0.192857
193	0.63375	-0.00520833	695.031	-0.456101	99.6743	-1.03954	-2.25224	-8.82915	-0.62	0.483546	-0.00117982	-0.0204553
194	0.63	-0.003125	693.991	-0.462035	99.622	-1.11638	-2.41873	-5.28957	-0.83	0.482776	-0.0012691	-0.0219702
195	0.626875	-0.0034375	692.875	-0.467008	99.5657	-1.19318	-2.58514	-5.80917	-0.83	0.481936	-0.0113588	-0.196323
196	0.623125	-0.00348958	691.682	-0.473008	99.5055	-1.26995	-2.70777	-5.88703	-1.05	0.481077	-0.00142586	-0.0246019
197	0.62	-0.00296875	690.412	-0.478036	99.4413	-1.34666	-2.87133	-4.99917	-1.05	0.48029	-0.00151497	-0.0260914
198	0.616875	-0.00364583	689.065	-0.483089	99.3731	-1.42331	-3.03478	-6.12736	-1.35	0.479373	-0.0116045	-0.199468
199	0.6125	-0.00494792	687.642	-0.490206	99.3009	-1.49991	-3.14652	-8.29852	-1.91	0.478229	-0.00166728	-0.0285993
200	0.606875	-0.0065625	686.142	-0.499432	99.2246	-1.57644	-3.30706	-10.9825	-1.8	0.4768	-0.0117564	-0.201221
201	0.599375	-0.0084375	684.566	-0.511868	99.1442	-1.65289	-3.41061	-14.0879	-1.11	0.47505	-0.0118158	-0.201773
202	0.590625	-0.00822917	682.913	-0.526574	99.0598	-1.72927	-3.50873	-13.7068	-0.49	0.473329	-0.0118728	-0.202257
203	0.58375	-0.005	681.183	-0.538282	98.9712	-1.80556	-3.60142	-8.30711	-0.74	0.472138	-0.00192744	-0.0327514
204	0.580625	-0.00177083	679.378	-0.54365	98.8784	-1.88175	-3.75339	-2.9343	-1.03	0.471469	-0.00201439	-0.034138
205	0.579375	-0.00161458	677.496	-0.545805	98.7815	-1.95783	-3.90515	-2.66799	-0.56	0.470812	-0.00210194	-0.0355231
206	0.576875	-0.00328125	675.538	-0.55013	98.6804	-2.0338	-4.05669	-5.40637	-0.84	0.469865	-0.0121901	-0.20542
207	0.573125	-0.00354167	673.504	-0.556651	98.5751	-2.10965	-4.13542	-5.81787	-1.51	0.46887	-0.00223968	-0.037628
208	0.57	-0.00307292	671.395	-0.562119	98.4655	-2.18536	-4.28383	-5.03205	-0.98	0.467938	-0.00232767	-0.0389838
209	0.566875	-0.00338542	669.209	-0.567616	98.3516	-2.26092	-4.43195	-5.52574	0.09	0.466943	-0.0124164	-0.207272
210	0.56375	-0.00182292	666.949	-0.573144	98.2333	-2.33633	-4.49942	-2.96535	0.05	0.466196	-0.00246181	-0.0409572
211	0.56375	0.001875	664.612	-0.573144	98.1107	-2.41156	-4.64432	3.03939	-0.38	0.466036	0.00744962	0.123506
212	0.566875	0.00322917	662.201	-0.567616	97.9837	-2.48662	-4.87438	5.2155	-0.47	0.46607	-0.00268685	-0.044383
213	0.569375	0.0015625	659.714	-0.563216	97.8523	-2.56148	-5.02112	2.51415	-0.65	0.465819	-0.00277857	-0.0457257
214	0.57	0.00015625	657.153	-0.562119	97.7164	-2.63613	-5.16745	0.250439	-0.67	0.465327	-0.00287111	-0.0470652
215	0.57	-5.20833e-05	654.516	-0.562119	97.5759	-2.71055	-5.31335	-0.0831449	-0.59	0.464788	-0.00296449	-0.0484011
216	0.57	-9.25186e-18	651.806	-0.562119	97.4309	-2.78474	-5.45877	-1.47083e-14	-0.5	0.464242	-0.00305874	-0.0497331
217	0.57	-9.25186e-18	649.021	-0.562119	97.2813	-2.85867	-5.60369	-1.46455e-14	-0.53	0.463681	-0.00315389	-0.0510611
218	0.57	-9.25186e-18	646.162	-0.562119	97.1271	-2.93233	-5.74808	-1.4581e-14	-0.53	0.463107	-0.00324996	-0.0523847
219	0.57	-9.25186e-18	643.23	-0.562119	96.9682	-3.0057	-5.8919	-1.45148e-14	-0.45	0.462517	-0.00334697	-0.0537035
220	0.57	-9.25186e-18	640.224	-0.562119	96.8046	-3.07876	-6.03512	-1.4447e-14	-0.37	0.461914	-0.00344496	-0.0550174
221	0.57	-9.25186e-18	637.146	-0.562119	96.6361	-3.15149	-6.1777	-1.43775e-14	-0.5	0.461296	-0.00354393	-0.056326
222	0.57	-9.25186e-18	633.994	-0.562119	96.4629	-3.22389	-6.3196	-1.43064e-14	-0.57	0.460664	-0.00364393	-0.0576288
223	0.57	-9.25186e-18	630.77	-0.562119	96.2848	-3.29591	-6.46079	-1.42337e-14	-0.43	0.460018	-0.00374498	-0.0589257
224	0.57	-9.25186e-18	627.474	-0.562119	96.1017	-3.36755	-6.60123	-1.41593e-14	-0.5	0.459358	-0.0038471	-0.0602162
225	0.57	-9.25186e-18	624.107	-0.562119	95.9137	-3.43879	-6.74087	-1.40833e-14	-0.55	0.458684	-0.00395031	-0.0614999
226	0.57	-9.25186e-18	620.668	-0.562119	95.7207	-3.5096	-6.87967	-1.40057e-14	-0.56	0.457996	-0.00405465	-0.0627765
227	0.57	-5.20833e-05	617.158	-0.562119	95.5226	-3.57996	-7.01759	-0.0783992	-0.61	0.457286	-0.00416015	-0.0640456
228	0.57	0.00015625	613.579	-0.562119	95.3193	-3.64984	-7.15458	0.233833	-0.63	0.456594	-0.00426682	-0.0653068
229	0.570625	0.00151042	609.929	-0.561023	95.1109	-3.71923	-7.2906	2.24694	-0.65	0.45609	-0.00437469	-0.0665596
230	0.573125	0.00338542	606.209	-0.556651	94.8972	-3.7881	-7.42559	5.00554	-0.65	0.455848	0.0055162	0.0834155
231	0.576875	0.00338542	602.421	-0.55013	94.6782	-3.85642	-7.69214	4.97426	-0.74	0.455576	-0.00467477	-0.0702497
232	0.579375	0.00145833	598.565	-0.545805	94.4538	-3.92417	-7.82728	2.12904	-0.56	0.455006	-0.00478838	-0.0714964
233	0.58	0.000260417	594.641	-0.544727	94.224	-3.99132	-7.96123	0.377694	0.2	0.454248	-0.00490333	-0.0727328
234	0.580625	0.00161458	590.649	-0.54365	93.9887	-4.05786	-8.09394	2.32598	0.4	0.453671	-0.00501965	-0.0739584
235	0.58375	0.00494792	586.592	-0.538282	93.7478	-4.12374	-8.22535	7.07904	-0.33	0.453556	0.00486263	0.0711528
236	0.59	0.00661458	582.468	-0.527633	93.5013	-4.18894	-8.49946	9.39703	-1.48	0.453646	0.00465286	0.0676047
237	0.595625	0.00338542	578.279	-0.518144	93.2492	-4.25344	-8.77661	4.77491	-1.33	0.453246	-0.00556252	-0.0802404
238	0.59625	-0.00171875	574.025	-0.517095	92.9912	-4.3172	-8.90818	-2.40636	-0.69	0.452115	-0.0156888	-0.22465
239	0.593125	-0.00328125	569.708	-0.52235	92.7275	-4.38021	-8.88754	-4.5594	-0.77	0.45077	-0.00571973	-0.0812854
240	0.590625	-0.0015625	565.328	-0.526574	92.4578	-4.44242	-9.01377	-2.15445	-0.73	0.449653	-0.00584704	-0.0824557
241	0.59	-0.000208333	560.886	-0.527633	92.1822	-4.5038	-9.13833	-0.285003	-0.76	0.448711	-0.00597595	-0.0836114
242	0.59	0.000208333	556.382	-0.527633	91.9005	-4.56434	-9.26115	0.282714	-0.74	0.447813	-0.0061065	-0.0847519
243	0.590625	0.00151042	551.818	-0.526574	91.6127	-4.62399	-9.38219	2.03286	-0.62	0.447078	-0.00623872	-0.0858767
244	0.593125	0.00338542	547.194	-0.52235	91.3187	-4.68273	-9.50138	4.51824	-0.52	0.44658	0.00362735	0.0495124
245	0.596875	0.00338542	542.511	-0.516048	91.0184	-4.74053	-9.78167	4.47957	-0.66	0.446049	-0.00661863	-0.0895697
246	0.599375	0.00151042	537.77	-0.511868	90.7118	-4.79735	-9.89891	1.98112	-1.02	0.445258	-0.00675841	-0.090662
247	0.6	0.00015625	532.973	-0.510826	90.3987	-4.85316	-10.0141	0.203115	-1.27	0.444277	-0.00690002	-0.091736
248	0.6	-5.20833e-05	528.12	-0.510826	90.0791	-4.90793	-10.1271	-0.0670884	-1.12	0.443257	-0.00704352	-0.0927911
249	0.6	-5.20833e-05	523.212	-0.510826	89.7529	-4.96162	-10.2379	-0.0664649	-0.78	0.442227	-0.00718892	-0.0938265
250	0.6	0.000104167	518.25	-0.510826	89.42	-5.01422	-10.3464	0.131669	-0.3	0.441205	-0.00733628	-0.0948418
251	0.600625	0.00166667	513.236	-0.509784	89.0803	-5.06567	-10.4526	2.08633	-0.22	0.440369	-0.00748564	-0.0958363
252	0.60375	0.00489583	508.17	-0.504595	88.7338	-5.11596	-10.5563	6.06809	-0.79	0.43992	0.00236298	0.0299539
253	0.61	0.00677083	503.054	-0.494296	88.3802	-5.16504	-10.8353	8.30755	-1.05	0.439667	0.00207969	0.0260974
254	0.61625	0.00489583	497.889	-0.484103	88.0197	-5.21289	-11.1149	5.94532	-0.93	0.43915	-0.00821091	-0.101978
255	0.619375	0.00161458	492.676	-0.479044	87.6519	-5.25947	-11.2142	1.94016	-0.71	0.438223	-0.00837388	-0.102914
256	0.62	0.000260417	487.417	-0.478036	87.277	-5.30475	-11.3108	0.309589	-0.7	0.437123	-0.00853913	-0.103824
257	0.620625	0.00145833	482.112	-0.477028	86.8946	-5.34869	-11.4045	1.71483	-0.92	0.436154	-0.00870669	-0.104709
258	0.623125	0.00338542	476.764	-0.473008	86.5048	-5.39127	-11.4952	3.93669	-1.01	0.435398	0.00112339	0.0133603
259	0.626875	0.00338542	471.372	-0.467008	86.1075	-5.43244	-11.7698	3.89217	-0.95	0.43461	-0.00919489	-0.108117
260	0.629375	0.00145833	465.94	-0.463028	85.7025	-5.47218	-11.856	1.65731	-0.93	0.43359	-0.00937249	-0.108935
261	0.63	0.0003125	460.468	-0.462035	85.2898	-5.51046	-11.9389	0.350966	-0.86	0.432431	-0.00955263	-0.109725
262	0.630625	0.00145833	454.957	-0.461044	84.8691	-5.54724	-12.0186	1.61824	-1.01	0.431391	-0.00973537	-0.110486
263	0.633125	0.00338542	449.41	-0.457087	84.4405	-5.58249	-12.0949	3.71083	-1.23	0.430553	7.92431e-05	0.000888359
264	0.636875	0.00338542	443.827	-0.451182	84.0038	-5.61618	-12.3611	3.66473	-1.32	0.429683	-0.0102693	-0.113694
265	0.639375	0.00145833	438.211	-0.447264	83.5589	-5.64828	-12.4317	1.55868	-0.95	0.428596	-0.0104632	-0.114375
266	0.64	0.0003125	432.563	-0.446287	83.1056	-5.67875	-12.4988	0.329697	-0.65	0.427379	-0.0106599	-0.115023
267	0.640625	0.00145833	426.884	-0.445311	82.6439	-5.70757	-12.5622	1.51839	-0.85	0.426275	-0.0108595	-0.115639
268	0.643125	0.00333333	421.177	-0.441416	82.1736	-5.73471	-12.622	3.4242	-0.9	0.425355	-0.00106209	-0.0111586
269	0.646875	0.00354167	415.442	-0.435602	81.6946	-5.76013	-12.876	3.58868	-0.94	0.424426	-0.0114438	-0.118594
270	0.65	0.00302083	409.682	-0.430783	81.2068	-5.78381	-12.9289	3.01849	-0.97	0.423435	-0.0116557	-0.119116
271	0.653125	0.00354167	403.898	-0.425987	80.7101	-5.80571	-12.9779	3.48896	-1.04	0.422486	-0.00187089	-0.0188497
272	0.656875	0.00333333	398.092	-0.420262	80.2042	-5.82582	-13.2232	3.23652	-1.28	0.421488	-0.0122753	-0.121899
273	0.659375	0.00151042	392.266	-0.416463	79.6891	-5.84409	-13.2647	1.44509	-1.49	0.420306	-0.0125005	-0.122318
274	0.66	0.000104167	386.422	-0.415515	79.1647	-5.86051	-13.3019	0.0981764	-1.42	0.418985	-0.0127291	-0.122699
275	0.66	0.000104167	380.562	-0.415515	78.6308	-5.87505	-13.3349	0.0966875	-1.01	0.417661	-0.0129612	-0.123042
276	0.660625	0.00151042	374.687	-0.414569	78.0872	-5.88768	-13.3636	1.38032	-0.83	0.416463	-0.0131969	-0.123345
277	0.663125	0.00333333	368.799	-0.410792	77.5338	-5.89837	-13.3879	2.99837	-0.98	0.415424	-0.00343619	-0.0316119
278	0.666875	0.00354167	362.901	-0.405153	76.9705	-5.90711	-13.6108	3.13481	-1.04	0.414377	-0.0138865	-0.125709
279	0.67	0.00302083	356.994	-0.400478	76.3971	-5.91387	-13.6264	2.63029	-1.1	0.413277	-0.0141371	-0.125894
280	0.673125	0.00354167	351.08	-0.395824	75.8135	-5.91862	-13.6374	3.0327	-1.12	0.412216	-0.00439162	-0.0384605
281	0.676875	0.00333333	345.161	-0.390269	75.2195	-5.92135	-13.8473	2.80619	-1.23	0.411112	-0.0148688	-0.128021
282	0.679375	0.00151042	339.24	-0.386582	74.6149	-5.92204	-13.8489	1.24974	-1.37	0.409852	-0.0151353	-0.12808
283	0.68	0.000104167	333.318	-0.385662	73.9996	-5.92066	-13.8457	0.0846844	-1.37	0.408476	-0.015406	-0.128095
284	0.68	0.000104167	327.397	-0.385662	73.3734	-5.91719	-13.8376	0.0831802	-1.18	0.407101	-0.015681	-0.128066
285	0.680625	0.00151042	321.48	-0.384744	72.7362	-5.91162	-13.8245	1.18431	-1.2	0.405837	-0.0159604	-0.127992
286	0.683125	0.00338542	315.568	-0.381077	72.0878	-5.90393	-13.8066	2.60568	-1.35	0.404717	-0.00624419	-0.0491534
287	0.686875	0.00338542	309.664	-0.375603	71.4279	-5.89411	-13.9863	2.55693	-1.4	0.403574	-0.0167756	-0.129585
288	0.689375	0.00151042	303.77	-0.37197	70.7565	-5.88213	-13.9579	1.11907	-1.43	0.40229	-0.0170729	-0.129371
289	0.69	0.00015625	297.888	-0.371064	70.0733	-5.86799	-13.9243	0.113524	-1.31	0.400909	-0.0173748	-0.129109
290	0.69	-0.000104167	292.02	-0.371064	69.3782	-5.85167	-13.8856	-0.0741921	-1.2	0.399513	-0.0176816	-0.1288
291	0.69	0.00015625	286.168	-0.371064	68.671	-5.83317	-13.8417	0.109058	-1.2	0.39814	-0.0179932	-0.128444
292	0.690625	0.00151042	280.335	-0.370158	67.9515	-5.81246	-13.7925	1.03274	-1.21	0.396864	-0.0183097	-0.12804
293	0.693125	0.00338542	274.523	-0.366545	67.2195	-5.78954	-13.7382	2.26677	-1.22	0.395716	-0.00863132	-0.0591072
294	0.696875	0.00338542	268.733	-0.361149	66.4747	-5.76441	-13.8768	2.21896	-1.28	0.394551	-0.0192327	-0.128928
295	0.699375	0.00151042	262.969	-0.357568	65.7172	-5.73705	-13.8109	0.968762	-1.39	0.393267	-0.0195693	-0.12837
296	0.7	0.00015625	257.232	-0.356675	64.9465	-5.70747	-13.7397	0.0980304	-1.54	0.391902	-0.0199111	-0.127763
297	0.7	-5.20833e-05	251.524	-0.356675	64.1625	-5.67565	-13.6631	-0.0319518	-1.56	0.390533	-0.0202582	-0.127105
298	0.7	1.85037e-17	245.849	-0.356675	63.3651	-5.64159	-13.5811	1.10954e-14	-1.38	0.389175	-0.0206106	-0.126398
299	0.7	1.85037e-17	240.207	-0.356675	62.5541	-5.6053	-13.4937	1.08408e-14	-1.2	0.387825	-0.0209683	-0.125642
300	0.7	1.85037e-17	234.602	-0.356675	61.7291	-5.56677	-13.401	1.05878e-14	-1.17	0.386485	-0.0213314	-0.124834
301	0.7	1.85037e-17	229.035	-0.356675	60.8901	-5.526	-13.3028	1.03366e-14	-1.25	0.385155	-0.0216998	-0.123977
302	0.7	1.85037e-17	223.509	-0.356675	60.0368	-5.48299	-13.1993	1.00872e-14	-1.3	0.383835	-0.0220735	-0.12307
303	0.7	1.85037e-17	218.026	-0.356675	59.169	-5.43775	-13.0904	9.83974e-15	-1.34	0.382526	-0.0224526	-0.122112
304	0.7	1.85037e-17	212.588	-0.356675	58.2866	-5.39029	-12.9761	9.59433e-15	-1.32	0.381228	-0.0228368	-0.121104
305	0.7	1.85037e-17	207.198	-0.356675	57.3893	-5.3406	-12.8565	9.35106e-15	-1.27	0.379943	-0.0232262	-0.120046
306	0.7	1.85037e-17	201.857	-0.356675	56.4769	-5.2887	-12.7316	9.11003e-15	-1.26	0.37867	-0.0236206	-0.118938
307	0.7	1.85037e-17	196.569	-0.356675	55.5493	-5.2346	-12.6013	8.87135e-15	-1.29	0.377409	-0.0240199	-0.11778
308	0.7	1.85037e-17	191.334	-0.356675	54.6063	-5.17831	-12.4658	8.6351e-15	-1.33	0.376163	-0.024424	-0.116572
309	0.7	5.20833e-05	186.156	-0.356675	53.6477	-5.11983	-12.3251	0.0236478	-1.35	0.374933	-0.0248325	-0.115314
310	0.7	-0.00015625	181.036	-0.356675	52.6733	-5.05919	-12.1791	-0.0689924	-1.32	0.373708	-0.0252453	-0.114006
311	0.699375	-0.0015625	175.977	-0.357568	51.6831	-4.99639	-12.0279	-0.670643	-1.24	0.372438	-0.025662	-0.11265
312	0.696875	-0.00322917	170.98	-0.361149	50.6767	-4.93145	-11.8716	-1.34664	-1.15	0.371116	-0.0360822	-0.153895
313	0.69375	-0.00182292	166.049	-0.365644	49.6542	-4.8644	-11.5429	-0.738277	-1.14	0.369888	-0.0261269	-0.10822
314	0.69375	0.00171875	161.185	-0.365644	48.6154	-4.79524	-11.3788	0.675697	-1.18	0.368818	-0.0165468	-0.0665305
315	0.69625	0.00166667	156.389	-0.362046	47.5602	-4.72401	-11.3722	0.635729	-1.15	0.367744	-0.0273594	-0.106733
316	0.69625	-0.00166667	151.665	-0.362046	46.4886	-4.65071	-11.1957	-0.616526	-1.09	0.366563	-0.0377887	-0.142966
317	0.69375	-0.00171875	147.015	-0.365644	45.4005	-4.57538	-10.857	-0.616296	-1.05	0.365416	-0.0278153	-0.102007
318	0.69375	0.00182292	142.439	-0.365644	44.2958	-4.49804	-10.6735	0.633304	-1	0.364412	-0.0182385	-0.064804
319	0.696875	0.00322917	137.941	-0.361149	43.1747	-4.41872	-10.6372	1.08643	-0.98	0.363457	-0.0290756	-0.100047
320	0.699375	0.0015625	133.522	-0.357568	42.0372	-4.33743	-10.4416	0.508851	-0.97	0.362463	-0.0295007	-0.0982587
321	0.7	0.00015625	129.185	-0.356675	40.8834	-4.25422	-10.2412	0.0492321	-1	0.361444	-0.0299218	-0.0964237
322	0.7	0	124.931	-0.356675	39.7135	-4.1691	-10.0364	0	-1.08	0.36044	-0.0303372	-0.094543
323	0.7	-0.00015625	120.762	-0.356675	38.5277	-4.08212	-9.82696	-0.046022	-1.13	0.359453	-0.0307452	-0.0926171
324	0.699375	-0.00151042	116.68	-0.357568	37.3262	-3.9933	-9.61314	-0.429841	-1.11	0.358449	-0.0311438	-0.0906465
325	0.696875	-0.00333333	112.686	-0.361149	36.1096	-3.90268	-9.39499	-0.916149	-1.05	0.357418	-0.0415307	-0.116741
326	0.693125	-0.00354167	108.784	-0.366545	34.8781	-3.81029	-9.04154	-0.939696	-0.97	0.35642	-0.0314475	-0.0853364
327	0.69	-0.00302083	104.973	-0.371064	33.6324	-3.71617	-8.8182	-0.773431	-0.91	0.35546	-0.0317979	-0.0832649
328	0.686875	-0.00354167	101.257	-0.375603	32.3731	-3.62036	-8.59084	-0.874681	-0.87	0.354514	-0.0421282	-0.10641
329	0.683125	-0.00338542	97.6368	-0.381077	31.1011	-3.52289	-8.2384	-0.806198	-0.83	0.353609	-0.0319649	-0.0778521
330	0.680625	-0.00135417	94.1139	-0.384744	29.8171	-3.4238	-8.00669	-0.310844	-0.76	0.352778	-0.0322399	-0.0756888
331	0.680625	0.00135417	90.6901	-0.384744	28.5224	-3.32315	-7.7713	0.299535	-0.73	0.35203	-0.0324834	-0.0734862
332	0.683125	0.0034375	87.3669	-0.381077	27.2181	-3.22096	-7.53232	0.732497	-0.73	0.35135	-0.0226907	-0.0494514
333	0.686875	0.00333333	84.146	-0.375603	25.9057	-3.11728	-7.39707	0.684114	-0.71	0.350679	-0.0333395	-0.0699805
334	0.689375	0.00166667	81.0287	-0.37197	24.5868	-3.01215	-7.14762	0.329385	-0.64	0.349997	-0.0334596	-0.0676307
335	0.690625	0.00171875	78.0166	-0.370158	23.2633	-2.90563	-6.89485	0.327051	-0.65	0.349341	-0.0335252	-0.0652443
336	0.693125	0.00317708	75.1109	-0.366545	21.9372	-2.79775	-6.63887	0.582033	-0.71	0.348735	-0.0235295	-0.0440859
337	0.69625	0.00192708	72.3132	-0.362046	20.6109	-2.68857	-6.47225	0.339887	-0.73	0.348122	-0.0339499	-0.0612407
338	0.69625	-0.00203125	69.6246	-0.362046	19.2872	-2.57813	-6.20639	-0.344939	-0.73	0.347467	-0.0438065	-0.0760827
339	0.6925	-0.0046875	67.0465	-0.367447	17.9689	-2.46649	-5.85279	-0.766537	-0.67	0.346805	-0.033097	-0.055354
340	0.6875	-0.00510417	64.58	-0.374693	16.6594	-2.35368	-5.58512	-0.803968	-0.61	0.346166	-0.0427765	-0.0689108
341	0.6825	-0.00505208	62.2263	-0.381993	15.3622	-2.23977	-5.23779	-0.766762	-0.54	0.345565	-0.031884	-0.0494915
342	0.6775	-0.00484375	59.9865	-0.389346	14.0815	-2.1248	-4.96893	-0.708682	-0.51	0.344997	-0.0413558	-0.0618834
343	0.673125	-0.00354167	57.8617	-0.395824	12.8215	-2.00884	-4.62865	-0.499822	-0.5	0.344485	-0.0302562	-0.0436707
344	0.670625	-0.00145833	55.8529	-0.399545	11.5869	-1.89192	-4.35925	-0.198664	-0.44	0.344029	-0.029491	-0.0410884
345	0.67	-0.00015625	53.961	-0.400478	10.383	-1.7741	-4.08779	-0.0205644	-0.4	0.343618	-0.0285909	-0.0384851
346	0.67	5.20833e-05	52.1869	-0.400478	9.21497	-1.65545	-3.81439	0.00662943	-0.38	0.343237	-0.0275486	-0.0358628
347	0.67	-9.25186e-18	50.5314	-0.400478	8.08872	-1.536	-3.53918	-1.14027e-15	-0.37	0.342883	-0.0263577	-0.0332241
348	0.67	-9.25186e-18	48.9954	-0.400478	7.01023	-8.90729	-20.5237	-1.10561e-15	-0.35	0.340831	-0.190993	-0.23343
349	0.67	-9.25186e-18	40.0881	-0.400478	0	6.19647	14.2776	-9.04609e-16	-0.29	0.342259	0.110179	0.110179
350	0.67	-5.20833e-05	46.2846	-0.400478	5.02163	-1.17353	-2.70398	-0.00587965	-0.22	0.341988	-0.0218573	-0.0252358
351	0.67	0.00015625	45.1111	-0.400478	4.12436	-1.05151	-2.42283	0.0171917	-0.18	0.341747	-0.0200467	-0.0225585
352	0.670625	0.00161458	44.0596	-0.399545	3.30034	-0.928986	-2.14052	0.173507	-0.17	0.34155	-0.0180872	-0.019879
353	0.673125	0.00328125	43.1306	-0.395824	2.55579	-0.806021	-1.85719	0.345176	-0.24	0.341399	-0.00598699	-0.00644137
354	0.675625	0.000364583	42.3246	-0.392117	1.89669	-0.682671	-1.59645	0.0376362	-0.41	0.341243	-0.0139632	-0.0147422
355	0.670625	-0.0122396	41.6419	-0.399545	1.32857	-0.558995	-1.30723	-1.24312	-0.94	0.340988	-0.0315851	-0.0328093
356	0.64625	-0.0433333	41.0829	-0.436569	0.856386	-0.435051	-0.98746	-4.34209	-0.1	0.340455	-0.0488417	-0.0500537
357	0.585	-0.0772396	40.6478	-0.536143	0.484431	-0.3109	-0.662899	-7.65761	-0.07	0.339623	-0.125979	-0.127738
358	0.510625	-0.0444792	40.3369	-0.67212	0.216175	-0.186599	-0.32086	-4.37598	-0.03	0.339154	-0.182906	-0.184042
359	0.5125	0.0527604	40.1503	-0.668455	0.0541759	0.0558419			0

## Sheet: 50% load
C Angle	Cyl pressure(bar)	DP/Dq	pv	log p	log vol	dV/dq			Net HR dQn/dq	Cum HR (KJ)				MFB	mean gas temp(k)
-360	0.66875	0.104948	40.0881	-0.402345	0	0.0622097	0.169013	10.2614	0.01	0.00104304	-0.00847025	-0.00847025
-359	0.75625	0.0559896	40.1503	-0.279383	0.0541759	0.186599	0.500541	5.48293	0.04	0.00164139	0.00450775	0.00451475
-358	0.7775	0.00276042	40.3369	-0.251672	0.216175	0.3109	0.833969	0.271577	0.08	0.00175194	-0.00254974	-0.00256557
-357	0.773125	-0.00572917	40.6478	-0.257315	0.484431	0.435051	1.15204	-0.567996	0.11	0.00181034	0.010179	0.0103211
-356	0.770625	-0.00145833	41.0829	-0.260553	0.856386	0.558995	1.48025	-0.146128	0.14	0.00194376	0.0128987	0.0132188
-355	0.77	-0.00015625	41.6419	-0.261365	1.32857	0.682671	1.80775	-0.0158696	0.16	0.00212294	0.0154932	0.0160936
-354	0.77	0.000104167	42.3246	-0.261365	1.89669	0.806021	2.13438	0.0107532	0.18	0.00233746	0.0179449	0.018946
-353	0.77	-0.00015625	43.1306	-0.261365	2.55579	0.928986	2.46	-0.016437	0.22	0.00258181	0.0202403	0.0217765
-352	0.769375	-0.00151042	44.0596	-0.262177	3.30034	1.05151	2.78445	-0.162313	0.26	0.00284403	0.0223695	0.0245856
-351	0.766875	-0.00338542	45.1111	-0.265431	4.12436	1.17353	3.10756	-0.372487	0.31	0.00311754	0.014326	0.016121
-350	0.763125	-0.00338542	46.2846	-0.270333	5.02163	1.29499	3.38466	-0.382177	0.34	0.00341778	0.0257679	0.0297509
-349	0.760625	-0.00151042	47.5796	-0.273615	5.98574	1.41583	3.70051	-0.17528	0.37	0.00377031	0.0273525	0.032464
-348	0.76	-0.00015625	48.9954	-0.274437	7.01023	1.536	4.01459	-0.018672	0.41	0.0041699	0.0287666	0.0351583
-347	0.76	5.20833e-05	50.5314	-0.274437	8.08872	1.65545	4.32677	0.00641913	0.42	0.00460322	0.030015	0.0378341
-346	0.76	-1.85037e-17	52.1869	-0.274437	9.21497	1.7741	4.6369	-2.35525e-15	0.42	0.00506691	0.0311042	0.0404915
-345	0.76	-1.85037e-17	53.961	-0.274437	10.383	1.89192	4.94482	-2.43531e-15	0.46	0.00556139	0.0320421	0.0431306
-344	0.76	-1.85037e-17	55.8529	-0.274437	11.5869	2.00884	5.25041	-2.5207e-15	0.53	0.00608643	0.0328376	0.045751
-343	0.76	-1.85037e-17	57.8617	-0.274437	12.8215	2.1248	5.55351	-2.61136e-15	0.59	0.00664178	0.0335	0.0483526
-342	0.76	-1.85037e-17	59.9865	-0.274437	14.0815	2.23977	5.854	-2.70725e-15	0.6	0.00722718	0.034039	0.0509348
-341	0.76	-1.85037e-17	62.2263	-0.274437	15.3622	2.35368	6.15172	-2.80834e-15	0.63	0.00784235	0.0344645	0.0534971
-340	0.76	-1.85037e-17	64.58	-0.274437	16.6594	2.46649	6.44656	-2.91456e-15	0.64	0.00848701	0.0347861	0.0560387
-339	0.76	-1.85037e-17	67.0465	-0.274437	17.9689	2.57813	6.73836	-3.02588e-15	0.64	0.00916084	0.0350133	0.0585589
-338	0.76	-1.85037e-17	69.6246	-0.274437	19.2872	2.68857	7.02701	-3.14223e-15	0.67	0.00986355	0.0351549	0.0610566
-337	0.76	-1.85037e-17	72.3132	-0.274437	20.6109	2.79775	7.31237	-3.26357e-15	0.74	0.0105948	0.0352196	0.063531
-336	0.76	-1.85037e-17	75.1109	-0.274437	21.9372	2.90563	7.59432	-3.38983e-15	0.81	0.0113542	0.0352153	0.065981
-335	0.76	-5.20833e-05	78.0166	-0.274437	23.2633	3.01215	7.87274	-0.00991064	0.83	0.0121405	0.0351495	0.0684055
-334	0.76	0.00015625	81.0287	-0.274437	24.5868	3.11728	8.1475	0.0308798	0.86	0.0129583	0.0350292	0.0708034
-333	0.760625	0.00151042	84.146	-0.273615	25.9057	3.22096	8.41848	0.309989	0.86	0.0138312	0.0348607	0.0731735
-332	0.763125	0.00338542	87.3669	-0.270333	27.2181	3.32315	8.68557	0.721399	0.9	0.0147719	0.0446498	0.0973085
-331	0.766875	0.00338542	90.6901	-0.265431	28.5224	3.4238	9.0664	0.748838	0.93	0.0157534	0.0348544	0.0788501
-330	0.769375	0.00151042	94.1139	-0.262177	29.8171	3.52289	9.32878	0.34671	0.88	0.016721	0.0345704	0.0811602
-329	0.77	0.00015625	97.6368	-0.261365	31.1011	3.62036	9.58688	0.0372091	0.94	0.0176834	0.0342581	0.0834375
-328	0.77	-5.20833e-05	101.257	-0.261365	32.3731	3.71617	9.8406	-0.0128629	1.09	0.0186661	0.0339214	0.0856809
-327	0.77	-3.70074e-17	104.973	-0.261365	33.6324	3.81029	10.0898	-9.4751e-15	1.1	0.0196751	0.0335639	0.0878893
-326	0.77	-3.70074e-17	108.784	-0.261365	34.8781	3.90268	10.3345	-9.81903e-15	1.02	0.0207086	0.0331888	0.0900616
-325	0.77	-3.70074e-17	112.686	-0.261365	36.1096	3.9933	10.5745	-1.01713e-14	1.04	0.021766	0.0327989	0.0921966
-324	0.77	-3.70074e-17	116.68	-0.261365	37.3262	4.08212	10.8097	-1.05317e-14	1.11	0.022847	0.0323968	0.0942935
-323	0.77	-5.20833e-05	120.762	-0.261365	38.5277	4.1691	11.04	-0.0153407	1.13	0.0239494	0.0319847	0.096351
-322	0.77	0.00015625	124.931	-0.261365	39.7135	4.25422	11.2654	0.0476108	1.17	0.0250807	0.0315647	0.0983684
-321	0.770625	0.00145833	129.185	-0.260553	40.8834	4.33743	11.4857	0.4595	1.26	0.0262753	0.0311385	0.100345
-320	0.773125	0.00354167	133.522	-0.257315	42.0372	4.41872	11.701	1.1534	1.33	0.0275607	0.0407076	0.135586
-319	0.7775	0.00489583	137.941	-0.251672	43.1747	4.49804	12.0657	1.64716	1.32	0.028932	0.0306667	0.105523
-318	0.7825	0.00489583	142.439	-0.245261	44.2958	4.57538	12.2732	1.70087	1.27	0.0303294	0.0402249	0.142925
-317	0.786875	0.00348958	147.015	-0.239686	45.4005	4.65071	12.6352	1.25127	1.31	0.031718	0.030164	0.11062
-316	0.789375	0.00161458	151.665	-0.236514	46.4886	4.72401	12.8343	0.597259	1.43	0.0330612	0.0297156	0.112423
-315	0.790625	0.00171875	156.389	-0.234932	47.5602	4.79524	13.0279	0.655595	1.45	0.0344295	0.0292681	0.114179
-314	0.793125	0.00317708	161.185	-0.231774	48.6154	4.8644	13.2157	1.24902	1.28	0.035876	0.0388221	0.156094
-313	0.79625	0.00192708	166.049	-0.227842	49.6542	4.93145	13.5675	0.780464	1.09	0.0373108	0.0287375	0.119033
-312	0.79625	-0.00208333	170.98	-0.227842	50.6767	4.99639	13.7462	-0.868803	1.1	0.0385986	0.0182908	0.0780124
-311	0.7925	-0.00458333	175.977	-0.232563	51.6831	5.05919	13.7449	-1.96722	1.38	0.0397763	0.0274993	0.120715
-310	0.788125	-0.0034375	181.036	-0.238099	52.6733	5.11983	13.9097	-1.51783	1.57	0.0410155	0.0170651	0.0770652
-309	0.78625	-0.000208333	186.156	-0.24048	53.6477	5.17831	13.8905	-0.0945914	1.54	0.0423951	0.0362977	0.168554
-308	0.7875	0.00208333	191.334	-0.238892	54.6063	5.2346	14.2215	0.972226	1.62	0.0439145	0.0262089	0.125091
-307	0.79	0.00286458	196.569	-0.235722	55.5493	5.2887	14.3685	1.37338	1.67	0.0454887	0.0257874	0.126446
-306	0.793125	0.00359375	201.857	-0.231774	56.4769	5.3406	14.5095	1.76933	1.59	0.0471165	0.0353706	0.178103
-305	0.796875	0.00328125	207.198	-0.227057	57.3893	5.39029	14.8299	1.65822	1.55	0.0487654	0.0252746	0.130634
-304	0.799375	0.00166667	212.588	-0.223925	58.2866	5.43775	14.9605	0.86418	1.55	0.0503478	0.0248626	0.131847
-303	0.800625	0.00166667	218.026	-0.222363	59.169	5.48299	15.0849	0.886285	1.59	0.0519449	0.0244557	0.133007
-302	0.803125	0.00333333	223.509	-0.219245	60.0368	5.526	15.2032	1.81715	1.62	0.053647	0.0340541	0.189867
-301	0.806875	0.00338542	229.035	-0.214587	60.8901	5.56677	15.5068	1.89117	1.61	0.0553868	0.0239535	0.136853
-300	0.809375	0.00151042	234.602	-0.211493	61.7291	5.6053	15.6142	0.86426	1.62	0.0570346	0.0235576	0.137863
-299	0.81	0.00015625	240.207	-0.210721	62.5541	5.64159	15.7153	0.0915423	1.64	0.0586153	0.0231672	0.138818
-298	0.81	-0.000104167	245.849	-0.210721	63.3651	5.67565	15.8101	-0.0624616	1.65	0.0601901	0.0227823	0.139717
-297	0.81	0.00015625	251.524	-0.210721	64.1625	5.70747	15.8988	0.0958553	1.67	0.0617895	0.0224027	0.140561
-296	0.810625	0.00151042	257.232	-0.20995	64.9465	5.73705	15.9812	0.947627	1.68	0.0634824	0.0220286	0.14135
-295	0.813125	0.00338542	262.969	-0.20687	65.7172	5.76441	16.0574	2.17136	1.69	0.0653053	0.0316599	0.207682
-294	0.816875	0.00338542	268.733	-0.202269	66.4747	5.78954	16.3265	2.21896	1.7	0.0671598	0.0215594	0.144525
-293	0.819375	0.00151042	274.523	-0.199213	67.2195	5.81246	16.3911	1.01133	1.71	0.0689001	0.0211969	0.145156
-292	0.82	0.00015625	280.335	-0.198451	67.9515	5.83317	16.4495	0.106835	1.72	0.0705557	0.0208398	0.145732
-291	0.82	-5.20833e-05	286.168	-0.198451	68.671	5.85167	16.5017	-0.0363527	1.73	0.0722023	0.0204879	0.146252
-290	0.82	2.77556e-17	292.02	-0.198451	69.3782	5.86799	16.5477	1.97687e-14	1.73	0.073857	0.0201411	0.146717
-289	0.82	-5.20833e-05	297.888	-0.198451	70.0733	5.88213	16.5876	-0.0378415	1.74	0.075512	0.0197996	0.147127
-288	0.82	0.00015625	303.77	-0.198451	70.7565	5.89411	16.6214	0.115766	1.74	0.0771857	0.0194631	0.147483
-287	0.820625	0.00151042	309.664	-0.197689	71.4279	5.90393	16.6491	1.14079	1.75	0.0789647	0.0191316	0.147783
-286	0.823125	0.00338542	315.568	-0.194647	72.0878	5.91162	16.6708	2.60568	1.75	0.0808924	0.028805	0.226749
-285	0.826875	0.00338542	321.48	-0.190102	72.7362	5.91719	16.89	2.6545	1.75	0.0828468	0.0187086	0.150031
-284	0.829375	0.00151042	327.397	-0.187083	73.3734	5.92066	16.8999	1.20611	1.76	0.0846574	0.0183878	0.150172
-283	0.83	0.00015625	333.318	-0.18633	73.9996	5.92204	16.9038	0.127027	1.76	0.0863605	0.0180717	0.15026
-282	0.83	-5.20833e-05	339.24	-0.18633	74.6149	5.92135	16.9019	-0.0430945	1.76	0.0880464	0.0177603	0.150294
-281	0.83	9.25186e-18	345.161	-0.18633	75.2195	5.91862	16.8941	7.78874e-15	1.75	0.0897358	0.0174535	0.150276
-280	0.83	9.25186e-18	351.08	-0.18633	75.8135	5.91387	16.8805	7.92229e-15	1.75	0.0914238	0.0171512	0.150205
-279	0.83	9.25186e-18	356.994	-0.18633	76.3971	5.90711	16.8612	8.05574e-15	1.75	0.0931099	0.0168534	0.150083
-278	0.83	9.25186e-18	362.901	-0.18633	76.9705	5.89837	16.8363	8.18904e-15	1.75	0.0947936	0.0165599	0.14991
-277	0.83	9.25186e-18	368.799	-0.18633	77.5338	5.88768	16.8057	8.32214e-15	1.74	0.0964741	0.0162707	0.149686
-276	0.83	-5.20833e-05	374.687	-0.18633	78.0872	5.87505	16.7697	-0.0475974	1.74	0.0981463	0.0159857	0.149412
-275	0.83	0.00015625	380.562	-0.18633	78.6308	5.86051	16.7282	0.145031	1.73	0.0998337	0.0157049	0.149088
-274	0.830625	0.00151042	386.422	-0.185577	79.1647	5.84409	16.6813	1.42356	1.72	0.101644	0.0154281	0.148716
-273	0.833125	0.00338542	392.266	-0.182572	79.6891	5.82582	16.6292	3.23899	1.72	0.103631	0.0251552	0.246147
-272	0.836875	0.00338542	398.092	-0.178081	80.2042	5.80571	16.7714	3.28709	1.71	0.105637	0.0150657	0.149609
-271	0.839375	0.00151042	403.898	-0.175098	80.7101	5.78381	16.7082	1.48794	1.71	0.107456	0.0147974	0.149088
-270	0.84	0.00015625	409.682	-0.174353	81.2068	5.76013	16.6398	0.156129	1.7	0.109136	0.014533	0.14852
-269	0.84	-5.20833e-05	415.442	-0.174353	81.6946	5.73471	16.5663	-0.0527746	1.69	0.110787	0.0142723	0.147907
-268	0.84	-9.25186e-18	421.177	-0.174353	82.1736	5.70757	16.4879	-9.50406e-15	1.69	0.112436	0.0140153	0.147248
-267	0.84	-9.25186e-18	426.884	-0.174353	82.6439	5.67875	16.4047	-9.63286e-15	1.68	0.114077	0.0137619	0.146545
-266	0.84	-9.25186e-18	432.563	-0.174353	83.1056	5.64828	16.3166	-9.761e-15	1.66	0.115708	0.013512	0.145799
-265	0.84	-9.25186e-18	438.211	-0.174353	83.5589	5.61618	16.2239	-9.88846e-15	1.64	0.117331	0.0132656	0.145009
-264	0.84	-9.25186e-18	443.827	-0.174353	84.0038	5.58249	16.1266	-1.00152e-14	1.63	0.118943	0.0130226	0.144177
-263	0.84	-9.25186e-18	449.41	-0.174353	84.4405	5.54724	16.0248	-1.01412e-14	1.61	0.120546	0.012783	0.143304
-262	0.84	-9.25186e-18	454.957	-0.174353	84.8691	5.51046	15.9185	-1.02663e-14	1.59	0.122138	0.0125466	0.14239
-261	0.84	-9.25186e-18	460.468	-0.174353	85.2898	5.47218	15.8079	-1.03907e-14	1.57	0.123718	0.0123135	0.141437
-260	0.84	-9.25186e-18	465.94	-0.174353	85.7025	5.43244	15.6931	-1.05142e-14	1.55	0.125288	0.0120835	0.140445
-259	0.84	-9.25186e-18	471.372	-0.174353	86.1075	5.39127	15.5742	-1.06368e-14	1.55	0.126845	0.0118566	0.139415
-258	0.84	-9.25186e-18	476.764	-0.174353	86.5048	5.34869	15.4512	-1.07584e-14	1.59	0.12839	0.0116328	0.138348
-257	0.84	-9.25186e-18	482.112	-0.174353	86.8946	5.30475	15.3243	-1.08791e-14	1.65	0.129923	0.011412	0.137244
-256	0.84	-9.25186e-18	487.417	-0.174353	87.277	5.25947	15.1935	-1.09988e-14	1.64	0.131442	0.0111941	0.136105
-255	0.84	-9.25186e-18	492.676	-0.174353	87.6519	5.21289	15.0589	-1.11175e-14	1.48	0.132948	0.0109791	0.134931
-254	0.84	5.20833e-05	497.889	-0.174353	88.0197	5.16504	14.9207	0.0632481	1.25	0.134446	0.0107669	0.133723
-253	0.84	-0.00015625	503.054	-0.174353	88.3802	5.11596	14.7789	-0.191713	1.07	0.135905	0.0105574	0.132482
-252	0.839375	-0.00151042	508.17	-0.175098	88.7338	5.06567	14.6336	-1.87207	1.06	0.137181	0.0103508	0.13121
-251	0.836875	-0.00338542	513.236	-0.178081	89.0803	5.01422	14.485	-4.23785	1.2	0.138206	0.000146732	0.00187857
-250	0.833125	-0.00338542	518.25	-0.182572	89.42	4.96162	14.1624	-4.27925	1.3	0.139194	0.00982694	0.12704
-249	0.830625	-0.00151042	523.212	-0.185577	89.7529	4.90793	14.0091	-1.92748	1.3	0.140402	0.00963048	0.125693
-248	0.83	-0.00015625	528.12	-0.18633	90.0791	4.85316	13.8528	-0.201265	1.39	0.141768	0.00943651	0.124316
-247	0.83	5.20833e-05	532.973	-0.18633	90.3987	4.79735	13.6935	0.0677049	1.46	0.143144	0.00924499	0.122912
-246	0.83	9.25186e-18	537.77	-0.18633	90.7118	4.74053	13.5313	1.21351e-14	1.38	0.144497	0.00905588	0.121482
-245	0.83	9.25186e-18	542.511	-0.18633	91.0184	4.68273	13.3663	1.2242e-14	1.17	0.145833	0.00886912	0.120025
-244	0.83	9.25186e-18	547.194	-0.18633	91.3187	4.62399	13.1987	1.23477e-14	1.09	0.147153	0.00868468	0.118544
-243	0.83	-5.20833e-05	551.818	-0.18633	91.6127	4.56434	13.0284	-0.0700988	1.34	0.148449	0.0085025	0.117038
-242	0.83	0.00015625	556.382	-0.18633	91.9005	4.5038	12.8556	0.212036	1.85	0.149756	0.00832255	0.115508
-241	0.830625	0.00145833	560.886	-0.185577	92.1822	4.44242	12.6804	1.99502	2.33	0.151223	0.00814477	0.113956
-240	0.833125	0.00354167	565.328	-0.182572	92.4578	4.38021	12.5028	4.88342	2.36	0.152962	0.0179691	0.253403
-239	0.8375	0.00494792	569.708	-0.177334	92.7275	4.3172	12.4715	6.87529	1.67	0.154897	0.00788954	0.112121
-238	0.8425	0.00473958	574.025	-0.171382	92.9912	4.25344	12.2873	6.63571	0.62	0.156789	0.017716	0.253677
-237	0.84625	0.00203125	578.279	-0.16694	93.2492	4.18894	12.245	2.86495	0.1	0.1583	0.00763431	0.110126
-236	0.84625	-0.00192708	582.468	-0.16694	93.5013	4.12374	12.0544	-2.73772	0.87	0.159232	-0.0025372	-0.0368648
-235	0.843125	-0.00322917	586.592	-0.17064	93.7478	4.05786	11.7223	-4.62	1.68	0.159942	0.00720746	0.105464
-234	0.840625	-0.0015625	590.649	-0.17361	93.9887	3.99132	11.5301	-2.25095	1.46	0.16087	0.00704184	0.103753
-233	0.84	-0.000104167	594.641	-0.174353	94.224	3.92417	11.3361	-0.151077	0.84	0.161988	0.00687811	0.102025
-232	0.84	-0.000104167	598.565	-0.174353	94.4538	3.85642	11.1403	-0.152074	0.55	0.163087	0.00671622	0.100281
-231	0.839375	-0.0015625	602.421	-0.175098	94.6782	3.7881	10.943	-2.29581	0.82	0.163952	0.00655613	0.0985218
-230	0.836875	-0.00322917	606.209	-0.178081	94.8972	3.71923	10.744	-4.77452	1.3	0.164549	-0.00360219	-0.054472
-229	0.83375	-0.001875	609.929	-0.181822	95.1109	3.64984	10.4181	-2.78931	1.54	0.165312	0.00616692	0.0938278
-228	0.83375	0.00182292	613.579	-0.181822	95.3193	3.57996	10.2186	2.72805	1.59	0.166606	0.0160139	0.245104
-227	0.836875	0.00333333	617.158	-0.178081	95.5226	3.5096	10.1385	5.01755	1.54	0.168122	0.00593307	0.0913399
-226	0.84	0.00322917	620.668	-0.174353	95.7207	3.43879	9.93391	4.88839	1.86	0.169604	0.00578144	0.0895117
-225	0.84375	0.005	624.107	-0.169899	95.9137	3.36755	9.72813	7.61106	2.13	0.171338	0.0156314	0.243355
-224	0.85	0.006875	627.474	-0.162519	96.1017	3.29591	9.63452	10.5217	1.99	0.173354	0.0155482	0.243366
-223	0.856875	0.00640625	630.77	-0.154463	96.2848	3.22389	9.53484	9.85579	1.66	0.175293	0.00546294	0.0859571
-222	0.8625	0.005	633.994	-0.14792	96.4629	3.15149	9.32074	7.73164	1.25	0.176998	0.0153139	0.24219
-221	0.866875	0.00364583	637.146	-0.14286	96.6361	3.07876	9.2115	5.66568	1.17	0.178486	0.0052265	0.0830681
-220	0.87	0.00296875	640.224	-0.139262	96.8046	3.0057	8.9929	4.63577	1.23	0.179849	0.00507872	0.0811093
-219	0.873125	0.00348958	643.23	-0.135677	96.9682	2.93233	8.77338	5.47465	1.5	0.181273	0.0149323	0.239595
-218	0.876875	0.00348958	646.162	-0.131391	97.1271	2.85867	8.65131	5.4996	1.64	0.182689	0.00484237	0.0780521
-217	0.88	0.00296875	649.021	-0.127833	97.2813	2.78474	8.42757	4.69947	1.58	0.184001	0.00469707	0.0760449
-216	0.883125	0.00369792	651.806	-0.124289	97.4309	2.71055	8.20306	5.87884	1.58	0.185409	0.0145531	0.236623
-215	0.8875	0.00479167	654.516	-0.119347	97.5759	2.63613	8.06848	7.64933	1.56	0.186981	0.00446049	0.0728261
-214	0.8925	0.00505208	657.153	-0.113729	97.7164	2.56148	7.84	8.09754	1.45	0.188575	0.0143174	0.234701
-213	0.8975	0.00505208	659.714	-0.108142	97.8523	2.48662	7.69639	8.1291	1.29	0.190158	0.00422248	0.0694877
-212	0.9025	0.00479167	662.201	-0.102587	97.9837	2.41156	7.46409	7.73913	1.2	0.191678	0.0140802	0.232586
-211	0.906875	0.00369792	664.612	-0.0977507	98.1107	2.33633	7.31156	5.99434	1.29	0.193008	0.00398293	0.0660321
-210	0.91	0.00296875	666.949	-0.0943107	98.2333	2.26092	7.07558	4.82928	1.46	0.194199	0.00384141	0.0639098
-209	0.913125	0.00354167	669.209	-0.0908825	98.3516	2.18536	6.8391	5.78077	1.42	0.195461	0.013701	0.228717
-208	0.916875	0.00328125	671.395	-0.0867841	98.4655	2.10965	6.67471	5.37321	1.02	0.196666	0.00360078	0.0603058
-207	0.919375	0.00166667	673.504	-0.0840612	98.5751	2.0338	6.43474	2.73782	0.85	0.197583	0.00346093	0.0581457
-206	0.920625	0.00166667	675.538	-0.0827025	98.6804	1.95783	6.19438	2.74609	1.08	0.198477	0.00332207	0.0559813
-205	0.923125	0.00328125	677.496	-0.0799906	98.7815	1.88175	5.95366	5.42203	1.2	0.199615	0.0131842	0.222815
-204	0.926875	0.00348958	679.378	-0.0759366	98.8784	1.80556	5.7747	5.78231	1.38	0.20077	0.00308032	0.0522025
-203	0.93	0.00317708	681.183	-0.0725707	98.9712	1.72927	5.53071	5.27848	1.5	0.201851	0.00294275	0.0500036
-202	0.93375	0.00505208	682.913	-0.0685465	99.0598	1.65289	5.28644	8.41496	1.44	0.203221	0.012806	0.218154
-201	0.94	0.00666667	684.566	-0.0618754	99.1442	1.57644	5.09613	11.1311	1.11	0.204844	0.0126988	0.216852
-200	0.94625	0.00505208	686.142	-0.0552485	99.2246	1.49991	4.90031	8.45475	0.95	0.20618	0.00258951	0.0443217
-199	0.95	0.00317708	687.642	-0.0512933	99.3009	1.42331	4.65007	5.32853	1.06	0.207177	0.00245223	0.0420638
-198	0.953125	0.0034375	689.065	-0.0480092	99.3731	1.34666	4.39963	5.77722	1.09	0.208195	0.0123157	0.211691
-197	0.956875	0.00348958	690.412	-0.0440825	99.4413	1.26995	4.19268	5.87622	1.12	0.209202	0.00220272	0.0379361
-196	0.96	0.00296875	691.682	-0.040822	99.5055	1.19318	3.93926	5.00837	1.09	0.210097	0.00206605	0.0356477
-195	0.963125	0.00369792	692.875	-0.0375721	99.5657	1.11638	3.68569	6.24925	1.02	0.21109	0.01193	0.206195
-194	0.9675	0.00484375	693.991	-0.0330399	99.622	1.03954	3.46774	8.19883	1.04	0.212257	0.00181316	0.0313888
-193	0.9725	0.00484375	695.031	-0.0278852	99.6743	0.962656	3.21128	8.21111	1.06	0.213399	0.0116768	0.202447
-192	0.976875	0.00369792	695.994	-0.0233966	99.7226	0.885745	2.98518	6.27738	1.06	0.214325	0.00155675	0.0270276
-191	0.98	0.00291667	696.879	-0.0202027	99.7671	0.808806	2.72587	4.95748	1.05	0.215094	0.0014199	0.024683
-190	0.983125	0.00369792	697.688	-0.017019	99.8076	0.731843	2.46649	6.29267	0.84	0.21597	0.0112835	0.196376
-189	0.9875	0.00484375	698.42	-0.0125788	99.8442	0.654859	2.22956	8.25115	0.62	0.217018	0.00115909	0.0201939
-188	0.9925	0.00484375	699.075	-0.00752827	99.877	0.577857	1.96739	8.25889	0.74	0.21804	0.011022	0.192206
-187	0.996875	0.00364583	699.653	-0.00312989	99.9059	0.500839	1.7224	6.22151	1.22	0.218835	0.00089408	0.0156043
-186	1	0.003125	700.154	0	99.9309	0.423808	1.45749	5.33654	1.33	0.219514	0.00075612	0.0132059
-185	1.00375	0.00505208	700.577	0.00374299	99.952	0.346767	1.19254	8.63262	0.97	0.220497	0.0106184	0.185566
-184	1.01	0.00666667	700.924	0.00995033	99.9693	0.269716	0.936836	11.3971	0.74	0.22173	0.0104856	0.183336
-183	1.01625	0.00505208	701.194	0.0161194	99.9827	0.192659	0.67581	8.64022	0.77	0.222662	0.000350209	0.00612561
-182	1.02	0.003125	701.387	0.0198026	99.9923	0.115597	0.405493	5.34593	0.94	0.223237	0.000210097	0.00367588
-181	1.02313	0.00359375	701.502	0.0228617	99.9981	0.0385327	0.135165	6.14884	1.16	0.223865	0.01007	0.176215
-180	1.0275	0.00494792	701.541	0.0271287	100	-0.0385327	-0.13649	8.46626	1.37	0.224698	-7.07214e-05	-0.00123762			295.41
-179	1.03313	0.0065625	701.502	0.0325882	99.9981	-0.115597	-0.409468	11.2283	1.37	0.22578	0.0097878	0.171277			298.229
-178	1.04062	0.0084375	701.387	0.0398215	99.9923	-0.192659	-0.689061	14.434	0.95	0.227155	0.0096428	0.168712			301.014
-177	1.04937	0.00817708	701.194	0.0481947	99.9827	-0.269716	-0.973938	13.9847	0.33	0.228456	0.00949492	0.166079			303.764
-176	1.05625	0.00520833	700.924	0.0547249	99.9693	-0.346767	-1.26409	8.90402	0.35	0.22922	-0.000655879	-0.0114678			303.614
-175	1.06	0.00307292	700.577	0.0582689	99.952	-0.423808	-1.54494	5.25077	0.63	0.22959	-0.000802093	-0.0140173			303.43
-174	1.06313	0.00359375	700.154	0.0612127	99.9309	-0.500839	-1.82574	6.13702	0.83	0.230021	0.00905143	0.158086			306.074
-173	1.0675	0.00494792	699.653	0.0653195	99.9059	-0.577857	-2.12637	8.44347	1.09	0.230653	-0.0011057	-0.0192976			305.821
-172	1.07313	0.00651042	699.075	0.070575	99.877	-0.654859	-2.40972	11.1007	1.35	0.231522	0.00874577	0.152513			308.39
-171	1.08062	0.00854167	698.42	0.0775396	99.8442	-0.731843	-2.71817	14.5504	1.34	0.232705	0.00858373	0.149547			310.919
-170	1.09	0.00984375	697.688	0.0861777	99.8076	-0.808806	-3.03184	16.7509	1.21	0.234077	0.00841844	0.146513			313.408
-169	1.1	0.0101042	696.879	0.0953102	99.7671	-0.885745	-3.35071	17.1741	1.19	0.23546	0.00824985	0.143413			315.855
-168	1.11	0.00984375	695.994	0.10436	99.7226	-0.962656	-3.67476	16.7102	1.19	0.236763	0.0080779	0.140245			318.26
-167	1.11938	0.00848958	695.031	0.11277	99.6743	-1.03954	-4.00399	14.3915	1.16	0.237802	0.00790254	0.137011			320.621
-166	1.12688	0.00661458	693.991	0.119448	99.622	-1.11638	-4.33836	11.1963	0.88	0.238488	-0.00227632	-0.0394068			320.105
-165	1.13312	0.00666667	692.875	0.124979	99.5657	-1.19318	-4.63683	11.2663	0.54	0.239151	0.00756284	0.130715			322.382
-164	1.14062	0.00833333	691.682	0.131576	99.5055	-1.26995	-4.97881	14.0586	0.24	0.240059	0.00737825	0.127305			324.613
-163	1.14937	0.00838542	690.412	0.139218	99.4413	-1.34666	-5.32586	14.1205	0.26	0.240938	0.00718997	0.123828			326.797
-162	1.15687	0.00651042	689.065	0.145722	99.3731	-1.42331	-5.67798	10.9417	0.65	0.241464	-0.00300205	-0.0516016			326.122
-161	1.1625	0.00505208	687.642	0.150573	99.3009	-1.49991	-5.98354	8.47323	1.08	0.241713	0.00682943	0.117147			328.216
-160	1.1675	0.00526042	686.142	0.154865	99.2246	-1.57644	-6.34305	8.8034	1.24	0.241959	-0.00336886	-0.0576609			327.462
-159	1.17375	0.00796875	684.566	0.160204	99.1442	-1.65289	-6.65068	13.3052	1.23	0.242625	0.00645915	0.1103			329.463
-158	1.18375	0.0119271	682.913	0.168687	99.0598	-1.72927	-7.01746	19.8662	1.16	0.24391	0.0162543	0.276897			334.199
-157	1.19687	0.0132292	681.183	0.179714	98.9712	-1.80556	-7.45122	21.9792	0.89	0.245363	0.00601219	0.10216			336.091
-156	1.20937	0.0115625	679.378	0.190104	98.8784	-1.88175	-7.83036	19.1593	0.74	0.246495	0.00579757	0.0982521			337.93
-155	1.22	0.0101563	677.496	0.198851	98.7815	-1.95783	-8.21429	16.7825	0.71	0.247352	0.00557868	0.0942806			339.715
-154	1.23	0.00994792	675.538	0.207014	98.6804	-2.0338	-8.60297	16.3907	0.79	0.248131	0.00535542	0.0902459			341.446
-153	1.24	0.01	673.504	0.215111	98.5751	-2.10965	-8.99635	16.4269	0.77	0.248874	0.00512771	0.0861485			343.121
-152	1.25	0.01	671.395	0.223144	98.4655	-2.18536	-9.39436	16.3755	0.91	0.249572	0.00489545	0.0819889			344.74
-151	1.26	0.01	669.209	0.231112	98.3516	-2.26092	-9.79695	16.3222	1.01	0.250225	0.00465857	0.0777677			346.303
-150	1.27	0.01	666.949	0.239017	98.2333	-2.33633	-10.204	16.267	0.72	0.250831	0.00441697	0.0734855			347.807
-149	1.28	0.01	664.612	0.24686	98.1107	-2.41156	-10.6156	16.2101	0.68	0.251391	0.00417056	0.0691428			349.252
-148	1.29	0.01	662.201	0.254642	97.9837	-2.48662	-11.0315	16.1512	0.72	0.251903	0.00391924	0.0647405			350.638
-147	1.3	0.00994792	659.714	0.262364	97.8523	-2.56148	-11.4517	16.0068	0.73	0.252358	0.00366292	0.0602792			351.963
-146	1.31	0.0101563	657.153	0.270027	97.7164	-2.63613	-11.8761	16.2786	0.57	0.252798	0.00340149	0.0557597			353.227
-145	1.32063	0.0115104	654.516	0.278105	97.5759	-2.71055	-12.3046	18.375	0.48	0.253405	0.00313486	0.0511827			354.429
-144	1.33313	0.0133854	651.806	0.287526	97.4309	-2.78474	-12.7371	21.2797	0.51	0.25426	0.0128629	0.209143			358.222
-143	1.34688	0.0133854	649.021	0.297787	97.2813	-2.85867	-13.2719	21.1888	0.43	0.255051	0.00253025	0.0409645			359.286
-142	1.35938	0.0115104	646.162	0.307025	97.1271	-2.93233	-13.7147	18.1405	0.35	0.255494	0.00224571	0.0361976			360.285
-141	1.37	0.0101562	643.23	0.314811	96.9682	-3.0057	-14.1612	15.9337	0.23	0.255671	0.00195552	0.0313771			361.219
-140	1.38	0.00994792	640.224	0.322083	96.8046	-3.07876	-14.6113	15.5339	0.14	0.255763	0.00165958	0.0265042			362.087
-139	1.39	0.01	637.146	0.329304	96.6361	-3.15149	-15.0649	15.5401	0.06	0.255811	0.00135778	0.02158			362.888
-138	1.4	0.01	633.994	0.336472	96.4629	-3.22389	-15.5218	15.4633	-0.07	0.255805	0.00104999	0.0166056			363.622
-137	1.41	0.01	630.77	0.34359	96.2848	-3.29591	-15.982	15.3846	-0.19	0.255745	0.000736108	0.0115824			364.287
-136	1.42	0.01	627.474	0.350657	96.1017	-3.36755	-16.4452	15.3043	-0.23	0.255631	0.000416008	0.00651152			364.884
-135	1.43	0.01	624.107	0.357674	95.9137	-3.43879	-16.9113	15.2221	-0.21	0.255462	8.9569e-05	0.00139444			365.411
-134	1.44	0.0100521	620.668	0.364643	95.7207	-3.5096	-17.3802	15.2171	-0.27	0.255246	-0.000243334	-0.00376744			365.868
-133	1.45	0.00984375	617.158	0.371564	95.5226	-3.57996	-17.8518	14.8174	-0.62	0.254943	-0.000582826	-0.00897264			366.254
-132	1.45938	0.00848958	613.579	0.378008	95.3193	-3.64984	-18.3258	12.7049	-1	0.25438	-0.000929038	-0.0142196			366.569
-131	1.46687	0.00661458	609.929	0.383134	95.1109	-3.71923	-18.8021	9.84006	-0.92	0.253484	-0.0112821	-0.171654			364.334
-130	1.47313	0.00661458	606.209	0.387386	94.8972	-3.7881	-19.1502	9.78006	-0.32	0.252547	-0.00156348	-0.0236429			364.52
-129	1.48063	0.00848958	602.421	0.392464	94.6782	-3.85642	-19.6282	12.4739	0.1	0.251832	-0.00192871	-0.0289836			364.634
-128	1.49	0.00984375	598.565	0.398776	94.4538	-3.92417	-20.108	14.371	-0.24	0.251258	-0.00230118	-0.0343595			364.675
-127	1.5	0.0100521	594.641	0.405465	94.224	-3.99132	-20.5894	14.579	-0.56	0.250657	-0.00268103	-0.0397686			364.642
-126	1.51	0.00994792	590.649	0.41211	93.9887	-4.05786	-21.0721	14.3311	-0.67	0.249983	-0.0030684	-0.0452091			364.535
-125	1.52	0.0101563	586.592	0.41871	93.7478	-4.12374	-21.5561	14.5307	-0.41	0.24928	-0.00346344	-0.050679			364.354
-124	1.53063	0.0114583	582.468	0.425676	93.5013	-4.18894	-22.041	16.2783	-0.02	0.248704	-0.0038663	-0.0561762			364.097
-123	1.54313	0.0134896	578.279	0.43381	93.2492	-4.25344	-22.5266	19.0262	-0.03	0.248354	0.00572286	0.0825534			366.113
-122	1.5575	0.0150521	574.025	0.443082	92.9912	-4.3172	-23.1613	21.0739	-0.17	0.248145	-0.00479092	-0.0686016			365.689
-121	1.57313	0.0164062	569.708	0.453064	92.7275	-4.38021	-23.6499	22.797	-0.36	0.24806	0.0047797	0.0679262			367.5
-120	1.59	0.016875	565.328	0.463734	92.4578	-4.44242	-24.2913	23.2681	-0.52	0.247958	0.00424273	0.0598316			369.198
-119	1.60625	0.0149479	560.886	0.473902	92.1822	-4.5038	-24.9368	20.449	-0.43	0.247509	-0.00630725	-0.0882467			368.509
-118	1.62	0.0133333	556.382	0.482426	91.9005	-4.56434	-25.4289	18.0937	-0.3	0.246775	-0.006767	-0.093919			367.742
-117	1.63375	0.0149479	551.818	0.490878	91.6127	-4.62399	-25.9203	20.1183	-0.25	0.246195	0.00276421	0.0380496			369.134
-116	1.65	0.016875	547.194	0.500775	91.3187	-4.68273	-26.5716	22.5217	-0.69	0.24579	0.00217818	0.0297316			370.411
-115	1.66687	0.0163542	542.511	0.510951	91.0184	-4.74053	-27.2257	21.6398	-0.88	0.245232	-0.00842186	-0.113973			369.373
-114	1.6825	0.0151562	537.77	0.520281	90.7118	-4.79735	-27.717	19.8795	-0.57	0.244448	0.00107646	0.0144404			370.436
-113	1.6975	0.0151042	532.973	0.529157	90.3987	-4.85316	-28.3732	19.6344	-0.56	0.243574	-0.00955006	-0.126968			369.222
-112	1.71312	0.0164583	528.12	0.538319	90.0791	-4.90793	-28.8622	21.1999	-0.52	0.242808	-7.40192e-05	-0.000975127			370.069
-111	1.73062	0.0185417	523.212	0.548483	89.7529	-4.96162	-29.5192	23.6615	-0.51	0.242222	-0.000728062	-0.00950234			370.798
-110	1.75	0.0198438	518.25	0.559616	89.42	-5.01422	-30.177	25.083	-0.51	0.241713	-0.00139749	-0.0180665			371.407
-109	1.77	0.0200521	513.236	0.57098	89.0803	-5.06567	-30.8351	25.1011	-0.5	0.241139	-0.00208263	-0.0266632			371.896
-108	1.79	0.02	508.17	0.582216	88.7338	-5.11596	-31.4931	24.7888	-0.5	0.240469	-0.00278377	-0.035288			372.266
-107	1.81	0.02	503.054	0.593327	88.3802	-5.16504	-32.1505	24.5392	-0.49	0.239708	-0.00350126	-0.0439363			372.515
-106	1.83	0.0199479	497.889	0.604316	88.0197	-5.21289	-32.8069	24.224	-0.49	0.238849	-0.00423542	-0.0526033			372.643
-105	1.85	0.0201562	492.676	0.615186	87.6519	-5.25947	-33.4618	24.2208	-0.48	0.237925	-0.00498659	-0.0612843			372.651
-104	1.87062	0.0214583	487.417	0.626273	87.277	-5.30475	-34.1147	25.5101	-0.48	0.237065	-0.00575512	-0.0699744			372.537
-103	1.89312	0.0234896	482.112	0.638229	86.8946	-5.34869	-34.7652	27.621	-0.48	0.23635	0.00345864	0.0415947			374.252
-102	1.9175	0.0250521	476.764	0.651022	86.5048	-5.39127	-35.5981	29.1315	-0.49	0.235704	-0.00748886	-0.0890641			373.874
-101	1.94312	0.0263542	471.372	0.664298	86.1075	-5.43244	-36.2437	30.2991	-0.49	0.235109	0.00168558	0.0198198			375.28
-100	1.97	0.0270312	465.94	0.678034	85.7025	-5.47218	-37.0734	30.7194	-0.49	0.234474	0.000692376	0.00804741			376.521
-99	1.99687	0.0264583	460.468	0.691583	85.2898	-5.51046	-37.9012	29.7151	-0.5	0.233655	-0.0103258	-0.118606			375.735
-98	2.02313	0.0266146	454.957	0.704643	84.8691	-5.54724	-38.5357	29.5329	-0.5	0.232755	-0.001215	-0.013789			376.666
-97	2.05063	0.0286458	449.41	0.718145	84.4405	-5.58249	-39.3566	31.3993	-0.51	0.231959	-0.00228183	-0.0255805			377.431
-96	2.08062	0.0313542	443.827	0.732668	84.0038	-5.61618	-40.1735	33.9411	-0.53	0.231336	-0.00337522	-0.037368			378.029
-95	2.11313	0.0333854	438.211	0.748168	83.5589	-5.64828	-40.9859	35.6826	-0.54	0.230806	0.00550426	0.0601682			380.231
-94	2.14687	0.0335417	432.563	0.764013	83.1056	-5.67875	-41.9882	35.3875	-0.55	0.230146	-0.00581053	-0.0626973			380.475
-93	2.18	0.0329688	426.884	0.779325	82.6439	-5.70757	-42.7901	34.3264	-0.56	0.229299	-0.00699018	-0.0744359			380.554
-92	2.21312	0.0336458	421.177	0.794406	82.1736	-5.73471	-43.5852	34.563	-0.58	0.228397	0.00180121	0.018924			382.166
-91	2.2475	0.0349479	415.442	0.809818	81.6946	-5.76013	-44.5708	35.4118	-0.6	0.227481	-0.00961304	-0.099622			381.892
-90	2.28313	0.0365104	409.682	0.825545	81.2068	-5.78381	-45.3507	36.4821	-0.62	0.226594	-0.000884712	-0.00904134			383.106
-89	2.32062	0.0385417	403.898	0.841837	80.7101	-5.80571	-46.3211	37.9681	-0.64	0.225759	-0.00236994	-0.0238778			384.11
-88	2.36	0.0397917	398.092	0.858662	80.2042	-5.82582	-47.2829	38.636	-0.66	0.224894	-0.00389349	-0.038664			384.904
-87	2.4	0.0402083	392.266	0.875469	79.6891	-5.84409	-48.2351	38.4692	-0.65	0.223918	-0.00545619	-0.0533894			385.489
-86	2.44062	0.0414583	386.422	0.892254	79.1647	-5.86051	-49.1768	39.0742	-0.6	0.222907	-0.00705892	-0.0680432			385.866
-85	2.48312	0.0434896	380.562	0.909518	78.6308	-5.87505	-50.107	40.367	-0.58	0.221933	0.00129746	0.0123169			387.569
-84	2.5275	0.045	374.687	0.927231	78.0872	-5.88768	-51.2271	41.1242	-0.7	0.220923	-0.0105879	-0.0989609			387.51
-83	2.57313	0.0465104	368.799	0.945121	77.5338	-5.89837	-52.1315	41.8366	-0.88	0.219894	-0.00231971	-0.0213406			388.731
-82	2.62062	0.0484896	362.901	0.963413	76.9705	-5.90711	-53.2245	42.9193	-0.88	0.218863	-0.00430247	-0.0389484			389.701
-81	2.67	0.0499479	356.994	0.982078	76.3971	-5.91387	-54.3023	43.4905	-0.67	0.217782	-0.00633741	-0.056436			390.422
-80	2.72063	0.0516667	351.08	1.00086	75.8135	-5.91862	-55.3637	44.2418	-0.6	0.21667	-0.00842567	-0.0737895			390.896
-79	2.77375	0.055	345.161	1.0202	75.2195	-5.92135	-56.4074	46.3021	-0.74	0.215659	-0.000568459	-0.00489446			392.512
-78	2.83063	0.0583854	339.24	1.0405	74.6149	-5.92204	-57.6359	48.3089	-0.77	0.214727	-0.00298955	-0.0252986			393.836
-77	2.89	0.0598437	333.318	1.06126	73.9996	-5.92066	-58.8441	48.6512	-0.73	0.213707	-0.00547556	-0.0455272			394.872
-76	2.95	0.0601563	327.397	1.08181	73.3734	-5.91719	-60.0306	48.0365	-0.7	0.212508	-0.00802794	-0.0655637			395.622
-75	3.01062	0.0615625	321.48	1.10215	72.7362	-5.91162	-61.1939	48.271	-0.67	0.211216	-0.0106482	-0.0853912			396.088
-74	3.07375	0.0651563	315.568	1.1229	72.0878	-5.90393	-62.3326	50.1494	-0.64	0.209997	-0.00333774	-0.0262742			397.54
-73	3.14125	0.0697917	309.664	1.14462	71.4279	-5.89411	-63.6477	52.7122	-0.6	0.208904	-0.0063413	-0.0489839			398.667
-72	3.21313	0.0734896	303.77	1.16724	70.7565	-5.88213	-64.9344	54.4487	-0.57	0.207855	0.000574116	0.0043504			400.69
-71	3.28812	0.0766667	297.888	1.19032	70.0733	-5.86799	-66.3927	55.7027	-0.44	0.206786	-0.0128451	-0.0954496			401.154
-70	3.36688	0.0814583	292.02	1.21399	69.3782	-5.85167	-67.6168	58.0182	-0.29	0.205826	0.00389851	0.0283985			403.646
-69	3.45125	0.0870313	286.168	1.23874	68.671	-5.83317	-69.2084	60.7454	-0.21	0.20498	3.40905e-05	0.000243355			405.733
-68	3.54063	0.0913542	280.335	1.2643	67.9515	-5.81246	-70.7617	62.4629	-0.32	0.20415	-0.00393698	-0.0275312			407.422
-67	3.63375	0.0951042	274.523	1.29027	67.2195	-5.78954	-72.2747	63.6787	-0.56	0.20329	0.00198304	0.0135799			409.817
-66	3.73063	0.0983333	268.733	1.31658	66.4747	-5.76441	-73.9433	64.4523	-0.71	0.202341	-0.00248288	-0.0166441			411.778
-65	3.83	0.0999479	262.969	1.34286	65.7172	-5.73705	-75.5654	64.1053	-0.83	0.201195	-0.00707188	-0.0463899			413.311
-64	3.93063	0.101771	257.232	1.3688	64.9465	-5.70747	-77.1385	63.8505	-0.59	0.199867	-0.0117865	-0.0756298			414.424
-63	4.03438	0.106562	251.524	1.39485	64.1625	-5.67565	-78.6603	65.3733	-0.45	0.198538	-0.00662912	-0.041593			416.129
-62	4.14438	0.113437	245.849	1.42175	63.3651	-5.64159	-80.3225	68.0206	-0.48	0.197308	-0.00189673	-0.0116321			418.365
-61	4.26125	0.12	240.207	1.44956	62.5541	-5.6053	-82.119	70.3045	-0.2	0.196126	-0.00760702	-0.0455811			420.112
-60	4.38438	0.12651	234.602	1.47805	61.7291	-5.56677	-83.8518	72.3892	-0.22	0.19498	-0.00347341	-0.0203269			422.317
-59	4.51437	0.133437	229.035	1.50727	60.8901	-5.526	-85.7082	74.5411	-0.39	0.193863	0.000191374	0.00109338			424.92
-58	4.65125	0.140104	223.509	1.53714	60.0368	-5.48299	-87.681	76.3769	-0.28	0.192733	-0.00663129	-0.0369724			426.976
-57	4.795	0.148125	218.026	1.56757	59.169	-5.43775	-89.5757	78.7686	-0.04	0.191652	-0.00363961	-0.0197947			429.364
-56	4.94813	0.158438	212.588	1.59901	58.2866	-5.39029	-91.5744	82.1511	0.13	0.19071	0.00883741	0.046865			432.879
-55	5.11188	0.16849	207.198	1.63157	57.3893	-5.3406	-93.8526	85.1481	0.09	0.189839	0.000448761	0.00231945			435.751
-54	5.285	0.178021	201.857	1.66487	56.4769	-5.2887	-96.0325	87.6459	0.09	0.189001	0.00183301	0.00922984			438.8
-53	5.46812	0.18849	196.569	1.69894	55.5493	-5.2346	-98.2905	90.3687	0.21	0.188208	0.0126445	0.062001			442.76
-52	5.66188	0.198438	191.334	1.73376	54.6063	-5.17831	-100.795	92.6045	0.25	0.187389	0.00251471	0.0120023			445.999
-51	5.865	0.208177	186.156	1.769	53.6477	-5.11983	-103.178	94.5204	0.19	0.186524	0.00211644	0.00982803			449.276
-50	6.07875	0.22	181.036	1.8048	52.6733	-5.05919	-105.61	97.1413	0.13	0.185677	0.0110874	0.0500701			453.269
-49	6.305	0.231823	175.977	1.84134	51.6831	-4.99639	-108.251	99.5011	0.01	0.184802	0.00904231	0.0396935			457.176
-48	6.54188	0.241563	170.98	1.87822	50.6767	-4.93145	-110.914	100.738	-0.23	0.183784	-0.0036823	-0.0157054			460.284
-47	6.78812	0.251458	166.049	1.91517	49.6542	-4.8644	-113.421	101.84	-0.41	0.182626	0.00327481	0.0135646			463.933
-46	7.045	0.262083	161.185	1.95232	48.6154	-4.79524	-116.096	103.034	-0.35	0.18132	-0.000853869	-0.0034332			467.395
-45	7.3125	0.273073	156.389	1.98959	47.5602	-4.72401	-118.758	104.16	-0.29	0.17986	-0.0157106	-0.0612893			470.019
-44	7.59187	0.286615	151.665	2.02708	46.4886	-4.65071	-121.234	106.023	-0.41	0.178339	-0.000911583	-0.00344879			473.638
-43	7.88625	0.301927	147.015	2.06512	45.4005	-4.57538	-123.991	108.263	-0.57	0.176766	-0.00765863	-0.0280864			476.95
-42	8.19562	0.316354	142.439	2.1036	44.2958	-4.49804	-126.69	109.905	-0.56	0.175088	-0.0151783	-0.0539309			479.936
-41	8.51938	0.331875	137.941	2.14234	43.1747	-4.41872	-129.319	111.657	-0.39	0.173321	-0.0134757	-0.0463691			483.122
-40	8.86063	0.351667	133.522	2.18162	42.0372	-4.33743	-132.011	114.525	-0.22	0.171573	-0.0129731	-0.0432099			486.442
-39	9.22375	0.374948	129.185	2.22178	40.8834	-4.25422	-134.746	118.141	-0.19	0.169912	-0.00368505	-0.0118752			490.343
-38	9.61063	0.398333	124.931	2.26287	39.7135	-4.1691	-137.641	121.376	-0.3	0.168286	-0.00605317	-0.0188641			494.223
-37	10.02	0.420052	120.762	2.30458	38.5277	-4.08212	-140.525	123.722	-0.4	0.166605	-0.00965678	-0.0290901			498.029
-36	10.4506	0.44151	116.68	2.34666	37.3262	-3.9933	-143.373	125.647	-0.56	0.164833	-0.0144878	-0.0421678			501.717
-35	10.9031	0.463437	112.686	2.38905	36.1096	-3.90268	-146.159	127.373	-0.66	0.162954	-0.0105276	-0.0295926			505.689
-34	11.3775	0.485104	108.784	2.43164	34.8781	-3.81029	-148.989	128.711	-0.74	0.160926	-0.0282009	-0.0765263			509.006
-33	11.8738	0.508073	104.973	2.47433	33.6324	-3.71617	-151.571	130.083	-0.82	0.158778	-0.0265558	-0.0695382			512.514
-32	12.3944	0.533646	101.257	2.51724	32.3731	-3.62036	-154.137	131.794	-0.99	0.156543	-0.0264459	-0.0667988			516.145
-31	12.9413	0.55974	97.6368	2.56042	31.1011	-3.52289	-156.651	133.296	-1.15	0.154208	-0.0378023	-0.0920695			519.454
-30	13.5138	0.585104	94.1139	2.60371	29.8171	-3.4238	-158.956	134.308	-1.17	0.151743	-0.0400568	-0.0940405			522.804
-29	14.1119	0.611667	90.6901	2.64702	28.5224	-3.32315	-161.14	135.298	-1.19	0.149159	-0.0535536	-0.121152			525.793
-28	14.7381	0.641667	87.3669	2.69044	27.2181	-3.22096	-163.053	136.733	-1.19	0.146527	-0.0476568	-0.103862			529.114
-27	15.3963	0.675052	84.146	2.73412	25.9057	-3.11728	-164.88	138.544	-1.2	0.143893	-0.053133	-0.111527			532.371
-26	16.0888	0.709948	81.0287	2.77812	24.5868	-3.01215	-166.467	140.308	-1.23	0.141277	-0.0492686	-0.0995849			535.865
-25	16.8163	0.745052	78.0166	2.82235	23.2633	-2.90563	-167.875	141.772	-1.29	0.138667	-0.0562657	-0.1095			539.246
-24	17.5787	0.779896	75.1109	2.86669	21.9372	-2.79775	-168.954	142.875	-1.39	0.136059	-0.0533005	-0.0998661			542.812
-23	18.3756	0.81349	72.3132	2.91103	20.6109	-2.68857	-169.758	143.478	-1.55	0.133431	-0.0604575	-0.109056			546.257
-22	19.205	0.844844	69.6246	2.95517	19.2872	-2.57813	-170.144	143.468	-1.75	0.130764	-0.0667816	-0.115986			549.604
-21	20.0644	0.873385	67.0465	2.99895	17.9689	-2.46649	-170.07	142.823	-1.98	0.128039	-0.0717328	-0.119971			552.884
-20	20.9506	0.898333	64.58	3.04217	16.6594	-2.35368	-169.496	141.498	-2.16	0.125239	-0.0846956	-0.13644			555.885
-19	21.86	0.919896	62.2263	3.08466	15.3622	-2.23977	-168.302	139.614	-2.24	0.12237	-0.0945075	-0.146698			558.685
-18	22.79	0.940156	59.9865	3.12632	14.0815	-2.1248	-166.459	137.553	-2.19	0.11948	-0.100419	-0.150263	-0.150263	-0.256596	561.369
-17	23.7406	0.961667	57.8617	3.16719	12.8215	-2.00884	-163.937	135.716	-2.1	0.116657	-0.101611	-0.146662	-0.296925	-0.507043	564.03
-16	24.7138	0.985052	55.8529	3.20736	11.5869	-1.89192	-160.707	134.19	-2.06	0.114006	-0.0872061	-0.1215	-0.418425	-0.714523	566.986
-15	25.71	1.00661	53.961	3.24688	10.383	-1.7741	-156.8	132.483	-2.16	0.111574	-0.0766967	-0.103238	-0.521664	-0.890817	570.108
-14	26.7244	1.01995	52.1869	3.28558	9.21497	-1.65545	-152.12	129.824	-2.32	0.109344	-0.0686528	-0.0893725	-0.611036	-1.04343	573.303
-13	27.7462	1.02151	50.5314	3.3231	8.08872	-1.536	-146.585	125.898	-2.37	0.107276	-0.0716805	-0.0903539	-0.70139	-1.19773	576.308
-12	28.7644	1.01328	48.9954	3.35914	7.01023	-1.41583	-140.084	121.088	-2.18	0.105376	-0.0640936	-0.0783348	-0.779725	-1.33149	579.302
-11	29.7719	1.00156	47.5796	3.39356	5.98574	-1.29499	-132.625	116.229	-1.76	0.103737	-0.0551298	-0.0654322	-0.845157	-1.44323	582.269
-10	30.77	0.996042	46.2846	3.42654	5.02163	-1.17353	-124.181	112.442	-0.83	0.102563	-0.013804	-0.0159377	-0.861095	-1.47045	585.765
-9	31.7725	1.0124	45.1111	3.4586	4.12436	-1.05151	-114.849	111.391	1.43	0.102217	0.0597255	0.067209	-0.793886	-1.35568	590.305
-8	32.8169	1.08875	44.0596	3.49094	3.30034	-0.928986	-104.694	117	6.72	0.103447	0.205349	0.225692	-0.568194	-0.970274	597.079
-7	33.9981	1.30766	43.1306	3.52631	2.55579	-0.806021	-93.8574	137.561	15.81	0.107818	0.53206	0.572441	0.00424701	0.0072524	609.108
-6	35.51	1.77302	42.3246	3.56981	1.89669	-0.682671	-82.6398	183.03	27.67	0.117857	1.2472	1.31678	1.32102	2.25584	632.823
-5	37.6256	2.51151	41.6419	3.62769	1.32857	-0.558995	-71.4555	255.083	36.68	0.13622	2.26674	2.35459	3.67561	6.27665	673.038
-4	40.5606	3.35844	41.0829	3.7028	0.856386	-0.435051	-59.9508	336.523	38.19	0.163877	3.4432	3.52864	7.20426	12.3023	732.054
-3	44.265	3.96609	40.6478	3.79019	0.484431	-0.3109	-47.0979	393.203	31.16	0.198487	3.99519	4.05097	11.2552	19.22	799.347
-2	48.3238	4.02125	40.3369	3.87792	0.216175	-0.186599	-31.1042	395.622	23.11	0.234939	3.85826	3.8822	15.1374	25.8494	863.609
-1	52.1375	3.52099	40.1503	3.95388	0.0541759	-0.0622097	-11.2554	344.802	18.46	0.268294	2.93793	2.94249	18.0799	30.8741	912.096
0	55.2856	2.7776	40.0881	4.01251	0	0.0622097	11.9058	271.583	16.51	0.296642	2.46776	2.46776	20.5477	35.0882	952.251
1	57.7081	2.11031	40.1503	4.0554	0.0541759	0.186599	37.2262	206.658	15.72	0.321031	2.04525	2.04842	22.5961	38.5862	984.878
2	59.5575	1.61932	40.3369	4.08694	0.216175	0.3109	63.8521	159.313	15.67	0.343347	2.03042	2.04302	24.6391	42.0749	1016.73
3	60.9887	1.25792	40.6478	4.11069	0.484431	0.435051	91.5346	124.711	16.37	0.364972	1.81876	1.84416	26.4833	45.2241	1044.58
4	62.0987	0.970312	41.0829	4.12873	0.856386	0.558995	119.554	97.2274	16.72	0.38665	1.94178	1.98996	28.4733	48.6223	1074.11
5	62.9431	0.721875	41.6419	4.14223	1.32857	0.682671	148.118	73.3176	17.68	0.408794	1.81943	1.88995	30.3632	51.8496	1101.24
6	63.5487	0.490625	42.3246	4.15181	1.89669	0.806021	176.405	50.6475	17.95	0.431499	1.89314	1.99875	32.362	55.2628	1129.44
7	63.9262	0.263854	43.1306	4.15773	2.55579	0.928986	204.627	27.7565	18.36	0.454737	1.82363	1.96203	34.324	58.6132	1156.29
8	64.0763	0.0350521	44.0596	4.16007	3.30034	1.05151	232.121	3.76678	18.68	0.478326	1.7848	1.96162	36.2856	61.963	1182.41
9	63.9969	-0.192552	45.1111	4.15883	4.12436	1.17353	258.735	-21.1859	18.96	0.502081	1.71538	1.93031	38.2159	65.2593	1207.3
10	63.6931	-0.413438	46.2846	4.15408	5.02163	1.29499	284.133	-46.6727	18.97	0.525827	1.64315	1.89713	40.113	68.4989	1230.97
11	63.1719	-0.628646	47.5796	4.14586	5.98574	1.41583	308.116	-72.9529	18.57	0.549343	1.53746	1.82477	41.9378	71.615	1252.77
12	62.4375	-0.839948	48.9954	4.13417	7.01023	1.536	330.359	-100.375	18.19	0.572342	1.42719	1.7443	43.6821	74.5936	1272.63
13	61.4956	-1.04151	50.5314	4.11897	8.08872	1.65545	350.696	-128.363	18.15	0.594575	1.27279	1.60437	45.2865	77.3333	1289.57
14	60.3625	-1.21839	52.1869	4.10037	9.21497	1.7741	368.755	-155.082	18.03	0.615942	1.1636	1.51478	46.8013	79.92	1304.51
15	59.07	-1.35984	53.961	4.07872	10.383	1.89192	384.72	-178.972	17.83	0.636517	1.06296	1.43081	48.2321	82.3633	1317.59
16	57.6531	-1.46984	55.8529	4.05444	11.5869	2.00884	398.617	-200.232	17.66	0.656356	0.973063	1.35572	49.5878	84.6784	1329.02
17	56.1388	-1.55526	57.8617	4.02783	12.8215	2.1248	410.522	-219.488	17.6	0.675459	0.866353	1.25046	50.8382	86.8138	1338.34
18	54.5506	-1.61646	59.9865	3.99913	14.0815	2.23977	420.332	-236.502	17.45	0.693842	0.804091	1.20321	52.0415	88.8684	1346.59
19	52.9131	-1.655	62.2263	3.96865	15.3622	2.35368	428.435	-251.182	17.09	0.711568	0.720272	1.11803	53.1595	90.7776	1353.17
20	51.2456	-1.67854	64.58	3.93663	16.6594	2.46649	434.718	-264.391	16.53	0.7286	0.665775	1.07253	54.232	92.6091	1358.8
21	49.5588	-1.69479	67.0465	3.90316	17.9689	2.57813	439.501	-277.146	15.93	0.744836	0.573694	0.959489	55.1915	94.2476	1362.37
22	47.8581	-1.70536	69.6246	3.86824	19.2872	2.68857	442.517	-289.598	15.29	0.760128	0.503833	0.875051	56.0666	95.7419	1364.42
23	46.1506	-1.70797	72.3132	3.83191	20.6109	2.79775	444.034	-301.241	14.6	0.774407	0.428661	0.773243	56.8398	97.0623	1364.7
24	44.445	-1.70193	75.1109	3.79425	21.9372	2.90563	444.068	-311.789	13.81	0.787635	0.359168	0.672953	57.5128	98.2115	1363.27
25	42.7494	-1.68812	78.0166	3.75535	23.2633	3.01215	442.738	-321.224	13.01	0.799786	0.296699	0.577415	58.0902	99.1975	1360.25
26	41.0713	-1.66677	81.0287	3.71531	24.5868	3.11728	440.179	-329.406	12.22	0.810864	0.232501	0.469945	58.5601	100	1355.47
27	39.4181	-1.63844	84.146	3.67423	25.9057	3.22096	436.432	-336.263	11.44	0.820881	0.187253	0.393049			1349.49
28	37.7963	-1.60474	87.3669	3.63221	27.2181	3.32315	431.764	-341.954	10.8	0.829862	0.13246	0.288679			1341.86
29	36.2106	-1.56526	90.6901	3.58935	28.5224	3.4238	426.121	-346.228	10.15	0.837851	0.0881587	0.199439			1332.88
30	34.6681	-1.51818	94.1139	3.54582	29.8171	3.52289	419.674	-348.492	9.55	0.844969	0.0652207	0.153117			1323.29
31	33.1763	-1.465	97.6368	3.50183	31.1011	3.62036	412.734	-348.873	9.08	0.851355	0.0348784	0.0849482			1312.75
32	31.7394	-1.40839	101.257	3.45756	32.3731	3.71617	405.254	-347.827	8.89	0.857098	0.0169458	0.0428027			1301.7
33	30.3606	-1.34818	104.973	3.41315	33.6324	3.81029	397.435	-345.177	8.54	0.862324	0.00206998	0.00542037			1290.24
34	29.0438	-1.28526	108.784	3.3688	34.8781	3.90268	389.355	-341.013	7.93	0.867158	0.00039938	0.00108376			1278.94
35	27.7894	-1.22469	112.686	3.32465	36.1096	3.9933	381.23	-336.599	7.33	0.871621	-0.00753449	-0.0211792			1267.49
36	26.5925	-1.17031	116.68	3.28063	37.3262	4.08212	373.003	-333.053	6.66	0.875616	-0.0320991	-0.0934269			1255.06
37	25.4469	-1.12177	120.762	3.23659	38.5277	4.1691	364.463	-330.407	5.93	0.879022	-0.0340879	-0.102687			1242.71
38	24.3475	-1.07792	124.931	3.19243	39.7135	4.25422	355.956	-328.451	5.33	0.881772	-0.0626373	-0.195203			1229.05
39	23.2906	-1.03547	129.185	3.14805	40.8834	4.33743	347.108	-326.261	5.01	0.883857	-0.0789711	-0.254486			1214.63
40	22.2775	-0.989531	133.522	3.10358	42.0372	4.41872	338.113	-322.255	4.9	0.885442	-0.0726693	-0.242041			1200.69
41	21.3125	-0.940208	137.941	3.05929	43.1747	4.49804	329.332	-316.325	4.62	0.886743	-0.0829563	-0.285448			1186.26
42	20.3969	-0.891719	142.439	3.01538	44.2958	4.57538	320.519	-309.794	4.14	0.887816	-0.0706641	-0.25108			1172.67
43	19.5281	-0.846458	147.015	2.97186	45.4005	4.65071	312.041	-303.516	3.82	0.888668	-0.0850627	-0.311949			1158.3
44	18.7031	-0.803698	151.665	2.92869	46.4886	4.72401	303.475	-297.3	3.62	0.889286	-0.0773568	-0.292664			1144.51
45	17.92	-0.762865	156.389	2.88592	47.5602	4.79524	295.188	-290.985	3.23	0.889706	-0.0768375	-0.299754			1130.84
46	17.1763	-0.725313	161.185	2.84353	48.6154	4.8644	287.066	-285.144	2.48	0.889898	-0.0839411	-0.337507			1116.76
47	16.4675	-0.693542	166.049	2.80139	49.6542	4.93145	278.982	-280.883	1.46	0.889708	-0.0790859	-0.327581			1103.1
48	15.7869	-0.669635	170.98	2.75918	50.6767	4.99639	271.143	-279.255	1.03	0.888897	-0.101964	-0.434886			1087.84
49	15.1275	-0.648542	175.977	2.71651	51.6831	5.05919	263.068	-278.362	1.35	0.887367	-0.123683	-0.542939			1071.01
50	14.4919	-0.619844	181.036	2.67359	52.6733	5.11983	254.776	-273.693	1.45	0.885476	-0.104263	-0.470846			1055.63
51	13.89	-0.583229	186.156	2.63117	53.6477	5.17831	247.001	-264.809	1.2	0.883695	-0.0923725	-0.428947			1041.19
52	13.325	-0.548542	191.334	2.58964	54.6063	5.2346	239.606	-255.987	0.94	0.882057	-0.0884301	-0.422062			1027.08
53	12.7913	-0.52	196.569	2.54876	55.5493	5.2887	232.442	-249.307	0.94	0.88037	-0.0928317	-0.455192			1012.63
54	12.2844	-0.493229	201.857	2.50833	56.4769	5.3406	225.356	-242.834	0.97	0.878623	-0.0859525	-0.4328			998.755
55	11.805	-0.465052	207.198	2.46852	57.3893	5.39029	218.555	-235.019	0.94	0.876976	-0.0775149	-0.400641			985.626
56	11.3537	-0.438333	212.588	2.42955	58.2866	5.43775	212.064	-227.279	0.61	0.875455	-0.0675728	-0.35834			973.398
57	10.9269	-0.416615	218.026	2.39123	59.169	5.48299	205.909	-221.543	0.32	0.873891	-0.0761795	-0.414315			960.412
58	10.5194	-0.398542	223.509	2.35322	60.0368	5.526	199.732	-217.263	0.16	0.872138	-0.0739894	-0.412524			947.637
59	10.1294	-0.381406	229.035	2.31544	60.8901	5.56677	193.74	-213.062	-0.17	0.870206	-0.0707292	-0.404096			935.181
60	9.75625	-0.365104	234.602	2.27791	61.7291	5.6053	187.948	-208.912	-0.45	0.86811	-0.0764358	-0.447314			922.17
61	9.39875	-0.350104	240.207	2.24058	62.5541	5.64159	182.181	-205.116	-0.76	0.865816	-0.0714317	-0.428017			909.654
62	9.05562	-0.336406	245.849	2.20339	63.3651	5.67565	176.644	-201.72	-1.07	0.863309	-0.0754574	-0.462758			896.718
63	8.72563	-0.323646	251.524	2.16626	64.1625	5.70747	171.157	-198.548	-1.31	0.86057	-0.078825	-0.49457			883.413
64	8.40813	-0.31151	257.232	2.1292	64.9465	5.73705	165.731	-195.44	-1.39	0.857599	-0.0715551	-0.459145			870.861
65	8.1025	-0.299896	262.969	2.09217	65.7172	5.76441	160.574	-192.349	-1.35	0.854421	-0.0834012	-0.547092			856.99
66	7.80875	-0.286875	268.733	2.05524	66.4747	5.78954	155.301	-188.031	-1.31	0.851148	-0.0749225	-0.502248			844.026
67	7.52937	-0.271458	274.523	2.01881	67.2195	5.81246	150.319	-181.76	-1.35	0.848004	-0.0656086	-0.449287			832.097
68	7.26562	-0.256823	280.335	1.98315	67.9515	5.83317	145.638	-175.601	-1.35	0.845008	-0.0654919	-0.457983			820.161
69	7.015	-0.244896	286.168	1.94805	68.671	5.85167	141.07	-170.93	-1.26	0.842022	-0.0648538	-0.462958			808.279
70	6.77562	-0.23349	292.02	1.91333	69.3782	5.86799	136.62	-166.302	-1.23	0.839053	-0.0637127	-0.464113			796.509
71	6.54812	-0.22151	297.888	1.87918	70.0733	5.88213	132.296	-160.94	-1.2	0.836189	-0.0520863	-0.387045			786.156
72	6.3325	-0.209948	303.77	1.8457	70.7565	5.89411	128.309	-155.551	-1.2	0.833465	-0.0597546	-0.452794			774.823
73	6.12812	-0.198594	309.664	1.81289	71.4279	5.90393	124.259	-149.994	-1.22	0.830891	-0.0472133	-0.364703			765.081
74	5.935	-0.188073	315.568	1.78087	72.0878	5.91162	120.558	-144.756	-1.27	0.828472	-0.044008	-0.346425			755.755
75	5.75125	-0.180104	321.48	1.74942	72.7362	5.91719	117.009	-141.219	-1.32	0.826051	-0.050392	-0.40411			745.572
76	5.57437	-0.173438	327.397	1.71818	73.3734	5.92066	113.412	-138.495	-1.38	0.823542	-0.0466023	-0.380598			735.888
77	5.40437	-0.16651	333.318	1.68721	73.9996	5.92204	109.977	-135.368	-1.44	0.821003	-0.0424249	-0.352747			726.771
78	5.24125	-0.16	339.24	1.65656	74.6149	5.92135	106.706	-132.386	-1.51	0.818435	-0.0478746	-0.405131			716.878
79	5.08437	-0.153437	345.161	1.62617	75.2195	5.91862	103.4	-129.172	-1.57	0.815858	-0.043176	-0.371748			707.64
80	4.93438	-0.146667	351.08	1.59623	75.8135	5.91387	100.266	-125.59	-1.63	0.813326	-0.0381258	-0.333894			699.126
81	4.79063	-0.141458	356.994	1.56666	76.3971	5.90711	97.3074	-123.17	-1.69	0.810739	-0.0427377	-0.380589			689.923
82	4.65125	-0.136979	362.901	1.53714	76.9705	5.89837	94.3236	-121.244	-1.74	0.808047	-0.0472246	-0.427505			680.027
83	4.51687	-0.13151	368.799	1.50782	77.5338	5.88768	91.3178	-118.295	-1.8	0.80535	-0.0315893	-0.290613			672.5
84	4.38812	-0.12651	374.687	1.4789	78.0872	5.87505	88.6974	-115.614	-1.87	0.802658	-0.0454491	-0.424793			662.818
85	4.26375	-0.121979	380.562	1.45015	78.6308	5.86051	85.8579	-113.221	-1.93	0.799922	-0.0393944	-0.373976			654.067
86	4.14438	-0.116406	386.422	1.42175	79.1647	5.84409	83.2056	-109.712	-1.99	0.797271	-0.0330456	-0.318537			646.317
87	4.03062	-0.111823	392.266	1.39392	79.6891	5.82582	80.7415	-106.986	-2.04	0.794646	-0.0364149	-0.356323			638.013
88	3.92	-0.11	398.092	1.36609	80.2042	5.80571	78.2667	-106.805	-2.09	0.791793	-0.0396934	-0.394173			629.153
89	3.81062	-0.108177	403.898	1.33779	80.7101	5.78381	75.7834	-106.567	-2.13	0.788714	-0.042883	-0.432057			619.738
90	3.70437	-0.103542	409.682	1.30951	81.2068	5.76013	73.2941	-103.461	-2.18	0.785697	-0.0359856	-0.367756			611.466
91	3.60375	-0.0981771	415.442	1.28197	81.6946	5.73471	70.9985	-99.4802	-2.22	0.782849	-0.028833	-0.298802			604.409
92	3.5075	-0.0949479	421.177	1.2549	82.1736	5.70757	68.896	-97.5362	-2.27	0.779985	-0.0414361	-0.435339			595.147
93	3.41375	-0.0919792	426.884	1.22781	82.6439	5.67875	66.5952	-95.767	-2.3	0.777068	-0.0341334	-0.363474			587.147
94	3.32375	-0.0879687	432.563	1.20109	83.1056	5.64828	64.4896	-92.8098	-2.32	0.774236	-0.0265954	-0.286973			580.481
95	3.2375	-0.0851563	438.211	1.1748	83.5589	5.61618	62.578	-91.0157	-2.36	0.771392	-0.0388327	-0.424488			571.59
96	3.15313	-0.0834896	443.827	1.14839	84.0038	5.58249	60.4747	-90.378	-2.42	0.768402	-0.0311652	-0.345039			564.08
97	3.07063	-0.0813021	449.41	1.12188	84.4405	5.54724	58.5667	-89.117	-2.54	0.765347	-0.0332813	-0.373102			556.162
98	2.99063	-0.0786458	454.957	1.09548	84.8691	5.51046	56.6623	-87.2695	-2.74	0.762286	-0.0353401	-0.401072			547.837
99	2.91313	-0.0766146	460.468	1.06923	85.2898	5.47218	54.7632	-86.0452	-3.03	0.759158	-0.0273426	-0.314068			541.013
100	2.83688	-0.0765104	465.94	1.0427	85.7025	5.43244	53.0577	-86.9494	-3.23	0.755769	-0.0391463	-0.454993			531.903
101	2.76	-0.0769271	471.372	1.01523	86.1075	5.39127	51.1723	-88.4422	-3.12	0.752042	-0.0410425	-0.482594			522.393
102	2.68375	-0.0747396	476.764	0.987215	86.5048	5.34869	49.2967	-86.91	-2.66	0.748281	-0.0328858	-0.391107			514.456
103	2.61125	-0.0701042	482.112	0.959829	86.8946	5.30475	47.6146	-82.4343	-2.29	0.744799	-0.0345414	-0.415405			506.167
104	2.54375	-0.0649479	487.417	0.933639	87.277	5.25947	45.9421	-77.2115	-2.21	0.741672	-0.0261513	-0.317964			499.543
105	2.48125	-0.0601042	492.676	0.908762	87.6519	5.21289	44.4596	-72.2242	-2.2	0.738895	-0.0275857	-0.339023			492.615
106	2.42313	-0.0566146	497.889	0.885058	88.0197	5.16504	42.9858	-68.7507	-2.27	0.736319	-0.0189812	-0.235744			487.442
107	2.3675	-0.0549479	503.054	0.861835	88.3802	5.11596	41.6976	-67.419	-2.23	0.733747	-0.0302129	-0.379133			479.933
108	2.31312	-0.0534896	508.17	0.838599	88.7338	5.06567	40.2425	-66.2971	-2.09	0.731141	-0.0215354	-0.27299			474.226
109	2.26063	-0.0515104	513.236	0.815641	89.0803	5.01422	38.9715	-64.4805	-2.06	0.72859	-0.0227005	-0.290627			468.265
110	2.21	-0.05	518.25	0.792993	89.42	4.96162	37.7096	-63.2012	-2.08	0.726041	-0.0238343	-0.308124			462.052
111	2.16063	-0.0484896	523.212	0.770398	89.7529	4.90793	36.4575	-61.8788	-1.93	0.723499	-0.0249376	-0.325474			455.59
112	2.11313	-0.0465625	528.12	0.748168	90.0791	4.85316	35.2162	-59.977	-1.73	0.721023	-0.0160108	-0.210926			451.061
113	2.0675	-0.0447917	532.973	0.72634	90.3987	4.79735	34.1512	-58.2262	-1.58	0.718615	-0.0269432	-0.358211			444.128
114	2.02375	-0.0421354	537.77	0.704952	90.7118	4.74053	32.9316	-55.2663	-1.97	0.716382	-0.0179604	-0.240933			439.171
115	1.98313	-0.0395833	542.511	0.684674	91.0184	4.68273	31.886	-52.3765	-2.27	0.714333	-0.00884234	-0.119663			436.25
116	1.94375	-0.0402083	547.194	0.664619	91.3187	4.62399	31.0089	-53.6628	-2.53	0.712067	-0.0295962	-0.403982			428.656
117	1.9025	-0.0416667	551.818	0.643169	91.6127	4.56434	29.8241	-56.079	-2.08	0.709442	-0.0205365	-0.282687			423.102
118	1.86125	-0.0398958	556.382	0.621248	91.9005	4.5038	28.809	-54.1398	-1.8	0.706909	-0.0213495	-0.296309			417.355
119	1.82313	-0.0366667	560.886	0.600552	92.1822	4.44242	27.8052	-50.1605	-2.06	0.704673	-0.0121404	-0.16986			413.726
120	1.7875	-0.0351042	565.328	0.580818	92.4578	4.38021	26.9639	-48.4033	-1.9	0.702529	-0.0228135	-0.321719			407.615
121	1.7525	-0.035	569.708	0.561043	92.7275	4.3172	25.9822	-48.6336	-1.93	0.700264	-0.0135635	-0.192756			403.663
122	1.7175	-0.0348438	574.025	0.54087	92.9912	4.25344	25.1596	-48.7834	-1.96	0.697902	-0.0242006	-0.34653			397.197
123	1.68312	-0.0335417	578.279	0.520652	93.2492	4.18894	24.2019	-47.3084	-2.14	0.695591	-0.014911	-0.215094			392.93
124	1.65063	-0.0314583	582.468	0.501154	93.5013	4.12374	23.3997	-44.6914	-1.89	0.693462	-0.0155134	-0.225405			388.517
125	1.62	-0.0302083	586.592	0.482426	93.7478	4.05786	22.6072	-43.2194	-1.65	0.691401	-0.0160999	-0.235583			383.96
126	1.59	-0.0298437	590.649	0.463734	93.9887	3.99132	21.8248	-42.9932	-1.47	0.689284	-0.0166708	-0.245624			379.262
127	1.56063	-0.0283854	594.641	0.445086	94.224	3.92417	21.0527	-41.1686	-1.44	0.687272	-0.0172264	-0.255525			374.423
128	1.53375	-0.0249479	598.565	0.427716	94.4538	3.85642	20.2913	-36.4218	-1.08	0.685659	-0.00776689	-0.115969			371.909
129	1.51063	-0.0217708	602.421	0.412523	94.6782	3.7881	19.6713	-31.9883	-0.95	0.684428	-0.00821457	-0.123444			369.291
130	1.48937	-0.0216146	606.209	0.398357	94.8972	3.71923	19.0579	-31.9585	-1.4	0.683138	-0.0086515	-0.130827			366.569
131	1.46687	-0.0233333	609.929	0.383134	95.1109	3.64984	18.4513	-34.7114	-1.66	0.681512	-0.0190779	-0.290264			361.237
132	1.44312	-0.0233854	613.579	0.366811	95.3193	3.57996	17.7286	-34.997	-1.63	0.679785	-0.00956631	-0.146419			358.298
133	1.42062	-0.0215625	617.158	0.351097	95.5226	3.5096	17.1388	-32.4573	-1.1	0.678253	-0.00997028	-0.153493			355.261
134	1.4	-0.0200521	620.668	0.336472	95.7207	3.43879	16.5565	-30.3553	-0.37	0.676873	-0.0103643	-0.160466			352.126
135	1.38062	-0.0182812	624.107	0.322536	95.9137	3.36755	15.9819	-27.8279	-0.18	0.675688	-0.0107484	-0.167335			348.895
136	1.36375	-0.0151562	627.474	0.310238	96.1017	3.29591	15.4152	-23.1955	-0.44	0.67491	-0.00112294	-0.0175767			348.149
137	1.35	-0.013125	630.77	0.300105	96.2848	3.22389	14.9675	-20.1923	-0.49	0.674388	-0.00142446	-0.0224132			347.336
138	1.33688	-0.0134896	633.994	0.290335	96.4629	3.15149	14.523	-20.8593	-0.45	0.673754	-0.0117201	-0.185354			343.853
139	1.32313	-0.0132812	637.146	0.279996	96.6361	3.07876	13.9761	-20.6392	-0.44	0.673088	-0.00207013	-0.0329019			342.897
140	1.31063	-0.0116667	640.224	0.270504	96.8046	3.0057	13.541	-18.2178	-0.83	0.67262	-0.00235274	-0.0375742			341.877
141	1.29937	-0.0116667	643.23	0.261883	96.9682	2.93233	13.1097	-18.3033	-1	0.672101	-0.00262983	-0.0421967			340.793
142	1.28687	-0.0133333	646.162	0.252217	97.1271	2.85867	12.682	-21.0134	-0.38	0.671268	-0.0129015	-0.207954			336.994
143	1.27313	-0.0134375	649.021	0.241475	97.2813	2.78474	12.1625	-21.2713	0.16	0.670357	-0.00322128	-0.0521521			335.775
144	1.26063	-0.0113542	651.806	0.231608	97.4309	2.71055	11.7453	-18.0505	0.35	0.669726	-0.00348082	-0.0565958			334.495
145	1.25062	-0.00869792	654.516	0.223643	97.5759	2.63613	11.3321	-13.8852	0.25	0.669471	-0.00373527	-0.0609855			333.156
146	1.24313	-0.00640625	657.153	0.217628	97.7164	2.56148	10.9231	-10.268	0.41	0.669537	0.00601528	0.0986066			334.454
147	1.2375	-0.00510417	659.714	0.213093	97.8523	2.48662	10.6039	-8.2129	-0.27	0.669776	-0.00418235	-0.0688273			333.008
148	1.2325	-0.00505208	662.201	0.209045	97.9837	2.41156	10.2009	-8.15974	-1.11	0.66998	0.00557633	0.0921133			334.22
149	1.22687	-0.00661458	664.612	0.20447	98.1107	2.33633	9.88266	-10.7223	-0.97	0.669896	-0.00461648	-0.0765357			332.669
150	1.21875	-0.0100521	666.949	0.197826	98.2333	2.26092	9.48594	-16.3518	-0.95	0.669209	-0.00484998	-0.0806893			331.06
151	1.20687	-0.0132292	669.209	0.188034	98.3516	2.18536	9.09374	-21.5929	-0.95	0.667959	-0.0150789	-0.251719			326.651
152	1.19312	-0.0134375	671.395	0.176576	98.4655	2.10965	8.63359	-22.0046	-0.88	0.666622	-0.00534247	-0.0894755			324.924
153	1.18063	-0.0115104	673.504	0.166044	98.5751	2.0338	8.25326	-18.9081	-0.78	0.665557	-0.00556098	-0.0934279			323.144
154	1.17	-0.0101563	675.538	0.157004	98.6804	1.95783	7.87764	-16.734	-0.81	0.664671	-0.00577519	-0.0973197			321.31
155	1.16	-0.00994792	677.496	0.14842	98.7815	1.88175	7.50679	-16.4382	-0.77	0.663778	-0.00598517	-0.10115			319.425
156	1.15	-0.01	679.378	0.139762	98.8784	1.80556	7.14075	-16.5702	-0.76	0.662835	-0.006191	-0.10492			317.489
157	1.14	-0.0100521	681.183	0.131028	98.9712	1.72927	6.77958	-16.7008	-0.78	0.661843	-0.00639276	-0.108627			315.503
158	1.13	-0.00984375	682.913	0.122218	99.0598	1.65289	6.42331	-16.3962	-0.84	0.660846	-0.00659053	-0.112272			313.468
159	1.12062	-0.00848958	684.566	0.113887	99.1442	1.57644	6.07198	-14.1748	-0.89	0.660035	-0.00678437	-0.115853			311.384
160	1.11313	-0.00661458	686.142	0.107171	99.2246	1.49991	5.72563	-11.0696	-1.03	0.659501	0.00302564	0.0517864			312.065
161	1.10688	-0.00661458	687.642	0.101541	99.3009	1.42331	5.43324	-11.0938	-1.21	0.658935	-0.00713476	-0.122384			309.894
162	1.09937	-0.00848958	689.065	0.0947418	99.3731	1.34666	5.0943	-14.268	-1.22	0.658017	-0.0073187	-0.125799			307.677
163	1.09	-0.00984375	690.412	0.0861777	99.4413	1.26995	4.76044	-16.5762	-1.08	0.656836	-0.00749899	-0.12915			305.415
164	1.08	-0.0100521	691.682	0.076961	99.5055	1.19318	4.43166	-16.9582	-0.97	0.655583	-0.0076757	-0.132437			303.109
165	1.07	-0.01	692.875	0.0676586	99.5657	1.11638	4.10801	-16.8994	-0.93	0.654304	-0.00784888	-0.135658			300.76
166	1.06	-0.0100521	693.991	0.0582689	99.622	1.03954	3.78949	-17.0148	-0.88	0.652982	-0.00801861	-0.138815			298.369
167	1.05	-0.00984375	695.031	0.0487902	99.6743	0.962656	3.47613	-16.6871	-0.87	0.651661	-0.00818494	-0.141907			295.936
168	1.04062	-0.0084375	695.994	0.0398215	99.7226	0.885745	3.16794	-14.323	-1.13	0.650545	-0.00834794	-0.144934			293.464
169	1.03313	-0.00677083	696.879	0.0325882	99.7671	0.808806	2.86495	-11.5084	-1.67	0.649681	0.00149234	0.0259423			293.804
170	1.02625	-0.008125	697.688	0.0259114	99.8076	0.731843	2.59233	-13.8261	-2.01	0.648557	-0.00865106	-0.150562			291.257
171	1.01625	-0.0119271	698.42	0.0161194	99.8442	0.654859	2.29712	-20.3174	-1.63	0.646755	-0.0188058	-0.327637			285.814
172	1.00313	-0.0130729	699.075	0.00312013	99.877	0.577857	1.98726	-22.2901	-0.93	0.644725	-0.00896771	-0.156383			283.19
173	0.99125	-0.0100521	699.653	-0.00878851	99.9059	0.500839	1.70517	-17.1536	-0.72	0.64318	-0.00911486	-0.15908			280.53
174	0.983125	-0.00677083	700.154	-0.017019	99.9309	0.423808	1.42834	-11.5625	-1.01	0.642167	0.000740997	0.0129418			280.7
175	0.976875	-0.00661458	700.577	-0.0233966	99.952	0.346767	1.16869	-11.3025	-1.35	0.641153	-0.009394	-0.164169			277.973
176	0.969375	-0.00833333	700.924	-0.0311037	99.9693	0.269716	0.899733	-14.2464	-1.49	0.639819	-0.00953363	-0.166692			275.213
177	0.960625	-0.00833333	701.194	-0.0401712	99.9827	0.192659	0.636057	-14.2519	-1.5	0.638457	-0.00967039	-0.169148			272.421
178	0.953125	-0.00666667	701.387	-0.0480092	99.9923	0.115597	0.377665	-11.4047	-1.45	0.637354	0.000195679	0.00342361			272.466
179	0.946875	-0.00661458	701.502	-0.0545882	99.9981	0.0385327	0.125889	-11.3174	-1.45	0.636235	-0.00993478	-0.173849			269.613
180	0.939375	-0.00848958	701.541	-0.0625405	100	-0.0385327	-0.124564	-14.5263	-1.41	0.63477	-0.0100645	-0.176129			266.73
181	0.93	-0.00989583	701.502	-0.0725707	99.9981	-0.115597	-0.369714	-16.9316	-1.32	0.63304	-0.0101916	-0.178343
182	0.92	-0.00989583	701.387	-0.0833816	99.9923	-0.192659	-0.609554	-16.9288	-1.28	0.631286	-0.010316	-0.18049
183	0.910625	-0.00848958	701.194	-0.0936241	99.9827	-0.269716	-0.84408	-14.5191	-1.28	0.62975	-0.0104377	-0.18257
184	0.903125	-0.00661458	700.924	-0.101894	99.9693	-0.346767	-1.07328	-11.3081	-1.4	0.628512	-0.000556879	-0.00973679
185	0.896875	-0.00666667	700.577	-0.108839	99.952	-0.423808	-1.31174	-11.3915	-1.49	0.627241	-0.010681	-0.186661
186	0.889375	-0.00833333	700.154	-0.117236	99.9309	-0.500839	-1.53293	-14.2308	-1.45	0.625665	-0.0107964	-0.188564
187	0.880625	-0.00833333	699.653	-0.127123	99.9059	-0.577857	-1.74879	-14.2206	-1.32	0.624068	-0.0109094	-0.1904
188	0.873125	-0.00666667	699.075	-0.135677	99.877	-0.654859	-1.95931	-11.3671	-1.39	0.622735	-0.00101979	-0.0177836
189	0.866875	-0.00661458	698.42	-0.14286	99.8442	-0.731843	-2.18964	-11.2677	-1.57	0.62139	-0.0111409	-0.194098
190	0.859375	-0.00848958	697.688	-0.15155	99.8076	-0.808806	-2.39209	-14.4465	-1.81	0.619706	-0.0112478	-0.195756
191	0.85	-0.00984375	696.879	-0.162519	99.7671	-0.885745	-2.58918	-16.7315	-2.15	0.617774	-0.0113524	-0.197346
192	0.84	-0.01	695.994	-0.174353	99.7226	-0.962656	-2.7809	-16.9755	-2.62	0.615798	-0.0114546	-0.198869
193	0.83	-0.0101563	695.031	-0.18633	99.6743	-1.03954	-2.96724	-17.2168	-2.96	0.61378	-0.0115544	-0.200325
194	0.819375	-0.0115625	693.991	-0.199213	99.622	-1.11638	-3.14819	-19.5714	-2.56	0.611508	-0.0116518	-0.201713
195	0.806875	-0.0132813	692.875	-0.214587	99.5657	-1.19318	-3.32375	-22.4445	-1.59	0.608931	-0.021747	-0.375871
196	0.79375	-0.0117708	691.682	-0.230987	99.5055	-1.26995	-3.45022	-19.8577	-0.64	0.6066	-0.0118168	-0.203888
197	0.784375	-0.00651042	690.412	-0.242868	99.4413	-1.34666	-3.61232	-10.9631	-0.11	0.605143	-0.00190593	-0.0328246
198	0.780625	-0.00177083	689.065	-0.24766	99.3731	-1.42331	-3.81795	-2.97615	-0.03	0.604463	-0.00201862	-0.0346976
199	0.78	-5.20833e-05	687.642	-0.248461	99.3009	-1.49991	-4.02342	-0.0873529	-0.24	0.604052	-0.00213194	-0.0365697
200	0.78	5.20833e-05	686.142	-0.248461	99.2246	-1.57644	-4.2287	0.0871624	-0.51	0.603638	-0.00224591	-0.0384406
201	0.78	5.20833e-05	684.566	-0.248461	99.1442	-1.65289	-4.43379	0.0869621	-0.76	0.603203	-0.00236056	-0.0403102
202	0.78	-0.00015625	682.913	-0.248461	99.0598	-1.72927	-4.63866	-0.260256	-1.07	0.602713	-0.00247594	-0.0421784
203	0.779375	-0.00145833	681.183	-0.249263	98.9712	-1.80556	-4.84329	-2.42291	-1.35	0.601987	-0.00259208	-0.044045
204	0.776875	-0.00354167	679.378	-0.252476	98.8784	-1.88175	-5.04767	-5.86861	-1.3	0.600895	-0.012709	-0.215381
205	0.7725	-0.00484375	677.496	-0.258123	98.7815	-1.95783	-5.18443	-8.00396	-1.14	0.599576	-0.00279051	-0.04716
206	0.7675	-0.00505208	675.538	-0.264617	98.6804	-2.0338	-5.3856	-8.32409	-1.32	0.598205	-0.0129076	-0.21751
207	0.7625	-0.00505208	673.504	-0.271153	98.5751	-2.10965	-5.51389	-8.29903	-1.54	0.596824	-0.00298624	-0.0501707
208	0.7575	-0.00484375	671.395	-0.277732	98.4655	-2.18536	-5.71177	-7.93188	-1.11	0.59546	-0.0131036	-0.219458
209	0.753125	-0.00354167	669.209	-0.283524	98.3516	-2.26092	-5.83152	-5.78077	-0.8	0.594298	-0.00317942	-0.0530755
210	0.750625	-0.00145833	666.949	-0.286849	98.2333	-2.33633	-6.02601	-2.37228	-0.73	0.593459	-0.00329706	-0.0548534
211	0.75	-0.00015625	664.612	-0.287682	98.1107	-2.41156	-6.22007	-0.253282	-0.43	0.592811	-0.00341569	-0.0566279
212	0.75	0.000104167	662.201	-0.287682	97.9837	-2.48662	-6.41366	0.168242	-0.53	0.592187	-0.00353532	-0.0583987
213	0.75	-0.00015625	659.714	-0.287682	97.8523	-2.56148	-6.60674	-0.251415	-1.15	0.591501	-0.00365601	-0.0601654
214	0.749375	-0.00151042	657.153	-0.288516	97.7164	-2.63613	-6.79928	-2.42091	-1.33	0.590579	-0.00377777	-0.0619279
215	0.746875	-0.00338542	654.516	-0.291857	97.5759	-2.71055	-6.99125	-5.40442	-0.91	0.589339	-0.0139006	-0.226955
216	0.743125	-0.00338542	651.806	-0.296891	97.4309	-2.78474	-7.08682	-5.38204	-0.72	0.588092	-0.003971	-0.0645658
217	0.740625	-0.00151042	649.021	-0.300261	97.2813	-2.85867	-7.27497	-2.39096	-0.63	0.587126	-0.00409453	-0.0662898
218	0.74	-0.00015625	646.162	-0.301105	97.1271	-2.93233	-7.46242	-0.246251	-0.93	0.586355	-0.00421925	-0.0680082
219	0.74	0.000104167	643.23	-0.301105	96.9682	-3.0057	-7.64913	0.163422	-1.07	0.585606	-0.00434519	-0.0697204
220	0.74	-0.000208333	640.224	-0.301105	96.8046	-3.07876	-7.83506	-0.325317	-0.97	0.58479	-0.0044724	-0.0714261
221	0.739375	-0.00135417	637.146	-0.30195	96.6361	-3.15149	-8.02017	-2.10439	-0.39	0.583778	-0.0046009	-0.0731249
222	0.7375	-0.001875	633.994	-0.304489	96.4629	-3.22389	-8.2044	-2.89936	-0.66	0.582668	-0.0147307	-0.232967
223	0.73625	-1.85037e-17	630.77	-0.306186	96.2848	-3.29591	-8.27435	-2.84673e-14	-0.94	0.58184	0.0052038	0.0818797
224	0.7375	0.00182292	627.474	-0.304489	96.1017	-3.36755	-8.57001	2.78984	-0.86	0.581262	-0.00499447	-0.0781754
225	0.739375	0.00151042	624.107	-0.30195	95.9137	-3.43879	-8.7513	2.29917	-0.18	0.580617	-0.00512847	-0.079842
226	0.740625	0.00177083	620.668	-0.300261	95.7207	-3.5096	-8.9315	2.68073	0.12	0.579992	-0.00526394	-0.0814994
227	0.743125	0.00322917	617.158	-0.296891	95.5226	-3.57996	-9.11055	4.86075	-1.41	0.579567	0.00459911	0.0708035
228	0.74625	0.00166667	613.579	-0.292695	95.3193	-3.64984	-9.41392	2.49422	-2.12	0.578875	-0.00561423	-0.08593
229	0.745625	-0.00322917	609.929	-0.293532	95.1109	-3.71923	-9.59289	-4.80381	-1.57	0.577435	-0.0157562	-0.239725
230	0.740625	-0.00515625	606.209	-0.300261	94.8972	-3.7881	-9.64024	-7.62382	-0.15	0.575709	-0.0158211	-0.239245
231	0.736875	-0.00140625	602.421	-0.305337	94.6782	-3.85642	-9.68149	-2.06623	0.15	0.574534	0.00411624	0.0618565
232	0.738125	0.00322917	598.565	-0.303642	94.4538	-3.92417	-9.98653	4.71431	-0.84	0.574007	-0.00610931	-0.0912195
233	0.7425	0.00479167	594.641	-0.297732	94.224	-3.99132	-10.1574	6.94956	-1.22	0.573686	0.00374403	0.0555364
234	0.746875	0.00359375	590.649	-0.291857	93.9887	-4.05786	-10.4663	5.17719	-0.86	0.573157	-0.00649093	-0.0956359
235	0.749375	0.00145833	586.592	-0.288516	93.7478	-4.12374	-10.6362	2.08645	-0.94	0.572302	-0.00664314	-0.0972062
236	0.75	0.000208333	582.468	-0.287682	93.5013	-4.18894	-10.8044	0.295969	-1.27	0.571251	-0.00679721	-0.0987613
237	0.75	-0.000260417	578.279	-0.287682	93.2492	-4.25344	-10.9708	-0.367301	-1.53	0.570117	-0.00695315	-0.100301
238	0.749375	-0.00135417	574.025	-0.288516	92.9912	-4.3172	-11.1352	-1.89592	-0.97	0.568814	-0.00711102	-0.101823
239	0.7475	-0.001875	569.708	-0.291021	92.7275	-4.38021	-11.2977	-2.60537	-0.72	0.567424	-0.0172708	-0.245443
240	0.74625	-2.77556e-17	565.328	-0.292695	92.4578	-4.44242	-11.3054	-3.82707e-14	-1.21	0.566294	0.00266643	0.0376023
241	0.7475	0.001875	560.886	-0.291021	92.1822	-4.5038	-11.6165	2.56503	-1.17	0.565388	-0.00759654	-0.106286
242	0.749375	0.00130208	556.382	-0.288516	91.9005	-4.56434	-11.7727	1.76696	-0.79	0.564388	-0.0077625	-0.107735
243	0.75	0.000416667	551.818	-0.287682	91.6127	-4.62399	-11.9265	0.56079	-0.61	0.563251	-0.00793058	-0.109165
244	0.750625	0.00130208	547.194	-0.286849	91.3187	-4.68273	-12.078	1.73778	-1.28	0.562217	-0.00810083	-0.110574
245	0.7525	0.001875	542.511	-0.284354	91.0184	-4.74053	-12.2271	2.48099	-1.51	0.561243	0.00172671	0.0233675
246	0.75375	2.77556e-17	537.77	-0.282695	90.7118	-4.79735	-12.5386	3.64052e-14	-1.22	0.559989	-0.0185606	-0.248986
247	0.7525	-0.001875	532.973	-0.284354	90.3987	-4.85316	-12.5176	-2.43738	-1.14	0.558493	-0.00862503	-0.11467
248	0.750625	-0.00140625	528.12	-0.286849	90.0791	-4.90793	-12.6589	-1.81139	-1.11	0.557046	-0.00880439	-0.115989
249	0.75	-5.20833e-05	523.212	-0.287682	89.7529	-4.96162	-12.7974	-0.0664649	-1.1	0.55576	-0.00898615	-0.117283
250	0.750625	0.0015625	518.25	-0.286849	89.42	-5.01422	-12.933	1.97504	-1.12	0.554664	-0.00917035	-0.118552
251	0.753125	0.00338542	513.236	-0.283524	89.0803	-5.06567	-13.0657	4.23785	-1.13	0.553781	0.000642955	0.00823155
252	0.756875	0.00338542	508.17	-0.278557	88.7338	-5.11596	-13.3714	4.19602	-1.13	0.552864	-0.00967356	-0.122625
253	0.759375	0.00151042	503.054	-0.27526	88.3802	-5.16504	-13.4997	1.85322	-1.14	0.551699	-0.00986793	-0.12383
254	0.76	0.000104167	497.889	-0.274437	88.0197	-5.21289	-13.6247	0.126496	-1.15	0.550349	-0.010065	-0.125006
255	0.76	0.000104167	492.676	-0.274437	87.6519	-5.25947	-13.7465	0.125172	-1.15	0.548987	-0.0102648	-0.126152
256	0.760625	0.00151042	487.417	-0.273615	87.277	-5.30475	-13.8648	1.79562	-1.16	0.54778	-0.0104673	-0.127268
257	0.763125	0.00338542	482.112	-0.270333	86.8946	-5.34869	-13.9797	3.98086	-1.17	0.54678	-0.000672716	-0.00809029
258	0.766875	0.00338542	476.764	-0.265431	86.5048	-5.39127	-14.2763	3.93669	-1.18	0.545746	-0.0110242	-0.131109
259	0.769375	0.00145833	471.372	-0.262177	86.1075	-5.43244	-14.3854	1.67663	-1.19	0.544475	-0.0112382	-0.132143
260	0.77	0.0003125	465.94	-0.261365	85.7025	-5.47218	-14.4906	0.355137	-1.2	0.543062	-0.0114553	-0.133143
261	0.770625	0.00145833	460.468	-0.260553	85.2898	-5.51046	-14.592	1.63784	-1.21	0.541766	-0.0116754	-0.134109
262	0.773125	0.00338542	454.957	-0.257315	84.8691	-5.54724	-14.6894	3.75663	-1.22	0.540673	-0.00189879	-0.0215492
263	0.776875	0.00333333	449.41	-0.252476	84.4405	-5.58249	-14.9747	3.65374	-1.24	0.539541	-0.0122828	-0.137697
264	0.779375	0.00166667	443.827	-0.249263	84.0038	-5.61618	-15.0651	1.80418	-1.26	0.538215	-0.0125157	-0.138565
265	0.780625	0.00166667	438.211	-0.24766	83.5589	-5.64828	-15.1512	1.78135	-1.27	0.536878	-0.012752	-0.139394
266	0.783125	0.00333333	432.563	-0.244463	83.1056	-5.67875	-15.2329	3.51677	-1.29	0.535706	-0.00299173	-0.0322816
267	0.786875	0.00333333	426.884	-0.239686	82.6439	-5.70757	-15.5065	3.4706	-1.3	0.534503	-0.0134047	-0.142742
268	0.789375	0.00166667	421.177	-0.236514	82.1736	-5.73471	-15.5802	1.7121	-1.32	0.533116	-0.0136548	-0.143461
269	0.790625	0.00166667	415.442	-0.234932	81.6946	-5.76013	-15.6493	1.68879	-1.33	0.53172	-0.0139086	-0.144138
270	0.793125	0.00333333	409.682	-0.231774	81.2068	-5.78381	-15.7136	3.33075	-1.34	0.530482	-0.00416619	-0.0425765
271	0.796875	0.00338542	403.898	-0.227057	80.7101	-5.80571	-15.9728	3.33503	-1.36	0.529218	-0.0146103	-0.147203
272	0.799375	0.00145833	398.092	-0.223925	80.2042	-5.82582	-16.0281	1.41598	-1.37	0.527757	-0.0148791	-0.147756
273	0.8	0.0003125	392.266	-0.223144	79.6891	-5.84409	-16.0784	0.298984	-1.4	0.526179	-0.0151521	-0.148265
274	0.800625	0.00145833	386.422	-0.222363	79.1647	-5.86051	-16.1235	1.37447	-1.43	0.524704	-0.0154292	-0.148727
275	0.803125	0.00338542	380.562	-0.219245	78.6308	-5.87505	-16.1635	3.14234	-1.47	0.523402	-0.0057105	-0.0542105
276	0.806875	0.00338542	374.687	-0.214587	78.0872	-5.88768	-16.4008	3.09383	-1.48	0.522071	-0.0161961	-0.151378
277	0.809375	0.00151042	368.799	-0.211493	77.5338	-5.89837	-16.4306	1.35864	-1.5	0.520564	-0.0164899	-0.151702
278	0.81	0.000104167	362.901	-0.210721	76.9705	-5.90711	-16.4549	0.0922004	-1.51	0.518928	-0.0167882	-0.151976
279	0.81	0.000104167	356.994	-0.210721	76.3971	-5.91387	-16.4737	0.0906996	-1.54	0.517289	-0.0170911	-0.1522
280	0.810625	0.0015625	351.08	-0.20995	75.8135	-5.91862	-16.487	1.33796	-1.62	0.515774	-0.0173988	-0.152374
281	0.813125	0.00322917	345.161	-0.20687	75.2195	-5.92135	-16.4946	2.71849	-1.78	0.514397	-0.00771135	-0.0663952
282	0.81625	0.00192708	339.24	-0.203035	74.6149	-5.92204	-16.7002	1.5945	-1.98	0.512886	-0.0182514	-0.15445
283	0.81625	-0.00208333	333.318	-0.203035	73.9996	-5.92066	-16.6963	-1.69369	-2.04	0.511047	-0.0285778	-0.237614
284	0.8125	-0.00458333	327.397	-0.207639	73.3734	-5.91719	-16.483	-3.65993	-1.78	0.509033	-0.0186789	-0.152549
285	0.808125	-0.00348958	321.48	-0.213039	72.7362	-5.91162	-16.4675	-2.73617	-1.33	0.507113	-0.0290116	-0.232654
286	0.80625	-5.20833e-05	315.568	-0.215361	72.0878	-5.90393	-16.243	-0.0400874	-1.05	0.505484	-0.00911081	-0.0717191
287	0.808125	0.00359375	309.664	-0.213039	71.4279	-5.89411	-16.4187	2.71428	-1.09	0.504114	-0.0196931	-0.152121
288	0.813125	0.00619792	303.77	-0.20687	70.7565	-5.88213	-16.3853	4.59206	-1.22	0.502934	-0.010042	-0.0760942
289	0.82	0.00713542	297.888	-0.198451	70.0733	-5.86799	-16.5477	5.18428	-1.26	0.501798	-0.0106483	-0.0791258
290	0.826875	0.00635417	292.02	-0.190102	69.3782	-5.85167	-16.703	4.52572	-1.27	0.50058	-0.0212691	-0.154934
291	0.8325	0.00510417	286.168	-0.183322	68.671	-5.83317	-16.6501	3.56256	-1.54	0.499272	-0.011644	-0.0831203
292	0.836875	0.00333333	280.335	-0.178081	67.9515	-5.81246	-16.7909	2.27915	-1.99	0.49782	-0.0222901	-0.155874
293	0.83875	3.70074e-17	274.523	-0.175843	67.2195	-5.78954	-16.7247	2.4779e-14	-2.14	0.496148	-0.0226816	-0.155323
294	0.836875	-0.00333333	268.733	-0.178081	66.4747	-5.76441	-16.6521	-2.18482	-2.06	0.494264	-0.0330793	-0.221749
295	0.8325	-0.00510417	262.969	-0.183322	65.7172	-5.73705	-16.3758	-3.27375	-2.04	0.492299	-0.0232036	-0.15221
296	0.826875	-0.00640625	257.232	-0.190102	64.9465	-5.70747	-16.2913	-4.01925	-1.97	0.490268	-0.0336088	-0.215657
297	0.82	-0.00692708	251.524	-0.198451	64.1625	-5.67565	-16.0053	-4.24959	-1.89	0.488243	-0.033731	-0.211638
298	0.81375	-0.00484375	245.849	-0.206102	63.3651	-5.64159	-15.7153	-2.90446	-1.68	0.486381	-0.0238494	-0.146261
299	0.810625	-0.00166667	240.207	-0.20995	62.5541	-5.6053	-15.6142	-0.976452	-1.55	0.484722	-0.0242633	-0.145385
300	0.81	-0.000104167	234.602	-0.210721	61.7291	-5.56677	-15.5068	-0.0596041	-1.47	0.483165	-0.0246834	-0.144451
301	0.81	0.000104167	229.035	-0.210721	60.8901	-5.526	-15.3933	0.0581898	-1.52	0.481632	-0.0251098	-0.143459
302	0.81	-0.00015625	223.509	-0.210721	60.0368	-5.48299	-15.2735	-0.0851788	-1.76	0.480096	-0.0255422	-0.142409
303	0.809375	-0.00151042	218.026	-0.211493	59.169	-5.43775	-15.1475	-0.803196	-1.8	0.478501	-0.0259808	-0.141301
304	0.806875	-0.00338542	212.588	-0.214587	58.2866	-5.39029	-15.0152	-1.75537	-1.59	0.476824	-0.0364254	-0.193165
305	0.803125	-0.00338542	207.198	-0.219245	57.3893	-5.3406	-14.6932	-1.71086	-1.39	0.475183	-0.0265442	-0.137196
306	0.800625	-0.00151042	201.857	-0.222363	56.4769	-5.2887	-14.5504	-0.743631	-1.32	0.473654	-0.026995	-0.135929
307	0.8	-0.00015625	196.569	-0.223144	55.5493	-5.2346	-14.4015	-0.0749119	-1.31	0.472206	-0.0274514	-0.134605
308	0.8	0.000104167	191.334	-0.223144	54.6063	-5.17831	-14.2467	0.0486113	-1.5	0.470786	-0.0279131	-0.133225
309	0.8	-0.00015625	186.156	-0.223144	53.6477	-5.11983	-14.0858	-0.0709435	-1.67	0.469371	-0.02838	-0.131787
310	0.799375	-0.00151042	181.036	-0.223925	52.6733	-5.05919	-13.9189	-0.666926	-1.69	0.467912	-0.0288517	-0.130293
311	0.796875	-0.00338542	175.977	-0.227057	51.6831	-4.99639	-13.7462	-1.45306	-1.51	0.466392	-0.039328	-0.17264
312	0.793125	-0.00338542	170.98	-0.231774	50.6767	-4.93145	-13.3979	-1.4118	-1.35	0.464911	-0.0294356	-0.125546
313	0.790625	-0.00151042	166.049	-0.234932	49.6542	-4.8644	-13.2157	-0.611715	-1.19	0.463528	-0.0299134	-0.123904
314	0.79	-0.000208333	161.185	-0.235722	48.6154	-4.79524	-13.0279	-0.0819027	-1.11	0.462218	-0.0303941	-0.122207
315	0.79	0.000208333	156.389	-0.235722	47.5602	-4.72401	-12.8343	0.0794661	-1.18	0.460942	-0.0308771	-0.120456
316	0.790625	0.0015625	151.665	-0.234932	46.4886	-4.65071	-12.6352	0.577993	-1.24	0.459736	-0.0313615	-0.11865
317	0.793125	0.00322917	147.015	-0.231774	45.4005	-4.57538	-12.4305	1.15789	-1.29	0.458609	-0.0218465	-0.0801173
318	0.79625	0.001875	142.439	-0.227842	44.2958	-4.49804	-12.3751	0.651399	-1.3	0.457437	-0.0327403	-0.116331
319	0.79625	-0.001875	137.941	-0.227842	43.1747	-4.41872	-12.1569	-0.630828	-1.29	0.456158	-0.0432292	-0.148749
320	0.793125	-0.00322917	133.522	-0.231774	42.0372	-4.33743	-11.7841	-1.05162	-1.26	0.454874	-0.0332936	-0.110892
321	0.790625	-0.00151042	129.185	-0.234932	40.8834	-4.25422	-11.558	-0.47591	-1.22	0.453671	-0.0337689	-0.108821
322	0.79	-0.0003125	124.931	-0.235722	39.7135	-4.1691	-11.3267	-0.0952216	-1.18	0.452529	-0.0342377	-0.106699
323	0.789375	-0.00145833	120.762	-0.236514	38.5277	-4.08212	-11.0904	-0.429539	-1.15	0.451377	-0.0346982	-0.104525
324	0.786875	-0.00338542	116.68	-0.239686	37.3262	-3.9933	-10.8491	-0.963437	-1.12	0.450195	-0.045148	-0.131407
325	0.783125	-0.00338542	112.686	-0.244463	36.1096	-3.90268	-10.4687	-0.930463	-1.11	0.449056	-0.0351342	-0.098761
326	0.780625	-0.00151042	108.784	-0.24766	34.8781	-3.81029	-10.2209	-0.400753	-1.05	0.447993	-0.0355494	-0.0964673
327	0.78	-0.00015625	104.973	-0.248461	33.6324	-3.71617	-9.9684	-0.0400051	-0.96	0.446993	-0.0359455	-0.0941256
328	0.78	5.20833e-05	101.257	-0.248461	32.3731	-3.62036	-9.71139	0.0128629	-0.89	0.446023	-0.0363189	-0.0917366
329	0.78	1.85037e-17	97.6368	-0.248461	31.1011	-3.52289	-9.44993	4.40645e-15	-0.97	0.445078	-0.0366656	-0.089301
330	0.78	1.85037e-17	94.1139	-0.248461	29.8171	-3.4238	-9.18414	4.24746e-15	-1.02	0.444159	-0.0369811	-0.0868195
331	0.78	1.85037e-17	90.6901	-0.248461	28.5224	-3.32315	-8.91414	4.09294e-15	-0.93	0.443268	-0.0372604	-0.084293
332	0.78	1.85037e-17	87.3669	-0.248461	27.2181	-3.22096	-8.64002	3.94296e-15	-0.87	0.442404	-0.0374981	-0.0817224
333	0.78	1.85037e-17	84.146	-0.248461	25.9057	-3.11728	-8.3619	3.79759e-15	-0.82	0.441568	-0.0376881	-0.0791084
334	0.78	1.85037e-17	81.0287	-0.248461	24.5868	-3.01215	-8.07992	3.65691e-15	-0.78	0.44076	-0.0378239	-0.076452
335	0.78	1.85037e-17	78.0166	-0.248461	23.2633	-2.90563	-7.79417	3.52097e-15	-0.77	0.43998	-0.037898	-0.0737544
336	0.78	1.85037e-17	75.1109	-0.248461	21.9372	-2.79775	-7.5048	3.38983e-15	-0.77	0.43923	-0.0379029	-0.0710165
337	0.78	1.85037e-17	72.3132	-0.248461	20.6109	-2.68857	-7.21193	3.26357e-15	-0.74	0.438509	-0.0378299	-0.0682396
338	0.78	1.85037e-17	69.6246	-0.248461	19.2872	-2.57813	-6.91569	3.14223e-15	-0.7	0.437817	-0.0376701	-0.065425
339	0.78	5.20833e-05	67.0465	-0.248461	17.9689	-2.46649	-6.6162	0.00851708	-0.66	0.437156	-0.037414	-0.0625741
340	0.78	-0.00015625	64.58	-0.248461	16.6594	-2.35368	-6.31361	-0.0246113	-0.64	0.436522	-0.0370517	-0.0596885
341	0.779375	-0.00151042	62.2263	-0.249263	15.3622	-2.23977	-6.00805	-0.229238	-0.61	0.435899	-0.0365728	-0.0567697
342	0.776875	-0.00338542	59.9865	-0.252476	14.0815	-2.1248	-5.69966	-0.495316	-0.58	0.435279	-0.0459669	-0.0687834
343	0.773125	-0.0034375	57.8617	-0.257315	12.8215	-2.00884	-5.31949	-0.485121	-0.53	0.434699	-0.0347721	-0.0501887
344	0.770625	-0.00130208	55.8529	-0.260553	11.5869	-1.89192	-5.00989	-0.177378	-0.49	0.43418	-0.0338927	-0.047221
345	0.770625	0.00119792	53.961	-0.260553	10.383	-1.7741	-4.69791	0.15766	-0.47	0.433726	-0.0328582	-0.0442291
346	0.7725	0.00192708	52.1869	-0.258123	9.21497	-1.65545	-4.3837	0.245289	-0.48	0.433312	-0.0216603	-0.0281974
347	0.77375	5.20833e-05	50.5314	-0.256506	8.08872	-1.536	-4.12024	0.00641913	-0.46	0.432901	-0.0406851	-0.0512839
348	0.7725	-0.00203125	48.9954	-0.258123	7.01023	-8.90729	-23.5869	-0.242736	-0.42	0.430518	-0.219499	-0.26827
349	0.77	-0.00286458	40.0881	-0.261365	0	6.19647	16.4086	-0.280087	-0.37	0.432131	0.126624	0.126624
350	0.766875	-0.00359375	46.2846	-0.265431	5.02163	-1.17353	-3.10756	-0.405696	-0.31	0.431779	-0.0351196	-0.040548
351	0.763125	-0.00338542	45.1111	-0.270333	4.12436	-1.05151	-2.74828	-0.372487	-0.27	0.431467	-0.0227396	-0.0255888
352	0.760625	-0.00130208	44.0596	-0.273615	3.30034	-0.928986	-2.42805	-0.139925	-0.22	0.43121	-0.0205168	-0.0225493
353	0.760625	0.00140625	43.1306	-0.273615	2.55579	-0.806021	-2.10666	0.147933	-0.22	0.431015	-0.0181345	-0.0195108
354	0.7625	0.00203125	42.3246	-0.271153	1.89669	-0.682671	-1.78427	0.209687	-0.36	0.430857	-0.00560595	-0.0059187
355	0.76125	-0.00713542	41.6419	-0.272793	1.32857	-0.558995	-1.48025	-0.724713	-1.01	0.430637	-0.0231185	-0.0240145
356	0.74125	-0.0420312	41.0829	-0.299417	0.856386	-0.435051	-1.13708	-4.21162	-0.11	0.430102	-0.0501814	-0.0514266
357	0.67625	-0.0873958	40.6478	-0.391192	0.484431	-0.3109	-0.769818	-8.66452	-0.08	0.429158	-0.146943	-0.148995
358	0.586875	-0.0614583	40.3369	-0.532943	0.216175	-0.186599	-0.372197	-6.04644	-0.04	0.428516	-0.213371	-0.214696
359	0.575	0.0479167	40.1503	-0.553385	0.0541759	0.0558419			0

## Sheet: 75% load
C Angle	Cyl pressure(bar)	DP/Dq	pv	log p	log vol	dV/dq			Net HR dQn/dq	Cum HR (KJ)				MFB	mean gas temp(k)
-360	0.56125	0.0873437	40.0881	-0.577589	0	0.0622097	0.147619	8.54012	0.06	0.000868773	-0.0586639	-0.0586639
-359	0.63	0.0419271	40.1503	-0.462035	0.0541759	0.186599	0.404283	4.10582	0.08	0.00131978	0.0236409	0.0236776
-358	0.645	0.0028125	40.3369	-0.438505	0.216175	0.3109	0.694975	0.276702	0.11	0.00141695	-0.00379145	-0.00381498
-357	0.645	5.20833e-05	40.6478	-0.438505	0.484431	0.435051	0.957537	0.0051636	0.11	0.00151322	0.0184604	0.0187182
-356	0.6475	0.0025	41.0829	-0.434636	0.856386	0.558995	1.24956	0.250505	0.13	0.00166323	0.0108885	0.0111587
-355	0.649375	0.00125	41.6419	-0.431745	1.32857	0.682671	1.52602	0.126957	0.14	0.00182853	0.0130786	0.0135855
-354	0.65	0.000208333	42.3246	-0.430783	1.89669	0.806021	1.80175	0.0215064	0.16	0.00201085	0.0151483	0.0159934
-353	0.65	-5.20833e-05	43.1306	-0.430783	2.55579	0.928986	2.07662	-0.00547899	0.21	0.00221797	0.017086	0.0183827
-352	0.65	2.77556e-17	44.0596	-0.430783	3.30034	1.05151	2.35051	2.98268e-15	0.26	0.00245302	0.0188833	0.020754
-351	0.65	5.20833e-05	45.1111	-0.430783	4.12436	1.17353	2.62327	0.00573057	0.26	0.00271592	0.0205349	0.0231079
-350	0.65	-0.00015625	46.2846	-0.430783	5.02163	1.29499	2.89478	-0.0176389	0.23	0.00300363	0.0220383	0.0254448
-349	0.649375	-0.00151042	47.5796	-0.431745	5.98574	1.41583	3.16491	-0.17528	0.23	0.00330259	0.0233936	0.0277653
-348	0.646875	-0.00338542	48.9954	-0.435602	7.01023	1.536	3.43353	-0.404561	0.31	0.00360549	0.014603	0.0178477
-347	0.643125	-0.00338542	50.5314	-0.441416	8.08872	1.65545	3.6436	-0.417244	0.38	0.00392812	0.0252758	0.0318603
-346	0.640625	-0.00151042	52.1869	-0.445311	9.21497	1.7741	3.90475	-0.192253	0.39	0.00429937	0.026193	0.0340981
-345	0.64	-0.00015625	53.961	-0.446287	10.383	1.89192	4.16406	-0.0205644	0.41	0.00471372	0.0269828	0.0363205
-344	0.64	0	55.8529	-0.446287	11.5869	2.00884	4.4214	0	0.46	0.00515586	0.0276527	0.0385272
-343	0.64	0.00015625	57.8617	-0.446287	12.8215	2.1248	4.67664	0.022051	0.55	0.00562573	0.0282105	0.040718
-342	0.640625	0.00145833	59.9865	-0.445311	14.0815	2.23977	4.92968	0.213367	0.6	0.00614004	0.0286644	0.0428925
-341	0.643125	0.00354167	62.2263	-0.441416	15.3622	2.35368	5.1804	0.537524	0.63	0.00671183	0.0390228	0.0605726
-340	0.6475	0.00489583	64.58	-0.434636	16.6594	2.46649	5.5135	0.771153	0.61	0.0073403	0.0297513	0.0479279
-339	0.6525	0.00489583	67.0465	-0.426944	17.9689	2.57813	5.76307	0.800606	0.55	0.00799666	0.0399455	0.066808
-338	0.656875	0.00354167	69.6246	-0.420262	19.2872	2.68857	6.1024	0.601432	0.56	0.00866705	0.0305292	0.0530228
-337	0.659375	0.00145833	72.3132	-0.416463	20.6109	2.79775	6.35022	0.257211	0.61	0.00932779	0.0305854	0.0551716
-336	0.66	0.00015625	75.1109	-0.415515	21.9372	2.90563	6.59507	0.0286246	0.67	0.00999016	0.0305817	0.0572993
-335	0.66	-5.20833e-05	78.0166	-0.415515	23.2633	3.01215	6.83685	-0.00991064	0.73	0.0106729	0.0305246	0.0594047
-334	0.66	9.25186e-18	81.0287	-0.415515	24.5868	3.11728	7.07546	1.82845e-15	0.75	0.0113804	0.0304201	0.0614871
-333	0.66	9.25186e-18	84.146	-0.415515	25.9057	3.22096	7.31078	1.8988e-15	0.73	0.0121115	0.0302738	0.0635454
-332	0.66	9.25186e-18	87.3669	-0.415515	27.2181	3.32315	7.54273	1.97148e-15	0.73	0.0128658	0.0300906	0.0655787
-331	0.66	9.25186e-18	90.6901	-0.415515	28.5224	3.4238	7.7712	2.04647e-15	0.74	0.0136429	0.0298752	0.0675858
-330	0.66	9.25186e-18	94.1139	-0.415515	29.8171	3.52289	7.9961	2.12373e-15	0.76	0.0144425	0.0296318	0.0695658
-329	0.66	9.25186e-18	97.6368	-0.415515	31.1011	3.62036	8.21733	2.20322e-15	0.85	0.0152642	0.0293641	0.0715178
-328	0.66	9.25186e-18	101.257	-0.415515	32.3731	3.71617	8.4348	2.28492e-15	0.91	0.0161077	0.0290755	0.0734408
-327	0.66	-5.20833e-05	104.973	-0.415515	33.6324	3.81029	8.64843	-0.013335	0.89	0.0169712	0.0287691	0.0753337
-326	0.66	0.00015625	108.784	-0.415515	34.8781	3.90268	8.85813	0.0414572	0.96	0.0178612	0.0284476	0.0771956
-325	0.660625	0.00145833	112.686	-0.414569	36.1096	3.9933	9.06382	0.400815	1.06	0.0188076	0.0281134	0.0790257
-324	0.663125	0.00354167	116.68	-0.410792	37.3262	4.08212	9.26542	1.0079	1.05	0.019835	0.0377687	0.109929
-323	0.6675	0.00489583	120.762	-0.404216	38.5277	4.1691	9.60622	1.44202	1.04	0.0209398	0.0278309	0.0838379
-322	0.6725	0.00489583	124.931	-0.396753	39.7135	4.25422	9.80234	1.49181	1.03	0.0220692	0.0374654	0.116757
-321	0.676875	0.00354167	129.185	-0.390269	40.8834	4.33743	10.1432	1.11593	1.05	0.0231951	0.0274989	0.088616
-320	0.679375	0.00145833	133.522	-0.386582	42.0372	4.41872	10.3333	0.474927	1.06	0.0242759	0.0271184	0.090324
-319	0.68	0.00015625	137.941	-0.385662	43.1747	4.49804	10.5188	0.052569	1.05	0.0253331	0.0267351	0.091994
-318	0.68	-5.20833e-05	142.439	-0.385662	44.2958	4.57538	10.6997	-0.0180944	1.08	0.0264012	0.0263499	0.0936254
-317	0.68	-2.77556e-17	147.015	-0.385662	45.4005	4.65071	10.8759	-9.95238e-15	1.12	0.0274888	0.025964	0.0952173
-316	0.68	-5.20833e-05	151.665	-0.385662	46.4886	4.72401	11.0473	-0.0192664	1.16	0.0285916	0.025578	0.0967692
-315	0.68	0.00015625	156.389	-0.385662	47.5602	4.79524	11.2139	0.0595996	1.19	0.029719	0.0251928	0.0982805
-314	0.680625	0.00151042	161.185	-0.384744	48.6154	4.8644	11.3756	0.593795	1.21	0.0309159	0.0248089	0.0997504
-313	0.683125	0.00338542	166.049	-0.381077	49.6542	4.93145	11.5324	1.37109	1.22	0.0322063	0.0344268	0.142599
-312	0.686875	0.00338542	170.98	-0.375603	50.6767	4.99639	11.8561	1.4118	1.24	0.033533	0.0244008	0.104072
-311	0.689375	0.00151042	175.977	-0.37197	51.6831	5.05919	12.0051	0.648288	1.25	0.0347984	0.0240184	0.105435
-310	0.69	0.00015625	181.036	-0.371064	52.6733	5.11983	12.149	0.0689924	1.27	0.0360202	0.0236392	0.106753
-309	0.69	-5.20833e-05	186.156	-0.371064	53.6477	5.17831	12.2877	-0.0236478	1.28	0.0372466	0.0232634	0.108027
-308	0.69	-5.20833e-05	191.334	-0.371064	54.6063	5.2346	12.4213	-0.0243057	1.29	0.0384863	0.0228913	0.109256
-307	0.69	0.00015625	196.569	-0.371064	55.5493	5.2887	12.5497	0.0749119	1.31	0.0397487	0.0225232	0.11044
-306	0.690625	0.00151042	201.857	-0.370158	56.4769	5.3406	12.6729	0.743631	1.32	0.0410904	0.0221591	0.111579
-305	0.693125	0.00338542	207.198	-0.366545	57.3893	5.39029	12.7908	1.71086	1.34	0.0425406	0.0317994	0.164357
-304	0.696875	0.00338542	212.588	-0.361149	58.2866	5.43775	13.0904	1.75537	1.35	0.0440251	0.0217548	0.115366
-303	0.699375	0.00151042	218.026	-0.357568	59.169	5.48299	13.1993	0.803196	1.36	0.0454254	0.0213987	0.116381
-302	0.7	0.00015625	223.509	-0.356675	60.0368	5.526	13.3028	0.0851788	1.38	0.0467642	0.0210473	0.117348
-301	0.7	-5.20833e-05	229.035	-0.356675	60.8901	5.56677	13.401	-0.0290949	1.39	0.0481014	0.0207006	0.118268
-300	0.7	1.85037e-17	234.602	-0.356675	61.7291	5.6053	13.4937	1.05878e-14	1.4	0.0494507	0.0203585	0.119141
-299	0.7	1.85037e-17	240.207	-0.356675	62.5541	5.64159	13.5811	1.08408e-14	1.4	0.0508089	0.0200211	0.119966
-298	0.7	1.85037e-17	245.849	-0.356675	63.3651	5.67565	13.6631	1.10954e-14	1.41	0.0521752	0.0196884	0.120743
-297	0.7	1.85037e-17	251.524	-0.356675	64.1625	5.70747	13.7397	1.13515e-14	1.42	0.0535491	0.0193604	0.121473
-296	0.7	-5.20833e-05	257.232	-0.356675	64.9465	5.73705	13.8109	-0.0326768	1.43	0.054927	0.0190371	0.122154
-295	0.7	0.00015625	262.969	-0.356675	65.7172	5.76441	13.8768	0.100217	1.43	0.0563247	0.0187184	0.122789
-294	0.700625	0.00151042	268.733	-0.355782	66.4747	5.78954	13.9373	0.989998	1.44	0.0578174	0.0184044	0.123375
-293	0.703125	0.00338542	274.523	-0.352221	67.2195	5.81246	13.9924	2.26677	1.44	0.0594433	0.0280949	0.192394
-292	0.706875	0.00338542	280.335	-0.346901	67.9515	5.83317	14.2429	2.31476	1.44	0.0610991	0.0180442	0.126183
-291	0.709375	0.00151042	286.168	-0.343371	68.671	5.85167	14.2881	1.05423	1.44	0.0626333	0.0177395	0.126633
-290	0.71	0.00015625	292.02	-0.34249	69.3782	5.86799	14.3279	0.111288	1.44	0.0640772	0.0174393	0.127036
-289	0.71	-5.20833e-05	297.888	-0.34249	70.0733	5.88213	14.3624	-0.0378415	1.44	0.0655097	0.0171435	0.127391
-288	0.71	0	303.77	-0.34249	70.7565	5.89411	14.3917	0	1.44	0.0669488	0.0168522	0.127698
-287	0.71	0	309.664	-0.34249	71.4279	5.90393	14.4157	0	1.44	0.0683904	0.0165651	0.127959
-286	0.71	0	315.568	-0.34249	72.0878	5.91162	14.4345	0	1.42	0.0698339	0.0162824	0.128172
-285	0.71	0	321.48	-0.34249	72.7362	5.91719	14.4481	0	1.41	0.0712787	0.0160038	0.12834
-284	0.71	0	327.397	-0.34249	73.3734	5.92066	14.4565	0	1.41	0.0727243	0.0157293	0.12846
-283	0.71	0	333.318	-0.34249	73.9996	5.92204	14.4599	0	1.44	0.0741703	0.0154589	0.128535
-282	0.71	0	339.24	-0.34249	74.6149	5.92135	14.4582	0	1.43	0.0756161	0.0151926	0.128565
-281	0.71	0	345.161	-0.34249	75.2195	5.91862	14.4515	0	1.4	0.0770613	0.0149301	0.128549
-280	0.71	0	351.08	-0.34249	75.8135	5.91387	14.4399	0	1.4	0.0785053	0.0146715	0.128489
-279	0.71	5.20833e-05	356.994	-0.34249	76.3971	5.90711	14.4234	0.0453498	1.41	0.0799521	0.0144168	0.128384
-278	0.71	-0.00015625	362.901	-0.34249	76.9705	5.89837	14.4021	-0.138301	1.4	0.0813785	0.0141657	0.128236
-277	0.709375	-0.00151042	368.799	-0.343371	77.5338	5.88768	14.376	-1.35864	1.35	0.0826803	0.0139183	0.128044
-276	0.706875	-0.00338542	374.687	-0.346901	78.0872	5.87505	14.3451	-3.09383	1.34	0.0838054	0.00367453	0.0343442
-275	0.703125	-0.00338542	380.562	-0.352221	78.6308	5.86051	14.1081	-3.14234	1.33	0.084902	0.0132451	0.125737
-274	0.700625	-0.00151042	386.422	-0.355782	79.1647	5.84409	14.0686	-1.42356	1.32	0.0861665	0.0130116	0.125423
-273	0.7	-0.00015625	392.266	-0.356675	79.6891	5.82582	14.0246	-0.149492	1.33	0.087554	0.0127815	0.125069
-272	0.7	5.20833e-05	398.092	-0.356675	80.2042	5.80571	13.9762	0.0505707	1.29	0.0889567	0.0125547	0.124674
-271	0.7	1.85037e-17	403.898	-0.356675	80.7101	5.78381	13.9235	1.82283e-14	1.28	0.090349	0.0123312	0.12424
-270	0.7	5.20833e-05	409.682	-0.356675	81.2068	5.76013	13.8665	0.0520429	1.27	0.0917409	0.0121108	0.123767
-269	0.7	-0.00015625	415.442	-0.356675	81.6946	5.73471	13.8053	-0.158324	1.18	0.0931055	0.0118936	0.123256
-268	0.699375	-0.00145833	421.177	-0.357568	82.1736	5.70757	13.7399	-1.49809	0.91	0.0943297	0.0116794	0.122707
-267	0.696875	-0.00359375	426.884	-0.361149	82.6439	5.67875	13.6706	-3.74174	0.83	0.0953226	0.00146823	0.0156346
-266	0.6925	-0.00473958	432.563	-0.367447	83.1056	5.64828	13.403	-5.00041	1.38	0.0961629	0.0110991	0.119763
-265	0.688125	-0.00338542	438.211	-0.373785	83.5589	5.61618	13.3268	-3.61836	1.67	0.0971337	0.00089674	0.00980244
-264	0.68625	-0.00015625	443.827	-0.376513	84.0038	5.58249	13.0549	-0.169142	1.38	0.0984223	0.0205421	0.227428
-263	0.6875	0.00197917	449.41	-0.374693	84.4405	5.54724	13.1632	2.16941	1.12	0.0999555	0.0105003	0.117714
-262	0.689375	0.00114583	454.957	-0.37197	84.8691	5.51046	13.0759	1.27148	0.99	0.10139	0.0103061	0.116964
-261	0.689375	-0.00119792	460.468	-0.37197	85.2898	5.47218	12.9851	-1.34537	1.3	0.102554	0.0101146	0.116181
-260	0.6875	-0.00177083	465.94	-0.374693	85.7025	5.43244	12.8908	-2.01244	2	0.103642	-7.42749e-05	-0.000863289
-259	0.686875	0.00151042	471.372	-0.375603	86.1075	5.39127	12.6077	1.73651	2.39	0.105077	0.0195982	0.230444
-258	0.690625	0.00526042	476.764	-0.370158	86.5048	5.34869	12.6921	6.11701	1.85	0.106957	0.0195555	0.232572
-257	0.69625	0.00479167	482.112	-0.362046	86.8946	5.30475	12.7702	5.63444	0.81	0.108798	0.00950997	0.11437
-256	0.699375	0.0015625	487.417	-0.357568	87.277	5.25947	12.6612	1.85753	0.43	0.11025	0.00932839	0.113421
-255	0.699375	-0.00140625	492.676	-0.357568	87.6519	5.21289	12.5491	-1.68982	0.78	0.111336	0.00914921	0.112442
-254	0.696875	-0.0034375	497.889	-0.361149	88.0197	5.16504	12.4339	-4.17438	1.14	0.112162	-0.00102761	-0.0127628
-253	0.693125	-0.00338542	503.054	-0.366545	88.3802	5.11596	12.1398	-4.15378	1.29	0.11296	0.00867219	0.108825
-252	0.690625	-0.00151042	508.17	-0.370158	88.7338	5.06567	12.0205	-1.87207	1.4	0.113975	0.0085024	0.107779
-251	0.69	-0.000104167	513.236	-0.371064	89.0803	5.01422	11.8984	-0.130395	0.98	0.115152	0.00833482	0.106708
-250	0.69	-0.000104167	518.25	-0.371064	89.42	4.96162	11.7736	-0.131669	0.62	0.116316	0.00816938	0.105612
-249	0.689375	-0.0015625	523.212	-0.37197	89.7529	4.90793	11.6461	-1.99395	0.69	0.117281	0.00800606	0.104491
-248	0.686875	-0.00322917	528.12	-0.375603	90.0791	4.85316	11.5162	-4.15948	1.29	0.118017	-0.00215519	-0.0283924
-247	0.68375	-0.00192708	532.973	-0.380163	90.3987	4.79735	11.2188	-2.50508	1.85	0.118888	0.00757421	0.100699
-246	0.68375	0.00203125	537.77	-0.380163	90.7118	4.74053	11.0859	2.66426	1.91	0.120263	0.0174193	0.233674
-245	0.6875	0.0046875	542.511	-0.374693	91.0184	4.68273	11.1118	6.20249	1.97	0.121995	0.00737313	0.0997802
-244	0.6925	0.00510417	547.194	-0.367447	91.3187	4.62399	10.9724	6.81211	1.7	0.123773	0.0172198	0.235046
-243	0.6975	0.005	551.818	-0.360253	91.6127	4.56434	10.9878	6.72948	1.77	0.125545	0.00717078	0.0987066
-242	0.7025	0.00494792	556.382	-0.35311	91.9005	4.5038	10.8421	6.71447	2.21	0.127301	0.017019	0.236206
-241	0.7075	0.00515625	560.886	-0.346018	92.1822	4.44242	10.8471	7.05382	2.34	0.129091	0.00696722	0.0974805
-240	0.713125	0.0065625	565.328	-0.338099	92.4578	4.38021	10.6952	9.0487	2.09	0.131065	0.016817	0.237155
-239	0.720625	0.00833333	569.708	-0.327636	92.7275	4.3172	10.6898	11.5794	1.31	0.133292	0.0167625	0.238218
-238	0.72875	0.00661458	574.025	-0.316425	92.9912	4.25344	10.6782	9.26083	0.02	0.135286	0.0167056	0.239209
-237	0.7325	5.20833e-05	578.279	-0.311292	93.2492	4.18894	10.6603	0.0734602	-0.99	0.136359	-0.00335366	-0.0483772
-236	0.72875	-0.00682292	582.468	-0.316425	93.5013	4.12374	10.3526	-9.693	-1.01	0.136425	-0.00359078	-0.0521728
-235	0.72	-0.00973958	586.592	-0.328504	93.7478	4.05786	10.0476	-13.9345	0.67	0.136037	-0.00382218	-0.0559282
-234	0.710625	-0.0084375	590.649	-0.34161	93.9887	3.99132	9.74564	-12.1551	2.35	0.135796	-0.00404796	-0.0596418
-233	0.704375	-0.00317708	594.641	-0.350444	94.224	3.92417	9.44672	-4.60786	2.66	0.136279	0.00573176	0.0850211
-232	0.705	0.00473958	598.565	-0.349557	94.4538	3.85642	9.28362	6.91939	2.5	0.1379	0.0155968	0.23288
-231	0.713125	0.0101563	602.421	-0.338099	94.6782	3.7881	9.24942	14.9228	2.08	0.140317	0.0255415	0.383823
-230	0.72375	0.01	606.209	-0.323309	94.8972	3.71923	9.33708	14.7856	1.79	0.142729	0.00556	0.0840779
-229	0.7325	0.00807292	609.929	-0.311292	95.1109	3.64984	9.16288	12.0095	1.58	0.144847	0.0154239	0.23467
-228	0.74	0.00697917	613.579	-0.301105	95.3193	3.57996	9.11055	10.4446	1.45	0.146802	0.0153618	0.235123
-227	0.74625	0.00494792	617.158	-0.292695	95.5226	3.5096	9.05219	7.44792	1.43	0.148452	0.00529739	0.0815535
-226	0.75	0.00317708	620.668	-0.287682	95.7207	3.43879	8.86956	4.80955	1.4	0.14982	0.005162	0.0799212
-225	0.753125	0.0034375	624.107	-0.283524	95.9137	3.36755	8.68583	5.2326	1.41	0.151212	0.015028	0.233962
-224	0.756875	0.00348958	627.474	-0.278557	96.1017	3.29591	8.61439	5.34055	1.49	0.152607	0.00496071	0.0776469
-223	0.76	0.00296875	630.77	-0.274437	96.2848	3.22389	8.42614	4.56732	1.55	0.153907	0.00482771	0.0759621
-222	0.763125	0.00369792	633.994	-0.270333	96.4629	3.15149	8.23693	5.71819	1.5	0.155302	0.014696	0.232418
-221	0.7675	0.00479167	637.146	-0.264617	96.6361	3.07876	8.1527	7.44632	1.48	0.156862	0.00462576	0.07352
-220	0.7725	0.00505208	640.224	-0.258123	96.8046	3.0057	7.95923	7.88894	1.49	0.158447	0.014495	0.231491
-219	0.7775	0.005	643.23	-0.251672	96.9682	2.93233	7.86579	7.84427	1.6	0.160018	0.0044221	0.0709544
-218	0.7825	0.005	646.162	-0.245261	97.1271	2.85867	7.66821	7.88003	1.62	0.161573	0.0142921	0.230368
-217	0.7875	0.005	649.021	-0.238892	97.2813	2.78474	7.56566	7.91489	1.52	0.163121	0.00421668	0.0682675
-216	0.7925	0.005	651.806	-0.232563	97.4309	2.71055	7.36411	7.94885	1.45	0.164652	0.0140874	0.229052
-215	0.7975	0.005	654.516	-0.226273	97.5759	2.63613	7.25257	7.98191	1.39	0.166176	0.00400943	0.0654617
-214	0.8025	0.005	657.153	-0.220023	97.7164	2.56148	7.04719	8.01406	1.4	0.167682	0.0138808	0.227544
-213	0.8075	0.005	659.714	-0.213812	97.8523	2.48662	6.92675	8.04529	1.54	0.169179	0.00380024	0.062539
-212	0.8125	0.005	662.201	-0.207639	97.9837	2.41156	6.71768	8.07562	1.59	0.170658	0.0136722	0.225846
-211	0.8175	0.005	664.612	-0.201504	98.1107	2.33633	6.58844	8.10503	1.48	0.172128	0.00358901	0.0595014
-210	0.8225	0.005	666.949	-0.195407	98.2333	2.26092	6.37579	8.13352	1.47	0.173578	0.0134615	0.22396
-209	0.8275	0.005	669.209	-0.189346	98.3516	2.18536	6.23786	8.16109	1.45	0.175018	0.00337563	0.056351
-208	0.8325	0.005	671.395	-0.183322	98.4655	2.10965	6.02175	8.18774	1.47	0.176439	0.0132485	0.221886
-207	0.8375	0.005	673.504	-0.177334	98.5751	2.0338	5.8752	8.21347	1.49	0.177848	0.00315998	0.0530895
-206	0.8425	0.005	675.538	-0.171382	98.6804	1.95783	5.65574	8.23827	1.46	0.179238	0.0130332	0.219627
-205	0.8475	0.005	677.496	-0.165464	98.7815	1.88175	5.50066	8.26215	1.35	0.180614	0.0029419	0.0497186
-204	0.8525	0.005	679.378	-0.159582	98.8784	1.80556	5.27795	8.2851	1.29	0.18197	0.0128153	0.217183
-203	0.8575	0.005	681.183	-0.153734	98.9712	1.72927	5.11442	8.30711	1.36	0.183312	0.00272125	0.0462399
-202	0.8625	0.00494792	682.913	-0.14792	99.0598	1.65289	4.88854	8.24145	1.5	0.184625	0.0125948	0.214556
-201	0.8675	0.00515625	684.566	-0.14214	99.1442	1.57644	4.71663	8.60925	1.68	0.185958	0.00249786	0.0426547
-200	0.873125	0.00651042	686.142	-0.135677	99.2246	1.49991	4.48766	10.8953	1.82	0.187496	0.0123714	0.211748
-199	0.880625	0.00838542	687.642	-0.127123	99.3009	1.42331	4.30743	14.0638	1.69	0.189333	0.0122715	0.210497
-198	0.889375	0.00838542	689.065	-0.117236	99.3731	1.34666	4.12175	14.0929	1.35	0.191155	0.0121694	0.209177
-197	0.896875	0.00651042	690.412	-0.108839	99.4413	1.26995	3.93064	10.9631	1.17	0.192644	0.00206505	0.0355651
-196	0.9025	0.00515625	691.682	-0.102587	99.5055	1.19318	3.69305	8.69874	1.29	0.193883	0.0119369	0.20596
-195	0.9075	0.00494792	692.875	-0.0970617	99.5657	1.11638	3.49372	8.36168	1.49	0.195069	0.00182946	0.0316199
-194	0.9125	0.005	693.991	-0.0915672	99.622	1.03954	3.25324	8.46331	1.43	0.196241	0.011701	0.202564
-193	0.9175	0.005	695.031	-0.0861027	99.6743	0.962656	3.04575	8.47599	1.12	0.197393	0.00159033	0.0275725
-192	0.9225	0.00494792	695.994	-0.0806679	99.7226	0.885745	2.80241	8.39931	0.87	0.198513	0.0114614	0.198989
-191	0.9275	0.00515625	696.879	-0.0752625	99.7671	0.808806	2.5868	8.76411	1.37	0.199648	0.00134745	0.0234237
-190	0.933125	0.00645833	697.688	-0.0692161	99.8076	0.731843	2.34065	10.99	2.18	0.200981	0.011218	0.195236
-189	0.940625	0.00854167	698.42	-0.0612107	99.8442	0.654859	2.11695	14.5504	2.21	0.202648	0.0111006	0.193395
-188	0.95	0.00989583	699.075	-0.0512933	99.877	0.577857	1.8879	16.873	1.63	0.204524	0.0109807	0.191486
-187	0.96	0.00989583	699.653	-0.040822	99.9059	0.500839	1.6535	16.8869	0.96	0.206378	0.0108583	0.189509
-186	0.969375	0.00848958	700.154	-0.0311037	99.9309	0.423808	1.41376	14.4976	1.1	0.207969	0.0107334	0.187463
-185	0.976875	0.00666667	700.577	-0.0233966	99.952	0.346767	1.16869	11.3915	1.36	0.209225	0.000606004	0.0105905
-184	0.983125	0.00645833	700.924	-0.017019	99.9693	0.269716	0.909009	11.041	1.16	0.21042	0.0104712	0.183084
-183	0.99	0.00697917	701.194	-0.0100503	99.9827	0.192659	0.655933	11.936	1.19	0.211679	0.0103399	0.180859
-182	0.996875	0.00645833	701.387	-0.00312989	99.9923	0.115597	0.397542	11.0483	1.7	0.212824	0.000205977	0.0036038
-181	1.00313	0.00671875	701.502	0.00312013	99.9981	0.0385327	0.132515	11.4957	1.72	0.213987	0.0100687	0.176191
-180	1.01063	0.00833333	701.541	0.010569	100	-0.0385327	-0.13384	14.259	1.21	0.215399	0.00993065	0.173786			292.542
-179	1.01937	0.00833333	701.502	0.0191897	99.9981	-0.115597	-0.405493	14.2582	0.96	0.216784	0.00978986	0.171313			295.362
-178	1.02687	0.00671875	701.387	0.0265202	99.9923	-0.192659	-0.682436	11.4938	0.76	0.217866	-0.000353764	-0.00618949			295.281
-177	1.03313	0.00645833	701.194	0.0325882	99.9827	-0.269716	-0.955387	11.0452	0.98	0.218875	0.00950455	0.166247			298.033
-176	1.04	0.00697917	700.924	0.0392207	99.9693	-0.346767	-1.24024	11.9314	1.39	0.219944	0.0093565	0.163594			300.75
-175	1.04688	0.00645833	700.577	0.0458095	99.952	-0.423808	-1.53036	11.0355	1.62	0.220894	-0.000794527	-0.0138851			300.568
-174	1.05313	0.00671875	700.154	0.0517619	99.9309	-0.500839	-1.80852	11.4736	1.17	0.221861	0.00906038	0.158243			303.213
-173	1.06063	0.00833333	699.653	0.0588584	99.9059	-0.577857	-2.1065	14.2206	0.78	0.223072	0.00890464	0.155411			305.821
-172	1.06937	0.00833333	699.075	0.0670744	99.877	-0.654859	-2.40972	14.2088	0.69	0.224252	0.00874577	0.152513			308.39
-171	1.07688	0.00671875	698.42	0.0740633	99.8442	-0.731843	-2.71817	11.4451	0.72	0.225125	-0.00141627	-0.0246745			308.067
-170	1.08313	0.00645833	697.688	0.0798504	99.8076	-0.808806	-3.00402	10.99	0.82	0.225923	0.00843295	0.146766			310.559
-169	1.09	0.00692708	696.879	0.0861777	99.7671	-0.885745	-3.32025	11.774	0.97	0.226769	0.00826576	0.143689			313.01
-168	1.09688	0.00661458	695.994	0.0924652	99.7226	-0.962656	-3.64166	11.2286	1.57	0.227527	-0.00190478	-0.03307			312.577
-167	1.10375	0.00817708	695.031	0.0987135	99.6743	-1.03954	-3.93249	13.8618	1.89	0.22852	0.00793999	0.13766			314.946
-166	1.11375	0.011875	693.991	0.107733	99.622	-1.11638	-4.26158	20.1004	1.45	0.230104	0.017764	0.307524			320.105
-165	1.12687	0.0132292	692.875	0.119448	99.5657	-1.19318	-4.63683	22.3565	1.04	0.231876	0.00756284	0.130715			322.382
-164	1.13937	0.0116146	691.682	0.13048	99.5055	-1.26995	-4.97881	19.5941	0.97	0.233338	0.00737825	0.127305			324.613
-163	1.15	0.01	690.412	0.139762	99.4413	-1.34666	-5.32586	16.8393	1.1	0.234489	0.00718997	0.123828			326.797
-162	1.15937	0.00848958	689.065	0.147881	99.3731	-1.42331	-5.67798	14.268	0.38	0.235348	0.00699795	0.120286			328.933
-161	1.16688	0.0065625	687.642	0.154329	99.3009	-1.49991	-6.03512	11.0065	-0.68	0.235845	-0.0031979	-0.0548545			328.216
-160	1.1725	0.00484375	686.142	0.159138	99.2246	-1.57644	-6.34305	8.1061	-0.84	0.236021	0.00663114	0.113498			330.261
-159	1.17625	0.00192708	684.566	0.162331	99.1442	-1.65289	-6.70753	3.2176	-0.79	0.235672	-0.00357111	-0.0609821			329.463
-158	1.17625	-0.00182292	682.913	0.162331	99.0598	-1.72927	-7.01746	-3.03632	-0.49	0.234667	-0.0137457	-0.234161			325.844
-157	1.17375	-0.00161458	681.183	0.160204	98.9712	-1.80556	-7.26494	-2.68251	0.74	0.233672	-0.00388812	-0.0660675			324.98
-156	1.17437	0.0034375	679.378	0.160736	98.8784	-1.88175	-7.5715	5.696	1.15	0.233485	0.0059365	0.100606			326.85
-155	1.18063	0.00822917	677.496	0.166044	98.7815	-1.95783	-7.94497	13.5981	0.78	0.23405	0.00572364	0.0967305			328.667
-154	1.19	0.00994792	675.538	0.173953	98.6804	-2.0338	-8.3232	16.3907	0.83	0.234857	0.00550646	0.0927912			330.431
-153	1.2	0.0101042	673.504	0.182322	98.5751	-2.10965	-8.70614	16.5981	0.5	0.235646	0.00528488	0.0887891			332.141
-152	1.21	0.00984375	671.395	0.19062	98.4655	-2.18536	-9.09374	16.1196	0.34	0.236349	0.0050588	0.0847246			333.796
-151	1.21937	0.00848958	669.209	0.198338	98.3516	-2.26092	-9.48594	13.8569	0.27	0.236786	0.00482814	0.0805984			335.395
-150	1.22687	0.00661458	666.949	0.20447	98.2333	-2.33633	-9.88266	10.76	0.23	0.236873	-0.00540718	-0.0899596			334.22
-149	1.23313	0.00666667	664.612	0.209552	98.1107	-2.41156	-10.2009	10.8067	0.1	0.236934	0.00439827	0.072918			335.715
-148	1.24063	0.00833333	662.201	0.215615	97.9837	-2.48662	-10.6039	13.4594	0.03	0.23722	0.00415493	0.0686337			337.152
-147	1.24938	0.00833333	659.714	0.222643	97.8523	-2.56148	-11.0112	13.4088	0.02	0.237459	0.00390665	0.0642902			338.529
-146	1.25687	0.00671875	657.153	0.228628	97.7164	-2.63613	-11.4228	10.7689	0.09	0.237394	-0.00634666	-0.104039			337.171
-145	1.26313	0.00645833	654.516	0.233589	97.5759	-2.71055	-11.7453	10.31	-0.06	0.23725	0.00344692	0.0562776			338.44
-144	1.27	0.00697917	651.806	0.239017	97.4309	-2.78474	-12.1625	11.0953	-0.18	0.237144	0.0031849	0.0517844			339.648
-143	1.27687	0.00645833	649.021	0.244416	97.2813	-2.85867	-12.5837	10.2234	0.16	0.236908	-0.00708243	-0.114663			338.152
-142	1.28313	0.00666667	646.162	0.249299	97.1271	-2.93233	-12.908	10.5067	0.34	0.236668	0.00270184	0.0435498			339.247
-141	1.29062	0.00848958	643.23	0.255127	96.9682	-3.0057	-13.3343	13.3189	0.2	0.236666	0.00242527	0.0389145			340.279
-140	1.3	0.00989583	640.224	0.262364	96.8046	-3.07876	-13.7643	15.4526	-0.23	0.236835	0.00214308	0.034226			341.248
-139	1.31	0.00989583	637.146	0.270027	96.6361	-3.15149	-14.1979	15.3783	-0.59	0.236953	0.00185517	0.0294854			342.152
-138	1.31937	0.00848958	633.994	0.277158	96.4629	-3.22389	-14.6349	13.1277	-0.63	0.236802	0.00156142	0.0246939			342.991
-137	1.32688	0.00661458	630.77	0.282827	96.2848	-3.29591	-15.0752	10.1763	-0.53	0.236312	-0.00873828	-0.137493			341.199
-136	1.33312	0.00661458	627.474	0.287526	96.1017	-3.36755	-15.4029	10.1231	-0.17	0.235784	0.00102344	0.0160193			341.919
-135	1.34062	0.00848958	624.107	0.293136	95.9137	-3.43879	-15.847	12.9229	0	0.235492	0.000713302	0.011105			342.573
-134	1.35	0.00984375	620.668	0.300105	95.7207	-3.5096	-16.2939	14.9017	-0.11	0.235353	0.000396875	0.00614465			343.159
-133	1.36	0.0100521	617.158	0.307485	95.5226	-3.57996	-16.7437	15.131	-0.12	0.235191	7.40388e-05	0.00113983			343.677
-132	1.37	0.01	613.579	0.314811	95.3193	-3.64984	-17.1961	14.9653	-0.16	0.234968	-0.00025533	-0.00390802			344.126
-131	1.38	0.01	609.929	0.322083	95.1109	-3.71923	-17.6509	14.8763	-0.2	0.234691	-0.000591359	-0.00899735			344.506
-130	1.39	0.01	606.209	0.329304	94.8972	-3.7881	-18.108	14.7856	-0.21	0.234359	-0.000934177	-0.0141266			344.816
-129	1.4	0.01	602.421	0.336472	94.6782	-3.85642	-18.5672	14.6932	-0.22	0.233971	-0.00128392	-0.019294			345.056
-128	1.41	0.01	598.565	0.34359	94.4538	-3.92417	-19.0284	14.5991	-0.23	0.233528	-0.00164072	-0.0244979			345.225
-127	1.42	0.00994792	594.641	0.350657	94.224	-3.99132	-19.4913	14.4279	-0.23	0.233022	-0.00200471	-0.0297365			345.323
-126	1.43	0.0101562	590.649	0.357674	93.9887	-4.05786	-19.9557	14.6312	-0.22	0.232489	-0.00237603	-0.035008			345.349
-125	1.44062	0.0115104	586.592	0.365077	93.7478	-4.12374	-20.4215	16.4681	-0.21	0.232094	-0.00275484	-0.0403103			345.302
-124	1.45312	0.0133333	582.468	0.373716	93.5013	-4.18894	-20.8885	18.942	-0.21	0.231899	0.00685873	0.0996552			347.548
-123	1.46687	0.0135417	578.279	0.383134	93.2492	-4.25344	-21.5027	19.0997	-0.22	0.231659	-0.00362818	-0.0523371			347.338
-122	1.48	0.0129688	574.025	0.392042	92.9912	-4.3172	-21.9735	18.1571	-0.23	0.231278	-0.00403241	-0.0577404			347.055
-121	1.49313	0.0136979	569.708	0.400871	92.7275	-4.38021	-22.4448	19.0337	-0.24	0.230936	0.00555526	0.078948			349.009
-120	1.5075	0.0147917	565.328	0.410453	92.4578	-4.44242	-23.0691	20.3955	-0.26	0.230669	-0.00496445	-0.0700093			348.56
-119	1.5225	0.0150521	560.886	0.420354	92.1822	-4.5038	-23.5428	20.5915	-0.28	0.230374	0.00460434	0.0644207			350.311
-118	1.5375	0.015	556.382	0.430158	91.9005	-4.56434	-24.1732	20.3554	-0.31	0.229992	-0.005939	-0.0824272			349.693
-117	1.5525	0.015	551.818	0.439867	91.6127	-4.62399	-24.6481	20.1884	-0.33	0.229546	0.00361013	0.0496939			351.237
-116	1.5675	0.015	547.194	0.449482	91.3187	-4.68273	-25.2833	20.0193	-0.35	0.22902	-0.00695774	-0.0949715			350.449
-115	1.5825	0.0149479	542.511	0.459006	91.0184	-4.74053	-25.7584	19.779	-0.38	0.228422	0.00257093	0.0347923			351.784
-114	1.5975	0.0152083	537.77	0.46844	90.7118	-4.79735	-26.3971	19.9478	-0.41	0.227777	-0.00802242	-0.107618			350.825
-113	1.61312	0.0163021	532.973	0.478173	90.3987	-4.85316	-26.8711	21.1916	-0.45	0.227209	0.00148494	0.0197423			351.949
-112	1.63	0.0170312	528.12	0.48858	90.0791	-4.90793	-27.5119	21.9379	-0.49	0.226652	0.000865116	0.011397			352.956
-111	1.64687	0.0164583	523.212	0.49888	89.7529	-4.96162	-28.1542	21.0029	-0.53	0.225936	-0.00976954	-0.127508			351.728
-110	1.66312	0.0166667	518.25	0.508698	89.42	-5.01422	-28.6251	21.0671	-0.58	0.225181	-0.000297052	-0.00384023			352.522
-109	1.68063	0.0184896	513.236	0.519166	89.0803	-5.06567	-29.2672	23.1452	-0.63	0.224568	-0.000959781	-0.0122878			353.198
-108	1.7	0.0198438	508.17	0.530628	88.7338	-5.11596	-29.9097	24.5951	-0.67	0.224037	-0.00163822	-0.0207666			353.755
-107	1.72	0.0200521	503.054	0.542324	88.3802	-5.16504	-30.5519	24.6031	-0.67	0.223442	-0.00233269	-0.0292722			354.194
-106	1.74	0.02	497.889	0.553885	88.0197	-5.21289	-31.1934	24.2873	-0.69	0.222751	-0.00304351	-0.0378			354.515
-105	1.76	0.0200521	492.676	0.565314	87.6519	-5.25947	-31.8339	24.0956	-0.79	0.221978	-0.00377102	-0.0463453			354.716
-104	1.78	0.0198437	487.417	0.576613	87.277	-5.30475	-32.4728	23.5907	-0.98	0.221089	-0.00451556	-0.0549031			354.797
-103	1.79937	0.0184375	482.112	0.587439	86.8946	-5.34869	-33.1097	21.6804	-1.04	0.219946	-0.00527749	-0.0634687			354.759
-102	1.81688	0.0167708	476.764	0.597118	86.5048	-5.39127	-33.7441	19.5018	-0.82	0.218522	-0.0160571	-0.190966			352.675
-101	1.83375	0.0180729	471.372	0.606363	86.1075	-5.43244	-34.1886	20.7782	-0.57	0.217181	-0.00670896	-0.0788866			352.42
-100	1.85375	0.0220312	465.94	0.617211	85.7025	-5.47218	-34.8151	25.0372	-0.66	0.216203	0.00247761	0.028797			353.929
-99	1.8775	0.0247396	460.468	0.629941	85.2898	-5.51046	-35.6272	27.7848	-1.04	0.215419	-0.00850627	-0.0977063			353.414
-98	1.9025	0.0249479	454.957	0.643169	84.8691	-5.54724	-36.2465	27.6835	-1.3	0.214563	0.000639353	0.00725597			354.617
-97	1.92688	0.0234896	449.41	0.6559	84.4405	-5.58249	-37.0528	25.7474	-1.35	0.213432	-0.0103922	-0.116502			353.841
-96	1.94937	0.0216146	443.827	0.667509	84.0038	-5.61618	-37.6627	23.3979	-1.34	0.212006	-0.0112893	-0.124987			352.947
-95	1.97063	0.0215625	438.211	0.678351	83.5589	-5.64828	-38.2664	23.0462	-1.26	0.210484	-0.0122069	-0.133436			351.935
-94	1.99313	0.0235417	432.563	0.689704	83.1056	-5.67875	-38.8635	24.8372	-0.71	0.209081	-0.00314556	-0.0339415			352.55
-93	2.01812	0.0266146	426.884	0.702169	82.6439	-5.70757	-39.6495	27.7106	0.13	0.207887	-0.0142753	-0.152013			351.28
-92	2.04688	0.0315625	421.177	0.716314	82.1736	-5.73471	-40.2325	32.4229	0.57	0.207106	0.00473958	0.0497953			353.292
-91	2.08125	0.0368229	415.442	0.732969	81.6946	-5.76013	-41.2032	37.3117	-0.3	0.206717	0.00337995	0.0350271			355.093
-90	2.11938	0.0381771	409.682	0.751121	81.2068	-5.78381	-42.1682	38.1475	-1.7	0.206315	0.00198439	0.0202795			356.685
-89	2.15625	0.0348958	403.898	0.768371	80.7101	-5.80571	-43.1265	34.3765	-1.95	0.20544	-0.00944788	-0.0951897			356.441
-88	2.18875	0.0302083	398.092	0.783331	80.2042	-5.82582	-43.8769	29.331	-1.27	0.203986	-0.0107317	-0.10657			356.036
-87	2.2175	0.0283333	392.266	0.79638	79.6891	-5.84409	-44.6175	27.1078	-0.71	0.202235	-0.022047	-0.215732			353.891
-86	2.24688	0.0315104	386.422	0.80954	79.1647	-5.86051	-45.1459	29.6984	-0.55	0.20069	-0.00320163	-0.0308616			354.748
-85	2.28125	0.0369792	380.562	0.824724	78.6308	-5.87505	-46.0661	34.324	-0.37	0.199516	-0.00477492	-0.0453289			355.399
-84	2.32062	0.0413542	374.687	0.841837	78.0872	-5.88768	-46.975	37.7923	-0.31	0.198597	-0.00638893	-0.0597146			355.846
-83	2.36375	0.0450521	368.799	0.860249	77.5338	-5.89837	-47.8718	40.5248	-0.29	0.197863	0.00195545	0.0179895			357.573
-82	2.41063	0.0484896	362.901	0.879886	76.9705	-5.90711	-48.9584	42.9193	-0.08	0.197259	5.00167e-05	0.00045278			359.05
-81	2.46062	0.0515104	356.994	0.900415	76.3971	-5.91387	-50.0313	44.851	0.08	0.196741	-0.00190638	-0.0169767			360.279
-80	2.51375	0.0550521	351.08	0.921776	75.8135	-5.91862	-51.0893	47.1407	0.08	0.196346	0.00608513	0.0532918			362.673
-79	2.57062	0.0583333	345.161	0.944149	75.2195	-5.92135	-52.3347	49.1083	-0.17	0.196023	0.00380472	0.0327588			364.773
-78	2.63	0.0600521	339.24	0.966984	74.6149	-5.92204	-53.5627	49.6879	-0.16	0.195636	0.00146201	0.012372			366.581
-77	2.69062	0.0614583	333.318	0.989774	73.9996	-5.92066	-54.7719	49.9638	0.03	0.195155	-0.00094438	-0.00785217			368.101
-76	2.75312	0.0636458	327.397	1.01274	73.3734	-5.91719	-55.9608	50.8231	-0.03	0.194641	0.00658412	0.0537721			370.649
-75	2.81812	0.0664583	321.48	1.03607	72.7362	-5.91162	-57.3312	52.1098	0.02	0.194119	-0.00618865	-0.0496288			371.574
-74	2.88625	0.07	315.568	1.05996	72.0878	-5.90393	-58.4749	53.8775	0.07	0.193659	0.0112011	0.0881734			374.751
-73	2.95812	0.0734896	309.664	1.08456	71.4279	-5.89411	-59.9991	55.5051	0.14	0.19321	-0.00196505	-0.0151792			376.311
-72	3.03312	0.0764583	303.77	1.10959	70.7565	-5.88213	-61.2933	56.6482	0.19	0.192745	0.0050279	0.0380993			378.768
-71	3.11125	0.0801562	297.888	1.13502	70.0733	-5.86799	-62.7603	58.238	0.24	0.192293	0.00168748	0.0125394			380.858
-70	3.19375	0.0849479	292.02	1.1612	69.3782	-5.85167	-64.1957	60.5037	0.33	0.191924	0.00825484	0.060132			383.756
-69	3.28125	0.0900521	286.168	1.18822	68.671	-5.83317	-65.7981	62.8538	0.32	0.19163	0.00446719	0.031889			386.249
-68	3.37375	0.0948437	280.335	1.21602	67.9515	-5.81246	-67.3636	64.8489	0.2	0.191378	0.0105741	0.0739446			389.464
-67	3.47063	0.0985417	274.523	1.24433	67.2195	-5.78954	-69.089	65.9803	0.12	0.191067	0.00630335	0.0431652			392.238
-66	3.57062	0.101458	268.733	1.27274	66.4747	-5.76441	-70.7715	66.5006	0.1	0.19064	0.00191317	0.0128251			394.575
-65	3.67375	0.105156	262.969	1.30121	65.7172	-5.73705	-72.4086	67.4459	0.13	0.190144	0.00740109	0.0485495			397.536
-64	3.78125	0.109948	257.232	1.33005	64.9465	-5.70747	-74.1943	68.9807	0.08	0.189622	0.00248019	0.0159145			400.027
-63	3.89375	0.115	251.524	1.35937	64.1625	-5.67565	-75.9277	70.5495	-0.06	0.189085	0.00742251	0.0465709			403.062
-62	4.01125	0.120052	245.849	1.3891	63.3651	-5.64159	-77.8003	71.9869	-0.12	0.188503	0.00193095	0.0118419			405.598
-61	4.13375	0.124844	240.207	1.41918	62.5541	-5.6053	-79.613	73.1423	-0.22	0.187856	0.00628709	0.0376721			408.602
-60	4.26063	0.12849	234.602	1.44942	61.7291	-5.56677	-81.5545	73.5217	-0.24	0.187053	0.000183392	0.00107324			411.08
-59	4.39062	0.13151	229.035	1.47947	60.8901	-5.526	-83.4277	73.4646	-0.16	0.186057	-0.00608866	-0.0347863			413.041
-58	4.52437	0.136875	223.509	1.50948	60.0368	-5.48299	-85.2297	74.6166	0.02	0.184995	-0.00253192	-0.0141166			415.388
-57	4.66563	0.14651	218.026	1.54022	59.169	-5.43775	-87.1446	77.91	0.31	0.184072	0.000530147	0.00288329			418.065
-56	4.81813	0.158437	212.588	1.57238	58.2866	-5.39029	-89.1646	82.1511	0.51	0.183371	0.0130785	0.0693558			421.866
-55	4.9825	0.17	207.198	1.60593	57.3893	-5.3406	-91.465	85.9114	0.59	0.182815	0.0047622	0.0246137			425.022
-54	5.15813	0.181563	201.857	1.64057	56.4769	-5.2887	-93.6681	89.3896	0.6	0.182387	0.0162197	0.0816717			429.156
-53	5.34563	0.193385	196.569	1.67628	55.5493	-5.2346	-96.1303	92.7159	0.54	0.182046	0.0167622	0.0821918			433.373
-52	5.54438	0.203333	191.334	1.71278	54.6063	-5.17831	-98.6581	94.8893	0.45	0.181669	0.0167017	0.0797144			437.627
-51	5.75188	0.211719	186.156	1.74953	53.6477	-5.11983	-101.242	96.1285	0.37	0.181158	0.00601869	0.0279488			441.134
-50	5.96812	0.221458	181.036	1.78643	52.6733	-5.05919	-103.696	97.7852	0.29	0.180567	0.0150545	0.0679854			445.354
-49	6.195	0.231979	175.977	1.82374	51.6831	-4.99639	-106.361	99.5682	0.19	0.179887	0.0130749	0.0573956			449.487
-48	6.43187	0.241458	170.98	1.86127	50.6767	-4.93145	-109.049	100.694	0.07	0.179052	0.000416331	0.0017757			452.816
-47	6.67813	0.251667	166.049	1.89884	49.6542	-4.8644	-111.581	101.924	-0.04	0.178086	0.00743997	0.0308171			456.684
-46	6.93562	0.263437	161.185	1.93667	48.6154	-4.79524	-114.282	103.566	-0.13	0.177015	0.00337822	0.013583			460.362
-45	7.205	0.274948	156.389	1.97478	47.5602	-4.72401	-116.971	104.875	-0.21	0.175805	-0.00141128	-0.0055056			463.818
-44	7.48563	0.286615	151.665	2.01298	46.4886	-4.65071	-119.634	106.023	-0.3	0.174444	-0.00694177	-0.0262628			467.026
-43	7.77875	0.300052	147.015	2.0514	45.4005	-4.57538	-122.26	107.59	-0.4	0.172977	-0.00322431	-0.0118245			470.544
-42	8.08625	0.315052	142.439	2.09017	44.2958	-4.49804	-124.989	109.453	-0.45	0.171423	-0.0106766	-0.0379354			473.732
-41	8.40938	0.331563	137.941	2.12935	43.1747	-4.41872	-127.647	111.552	-0.42	0.169814	-0.00890666	-0.0306474			477.117
-40	8.75	0.350104	133.522	2.16905	42.0372	-4.33743	-130.37	114.016	-0.37	0.168178	-0.0083373	-0.0277692			480.633
-39	9.11	0.369948	129.185	2.20937	40.8834	-4.25422	-133.136	116.565	-0.4	0.166521	-0.00898306	-0.0289481			484.214
-38	9.49	0.39	124.931	2.25024	39.7135	-4.1691	-135.921	118.837	-0.49	0.164813	-0.0108525	-0.0338208			487.804
-37	9.89	0.41	120.762	2.29152	38.5277	-4.08212	-138.7	120.762	-0.6	0.163019	-0.013947	-0.0420139			491.351
-36	10.31	0.429948	116.68	2.33311	37.3262	-3.9933	-141.45	122.356	-0.68	0.16111	-0.018259	-0.0531443			494.806
-35	10.75	0.450052	112.686	2.37491	36.1096	-3.90268	-144.146	123.694	-0.72	0.159064	-0.023771	-0.0668194			498.128
-34	11.2106	0.471667	108.784	2.41686	34.8781	-3.81029	-146.761	125.145	-0.72	0.156903	-0.030453	-0.0826375			501.281
-33	11.6944	0.496667	104.973	2.45911	33.6324	-3.71617	-149.27	127.163	-0.72	0.154692	-0.0282607	-0.0740025			504.648
-32	12.205	0.525	101.257	2.50185	32.3731	-3.62036	-151.772	129.659	-0.74	0.152481	-0.027599	-0.0697114			508.161
-31	12.745	0.555104	97.6368	2.54514	31.1011	-3.52289	-154.228	132.192	-0.76	0.150277	-0.0284009	-0.0691718			511.758
-30	13.3156	0.586458	94.1139	2.58894	29.8171	-3.4238	-156.601	134.619	-0.79	0.148079	-0.0305745	-0.071779			515.388
-29	13.9181	0.61849	90.6901	2.63319	28.5224	-3.32315	-158.854	136.807	-0.82	0.145874	-0.0239996	-0.0542935			519.363
-28	14.5525	0.649948	87.3669	2.67776	27.2181	-3.22096	-161.059	138.497	-0.88	0.143618	-0.0390034	-0.0850029			522.922
-27	15.2181	0.681667	84.146	2.72249	25.9057	-3.11728	-162.95	139.901	-0.95	0.141313	-0.0344357	-0.0722814			526.739
-26	15.9162	0.714948	81.0287	2.76734	24.5868	-3.01215	-164.706	141.296	-1.01	0.138972	-0.041025	-0.0829223			530.443
-25	16.6481	0.74849	78.0166	2.8123	23.2633	-2.90563	-166.176	142.426	-1.08	0.136597	-0.0380058	-0.0739642			534.333
-24	17.4131	0.781563	75.1109	2.85722	21.9372	-2.79775	-167.415	143.18	-1.19	0.134174	-0.0555255	-0.104035			537.786
-23	18.2112	0.814948	72.3132	2.90204	20.6109	-2.68857	-168.186	143.735	-1.36	0.131729	-0.0422125	-0.0761452			541.703
-22	19.0425	0.846875	69.6246	2.94667	19.2872	-2.57813	-168.725	143.813	-1.59	0.129238	-0.0590544	-0.102565			545.218
-21	19.9037	0.874635	67.0465	2.99091	17.9689	-2.46649	-168.713	143.027	-1.81	0.126669	-0.0640581	-0.107136			548.66
-20	20.7906	0.898646	64.58	3.0345	16.6594	-2.35368	-168.201	141.548	-1.96	0.124004	-0.0770953	-0.124197			551.815
-19	21.7006	0.921458	62.2263	3.07734	15.3622	-2.23977	-167.07	139.851	-1.98	0.121282	-0.0870054	-0.135053			554.761
-18	22.6337	0.945156	59.9865	3.11944	14.0815	-2.1248	-165.29	138.284	-1.92	0.118581	-0.0830408	-0.124259	-0.124259	-0.175836	557.821
-17	23.5912	0.970104	57.8617	3.16088	12.8215	-2.00884	-162.901	136.907	-1.87	0.115982	-0.0848376	-0.122451	-0.246711	-0.349113	560.833
-16	24.5738	0.994896	55.8529	3.20168	11.5869	-1.89192	-159.796	135.531	-1.95	0.113555	-0.0710438	-0.098982	-0.345693	-0.489179	564.118
-15	25.5794	1.0149	53.961	3.24179	10.383	-1.7741	-156.007	133.573	-2.15	0.111312	-0.0611492	-0.0823104	-0.428003	-0.605654	567.548
-14	26.6	1.02344	52.1869	3.28091	9.21497	-1.65545	-151.437	130.268	-2.32	0.109195	-0.0637188	-0.0829493	-0.510953	-0.723033	570.824
-13	27.6225	1.01964	50.5314	3.31863	8.08872	-1.536	-145.952	125.667	-2.3	0.107167	-0.0769598	-0.0970084	-0.607961	-0.860307	573.704
-12	28.6375	1.01005	48.9954	3.35472	7.01023	-1.41583	-139.451	120.702	-2.06	0.105292	-0.0592402	-0.072403	-0.680364	-0.962762	576.773
-11	29.6438	1.00286	47.5796	3.38925	5.98574	-1.29499	-132.046	116.38	-1.4	0.103725	-0.0505675	-0.0600173	-0.740381	-1.04769	579.809
-10	30.6494	1.01068	46.2846	3.42261	5.02163	-1.17353	-123.657	114.095	0.4	0.102769	0.0104369	0.0120502	-0.728331	-1.03064	583.736
-9	31.6831	1.06682	45.1111	3.45578	4.12436	-1.05151	-114.452	117.379	4.78	0.103062	0.113017	0.127177	-0.601154	-0.850674	589.224
-8	32.8244	1.24396	44.0596	3.49117	3.30034	-0.928986	-104.502	133.679	12.89	0.105979	0.386968	0.425304	-0.175849	-0.248839	599.195
-7	34.2419	1.64161	43.1306	3.53345	2.55579	-0.806021	-94.1901	172.692	24.16	0.11383	0.979197	1.05351	0.877663	1.24195	618.972
-6	36.1919	2.31479	42.3246	3.58883	1.89669	-0.682671	-83.978	238.957	34.94	0.129327	1.91549	2.02235	2.90002	4.10373	654.105
-5	38.9237	3.17167	41.6419	3.6616	1.32857	-0.558995	-73.8585	322.132	39.78	0.154155	3.06544	3.18425	6.08427	8.60966	707.807
-4	42.5019	3.93438	41.0829	3.74955	0.856386	-0.435051	-63.0478	394.233	36.47	0.187273	3.93547	4.03313	10.1174	14.3168	775.096
-3	46.6619	4.27411	40.6478	3.84293	0.484431	-0.3109	-49.8671	423.74	29.53	0.224661	4.09022	4.14732	14.2647	20.1856	844.04
-2	50.8844	4.07156	40.3369	3.92956	0.216175	-0.186599	-32.8432	400.572	24.55	0.261433	3.5725	3.59468	17.8594	25.2723	903.662
-1	54.6944	3.52156	40.1503	4.00176	0.0541759	-0.0622097	-11.7774	344.858	22.36	0.294742	3.01319	3.01787	20.8773	29.5428	953.398
0	57.9031	2.91859	40.0881	4.05877	0	0.0622097	12.4449	285.368	19.88	0.324523	2.71264	2.71264	23.5899	33.3814	997.558
1	60.5531	2.40052	40.1503	4.10352	0.0541759	0.186599	38.9973	235.077	19.35	0.35193	2.5512	2.55516	26.1451	36.9971	1038.48
2	62.7313	1.9676	40.3369	4.13886	0.216175	0.3109	67.327	193.578	19.58	0.378021	2.25146	2.26544	28.4105	40.2028	1073.9
3	64.5131	1.60995	40.6478	4.16687	0.484431	0.435051	96.6813	159.612	19.92	0.40365	2.38424	2.41753	30.828	43.6238	1111.09
4	65.9719	1.31609	41.0829	4.18923	0.856386	0.558995	127.167	131.875	21.23	0.429554	2.19812	2.25266	33.0807	46.8115	1144.77
5	67.1587	1.06234	41.6419	4.20706	1.32857	0.682671	157.861	107.898	21.78	0.45613	2.35293	2.44413	35.5248	50.2701	1180.84
6	68.1031	0.827865	42.3246	4.22102	1.89669	0.806021	189.156	85.461	22.68	0.483592	2.27034	2.397	37.9218	53.662	1215.32
7	68.815	0.594271	43.1306	4.23142	2.55579	0.928986	220.186	62.5152	23.01	0.511862	2.31164	2.48708	40.4089	57.1814	1250.5
8	69.2875	0.34724	44.0596	4.23826	3.30034	1.05151	251.034	37.3152	22.66	0.540697	2.23674	2.45833	42.8672	60.6601	1284.4
9	69.5025	0.0766667	45.1111	4.24136	4.12436	1.17353	281.053	8.4354	22.57	0.569646	2.16008	2.43073	45.298	64.0998	1317.06
10	69.4363	-0.210104	46.2846	4.24041	5.02163	1.29499	309.964	-23.7185	22.68	0.59827	1.9598	2.26272	47.5607	67.3017	1346.13
11	69.085	-0.487083	47.5796	4.23534	5.98574	1.41583	336.941	-56.5249	22.06	0.626312	1.89052	2.24381	49.8045	70.4768	1374.17
12	68.4688	-0.742188	48.9954	4.22638	7.01023	1.536	362.37	-88.6922	21.84	0.65368	1.71656	2.09797	51.9025	73.4456	1399.07
13	67.6075	-0.977656	50.5314	4.21372	8.08872	1.65545	385.538	-120.494	21.64	0.680184	1.57449	1.98466	53.8871	76.254	1421.43
14	66.5225	-1.18609	52.1869	4.19754	9.21497	1.7741	406.46	-150.972	21.41	0.705733	1.42653	1.85706	55.7442	78.8819	1441.07
15	65.2469	-1.35844	53.961	4.17818	10.383	1.89192	424.994	-178.787	21.18	0.730354	1.31394	1.76863	57.5128	81.3846	1458.71
16	63.8169	-1.49656	55.8529	4.15602	11.5869	2.00884	441.311	-203.872	21	0.754098	1.19008	1.65809	59.1709	83.7309	1474.04
17	62.2638	-1.60505	57.8617	4.13138	12.8215	2.1248	455.315	-226.515	20.83	0.776978	1.08656	1.5683	60.7392	85.9502	1487.46
18	60.6163	-1.68495	59.9865	4.10456	14.0815	2.23977	467.164	-246.522	20.76	0.799042	0.986403	1.47602	62.2152	88.0389	1498.98
19	58.9025	-1.73828	62.2263	4.07588	15.3622	2.35368	476.92	-263.821	20.42	0.820352	0.911907	1.4155	63.6307	90.0419	1509.21
20	57.1462	-1.77167	64.58	4.04561	16.6594	2.46649	484.849	-279.059	19.9	0.840931	0.826283	1.3311	64.9618	91.9255	1517.78
21	55.3631	-1.79349	67.0465	4.01391	17.9689	2.57813	490.925	-293.286	19.26	0.860695	0.7509	1.25586	66.2177	93.7026	1524.91
22	53.5613	-1.81	69.6246	3.98083	19.2872	2.68857	495.312	-307.367	18.41	0.879489	0.657957	1.14273	67.3604	95.3197	1529.99
23	51.7444	-1.82339	72.3132	3.94632	20.6109	2.79775	497.915	-321.597	17.4	0.897121	0.568174	1.0249	68.3853	96.77	1532.98
24	49.9163	-1.83167	75.1109	3.91035	21.9372	2.90563	498.827	-335.557	16.4	0.913448	0.473089	0.8864	69.2717	98.0243	1533.6
25	48.0837	-1.83172	78.0166	3.87294	23.2633	3.01215	498.054	-348.547	15.43	0.928399	0.393671	0.766134	70.0379	99.1084	1532.18
26	46.2562	-1.82141	81.0287	3.8342	24.5868	3.11728	495.818	-359.966	14.6	0.941984	0.311713	0.630055	70.6679	100	1528.51
27	44.445	-1.79859	84.146	3.79425	25.9057	3.22096	492.149	-369.133	13.87	0.954285	0.247976	0.520508			1523.08
28	42.6631	-1.76313	87.3669	3.75333	27.2181	3.32315	487.306	-375.704	13.2	0.965446	0.204036	0.444671			1516.5
29	40.9219	-1.71833	90.6901	3.71166	28.5224	3.4238	481.579	-380.087	12.5	0.975595	0.151359	0.342415			1508.34
30	39.2288	-1.66677	94.1139	3.66941	29.8171	3.52289	474.92	-382.601	11.86	0.984827	0.11995	0.281603			1499.33
31	37.59	-1.60995	97.6368	3.62674	31.1011	3.62036	467.641	-383.391	11.18	0.993252	0.091084	0.22184			1489.52
32	36.0094	-1.55167	101.257	3.58378	32.3731	3.71617	459.824	-383.213	10.41	1.00091	0.0650555	0.164321			1478.95
33	34.4862	-1.49505	104.973	3.54056	33.6324	3.81029	451.553	-382.782	9.69	1.00779	0.0320947	0.084042			1467.25
34	33.0187	-1.4401	108.784	3.49708	34.8781	3.90268	442.772	-382.097	8.94	1.01386	0.0119468	0.0324189			1454.93
35	31.6056	-1.38651	112.686	3.45334	36.1096	3.9933	433.69	-381.075	8.26	1.01912	-0.0148177	-0.041652			1441.61
36	30.2456	-1.33339	116.68	3.40935	37.3262	4.08212	424.244	-379.461	7.66	1.0236	-0.0385297	-0.112144			1427.37
37	28.9394	-1.27839	120.762	3.3652	38.5277	4.1691	414.501	-376.537	7.11	1.02739	-0.0491181	-0.147964			1412.8
38	27.6894	-1.22151	124.931	3.32105	39.7135	4.25422	404.676	-372.206	6.62	1.03064	-0.0561302	-0.174924			1398.06
39	26.4962	-1.1651	129.185	3.277	40.8834	4.33743	394.841	-367.107	6.19	1.03341	-0.0695644	-0.224173			1382.77
40	25.3588	-1.1101	133.522	3.23312	42.0372	4.41872	384.916	-361.522	5.85	1.03575	-0.0698388	-0.232614			1367.62
41	24.2756	-1.05641	137.941	3.18947	43.1747	4.49804	375.12	-355.419	5.59	1.03772	-0.0765801	-0.263508			1352.23
42	23.2456	-1.00354	142.439	3.14612	44.2958	4.57538	365.363	-348.643	5.22	1.0394	-0.0802268	-0.285058			1336.76
43	22.2681	-0.951615	147.015	3.10316	45.4005	4.65071	355.705	-341.222	4.76	1.04084	-0.0708249	-0.259735			1322
44	21.3412	-0.903229	151.665	3.06064	46.4886	4.72401	346.364	-334.118	4.27	1.04207	-0.0780539	-0.295301			1306.92
45	20.46	-0.86026	156.389	3.01847	47.5602	4.79524	337.075	-328.135	3.77	1.04296	-0.0827351	-0.322761			1291.63
46	19.6194	-0.821458	161.185	2.97652	48.6154	4.8644	327.884	-322.942	3.32	1.04346	-0.0849211	-0.341447			1276.3
47	18.8163	-0.785052	166.049	2.93472	49.6542	4.93145	318.836	-317.944	2.93	1.04355	-0.0946695	-0.392131			1260.38
48	18.0488	-0.750104	170.98	2.89308	50.6767	4.99639	309.804	-312.812	2.59	1.04325	-0.0923956	-0.394078			1244.69
49	17.3156	-0.716458	175.977	2.85161	51.6831	5.05919	300.997	-307.512	2.31	1.04259	-0.0977992	-0.429314			1228.66
50	16.6156	-0.68349	181.036	2.81034	52.6733	5.11983	292.28	-301.796	2.04	1.04164	-0.10129	-0.45742			1212.42
51	15.9488	-0.649948	186.156	2.76938	53.6477	5.17831	283.687	-295.101	1.77	1.0405	-0.0929196	-0.431487			1196.86
52	15.3156	-0.61651	191.334	2.72887	54.6063	5.2346	275.429	-287.706	1.49	1.03927	-0.0924102	-0.441059			1181.38
53	14.715	-0.585365	196.569	2.68887	55.5493	5.2887	267.363	-280.645	1.19	1.03794	-0.0901586	-0.442085			1166.13
54	14.1438	-0.557969	201.857	2.64927	56.4769	5.3406	259.518	-274.708	0.89	1.03643	-0.0862192	-0.434143			1151.24
55	13.5981	-0.533594	207.198	2.60993	57.3893	5.39029	251.922	-269.657	0.6	1.03465	-0.100647	-0.5202			1135.12
56	13.0763	-0.509896	212.588	2.5708	58.2866	5.43775	244.229	-264.385	0.33	1.03264	-0.0841182	-0.446081			1120.48
57	12.5781	-0.486615	218.026	2.53196	59.169	5.48299	237.022	-258.767	0.08	1.03046	-0.0957396	-0.520696			1104.79
58	12.1025	-0.465104	223.509	2.49341	60.0368	5.526	229.759	-253.549	-0.16	1.02808	-0.0864826	-0.482179			1089.97
59	11.6475	-0.444896	229.035	2.45509	60.8901	5.56677	222.839	-248.529	-0.37	1.02551	-0.0957794	-0.547215			1074.26
60	11.2125	-0.425156	234.602	2.41703	61.7291	5.6053	215.9	-243.274	-0.55	1.02278	-0.0842647	-0.49313			1059.66
61	10.7969	-0.406458	240.207	2.37926	62.5541	5.64159	209.343	-238.132	-0.71	1.0199	-0.0913896	-0.547604			1044.34
62	10.3994	-0.38849	245.849	2.34175	63.3651	5.67565	202.799	-232.95	-0.83	1.01688	-0.0877683	-0.538257			1029.38
63	10.02	-0.369948	251.524	2.30458	64.1625	5.70747	196.478	-226.953	-0.93	1.01383	-0.0831465	-0.521685			1014.87
64	9.65938	-0.351615	257.232	2.26793	64.9465	5.73705	190.393	-220.601	-1.01	1.01081	-0.0775604	-0.497678			1000.95
65	9.31625	-0.335104	262.969	2.23176	65.7172	5.76441	184.561	-214.932	-1.07	1.00778	-0.081045	-0.531637			986.637
66	8.98875	-0.319948	268.733	2.19597	66.4747	5.78954	178.795	-209.709	-1.12	1.00469	-0.073898	-0.49538			973.099
67	8.67625	-0.304948	274.523	2.16059	67.2195	5.81246	173.306	-204.183	-1.17	1.0016	-0.0758812	-0.519633			959.319
68	8.37875	-0.290156	280.335	2.1257	67.9515	5.83317	167.906	-198.393	-1.23	0.998549	-0.0672819	-0.470501			946.52
69	8.09563	-0.276406	286.168	2.09132	68.671	5.85167	162.804	-192.924	-1.3	0.995537	-0.0678698	-0.484488			933.639
70	7.82562	-0.263594	292.02	2.0574	69.3782	5.86799	157.809	-187.743	-1.38	0.992544	-0.0679223	-0.494777			920.735
71	7.56813	-0.251615	297.888	2.02395	70.0733	5.88213	152.93	-182.812	-1.48	0.989556	-0.0574576	-0.426958			909.109
72	7.32187	-0.241458	303.77	1.99087	70.7565	5.89411	148.376	-178.897	-1.59	0.986504	-0.0662565	-0.502063			896.363
73	7.085	-0.231979	309.664	1.95798	71.4279	5.90393	143.751	-175.209	-1.72	0.983358	-0.0648153	-0.500672			883.779
74	6.85813	-0.221406	315.568	1.92543	72.0878	5.91162	139.262	-170.412	-1.85	0.980243	-0.0529097	-0.416498			872.733
75	6.64187	-0.211771	321.48	1.89339	72.7362	5.91719	135.12	-166.049	-1.98	0.97715	-0.0603309	-0.483813			860.687
76	6.43375	-0.205104	327.397	1.86156	73.3734	5.92066	130.923	-163.782	-2.13	0.973864	-0.0575499	-0.470006			848.997
77	6.23125	-0.199844	333.318	1.82958	73.9996	5.92204	126.88	-162.467	-2.33	0.970305	-0.0643532	-0.535072			836.342
78	6.03438	-0.193385	339.24	1.79747	74.6149	5.92135	122.793	-160.01	-2.5	0.966584	-0.0609702	-0.515951			824.127
79	5.845	-0.185	345.161	1.76559	75.2195	5.91862	118.869	-155.743	-2.6	0.962896	-0.0571945	-0.492448			812.422
80	5.66437	-0.176615	351.08	1.7342	75.8135	5.91387	115.113	-151.234	-2.62	0.959284	-0.053041	-0.464517			801.295
81	5.49125	-0.170104	356.994	1.70316	76.3971	5.90711	111.528	-148.112	-2.79	0.955626	-0.058524	-0.521169			789.331
82	5.32375	-0.164948	362.901	1.67218	76.9705	5.89837	107.914	-145.999	-3.01	0.951817	-0.053857	-0.487545			778.035
83	5.16125	-0.159948	368.799	1.64118	77.5338	5.88768	104.479	-143.875	-3.07	0.947878	-0.0588472	-0.541377			765.946
84	5.00375	-0.155208	374.687	1.61019	78.0872	5.87505	101.022	-141.84	-3.19	0.943796	-0.0537005	-0.501916			754.617
85	4.85062	-0.151354	380.562	1.57911	78.6308	5.86051	97.749	-140.487	-3.25	0.939522	-0.0582307	-0.552791			742.54
86	4.70125	-0.146875	386.422	1.54783	79.1647	5.84409	94.4605	-138.429	-3.23	0.935125	-0.0626363	-0.603771			729.713
87	4.5575	-0.139948	392.266	1.51677	79.6891	5.82582	91.1598	-133.895	-3.26	0.930852	-0.04692	-0.459117			719.392
88	4.42125	-0.133281	398.092	1.48642	80.2042	5.80571	88.2497	-129.41	-3.38	0.926736	-0.0507257	-0.503728			708.416
89	4.29	-0.130104	403.898	1.45629	80.7101	5.78381	85.3309	-128.168	-3.61	0.922452	-0.0544273	-0.548369			696.786
90	4.16062	-0.128333	409.682	1.42567	81.2068	5.76013	82.4064	-128.234	-3.77	0.917869	-0.058027	-0.593009			684.502
91	4.03375	-0.124948	415.442	1.3947	81.6946	5.73471	79.4789	-126.606	-3.59	0.913156	-0.0515269	-0.533985			673.288
92	3.91125	-0.119896	421.177	1.36386	82.1736	5.70757	76.7474	-123.164	-3.15	0.908515	-0.0547622	-0.575346			661.468
93	3.79438	-0.11349	426.884	1.33352	82.6439	5.67875	74.0163	-118.163	-3.07	0.9041	-0.0479077	-0.510153			650.814
94	3.68438	-0.106615	432.563	1.3041	83.1056	5.64828	71.4824	-112.482	-3.51	0.9	-0.0408046	-0.440294			641.396
95	3.58063	-0.101563	438.211	1.27554	83.5589	5.61618	69.1448	-108.551	-3.6	0.896059	-0.0434633	-0.475106			631.47
96	3.48062	-0.0986458	443.827	1.24721	84.0038	5.58249	66.8102	-106.785	-3.45	0.892062	-0.0460492	-0.509824			621.039
97	3.38313	-0.0963542	449.41	1.2188	84.4405	5.54724	64.4806	-105.616	-3.11	0.887948	-0.0385638	-0.432321			611.964
98	3.28812	-0.0933854	454.957	1.19032	84.8691	5.51046	62.3475	-103.625	-2.89	0.883821	-0.0508591	-0.577197			600.55
99	3.19687	-0.0884896	460.468	1.16217	85.2898	5.47218	60.0325	-99.3819	-3.03	0.879886	-0.0332382	-0.381786			592.447
100	3.11125	-0.083125	465.94	1.13502	85.7025	5.43244	58.1019	-94.4665	-3.2	0.876249	-0.0352623	-0.40985			583.937
101	3.03	-0.0801563	471.372	1.10856	86.1075	5.39127	56.1783	-92.1547	-3.23	0.872652	-0.0372315	-0.437783			575.022
102	2.95063	-0.0783333	476.764	1.08202	86.5048	5.34869	54.2631	-91.089	-2.81	0.868969	-0.0391467	-0.465567			565.704
103	2.87375	-0.0748958	482.112	1.05562	86.8946	5.30475	52.3579	-88.0688	-2.26	0.865398	-0.0310091	-0.372925			557.98
104	2.80125	-0.07	487.417	1.03007	87.277	5.25947	50.6449	-83.2175	-2.31	0.862141	-0.0326864	-0.397422			549.9
105	2.73375	-0.0651042	492.676	1.00567	87.6519	5.21289	48.9414	-78.2324	-2.42	0.859212	-0.0243181	-0.298865			543.505
106	2.67062	-0.0616146	497.889	0.982313	88.0197	5.16504	47.4264	-74.8225	-2.19	0.856472	-0.0257768	-0.320144			536.803
107	2.61	-0.06	503.054	0.95935	88.3802	5.11596	45.9201	-73.6177	-1.97	0.853702	-0.0271965	-0.341281			529.796
108	2.55062	-0.0583333	508.17	0.936338	88.7338	5.06567	44.4235	-72.3007	-2.06	0.850915	-0.0285781	-0.362265			522.488
109	2.49375	-0.0549479	513.236	0.913788	89.0803	5.01422	42.9376	-68.7835	-2.17	0.84833	-0.0199222	-0.255058			516.998
110	2.44063	-0.0518229	518.25	0.892254	89.42	4.96162	41.6341	-65.5055	-2.22	0.845943	-0.0211112	-0.272921			511.252
111	2.38938	-0.0514583	523.212	0.871032	89.7529	4.90793	40.3396	-65.6673	-2.37	0.84341	-0.0222689	-0.290643			505.252
112	2.3375	-0.051875	528.12	0.849082	90.0791	4.85316	39.0549	-66.82	-2.01	0.840634	-0.0333959	-0.439956			496.821
113	2.28625	-0.0498958	532.973	0.826913	90.3987	4.79735	37.6159	-64.8613	-1.8	0.837909	-0.0146041	-0.194162			492.498
114	2.23813	-0.0465104	537.77	0.805638	90.7118	4.74053	36.5182	-61.0047	-1.66	0.83546	-0.02556	-0.34288			485.749
115	2.19312	-0.0436979	542.511	0.785327	91.0184	4.68273	35.2678	-57.821	-1.54	0.833205	-0.0165983	-0.224625			480.993
116	2.15062	-0.0413021	547.194	0.765758	91.3187	4.62399	34.1893	-55.1225	-1.47	0.831112	-0.0175036	-0.238919			476.034
117	2.11062	-0.0385417	551.818	0.746984	91.6127	4.56434	33.1204	-51.8731	-1.11	0.829236	-0.0183852	-0.253075			470.872
118	2.07375	-0.035	556.382	0.729359	91.9005	4.5038	32.0616	-47.496	-0.7	0.827693	-0.00924377	-0.128294			467.804
119	2.04062	-0.0314583	560.886	0.713256	92.1822	4.44242	31.1663	-43.0354	-0.32	0.826506	-0.00998152	-0.139655			464.575
120	2.01063	-0.0285938	565.328	0.698446	92.4578	4.38021	30.2779	-39.4265	-0.4	0.825591	-0.0107012	-0.15091			461.187
121	1.98312	-0.0265625	569.708	0.684674	92.7275	4.3172	29.397	-36.9095	-1.19	0.82484	-0.00140324	-0.019942			459.988
122	1.95688	-0.0266146	574.025	0.671349	92.9912	4.25344	28.6703	-37.2621	-1.85	0.823981	-0.011996	-0.171772			456.304
123	1.92938	-0.0285417	578.279	0.657196	93.2492	4.18894	27.8033	-40.2562	-1.5	0.822735	-0.0126656	-0.182704			452.465
124	1.9	-0.0297917	582.468	0.641854	93.5013	4.12374	26.9451	-42.3236	-0.05	0.821198	-0.0133185	-0.193513			448.474
125	1.87063	-0.0282812	586.592	0.626273	93.7478	4.05786	26.096	-40.4623	0.43	0.819761	-0.0139548	-0.204195			444.332
126	1.84438	-0.0234896	590.649	0.61214	93.9887	3.99132	25.2563	-33.8393	0	0.818903	-0.00457501	-0.0674071			442.472
127	1.82375	-0.0182292	594.641	0.600895	94.224	3.92417	24.5615	-26.4386	-0.1	0.818715	0.00490257	0.0727215			442.945
128	1.80688	-0.0167187	598.565	0.591599	94.4538	3.85642	24.0048	-24.4079	-0.35	0.818675	-0.00552815	-0.082542			440.872
129	1.78938	-0.0184375	602.421	0.581866	94.6782	3.7881	23.319	-27.0906	-0.56	0.818298	-0.0060292	-0.0906033			438.688
130	1.77	-0.0198438	606.209	0.57098	94.8972	3.71923	22.6392	-29.3402	-0.69	0.817627	-0.0065189	-0.0985782			436.392
131	1.75	-0.0200521	609.929	0.559616	95.1109	3.64984	21.9658	-29.8301	-0.76	0.816841	-0.00699746	-0.106464			433.986
132	1.73	-0.0200521	613.579	0.548121	95.3193	3.57996	21.299	-30.0086	-0.77	0.81597	-0.00746508	-0.114259			431.472
133	1.71	-0.0198438	617.158	0.536493	95.5226	3.5096	20.639	-29.8701	-0.76	0.815047	-0.00792196	-0.121959			428.85
134	1.69062	-0.0184896	620.668	0.525098	95.7207	3.43879	19.9861	-27.99	-0.75	0.814247	-0.00836828	-0.129563			426.123
135	1.67312	-0.0166146	624.107	0.514693	95.9137	3.36755	19.3404	-25.2909	-0.74	0.813651	0.00119575	0.0186159			425.857
136	1.65687	-0.0166667	627.474	0.504933	96.1017	3.29591	18.8156	-25.5071	-0.74	0.812982	-0.00916476	-0.14345			422.936
137	1.63938	-0.0183333	630.77	0.494315	96.2848	3.22389	18.1827	-28.2052	-0.74	0.81198	-0.0095823	-0.150774			419.914
138	1.62062	-0.0183854	633.994	0.482812	96.4629	3.15149	17.5577	-28.4299	-0.73	0.810893	-0.00999	-0.157992			416.791
139	1.60313	-0.0165104	637.146	0.471955	96.6361	3.07876	16.9407	-25.6574	-0.72	0.810021	-0.000388041	-0.00616738			416.187
140	1.5875	-0.0151562	640.224	0.46216	96.8046	3.0057	16.4353	-23.6668	-0.72	0.809298	-0.0107182	-0.171174			412.882
141	1.5725	-0.0149479	643.23	0.452667	96.9682	2.93233	15.8324	-23.4511	-0.74	0.808536	-0.0010991	-0.0176356			412.122
142	1.5575	-0.015	646.162	0.443082	97.1271	2.85867	15.3364	-23.6401	-0.77	0.807706	-0.0114158	-0.184006			408.638
143	1.5425	-0.015	649.021	0.433404	97.2813	2.78474	14.7483	-23.7447	-0.8	0.806806	-0.00178013	-0.0288201			407.727
144	1.5275	-0.015	651.806	0.423632	97.4309	2.71055	14.2621	-23.8466	-0.82	0.805848	-0.0120839	-0.196475			404.07
145	1.5125	-0.0150521	654.516	0.413764	97.5759	2.63613	13.6892	-24.0289	-0.81	0.804814	-0.00243221	-0.0397105			403.011
146	1.4975	-0.0147917	657.153	0.403797	97.7164	2.56148	13.2135	-23.7082	-0.76	0.803764	-0.0127235	-0.208572			399.188
147	1.48313	-0.0136979	659.714	0.394151	97.8523	2.48662	12.6563	-22.0408	-0.81	0.802826	-0.00305636	-0.0502972			397.985
148	1.47	-0.0129688	662.201	0.385262	97.9837	2.41156	12.1913	-20.9461	-0.9	0.80195	-0.00333561	-0.0550996			396.717
149	1.45687	-0.0135417	664.612	0.376294	98.1107	2.33633	11.7306	-21.9511	-0.98	0.800928	-0.0136098	-0.225634			392.658
150	1.44312	-0.0133333	666.949	0.366811	98.2333	2.26092	11.1965	-21.6894	-0.84	0.799879	-0.00392128	-0.0652386			391.253
151	1.43063	-0.0114583	669.209	0.358111	98.3516	2.18536	10.7472	-18.7025	-0.76	0.799083	-0.00418415	-0.0698479			389.786
152	1.42	-0.0103125	671.395	0.350657	98.4655	2.10965	10.3023	-16.8872	-0.87	0.798425	-0.00444228	-0.0743991			388.257
153	1.40938	-0.0114583	673.504	0.343146	98.5751	2.0338	9.86195	-18.8225	-0.84	0.797529	-0.00469575	-0.0788915			386.667
154	1.39688	-0.0133854	675.538	0.334238	98.6804	1.95783	9.42624	-22.0545	-0.91	0.796266	-0.0149447	-0.251838			382.248
155	1.38312	-0.0133854	677.496	0.324345	98.7815	1.88175	8.93049	-22.1185	-0.94	0.794947	-0.00522374	-0.0882821			380.532
156	1.37062	-0.0115104	679.378	0.315267	98.8784	1.80556	8.50681	-19.073	-0.88	0.793891	-0.00546232	-0.0925706			378.759
157	1.36	-0.0101562	681.183	0.307485	98.9712	1.72927	8.08792	-16.8738	-0.79	0.793012	-0.00569663	-0.096798			376.928
158	1.35	-0.00994792	682.913	0.300105	99.0598	1.65289	7.67387	-16.5697	-0.67	0.792123	-0.00592673	-0.100964			375.042
159	1.34	-0.0100521	684.566	0.29267	99.1442	1.57644	7.26469	-16.7837	-0.69	0.791171	-0.00615273	-0.105067			373.1
160	1.33	-0.00984375	686.142	0.285179	99.2246	1.49991	6.86044	-16.4737	-0.82	0.790209	-0.00637468	-0.109108			371.104
161	1.32063	-0.00848958	687.642	0.278105	99.3009	1.42331	6.46115	-14.2385	-0.89	0.789432	-0.00659269	-0.113086			369.055
162	1.31313	-0.00661458	689.065	0.27241	99.3731	1.34666	6.06685	-11.1168	-0.83	0.788927	0.00319318	0.0548869			369.776
163	1.30688	-0.00661458	690.412	0.267639	99.4413	1.26995	5.72126	-11.1385	-0.79	0.788385	-0.0069942	-0.120457			367.629
164	1.29937	-0.00848958	691.682	0.261883	99.5055	1.19318	5.33441	-14.3222	-0.81	0.787486	-0.00720223	-0.124267			365.43
165	1.29	-0.00989583	692.875	0.254642	99.5657	1.11638	4.95264	-16.7234	-0.76	0.786309	-0.0074066	-0.128014			363.181
166	1.28	-0.00989583	693.991	0.24686	99.622	1.03954	4.57598	-16.7503	-0.8	0.785092	-0.00760738	-0.131696			360.884
167	1.27063	-0.00848958	695.031	0.239509	99.6743	0.962656	4.20446	-14.3915	-0.93	0.784073	-0.00780465	-0.135314			358.538
168	1.26313	-0.00661458	695.994	0.233589	99.7226	0.885745	3.83808	-11.2286	-1.14	0.783334	0.00200153	0.0347498			358.994
169	1.25687	-0.00661458	696.879	0.228628	99.7671	0.808806	3.5047	-11.2428	-1.32	0.78256	-0.00817442	-0.142102			356.559
170	1.24938	-0.00848958	697.688	0.222643	99.8076	0.731843	3.14603	-14.4465	-1.41	0.78143	-0.00836294	-0.145547			354.077
171	1.24	-0.00984375	698.42	0.215111	99.8442	0.654859	2.79258	-16.7685	-1.5	0.780032	-0.00854821	-0.148928			351.551
172	1.23	-0.01	699.075	0.207014	99.877	0.577857	2.44434	-17.0506	-1.59	0.778572	-0.00873028	-0.152243			348.981
173	1.22	-0.0101563	699.653	0.198851	99.9059	0.500839	2.10133	-17.3313	-1.81	0.777049	-0.00890922	-0.155491			346.368
174	1.20937	-0.0115104	700.154	0.190104	99.9309	0.423808	1.76356	-19.6562	-2.06	0.775259	-0.0090851	-0.158674			343.714
175	1.19687	-0.0133854	700.577	0.179714	99.952	0.346767	1.43105	-22.872	-2.07	0.773115	-0.019258	-0.336551			338.153
176	1.18312	-0.0133854	700.924	0.168159	99.9693	0.269716	1.09452	-22.8833	-1.82	0.770936	-0.00943266	-0.164926			335.416
177	1.17063	-0.0115104	701.194	0.157538	99.9827	0.192659	0.775194	-19.6854	-1.78	0.769045	-0.00959829	-0.167887			332.64
178	1.16	-0.0101563	701.387	0.14842	99.9923	0.115597	0.461148	-17.3743	-1.75	0.767354	-0.00976107	-0.170781			329.827
179	1.15	-0.00989583	701.502	0.139762	99.9981	0.0385327	0.152392	-16.9316	-1.81	0.765676	-0.00992104	-0.173608			326.977
180	1.14	-0.0101562	701.541	0.131028	100	-0.0385327	-0.151067	-17.3781	-2.07	0.763923	-0.0100783	-0.176369			324.091
181	1.12938	-0.0115104	701.502	0.121664	99.9981	-0.115597	-0.449222	-19.6941	-2.32	0.761909	-0.0102328	-0.179064
182	1.11688	-0.0133854	701.387	0.110535	99.9923	-0.192659	-0.742066	-22.8984	-2.58	0.759545	-0.0203847	-0.356653
183	1.10313	-0.0133333	701.194	0.0981471	99.9827	-0.269716	-1.02032	-22.8031	-2.16	0.757163	-0.0105291	-0.184168
184	1.09063	-0.0116667	700.924	0.0867509	99.9693	-0.346767	-1.29987	-19.945	-1.89	0.755038	-0.0106744	-0.186638
185	1.07937	-0.0116146	700.577	0.0763822	99.952	-0.423808	-1.57409	-19.8461	-2.71	0.752896	-0.0108172	-0.189041
186	1.06688	-0.0134375	700.154	0.0647338	99.9309	-0.500839	-1.84297	-22.9471	-3.55	0.750417	-0.0209575	-0.366031
187	1.0525	-0.015	699.653	0.0511683	99.9059	-0.577857	-2.08663	-25.5971	-3.25	0.747649	-0.011085	-0.193466
188	1.03688	-0.0165104	699.075	0.0362114	99.877	-0.654859	-2.34216	-28.1513	-2.99	0.744599	-0.0212191	-0.370028
189	1.01938	-0.0185417	698.42	0.0191897	99.8442	-0.731843	-2.56716	-31.5851	-3.76	0.741184	-0.0213376	-0.371746
190	1	-0.0198958	697.688	0	99.8076	-0.808806	-2.7815	-33.8563	-3.52	0.73752	-0.021451	-0.37333
191	0.98	-0.0199479	696.879	-0.0202027	99.7671	-0.885745	-2.98518	-33.9056	-2.68	0.733831	-0.0215592	-0.374779
192	0.960625	-0.0183854	695.994	-0.0401712	99.7226	-0.962656	-3.17817	-31.2101	-2.2	0.730392	-0.0216624	-0.376093
193	0.94375	-0.0149479	695.031	-0.057894	99.6743	-1.03954	-3.36049	-25.3397	-2.49	0.727522	-0.0117604	-0.203896
194	0.930625	-0.0117708	693.991	-0.0718989	99.622	-1.11638	-3.57051	-19.924	-3.09	0.725173	-0.0118734	-0.205549
195	0.919375	-0.0115625	692.875	-0.0840612	99.5657	-1.19318	-3.77512	-19.5399	-2.71	0.722841	-0.0119842	-0.207133
196	0.906875	-0.0134896	691.682	-0.0977507	99.5055	-1.26995	-3.97431	-22.7573	-2.75	0.720168	-0.0220928	-0.38119
197	0.8925	-0.0148438	690.412	-0.113729	99.4413	-1.34666	-4.12175	-24.9959	-3.19	0.717257	-0.0121747	-0.209677
198	0.8775	-0.015	689.065	-0.130678	99.3731	-1.42331	-4.30743	-25.2097	-2.91	0.714305	-0.0222774	-0.382921
199	0.8625	-0.0152083	687.642	-0.14792	99.3009	-1.49991	-4.43607	-25.507	-3.01	0.711311	-0.0123506	-0.211853
200	0.846875	-0.0163021	686.142	-0.166202	99.2246	-1.57644	-4.6082	-27.2818	-3.58	0.708122	-0.0224475	-0.384207
201	0.83	-0.0170833	684.566	-0.18633	99.1442	-1.65289	-4.71801	-28.5236	-3.3	0.704797	-0.0225119	-0.384425
202	0.813125	-0.0163542	682.913	-0.20687	99.0598	-1.72927	-4.81707	-27.2402	-2.27	0.701592	-0.0125712	-0.214154
203	0.7975	-0.0150521	681.183	-0.226273	98.9712	-1.80556	-4.96748	-25.0079	-2.08	0.698594	-0.0226585	-0.385017
204	0.783125	-0.0134375	679.378	-0.244463	98.8784	-1.88175	-5.04767	-22.2662	-2.75	0.695863	-0.012709	-0.215381
205	0.770625	-0.0116146	677.496	-0.260553	98.7815	-1.95783	-5.18443	-19.1923	-2.91	0.693425	-0.0127905	-0.216162
206	0.759375	-0.0116667	675.538	-0.27526	98.6804	-2.0338	-5.31566	-19.2226	-2.54	0.690971	-0.0128698	-0.216874
207	0.746875	-0.0133333	673.504	-0.291857	98.5751	-2.10965	-5.44134	-21.9026	-2.14	0.688237	-0.022947	-0.385523
208	0.733125	-0.0133854	671.395	-0.310439	98.4655	-2.18536	-5.48631	-21.9193	-1.98	0.685496	-0.0129811	-0.217406
209	0.720625	-0.0115104	669.209	-0.327636	98.3516	-2.26092	-5.59826	-18.7875	-2.02	0.683058	-0.0130522	-0.217887
210	0.71	-0.0101562	666.949	-0.34249	98.2333	-2.33633	-5.70463	-16.5212	-2.23	0.680835	-0.0131212	-0.218299
211	0.7	-0.00994792	664.612	-0.356675	98.1107	-2.41156	-5.8054	-16.1256	-2.3	0.678642	-0.013188	-0.218641
212	0.69	-0.01	662.201	-0.371064	97.9837	-2.48662	-5.90057	-16.1512	-2.24	0.676437	-0.0132525	-0.218913
213	0.68	-0.01	659.714	-0.385662	97.8523	-2.56148	-5.99011	-16.0906	-2.26	0.674229	-0.0133148	-0.219116
214	0.67	-0.01	657.153	-0.400478	97.7164	-2.63613	-6.07403	-16.0281	-2.32	0.672019	-0.0133748	-0.219249
215	0.66	-0.0100521	654.516	-0.415515	97.5759	-2.71055	-6.1523	-16.047	-2.16	0.669799	-0.0134326	-0.219313
216	0.65	-0.00984375	651.806	-0.430783	97.4309	-2.78474	-6.22491	-15.6493	-1.93	0.667611	-0.013488	-0.219306
217	0.640625	-0.00848958	649.021	-0.445311	97.2813	-2.85867	-6.29186	-13.4388	-1.76	0.665638	-0.0135412	-0.21923
218	0.633125	-0.00666667	646.162	-0.457087	97.1271	-2.93233	-6.35314	-10.5067	-1.74	0.663952	-0.00359206	-0.0578988
219	0.626875	-0.00645833	643.23	-0.467008	96.9682	-3.0057	-6.5121	-10.1322	-1.55	0.662288	-0.0136993	-0.219811
220	0.62	-0.00703125	640.224	-0.478036	96.8046	-3.07876	-6.56451	-10.9795	-1.39	0.660533	-0.0137471	-0.219548
221	0.613125	-0.00630208	637.146	-0.489186	96.6361	-3.15149	-6.61122	-9.79353	-1.48	0.658893	-0.00379263	-0.0602787
222	0.6075	-0.00520833	633.994	-0.498403	96.4629	-3.22389	-6.76308	-8.05379	-1.43	0.657411	-0.0138996	-0.219823
223	0.6025	-0.00494792	630.77	-0.506668	96.2848	-3.29591	-6.80083	-7.61219	-1.39	0.65597	-0.00394208	-0.062027
224	0.5975	-0.005	627.474	-0.515001	96.1017	-3.36755	-6.94866	-7.65213	-1.34	0.65451	-0.0140496	-0.219909
225	0.5925	-0.00505208	624.107	-0.523404	95.9137	-3.43879	-6.97739	-7.69034	-1.3	0.653043	-0.00408892	-0.0636578
226	0.5875	-0.00479167	620.668	-0.531879	95.7207	-3.5096	-7.12106	-7.25374	-1.25	0.651606	-0.0141969	-0.219805
227	0.583125	-0.00369792	617.158	-0.539354	95.5226	-3.57996	-7.1407	-5.56634	-1.2	0.650335	-0.00423313	-0.0651692
228	0.58	-0.00296875	613.579	-0.544727	95.3193	-3.64984	-7.2801	-4.44283	-1.16	0.649163	-0.00434167	-0.0664525
229	0.576875	-0.00354167	609.929	-0.55013	95.1109	-3.71923	-7.4185	-5.26869	-1.11	0.647894	-0.0144514	-0.219874
230	0.573125	-0.00333333	606.209	-0.556651	94.8972	-3.7881	-7.42559	-4.92853	-1.07	0.646658	-0.0044838	-0.0678037
231	0.570625	-0.00145833	602.421	-0.561023	94.6782	-3.85642	-7.55952	-2.14276	-1.04	0.645688	-0.00459417	-0.0690385
232	0.57	-0.0003125	598.565	-0.562119	94.4538	-3.92417	-7.69233	-0.456223	-1.02	0.644873	-0.00470582	-0.0702637
233	0.569375	-0.00145833	594.641	-0.563216	94.224	-3.99132	-7.82397	-2.11508	-1	0.643879	-0.00481879	-0.0714788
234	0.566875	-0.00338542	590.649	-0.567616	93.9887	-4.05786	-7.95439	-4.87706	-0.98	0.642596	-0.0149331	-0.220021
235	0.563125	-0.00338542	586.592	-0.574254	93.7478	-4.12374	-7.94171	-4.84355	-0.97	0.641318	-0.00496021	-0.0725806
236	0.560625	-0.00151042	582.468	-0.578703	93.5013	-4.18894	-8.06729	-2.14578	-0.96	0.640296	-0.00507525	-0.0737418
237	0.56	-0.00015625	578.279	-0.579818	93.2492	-4.25344	-8.1915	-0.220381	-0.95	0.639455	-0.00519169	-0.0748911
238	0.56	5.20833e-05	574.025	-0.579818	92.9912	-4.3172	-8.3143	0.0729199	-0.95	0.638631	-0.00530956	-0.0760281
239	0.56	0	569.708	-0.579818	92.7275	-4.38021	-8.43564	0	-0.94	0.637788	-0.0054289	-0.0771522
240	0.56	0	565.328	-0.579818	92.4578	-4.44242	-8.55544	0	-0.94	0.636932	-0.00554973	-0.078263
241	0.56	0	560.886	-0.579818	92.1822	-4.5038	-8.67367	0	-0.94	0.636065	-0.00567209	-0.07936
242	0.56	5.20833e-05	556.382	-0.579818	91.9005	-4.56434	-8.79025	0.0706786	-0.94	0.635193	-0.005796	-0.0804425
243	0.56	-0.00015625	551.818	-0.579818	91.6127	-4.62399	-8.90513	-0.210296	-0.93	0.634281	-0.0059215	-0.0815101
244	0.559375	-0.00151042	547.194	-0.580935	91.3187	-4.68273	-9.01826	-2.01583	-0.93	0.633178	-0.00604862	-0.0825622
245	0.556875	-0.00338542	542.511	-0.585414	91.0184	-4.74053	-9.12956	-4.47957	-0.93	0.631817	-0.0161774	-0.218928
246	0.553125	-0.00338542	537.77	-0.592171	90.7118	-4.79735	-9.074	-4.44043	-0.94	0.630465	-0.00619521	-0.0831069
247	0.550625	-0.00151042	532.973	-0.596701	90.3987	-4.85316	-9.17957	-1.96344	-0.94	0.629351	-0.00632502	-0.0840914
248	0.55	-0.00015625	528.12	-0.597837	90.0791	-4.90793	-9.28316	-0.201265	-0.94	0.628403	-0.00645656	-0.0850585
249	0.55	5.20833e-05	523.212	-0.597837	89.7529	-4.96162	-9.38473	0.0664649	-0.95	0.627471	-0.00658985	-0.0860077
250	0.55	-1.85037e-17	518.25	-0.597837	89.42	-5.01422	-9.48421	-2.33892e-14	-0.96	0.626522	-0.00672493	-0.0869383
251	0.55	-1.85037e-17	513.236	-0.597837	89.0803	-5.06567	-9.58154	-2.31629e-14	-0.97	0.625564	-0.00686183	-0.0878499
252	0.55	-1.85037e-17	508.17	-0.597837	88.7338	-5.11596	-9.67665	-2.29342e-14	-0.97	0.624597	-0.0070006	-0.0887419
253	0.55	-1.85037e-17	503.054	-0.597837	88.3802	-5.16504	-9.76949	-2.27034e-14	-0.96	0.62362	-0.00714127	-0.0896137
254	0.55	-1.85037e-17	497.889	-0.597837	88.0197	-5.21289	-9.85999	-2.24703e-14	-0.96	0.622634	-0.00728387	-0.0904647
255	0.55	-5.20833e-05	492.676	-0.597837	87.6519	-5.25947	-9.9481	-0.0625859	-0.98	0.621633	-0.00742844	-0.0912944
256	0.55	0.00015625	487.417	-0.597837	87.277	-5.30475	-10.0337	0.185753	-0.98	0.620648	-0.00757503	-0.0921021
257	0.550625	0.00151042	482.112	-0.596701	86.8946	-5.34869	-10.1169	1.77607	-0.92	0.619814	-0.00772368	-0.0928873
258	0.553125	0.00338542	476.764	-0.592171	86.5048	-5.39127	-10.1974	3.93669	-0.82	0.619188	0.00212559	0.0252794
259	0.556875	0.0034375	471.372	-0.585414	86.1075	-5.43244	-10.4621	3.95205	-0.99	0.618537	-0.00817323	-0.0961042
260	0.559375	0.00135417	465.94	-0.580935	85.7025	-5.47218	-10.5386	1.53893	-1.3	0.617637	-0.0083311	-0.0968315
261	0.559375	-0.00135417	460.468	-0.580935	85.2898	-5.51046	-10.6123	-1.52085	-1.42	0.616423	-0.00849123	-0.0975335
262	0.556875	-0.00348958	454.957	-0.585414	84.8691	-5.54724	-10.6832	-3.87222	-1.03	0.614968	-0.0186537	-0.211699
263	0.553125	-0.00322917	449.41	-0.592171	84.4405	-5.58249	-10.5591	-3.53956	-0.7	0.613558	-0.00866098	-0.0970943
264	0.55125	-1.85037e-17	443.827	-0.595567	84.0038	-5.61618	-10.6228	-2.00304e-14	-0.85	0.612496	-0.00882518	-0.0977061
265	0.553125	0.00322917	438.211	-0.592171	83.5589	-5.64828	-10.6835	3.45136	-0.85	0.611772	0.00100822	0.0110211
266	0.556875	0.0034375	432.563	-0.585414	83.1056	-5.67875	-10.9365	3.62667	-0.91	0.611041	-0.00932739	-0.100645
267	0.559375	0.00151042	426.884	-0.580935	82.6439	-5.70757	-10.992	1.57262	-1.07	0.610099	-0.00950206	-0.101184
268	0.56	0.00015625	421.177	-0.579818	82.1736	-5.73471	-11.0442	0.160509	-1.08	0.609011	-0.00967933	-0.101694
269	0.56	-5.20833e-05	415.442	-0.579818	81.6946	-5.76013	-11.0932	-0.0527746	-1.18	0.607897	-0.00985924	-0.102173
270	0.56	0	409.682	-0.579818	81.2068	-5.78381	-11.1388	0	-1.16	0.606783	-0.0100419	-0.102623
271	0.56	-5.20833e-05	403.898	-0.579818	80.7101	-5.80571	-11.181	-0.0513082	-0.96	0.605659	-0.0102272	-0.103042
272	0.56	0.00015625	398.092	-0.579818	80.2042	-5.82582	-11.2197	0.151712	-0.61	0.604553	-0.0104154	-0.103429
273	0.560625	0.00151042	392.266	-0.578703	79.6891	-5.84409	-11.2549	1.44509	-0.96	0.603572	-0.0106064	-0.103785
274	0.563125	0.0034375	386.422	-0.574254	79.1647	-5.86051	-11.2865	3.23982	-1.45	0.602767	-0.000800408	-0.00771539
275	0.566875	0.00322917	380.562	-0.567616	78.6308	-5.87505	-11.5165	2.99731	-1.35	0.601915	-0.0111937	-0.106264
276	0.56875	-5.20833e-05	374.687	-0.564314	78.0872	-5.88768	-11.5413	-0.0475974	-1.23	0.600756	-0.0113973	-0.106526
277	0.566875	-0.00307292	368.799	-0.567616	77.5338	-5.89837	-11.5622	-2.76412	-0.94	0.599324	-0.021604	-0.19875
278	0.56375	-0.00197917	362.901	-0.573144	76.9705	-5.90711	-11.3762	-1.75181	-0.74	0.598011	-0.0116066	-0.10507
279	0.56375	0.00203125	356.994	-0.573144	76.3971	-5.91387	-11.3892	1.76864	-0.78	0.597049	-0.00181609	-0.0161726
280	0.5675	0.00479167	351.08	-0.566515	75.8135	-5.91862	-11.6019	4.10307	-1	0.596299	-0.0122436	-0.107226
281	0.5725	0.00479167	345.161	-0.557743	75.2195	-5.92135	-11.6073	4.0339	-1.35	0.595541	-0.00246355	-0.0212113
282	0.57625	0.00208333	339.24	-0.551214	74.6149	-5.92204	-11.8123	1.72378	-1.67	0.594533	-0.0129095	-0.109245
283	0.57625	-0.00213542	333.318	-0.551214	73.9996	-5.92066	-11.8095	-1.73603	-1.66	0.593178	-0.0231404	-0.192404
284	0.5725	-0.00463542	327.397	-0.557743	73.3734	-5.91719	-11.5991	-3.70152	-1.12	0.591648	-0.0131444	-0.107349
285	0.568125	-0.00338542	321.48	-0.565414	72.7362	-5.91162	-11.5882	-2.6545	-0.2	0.590224	-0.0233786	-0.18748
286	0.566875	0.00171875	315.568	-0.567616	72.0878	-5.90393	-11.3701	1.32289	0.12	0.589219	-0.00337757	-0.0265878
287	0.571875	0.00822917	309.664	-0.558835	71.4279	-5.89411	-11.5539	6.21532	-0.96	0.588685	-0.00385813	-0.0298025
288	0.581875	0.00984375	303.77	-0.5415	70.7565	-5.88213	-11.7327	7.29326	-1.88	0.588241	0.00564891	0.0428049
289	0.589375	0.00359375	297.888	-0.528693	70.0733	-5.86799	-12.1081	2.61106	-1.47	0.587291	-0.0251085	-0.186577
290	0.58875	-0.00364583	292.02	-0.529754	69.3782	-5.85167	-11.8732	-2.59672	-1.07	0.585844	-0.025119	-0.182978
291	0.58375	-0.0046875	286.168	-0.538282	68.671	-5.83317	-11.635	-3.27174	-1.11	0.584354	-0.0151247	-0.107967
292	0.580625	-0.00161458	280.335	-0.54365	67.9515	-5.81246	-11.5937	-1.10396	-1.09	0.583084	-0.0153908	-0.107628
293	0.580625	0.00140625	274.523	-0.54365	67.2195	-5.78954	-11.548	0.94158	-0.96	0.582023	-0.0156611	-0.107247
294	0.583125	0.0034375	268.733	-0.539354	66.4747	-5.76441	-11.4979	2.2531	-0.88	0.581099	-0.00593568	-0.0397902
295	0.586875	0.00338542	262.969	-0.532943	65.7172	-5.73705	-11.6406	2.17136	-1.02	0.580152	-0.0164941	-0.108198
296	0.589375	0.00151042	257.232	-0.528693	64.9465	-5.70747	-11.5806	0.947627	-1.26	0.579089	-0.0167822	-0.107686
297	0.59	0.00015625	251.524	-0.527633	64.1625	-5.67565	-11.516	0.0958553	-1.32	0.577947	-0.0170747	-0.107132
298	0.59	-5.20833e-05	245.849	-0.527633	63.3651	-5.64159	-11.4469	-0.0312308	-1.18	0.576799	-0.0173718	-0.106536
299	0.59	-9.25186e-18	240.207	-0.527633	62.5541	-5.6053	-11.3733	-5.4204e-15	-1.08	0.575662	-0.0176733	-0.105898
300	0.59	-9.25186e-18	234.602	-0.527633	61.7291	-5.56677	-11.2951	-5.29391e-15	-1.03	0.574532	-0.0179793	-0.105218
301	0.59	-5.20833e-05	229.035	-0.527633	60.8901	-5.526	-11.2124	-0.0290949	-1.01	0.573408	-0.0182898	-0.104495
302	0.59	0.00015625	223.509	-0.527633	60.0368	-5.48299	-11.1251	0.0851788	-1.03	0.572304	-0.0186048	-0.10373
303	0.590625	0.00151042	218.026	-0.526574	59.169	-5.43775	-11.0333	0.803196	-1.07	0.571281	-0.0189243	-0.102923
304	0.593125	0.00338542	212.588	-0.52235	58.2866	-5.39029	-10.937	1.75537	-1.05	0.570363	-0.00924816	-0.0490432
305	0.596875	0.00338542	207.198	-0.516048	57.3893	-5.3406	-11.0199	1.71086	-1.03	0.569432	-0.0199082	-0.102897
306	0.599375	0.00151042	201.857	-0.511868	56.4769	-5.2887	-10.9128	0.743631	-1.04	0.568415	-0.0202462	-0.101947
307	0.6	0.00015625	196.569	-0.510826	55.5493	-5.2346	-10.8012	0.0749119	-1.08	0.567342	-0.0205885	-0.100954
308	0.6	-5.20833e-05	191.334	-0.510826	54.6063	-5.17831	-10.685	-0.0243057	-1.09	0.566271	-0.0209348	-0.0999186
309	0.6	-2.77556e-17	186.156	-0.510826	53.6477	-5.11983	-10.5643	-1.26021e-14	-1.06	0.565215	-0.021285	-0.0988404
310	0.6	-2.77556e-17	181.036	-0.510826	52.6733	-5.05919	-10.4392	-1.22555e-14	-1.04	0.564171	-0.0216388	-0.0977198
311	0.6	-2.77556e-17	175.977	-0.510826	51.6831	-4.99639	-10.3096	-1.1913e-14	-1.02	0.56314	-0.021996	-0.0965568
312	0.6	-2.77556e-17	170.98	-0.510826	50.6767	-4.93145	-10.1756	-1.15748e-14	-1.01	0.562122	-0.0223562	-0.0953516
313	0.6	-2.77556e-17	166.049	-0.510826	49.6542	-4.8644	-10.0373	-1.12409e-14	-0.99	0.561119	-0.022719	-0.0941045
314	0.6	-2.77556e-17	161.185	-0.510826	48.6154	-4.79524	-9.89457	-1.09116e-14	-0.98	0.560129	-0.0230841	-0.0928157
315	0.6	-2.77556e-17	156.389	-0.510826	47.5602	-4.72401	-9.74759	-1.0587e-14	-0.98	0.559155	-0.0234509	-0.0914854
316	0.6	-2.77556e-17	151.665	-0.510826	46.4886	-4.65071	-9.59635	-1.02672e-14	-1	0.558195	-0.0238189	-0.0901138
317	0.6	5.20833e-05	147.015	-0.510826	45.4005	-4.57538	-9.44091	0.0186756	-1	0.557253	-0.0241872	-0.0887014
318	0.6	-0.00015625	142.439	-0.510826	44.2958	-4.49804	-9.28132	-0.0542832	-0.98	0.556319	-0.0245552	-0.0872483
319	0.599375	-0.00151042	137.941	-0.511868	43.1747	-4.41872	-9.11764	-0.508167	-0.98	0.555357	-0.0249219	-0.085755
320	0.596875	-0.00338542	133.522	-0.516048	42.0372	-4.33743	-8.94992	-1.10251	-0.96	0.554351	-0.0352863	-0.117529
321	0.593125	-0.00338542	129.185	-0.52235	40.8834	-4.25422	-8.63191	-1.0667	-0.91	0.553381	-0.0252198	-0.0812714
322	0.590625	-0.00151042	124.931	-0.526574	39.7135	-4.1691	-8.45921	-0.460238	-0.85	0.552489	-0.0255699	-0.0796862
323	0.59	-0.00015625	120.762	-0.527633	38.5277	-4.08212	-8.28272	-0.046022	-0.82	0.551657	-0.0259138	-0.078063
324	0.59	5.20833e-05	116.68	-0.527633	37.3262	-3.9933	-8.1025	0.0148221	-0.82	0.550848	-0.0262498	-0.076402
325	0.59	-9.25186e-18	112.686	-0.527633	36.1096	-3.90268	-7.91863	-2.54282e-15	-0.82	0.550056	-0.0265759	-0.0747038
326	0.59	-9.25186e-18	108.784	-0.527633	34.8781	-3.81029	-7.73117	-2.45476e-15	-0.76	0.549283	-0.0268899	-0.0729688
327	0.59	-9.25186e-18	104.973	-0.527633	33.6324	-3.71617	-7.5402	-2.36878e-15	-0.71	0.548529	-0.0271895	-0.0711975
328	0.59	-9.25186e-18	101.257	-0.527633	32.3731	-3.62036	-7.34579	-2.28492e-15	-0.71	0.547794	-0.027472	-0.0693905
329	0.59	-5.20833e-05	97.6368	-0.527633	31.1011	-3.52289	-7.14803	-0.012403	-0.68	0.547078	-0.0277342	-0.0675482
330	0.59	0.00015625	94.1139	-0.527633	29.8171	-3.4238	-6.94698	0.0358666	-0.66	0.546387	-0.0279729	-0.0656712
331	0.590625	0.00151042	90.6901	-0.526574	28.5224	-3.32315	-6.74274	0.334097	-0.65	0.545746	-0.0281842	-0.0637601
332	0.593125	0.00338542	87.3669	-0.52235	27.2181	-3.22096	-6.5354	0.721399	-0.64	0.545165	-0.018364	-0.0400219
333	0.596875	0.00338542	84.146	-0.516048	25.9057	-3.11728	-6.43223	0.694803	-0.63	0.544591	-0.0289909	-0.0608526
334	0.599375	0.00151042	81.0287	-0.511868	24.5868	-3.01215	-6.21532	0.298505	-0.62	0.543999	-0.0290953	-0.0588093
335	0.6	0.00015625	78.0166	-0.510826	23.2633	-2.90563	-5.99552	0.0297319	-0.58	0.543403	-0.0291523	-0.0567341
336	0.6	-5.20833e-05	75.1109	-0.510826	21.9372	-2.79775	-5.77293	-0.00954153	-0.55	0.542825	-0.0291561	-0.0546281
337	0.6	-2.77556e-17	72.3132	-0.510826	20.6109	-2.68857	-5.54764	-4.89535e-15	-0.53	0.54227	-0.0290999	-0.052492
338	0.6	5.20833e-05	69.6246	-0.510826	19.2872	-2.57813	-5.31976	0.00884459	-0.56	0.541739	-0.028977	-0.050327
339	0.6	-0.00015625	67.0465	-0.510826	17.9689	-2.46649	-5.08939	-0.0255512	-0.58	0.541227	-0.02878	-0.0481339
340	0.599375	-0.0015625	64.58	-0.511868	16.6594	-2.35368	-4.85662	-0.246113	-0.54	0.540717	-0.0285013	-0.0459142
341	0.596875	-0.00322917	62.2263	-0.516048	15.3622	-2.23977	-4.62158	-0.490095	-0.44	0.540206	-0.0381329	-0.0591914
342	0.59375	-0.001875	59.9865	-0.521297	14.0815	-2.1248	-4.31128	-0.274329	-0.36	0.539747	-0.0272057	-0.0407098
343	0.59375	0.00182292	57.8617	-0.521297	12.8215	-2.00884	-4.07598	0.257261	-0.34	0.539365	-0.0166435	-0.0240226
344	0.596875	0.00338542	55.8529	-0.516048	11.5869	-1.89192	-3.90381	0.461184	-0.33	0.539021	-0.0264099	-0.0367956
345	0.6	0.00302083	53.961	-0.510826	10.383	-1.7741	-3.66071	0.397578	-0.31	0.538695	-0.0256038	-0.0344642
346	0.603125	0.00369792	52.1869	-0.505631	9.21497	-1.65545	-3.41587	0.47069	-0.28	0.5384	-0.0146703	-0.0190979
347	0.6075	0.00484375	50.5314	-0.498403	8.08872	-1.536	-3.22224	0.596979	-0.28	0.538138	-0.0239973	-0.0302488
348	0.6125	0.00489583	48.9954	-0.490206	7.01023	-8.90729	-18.6858	0.585057	-0.28	0.536328	-0.163889	-0.200304
349	0.616875	0.00354167	40.0881	-0.483089	0	6.19647	13.2121	0.34629	-0.26	0.537683	0.101957	0.101957
350	0.619375	0.00145833	46.2846	-0.479044	5.02163	-1.17353	-2.50219	0.16463	-0.23	0.53745	-0.0202261	-0.0233525
351	0.62	0.00015625	45.1111	-0.478036	4.12436	-1.05151	-2.24202	0.0171917	-0.22	0.537227	-0.0185507	-0.0208751
352	0.62	-5.20833e-05	44.0596	-0.478036	3.30034	-0.928986	-1.98078	-0.005597	-0.19	0.537029	-0.0167374	-0.0183955
353	0.62	0.000208333	43.1306	-0.478036	2.55579	-0.806021	-1.71859	0.0219159	-0.18	0.536859	-0.0147939	-0.0159167
354	0.62	-5.20833e-05	42.3246	-0.478036	1.89669	-0.682671	-1.45559	-0.00537659	-0.29	0.536713	-0.0127312	-0.0134414
355	0.6175	-0.006875	41.6419	-0.482076	1.32857	-0.558995	-1.19189	-0.698263	-0.83	0.536524	-0.0105629	-0.0109723
356	0.600625	-0.0348437	41.0829	-0.509784	0.856386	-0.435051	-0.927614	-3.49142	-0.09	0.536082	-0.0483058	-0.0495045
357	0.5475	-0.0700521	40.6478	-0.602393	0.484431	-0.3109	-0.620131	-6.94504	-0.06	0.535325	-0.115593	-0.117207
358	0.478125	-0.0429687	40.3369	-0.737883	0.216175	-0.186599	-0.301608	-4.22738	-0.03	0.534873	-0.172732	-0.173804
359	0.478125	0.0485417	40.1503	-0.737883	0.0541759	0.0558419			0

## Sheet: Full load
C Angle	Cyl pressure(bar)	DP/Dq	pv	log p	log vol	dV/dq			Net HR dQn/dq	Cum HR (KJ)				MFB	mean gas temp(k)
-360	0.465	0.0724479	40.0881	-0.765718	0	0.0622097	0.117667	7.08366	0	0.000720133	-0.00893498	-0.00893498
-359	0.525	0.0385417	40.1503	-0.644357	0.0541759	0.186599	0.346529	3.77429	0.02	0.00113222	0.00312075	0.0031256
-358	0.54	0.00223958	40.3369	-0.616186	0.216175	0.3109	0.577363	0.220336	0.04	0.00121199	0.00515787	0.00518988
-357	0.536875	-0.00505208	40.6478	-0.62199	0.484431	0.435051	0.807922	-0.500869	0.07	0.00124269	-0.00286151	-0.00290146
-356	0.533125	-0.00333333	41.0829	-0.628999	0.856386	0.558995	1.01887	-0.334007	0.09	0.00131118	0.00887834	0.00909865
-355	0.530625	-0.00151042	41.6419	-0.6337	1.32857	0.682671	1.24429	-0.153406	0.1	0.00142027	0.0106641	0.0110774
-354	0.53	-0.000104167	42.3246	-0.634878	1.89669	0.806021	1.46912	-0.0107532	0.12	0.0015661	0.0123517	0.0130408
-353	0.53	-0.000104167	43.1306	-0.634878	2.55579	0.928986	1.69325	-0.010958	0.15	0.00173433	0.0139317	0.014989
-352	0.529375	-0.00151042	44.0596	-0.636058	3.30034	1.05151	1.91657	-0.162313	0.18	0.00190976	0.0153972	0.0169225
-351	0.526875	-0.00338542	45.1111	-0.640792	4.12436	1.17353	2.13897	-0.372487	0.19	0.0020864	0.00674386	0.00758885
-350	0.523125	-0.00338542	46.2846	-0.647935	5.02163	1.29499	2.31582	-0.382177	0.22	0.00227977	0.0176307	0.0203559
-349	0.520625	-0.00151042	47.5796	-0.652725	5.98574	1.41583	2.53193	-0.17528	0.25	0.00251543	0.0187149	0.0222122
-348	0.52	-0.00015625	48.9954	-0.653926	7.01023	1.536	2.74683	-0.018672	0.26	0.00278825	0.0196824	0.0240557
-347	0.52	0.000104167	50.5314	-0.653926	8.08872	1.65545	2.96042	0.0128383	0.27	0.00308558	0.0205366	0.0258865
-346	0.52	-0.00015625	52.1869	-0.653926	9.21497	1.7741	3.17261	-0.0198883	0.29	0.00340085	0.0212818	0.0277047
-345	0.519375	-0.00151042	53.961	-0.655129	10.383	1.89192	3.3833	-0.198789	0.32	0.0037193	0.0219236	0.0295104
-344	0.516875	-0.00338542	55.8529	-0.659954	11.5869	2.00884	3.59239	-0.461184	0.33	0.00403242	0.0124678	0.0173708
-343	0.513125	-0.00338542	57.8617	-0.667236	12.8215	2.1248	3.7267	-0.477771	0.34	0.00435731	0.0224802	0.0324471
-342	0.510625	-0.00145833	59.9865	-0.67212	14.0815	2.23977	3.92834	-0.213367	0.36	0.00472881	0.022842	0.03418
-341	0.51	-0.0003125	62.2263	-0.673345	15.3622	2.35368	4.12813	-0.0474286	0.38	0.00513688	0.0231275	0.0358994
-340	0.509375	-0.00151042	64.58	-0.674571	16.6594	2.46649	4.32598	-0.237909	0.42	0.00554569	0.0233433	0.0376049
-339	0.506875	-0.00322917	67.0465	-0.679491	17.9689	2.57813	4.5218	-0.528059	0.46	0.00594506	0.0134957	0.0225713
-338	0.50375	-0.001875	69.6246	-0.685675	19.2872	2.68857	4.62303	-0.318405	0.49	0.00637552	0.0231282	0.0401688
-337	0.50375	0.00192708	72.3132	-0.685675	20.6109	2.79775	4.81077	0.339887	0.5	0.00689059	0.0331708	0.0598353
-336	0.506875	0.00307292	75.1109	-0.679491	21.9372	2.90563	5.09619	0.56295	0.48	0.0074565	0.0236313	0.0442767
-335	0.50875	1.85037e-17	78.0166	-0.675799	23.2633	3.01215	5.28302	3.52097e-15	0.5	0.0079848	0.0235872	0.0459037
-334	0.506875	-0.00307292	81.0287	-0.679491	24.5868	3.11728	5.4674	-0.607304	0.57	0.00847081	0.0135065	0.0273001
-333	0.50375	-0.001875	84.146	-0.685675	25.9057	3.22096	5.53847	-0.384814	0.58	0.00898618	0.0229347	0.0481405
-332	0.50375	0.00171875	87.3669	-0.685675	27.2181	3.32315	5.71419	0.366249	0.54	0.00959422	0.0327959	0.0714745
-331	0.50625	0.00166667	90.6901	-0.680725	28.5224	3.4238	6.00502	0.368659	0.58	0.0102316	0.0230854	0.0522254
-330	0.50625	-0.00166667	94.1139	-0.680725	29.8171	3.52289	6.1788	-0.382577	0.63	0.0108112	0.0128973	0.0302787
-329	0.50375	-0.00171875	97.6368	-0.685675	31.1011	3.62036	6.22525	-0.409301	0.65	0.0113928	0.0222455	0.0541802
-328	0.50375	0.00182292	101.257	-0.685675	32.3731	3.71617	6.39	0.450203	0.67	0.0120768	0.0320269	0.0808956
-327	0.506875	0.00322917	104.973	-0.679491	33.6324	3.81029	6.68288	0.826771	0.69	0.0128278	0.0222307	0.0582124
-326	0.509375	0.0015625	108.784	-0.674571	34.8781	3.90268	6.84492	0.414572	0.71	0.0135537	0.0219822	0.0596512
-325	0.51	0.00015625	112.686	-0.673345	36.1096	3.9933	7.00386	0.0429445	0.72	0.0142584	0.021724	0.0610653
-324	0.51	-5.20833e-05	116.68	-0.673345	37.3262	4.08212	7.15964	-0.0148221	0.7	0.0149729	0.0214576	0.0624541
-323	0.51	-1.85037e-17	120.762	-0.673345	38.5277	4.1691	7.3122	-5.4501e-15	0.71	0.0157041	0.0211847	0.0638169
-322	0.51	-1.85037e-17	124.931	-0.673345	39.7135	4.25422	7.46148	-5.63825e-15	0.75	0.0164503	0.0209065	0.0651531
-321	0.51	-1.85037e-17	129.185	-0.673345	40.8834	4.33743	7.60743	-5.83025e-15	0.8	0.017211	0.0206242	0.066462
-320	0.51	-1.85037e-17	133.522	-0.673345	42.0372	4.41872	7.75	-6.026e-15	0.83	0.017986	0.0203388	0.067743
-319	0.51	-1.85037e-17	137.941	-0.673345	43.1747	4.49804	7.88913	-6.22542e-15	0.84	0.0187749	0.0200513	0.0689955
-318	0.51	-5.20833e-05	142.439	-0.673345	44.2958	4.57538	8.02477	-0.0180944	0.85	0.0195756	0.0197625	0.070219
-317	0.51	0.000208333	147.015	-0.673345	45.4005	4.65071	8.1569	0.0747025	0.83	0.0203988	0.019473	0.071413
-316	0.510625	0.00130208	151.665	-0.67212	46.4886	4.72401	8.28545	0.481661	0.79	0.0212755	0.0191835	0.0725769
-315	0.5125	0.00203125	156.389	-0.668455	47.5602	4.79524	8.41039	0.774795	0.85	0.022194	0.0288946	0.112722
-314	0.514375	0.00151042	161.185	-0.664803	48.6154	4.8644	8.69897	0.593795	0.94	0.0231233	0.00897148	0.0360721
-313	0.515625	0.0015625	166.049	-0.662376	49.6542	4.93145	8.64929	0.632808	0.89	0.0240515	0.0283201	0.117305
-312	0.5175	0.001875	170.98	-0.658746	50.6767	4.99639	8.935	0.781923	0.84	0.0250232	0.018389	0.0784313
-311	0.51875	-0.000208333	175.977	-0.656333	51.6831	5.05919	9.0473	-0.0894191	0.78	0.025919	0.0181008	0.0794581
-310	0.516875	-0.00322917	181.036	-0.659954	52.6733	5.11983	9.15575	-1.42584	0.87	0.0266919	0.00781502	0.0352922
-309	0.513125	-0.00328125	186.156	-0.667236	53.6477	5.17831	9.08224	-1.48981	1.03	0.0274512	0.0171947	0.0798463
-308	0.51125	-1.85037e-17	191.334	-0.670897	54.6063	5.2346	9.18098	-8.6351e-15	1.09	0.0283693	0.0169197	0.0807548
-307	0.513125	0.00322917	196.569	-0.667236	55.5493	5.2887	9.27587	1.54818	0.98	0.0294517	0.0266476	0.130664
-306	0.516875	0.0034375	201.857	-0.659954	56.4769	5.3406	9.55056	1.6924	0.96	0.030576	0.0166996	0.0840884
-305	0.519375	0.00151042	207.198	-0.655129	57.3893	5.39029	9.63941	0.763306	1.02	0.0316163	0.0164285	0.0849118
-304	0.52	0.00015625	212.588	-0.653926	58.2866	5.43775	9.72429	0.0810169	1	0.0325968	0.0161607	0.0857005
-303	0.52	-5.20833e-05	218.026	-0.653926	59.169	5.48299	9.80519	-0.0276964	1.05	0.0335745	0.0158962	0.0864542
-302	0.52	0	223.509	-0.653926	60.0368	5.526	9.8821	0	1.08	0.0345627	0.0156352	0.0871729
-301	0.52	0	229.035	-0.653926	60.8901	5.56677	9.95501	0	1.05	0.0355582	0.0153776	0.0878564
-300	0.52	0	234.602	-0.653926	61.7291	5.6053	10.0239	0	0.93	0.0365606	0.0151234	0.0885046
-299	0.52	-5.20833e-05	240.207	-0.653926	62.5541	5.64159	10.0888	-0.0305141	0.93	0.0375665	0.0148728	0.0891174
-298	0.52	0.00015625	245.849	-0.653926	63.3651	5.67565	10.1497	0.0936923	1.16	0.0385908	0.0146256	0.0896948
-297	0.520625	0.00151042	251.524	-0.652725	64.1625	5.70747	10.2066	0.926601	1.24	0.0397041	0.014382	0.0902368
-296	0.523125	0.00338542	257.232	-0.647935	64.9465	5.73705	10.2595	2.12399	1.14	0.0409425	0.0241418	0.15491
-295	0.526875	0.00338542	262.969	-0.640792	65.7172	5.76441	10.5067	2.17136	1.09	0.0422103	0.0141725	0.0929684
-294	0.529375	0.00151042	268.733	-0.636058	66.4747	5.78954	10.5525	0.989998	1.12	0.0433645	0.0139348	0.0934125
-293	0.53	0.00015625	274.523	-0.634878	67.2195	5.81246	10.5943	0.10462	1.11	0.0444344	0.0137005	0.0938205
-292	0.53	-5.20833e-05	280.335	-0.634878	67.9515	5.83317	10.632	-0.0356117	1.03	0.0454941	0.0134696	0.0941926
-291	0.53	1.85037e-17	286.168	-0.634878	68.671	5.85167	10.6657	1.29151e-14	0.97	0.0465606	0.0132421	0.0945289
-290	0.53	1.85037e-17	292.02	-0.634878	69.3782	5.86799	10.6955	1.31792e-14	1.05	0.0476302	0.0130181	0.0948294
-289	0.53	-5.20833e-05	297.888	-0.634878	70.0733	5.88213	10.7213	-0.0378415	1.26	0.0486985	0.0127973	0.0950945
-288	0.53	0.00015625	303.77	-0.634878	70.7565	5.89411	10.7431	0.115766	1.32	0.0497844	0.0125798	0.0953241
-287	0.530625	0.00151042	309.664	-0.6337	71.4279	5.90393	10.761	1.14079	1.2	0.0509746	0.0123655	0.0955186
-286	0.533125	0.00338542	315.568	-0.628999	72.0878	5.91162	10.775	2.60568	1.31	0.0523127	0.0221544	0.174397
-285	0.536875	0.00333333	321.48	-0.62199	72.7362	5.91719	10.9887	2.61366	1.36	0.0536729	0.0121719	0.0976104
-284	0.539375	0.00166667	327.397	-0.617344	73.3734	5.92066	10.9951	1.33088	1.34	0.0549055	0.0119632	0.0977023
-283	0.540625	0.00166667	333.318	-0.615029	73.9996	5.92204	10.9977	1.35495	1.39	0.0561408	0.0117575	0.0977593
-282	0.543125	0.00328125	339.24	-0.610416	74.6149	5.92135	10.9964	2.71495	1.38	0.0575119	0.0215549	0.182405
-281	0.546875	0.00354167	345.161	-0.603535	75.2195	5.91862	11.1949	2.98157	1.31	0.0589295	0.0115656	0.0995804
-280	0.55	0.00302083	351.08	-0.597837	75.8135	5.91387	11.1859	2.58672	1.26	0.0603068	0.0113653	0.0995337
-279	0.553125	0.00354167	356.994	-0.592171	76.3971	5.90711	11.1731	3.08379	1.27	0.0617325	0.0211679	0.188505
-278	0.556875	0.00333333	362.901	-0.585414	76.9705	5.89837	11.3594	2.95041	1.33	0.0631635	0.0111729	0.101144
-277	0.559375	0.00145833	368.799	-0.580935	77.5338	5.88768	11.3388	1.31179	1.36	0.0644285	0.0109778	0.100993
-276	0.56	0.0003125	374.687	-0.579818	78.0872	5.87505	11.3145	0.285584	1.36	0.0655885	0.0107855	0.100808
-275	0.560625	0.00140625	380.562	-0.578703	78.6308	5.86051	11.2865	1.30528	1.45	0.0668477	0.010596	0.10059
-274	0.563125	0.00354167	386.422	-0.574254	79.1647	5.84409	11.2549	3.338	1.55	0.068307	0.0204093	0.196732
-273	0.5675	0.00484375	392.266	-0.566515	79.6891	5.82582	11.42	4.63425	1.62	0.0699124	0.0104078	0.101842
-272	0.5725	0.00505208	398.092	-0.557743	80.2042	5.80571	11.3806	4.90535	1.59	0.071541	0.0202232	0.200825
-271	0.5775	0.00505208	403.898	-0.549047	80.7101	5.78381	11.5366	4.97689	1.49	0.0731924	0.0102173	0.102942
-270	0.5825	0.00484375	409.682	-0.540426	81.2068	5.76013	11.4894	4.83999	1.39	0.0748253	0.0200347	0.204745
-269	0.586875	0.00354167	415.442	-0.532943	81.6946	5.73471	11.6359	3.58868	1.32	0.0763478	0.0100246	0.103887
-268	0.589375	0.00145833	421.177	-0.528693	82.1736	5.70757	11.5808	1.49809	1.22	0.0776556	0.00984407	0.103424
-267	0.59	0.00015625	426.884	-0.527633	82.6439	5.67875	11.5223	0.162685	1.06	0.0788241	0.00966608	0.102931
-266	0.59	-0.000104167	432.563	-0.527633	83.1056	5.64828	11.4605	-0.109899	1.11	0.0799592	0.00949057	0.102406
-265	0.59	0.00015625	438.211	-0.527633	83.5589	5.61618	11.3954	0.167001	1.47	0.0811154	0.0093175	0.101851
-264	0.590625	0.00151042	443.827	-0.526574	84.0038	5.58249	11.327	1.63503	1.84	0.0824116	0.00914683	0.101267
-263	0.593125	0.00333333	449.41	-0.52235	84.4405	5.54724	11.2555	3.65374	1.56	0.0839026	0.0189785	0.21276
-262	0.596875	0.00354167	454.957	-0.516048	84.8691	5.51046	11.3704	3.93002	1.3	0.0854326	0.00896186	0.101707
-261	0.6	0.00296875	460.468	-0.510826	85.2898	5.47218	11.2914	3.33418	1.53	0.0868952	0.00879533	0.101027
-260	0.603125	0.00369792	465.94	-0.505631	85.7025	5.43244	11.2094	4.20246	1.92	0.0884363	0.0186311	0.216547
-259	0.6075	0.00479167	471.372	-0.498403	86.1075	5.39127	11.3098	5.50892	1.93	0.0901182	0.00861017	0.101242
-258	0.6125	0.00505208	476.764	-0.490206	86.5048	5.34869	11.2205	5.87475	1.59	0.0918277	0.0184476	0.219396
-257	0.6175	0.00505208	482.112	-0.482076	86.8946	5.30475	11.3108	5.94066	1.35	0.0935529	0.00842312	0.101299
-256	0.6225	0.00484375	487.417	-0.474012	87.277	5.25947	11.2142	5.75836	1.32	0.0952501	0.0182623	0.222045
-255	0.626875	0.00348958	492.676	-0.467008	87.6519	5.21289	11.2942	4.19326	1.44	0.0967989	0.00823429	0.101198
-254	0.629375	0.00161458	497.889	-0.463028	88.0197	5.16504	11.1905	1.96069	1.4	0.098114	0.00807515	0.100292
-253	0.630625	0.00161458	503.054	-0.461044	88.3802	5.11596	11.0842	1.98103	1.48	0.0994205	0.00791809	0.0993618
-252	0.633125	0.00348958	508.17	-0.457087	88.7338	5.06567	10.9752	4.32513	1.64	0.100951	0.0177631	0.22517
-251	0.6375	0.00484375	513.236	-0.450201	89.0803	5.01422	11.0362	6.06338	1.74	0.102661	0.00773084	0.0989756
-250	0.6425	0.00505208	518.25	-0.442388	89.42	4.96162	10.9204	6.38596	1.73	0.104391	0.0175774	0.227237
-249	0.6475	0.00505208	523.212	-0.434636	89.7529	4.90793	10.971	6.4471	1.72	0.106133	0.00754194	0.0984339
-248	0.6525	0.00479167	528.12	-0.426944	90.0791	4.85316	10.8486	6.17213	1.65	0.107835	0.01739	0.229096
-247	0.656875	0.00369792	532.973	-0.420262	90.3987	4.79735	10.8888	4.80705	1.57	0.109405	0.00735144	0.0977376
-246	0.66	0.00291667	537.77	-0.415515	90.7118	4.74053	10.7598	3.8256	1.54	0.110863	0.00720106	0.0966001
-245	0.663125	0.00369792	542.511	-0.410792	91.0184	4.68273	10.6287	4.89307	1.6	0.112415	0.0170526	0.230771
-244	0.6675	0.00484375	547.194	-0.404216	91.3187	4.62399	10.6544	6.46456	1.65	0.114127	0.00701052	0.095692
-243	0.6725	0.00484375	551.818	-0.396753	91.6127	4.56434	10.5169	6.51919	1.69	0.115831	0.0168635	0.232127
-242	0.676875	0.00369792	556.382	-0.390269	91.9005	4.5038	10.5323	5.01818	1.66	0.117386	0.00681847	0.0946333
-241	0.68	0.00291667	560.886	-0.385662	92.1822	4.44242	10.3888	3.99004	1.69	0.118824	0.00667283	0.0933616
-240	0.683125	0.00364583	565.328	-0.381077	92.4578	4.38021	10.2433	5.02705	1.72	0.120351	0.0165289	0.233093
-239	0.6875	0.005	569.708	-0.374693	92.7275	4.3172	10.2444	6.94766	1.84	0.12207	0.00648069	0.0920997
-238	0.693125	0.00640625	574.025	-0.366545	92.9912	4.25344	10.0931	8.96915	1.66	0.123976	0.0163381	0.233947
-237	0.7	0.006875	578.279	-0.356675	93.2492	4.18894	10.0841	9.69675	1.39	0.125954	0.0162871	0.234944
-236	0.70625	0.00494792	582.468	-0.347786	93.5013	4.12374	10.069	7.02927	1.63	0.127664	0.00623363	0.0905727
-235	0.71	0.00333333	586.592	-0.34249	93.7478	4.05786	9.90809	4.76904	2.04	0.129132	0.00609202	0.0891418
-234	0.71375	0.00494792	590.649	-0.337223	93.9887	3.99132	9.74564	7.12801	1.98	0.130819	0.015952	0.235034
-233	0.72	0.006875	594.641	-0.328504	94.224	3.92417	9.71663	9.97111	1.64	0.132788	0.0158955	0.235784
-232	0.726875	0.00640625	598.565	-0.319001	94.4538	3.85642	9.68149	9.35258	1.59	0.134691	0.00583671	0.0871493
-231	0.7325	0.005	602.421	-0.311292	94.6782	3.7881	9.50997	7.3466	1.43	0.136377	0.0156976	0.235894
-230	0.736875	0.00364583	606.209	-0.305337	94.8972	3.71923	9.46498	5.39058	1.44	0.137863	0.00563617	0.0852297
-229	0.74	0.00291667	609.929	-0.301105	95.1109	3.64984	9.2884	4.33892	1.59	0.139225	0.00549822	0.0836537
-228	0.743125	0.00369792	613.579	-0.296891	95.3193	3.57996	9.11055	5.53405	1.64	0.14069	0.0153618	0.235123
-227	0.7475	0.00479167	617.158	-0.291021	95.5226	3.5096	9.05219	7.21273	1.69	0.142316	0.00529739	0.0815535
-226	0.7525	0.00505208	620.668	-0.284354	95.7207	3.43879	8.86956	7.64797	1.67	0.143968	0.015162	0.234747
-225	0.7575	0.005	624.107	-0.277732	95.9137	3.36755	8.80164	7.61106	1.61	0.145609	0.00509507	0.079322
-224	0.7625	0.005	627.474	-0.271153	96.1017	3.29591	8.61439	7.65213	1.59	0.147236	0.0149607	0.234171
-223	0.7675	0.005	630.77	-0.264617	96.2848	3.22389	8.53701	7.69232	1.64	0.148859	0.00489124	0.0769616
-222	0.7725	0.005	633.994	-0.258123	96.4629	3.15149	8.34531	7.73164	1.63	0.150467	0.0147578	0.233395
-221	0.7775	0.00505208	637.146	-0.251672	96.6361	3.07876	8.25858	7.85101	1.57	0.152078	0.00468583	0.0744748
-220	0.7825	0.00479167	640.224	-0.245261	96.8046	3.0057	8.0626	7.4823	1.45	0.153632	0.0145533	0.232423
-219	0.786875	0.00369792	643.23	-0.239686	96.9682	2.93233	7.96663	5.80149	1.44	0.155009	0.00447879	0.0718641
-218	0.79	0.00291667	646.162	-0.235722	97.1271	2.85867	7.76652	4.59668	1.5	0.156245	0.00434713	0.0700695
-217	0.793125	0.00369792	649.021	-0.231774	97.2813	2.78474	7.56566	5.85372	1.49	0.157587	0.0142167	0.230166
-216	0.7975	0.00479167	651.806	-0.226273	97.4309	2.71055	7.45733	7.61765	1.48	0.159095	0.00413916	0.0673
-215	0.8025	0.00505208	654.516	-0.220023	97.5759	2.63613	7.25257	8.06505	1.42	0.160626	0.0140094	0.228731
-214	0.8075	0.005	657.153	-0.213812	97.7164	2.56148	7.13528	8.01406	1.4	0.162141	0.00392933	0.0644124
-213	0.8125	0.005	659.714	-0.207639	97.8523	2.48662	6.92675	8.04529	1.39	0.163639	0.0138002	0.227105
-212	0.8175	0.00505208	662.201	-0.201504	97.9837	2.41156	6.80061	8.15974	1.35	0.165135	0.00371755	0.0614089
-211	0.8225	0.00479167	664.612	-0.195407	98.1107	2.33633	6.58844	7.76732	1.29	0.16657	0.013589	0.225289
-210	0.826875	0.00369792	666.949	-0.190102	98.2333	2.26092	6.45355	6.01542	1.29	0.167817	0.00350371	0.0582914
-209	0.83	0.00291667	669.209	-0.18633	98.3516	2.18536	6.23786	4.76064	1.3	0.168917	0.00337563	0.056351
-208	0.833125	0.00369792	671.395	-0.182572	98.4655	2.10965	6.02175	6.05552	1.34	0.170125	0.0132485	0.221886
-207	0.8375	0.00484375	673.504	-0.177334	98.5751	2.0338	5.8752	7.9568	1.18	0.171508	0.00315998	0.0530895
-206	0.8425	0.00484375	675.538	-0.171382	98.6804	1.95783	5.65574	7.98083	1.04	0.172871	0.0130332	0.219627
-205	0.846875	0.00369792	677.496	-0.166202	98.7815	1.88175	5.50066	6.11055	1.06	0.174033	0.0029419	0.0497186
-204	0.85	0.00291667	679.378	-0.162519	98.8784	1.80556	5.27795	4.83297	1.17	0.175044	0.00281535	0.047712
-203	0.853125	0.00369792	681.183	-0.158849	98.9712	1.72927	5.05495	6.1438	1.46	0.176164	0.0126896	0.215624
-202	0.8575	0.00479167	682.913	-0.153734	99.0598	1.65289	4.88854	7.9812	1.48	0.177451	0.00259482	0.0442035
-201	0.8625	0.00505208	684.566	-0.14792	99.1442	1.57644	4.66241	8.43532	1.19	0.17876	0.0124691	0.21293
-200	0.8675	0.00505208	686.142	-0.14214	99.2246	1.49991	4.48766	8.45475	0.93	0.180055	0.00237145	0.0405893
-199	0.8725	0.00479167	687.642	-0.136393	99.3009	1.42331	4.25848	8.03647	0.96	0.181284	0.0122457	0.210054
-198	0.876875	0.00369792	689.065	-0.131391	99.3731	1.34666	4.07544	6.21489	1.1	0.182313	0.00214504	0.0368706
-197	0.88	0.00291667	690.412	-0.127833	99.4413	1.26995	3.84329	4.91147	1.23	0.183189	0.00201916	0.0347748
-196	0.883125	0.00369792	691.682	-0.124289	99.5055	1.19318	3.61098	6.23849	1.25	0.184173	0.0118939	0.205217
-195	0.8875	0.00479167	692.875	-0.119347	99.5657	1.11638	3.41694	8.09762	1.18	0.185325	0.00178925	0.030925
-194	0.8925	0.00505208	693.991	-0.113729	99.622	1.03954	3.18174	8.55147	1.17	0.186498	0.0116636	0.201916
-193	0.8975	0.005	695.031	-0.108142	99.6743	0.962656	2.97954	8.47599	1.17	0.187644	0.00155576	0.0269731
-192	0.9025	0.005	695.994	-0.102587	99.7226	0.885745	2.74149	8.48773	1.23	0.188767	0.0114297	0.198437
-191	0.9075	0.005	696.879	-0.0970617	99.7671	0.808806	2.53117	8.49853	1.26	0.18987	0.00131847	0.0229199
-190	0.9125	0.005	697.688	-0.0915672	99.8076	0.731843	2.29031	8.50839	1.2	0.19095	0.0111918	0.19478
-189	0.9175	0.005	698.42	-0.0861027	99.8442	0.654859	2.07191	8.51732	1.02	0.192009	0.00107714	0.018766
-188	0.9225	0.005	699.075	-0.0806679	99.877	0.577857	1.82828	8.5253	0.95	0.193044	0.0109497	0.190946
-187	0.9275	0.005	699.653	-0.0752625	99.9059	0.500839	1.60183	8.53235	0.96	0.194057	0.000831494	0.014512
-186	0.9325	0.005	700.154	-0.0698861	99.9309	0.423808	1.35546	8.53846	0.86	0.195047	0.0107032	0.186935
-185	0.9375	0.00505208	700.577	-0.0645385	99.952	0.346767	1.12099	8.63262	0.46	0.196022	0.000581269	0.0101582
-184	0.9425	0.00484375	700.924	-0.0592194	99.9693	0.269716	0.871907	8.28073	0.32	0.196937	0.0104519	0.182748
-183	0.946875	0.00348958	701.194	-0.0545882	99.9827	0.192659	0.629431	5.96799	0.52	0.197597	0.000326175	0.00570523
-182	0.949375	0.00161458	701.387	-0.0519514	99.9923	0.115597	0.377665	2.76207	1	0.197911	0.000195679	0.00342361
-181	0.950625	0.00166667	701.502	-0.0506356	99.9981	0.0385327	0.125889	2.85163	0.68	0.198209	6.5224e-05	0.00114136
-180	0.953125	0.00328125	701.541	-0.0480092	100	-0.0385327	-0.125889	5.61446	0.16	0.198758	0.00993477	0.173858			275.334
-179	0.956875	0.00354167	701.502	-0.0440825	99.9981	-0.115597	-0.38164	6.05972	0.37	0.199325	-0.000197779	-0.00346094			275.289
-178	0.96	0.00302083	701.387	-0.040822	99.9923	-0.192659	-0.636057	5.16774	0.35	0.199779	-0.000329722	-0.00576885			275.213
-177	0.963125	0.00354167	701.194	-0.0375721	99.9827	-0.269716	-0.890458	6.05706	0.39	0.200295	0.00953822	0.166836			277.973
-176	0.966875	0.00328125	700.924	-0.0336861	99.9693	-0.346767	-1.15676	5.60953	0.43	0.200741	-0.000600191	-0.0104941			277.835
-175	0.969375	0.00166667	700.577	-0.0311037	99.952	-0.423808	-1.41376	2.84788	0.38	0.200884	-0.000733991	-0.0128272			277.667
-174	0.970625	0.00166667	700.154	-0.0298151	99.9309	-0.500839	-1.67073	2.84615	0.33	0.201001	-0.000868034	-0.0151605			277.469
-173	0.973125	0.00328125	699.653	-0.0272427	99.9059	-0.577857	-1.92765	5.59935	0.33	0.201369	0.00899764	0.157035			280.098
-172	0.976875	0.00354167	699.075	-0.0233966	99.877	-0.654859	-2.20704	6.03876	0.3	0.201752	-0.00114873	-0.0200321			279.835
-171	0.98	0.00302083	698.42	-0.0202027	99.8442	-0.731843	-2.46649	5.14588	0.26	0.20202	-0.00128514	-0.0223898			279.542
-170	0.983125	0.00348958	697.688	-0.017019	99.8076	-0.808806	-2.72587	5.93815	0.21	0.202341	0.00857804	0.149291			282.067
-169	0.986875	0.00348958	696.879	-0.0132119	99.7671	-0.885745	-3.01564	5.93126	0.25	0.202633	-0.00157513	-0.0273816			281.709
-168	0.99	0.00302083	695.994	-0.0100503	99.7226	-0.962656	-3.27749	5.128	0.36	0.202818	-0.0017143	-0.029763			281.319
-167	0.993125	0.00348958	695.031	-0.00689874	99.6743	-1.03954	-3.53924	5.91553	0.4	0.203055	0.00814599	0.141232			283.736
-166	0.996875	0.00348958	693.991	-0.00312989	99.622	-1.11638	-3.83926	5.90669	0.33	0.203262	-0.00201444	-0.0348733			283.279
-165	1	0.00302083	692.875	0	99.5657	-1.19318	-4.10339	5.10502	0.14	0.203362	-0.00215678	-0.0372773			282.791
-164	1.00313	0.00348958	691.682	0.00312013	99.5055	-1.26995	-4.36737	5.88703	0	0.203514	0.00770022	0.13286			285.095
-163	1.00687	0.00348958	690.412	0.00685147	99.4413	-1.34666	-4.6775	5.87622	0.01	0.203634	-0.00246794	-0.0425037			284.539
-162	1.01	0.00296875	689.065	0.00995033	99.3731	-1.42331	-4.94376	4.98942	0.3	0.203639	-0.00261386	-0.044929			283.951
-161	1.01313	0.00369792	687.642	0.0130396	99.3009	-1.49991	-5.20981	6.20206	0.33	0.203738	0.00723942	0.12418			286.137
-160	1.0175	0.00484375	686.142	0.0173486	99.2246	-1.57644	-5.52984	8.1061	0.12	0.203995	-0.00293695	-0.0502684			285.479
-159	1.0225	0.00484375	684.566	0.0222506	99.1442	-1.65289	-5.79803	8.08747	0.07	0.204224	0.00691311	0.118052			287.582
-158	1.02687	0.00369792	682.913	0.0265202	99.0598	-1.72927	-6.12541	6.1594	0.02	0.204228	-0.00326952	-0.0556972			286.854
-157	1.03	0.00291667	681.183	0.0295588	98.9712	-1.80556	-6.39563	4.84582	0.11	0.204073	-0.00342287	-0.058162			286.094
-156	1.03313	0.00364583	679.378	0.0325882	98.8784	-1.88175	-6.66551	6.04122	0.4	0.20401	0.00642273	0.108847			288.071
-155	1.0375	0.005	677.496	0.036814	98.7815	-1.95783	-7.00235	8.26215	0.53	0.204136	-0.003769	-0.0636967			287.239
-154	1.04313	0.00640625	675.538	0.042221	98.6804	-2.0338	-7.27406	10.5553	0.26	0.204464	0.00607287	0.102336			289.128
-153	1.05	0.00692708	673.504	0.0487902	98.5751	-2.10965	-7.61788	11.3791	-0.4	0.204841	0.00587427	0.0986912			290.967
-152	1.05625	0.00479167	671.395	0.0547249	98.4655	-2.18536	-7.96642	7.84659	-0.75	0.204829	-0.00432865	-0.0724962			290.02
-151	1.05938	0.00182292	669.209	0.0576791	98.3516	-2.26092	-8.24188	2.9754	-0.59	0.204302	-0.00449358	-0.0750134			289.04
-150	1.06062	0.0015625	666.949	0.0588584	98.2333	-2.33633	-8.51677	2.54172	-0.24	0.203704	-0.00465985	-0.0775262			288.027
-149	1.06313	0.00348958	664.612	0.0612127	98.1107	-2.41156	-8.79103	5.65663	0.11	0.203391	0.0051725	0.0857537			289.69
-148	1.0675	0.00484375	662.201	0.0653195	97.9837	-2.48662	-9.15015	7.82326	-0.06	0.203258	-0.00504373	-0.0833155			288.602
-147	1.0725	0.00505208	659.714	0.0699924	97.8523	-2.56148	-9.42562	8.1291	-0.28	0.203129	0.0047841	0.0787299			290.168
-146	1.0775	0.005	657.153	0.0746435	97.7164	-2.63613	-9.79097	8.01406	-0.19	0.202951	-0.00543999	-0.0891761			289.004
-145	1.0825	0.005	654.516	0.0792732	97.5759	-2.71055	-10.0674	7.98191	0	0.202742	0.00438307	0.0715621			290.472
-144	1.0875	0.005	651.806	0.0838815	97.4309	-2.78474	-10.4387	7.94885	-0.01	0.202493	-0.00584918	-0.0951037			289.231
-143	1.0925	0.00494792	649.021	0.0884686	97.2813	-2.85867	-10.7158	7.83245	-0.2	0.202205	0.00396887	0.0642555			290.599
-142	1.0975	0.00520833	646.162	0.0930349	97.1271	-2.93233	-11.0928	8.20837	-0.29	0.201917	-0.00627185	-0.101093			289.28
-141	1.10313	0.00630208	643.23	0.0981471	96.9682	-3.0057	-11.3703	9.88705	-0.18	0.201768	0.00354093	0.0568156			290.546
-140	1.11	0.00703125	640.224	0.10436	96.8046	-3.07876	-11.7526	10.9795	0.2	0.201691	0.0032914	0.0525651			291.754
-139	1.11688	0.00640625	637.146	0.110535	96.6361	-3.15149	-12.1386	9.9554	0.56	0.201473	-0.00696352	-0.110676			290.311
-138	1.12312	0.00682292	633.994	0.116115	96.4629	-3.22389	-12.4175	10.5505	0.64	0.201286	0.00283999	0.0449145			291.413
-137	1.13125	0.01	630.77	0.123323	96.2848	-3.29591	-12.8082	15.3846	0.52	0.201544	0.00257575	0.0405283			292.456
-136	1.14312	0.0132292	627.474	0.133766	96.1017	-3.36755	-13.2025	20.2463	0.29	0.202248	0.0123058	0.192615			295.99
-135	1.15687	0.0134375	624.107	0.145722	95.9137	-3.43879	-13.7183	20.4547	0.25	0.202922	0.00196077	0.030526			296.896
-134	1.16937	0.0115104	620.668	0.156469	95.7207	-3.5096	-14.1214	17.4248	0.11	0.203252	0.00167729	0.0259688			297.741
-133	1.18	0.0101563	617.158	0.165514	95.5226	-3.57996	-14.5276	15.2878	-0.09	0.203328	0.00138777	0.0213648			298.522
-132	1.19	0.00994792	613.579	0.173953	95.3193	-3.64984	-14.9367	14.8874	-0.13	0.203323	0.00109209	0.0167152			299.24
-131	1.2	0.01	609.929	0.182322	95.1109	-3.71923	-15.3486	14.8763	-0.11	0.203276	0.000790123	0.0120215			299.894
-130	1.21	0.01	606.209	0.19062	94.8972	-3.7881	-15.7631	14.7856	-0.17	0.203178	0.000481759	0.00728512			300.483
-129	1.22	0.01	602.421	0.198851	94.6782	-3.85642	-16.18	14.6932	-0.13	0.203029	0.000166871	0.00250765			301.007
-128	1.23	0.01	598.565	0.207014	94.4538	-3.92417	-16.5992	14.5991	0.04	0.202829	-0.000154667	-0.00230936			301.464
-127	1.24	0.00994792	594.641	0.215111	94.224	-3.99132	-17.0206	14.4279	0.18	0.20257	-0.000482984	-0.00716426			301.856
-126	1.25	0.0101563	590.649	0.223144	93.9887	-4.05786	-17.4438	14.6312	0.16	0.202289	-0.000818212	-0.0120553			302.18
-125	1.26063	0.0115104	586.592	0.231608	93.7478	-4.12374	-17.8689	16.4681	0.05	0.202149	-0.00116048	-0.0169808			302.437
-124	1.27312	0.0133854	582.468	0.241475	93.5013	-4.18894	-18.2955	19.016	-0.1	0.202221	0.00849006	0.123358			304.991
-123	1.28687	0.0133333	578.279	0.252217	93.2492	-4.25344	-18.8697	18.8058	0.01	0.202214	-0.00195942	-0.028265			305.094
-122	1.29937	0.0116667	574.025	0.261883	92.9912	-4.3172	-19.3011	16.3341	0	0.201918	-0.00232576	-0.0333028			305.129
-121	1.31062	0.0116146	569.708	0.270504	92.7275	-4.38021	-19.7334	16.1388	-0.15	0.201558	-0.00269974	-0.0383671			305.094
-120	1.32313	0.0134896	565.328	0.279996	92.4578	-4.44242	-20.1664	18.6001	-0.07	0.201402	0.0069185	0.0975655			307.283
-119	1.3375	0.0148437	560.886	0.290802	92.1822	-4.5038	-20.7548	20.3065	-0.1	0.201357	-0.00357249	-0.0499839			307.09
-118	1.3525	0.0150521	556.382	0.301955	91.9005	-4.56434	-21.1908	20.4261	-0.12	0.20128	0.0060275	0.0836555			309.083
-117	1.3675	0.015	551.818	0.312984	91.6127	-4.62399	-21.7858	20.1884	-0.11	0.201121	-0.00448653	-0.0617575			308.731
-116	1.3825	0.0149479	547.194	0.323893	91.3187	-4.68273	-22.2236	19.9498	-0.06	0.200893	0.00509447	0.0695384			310.525
-115	1.3975	0.0152083	542.511	0.334685	91.0184	-4.74053	-22.8239	20.1236	0.01	0.200623	-0.00544348	-0.0736663			310.01
-114	1.41312	0.0163021	537.77	0.345804	90.7118	-4.79735	-23.2624	21.3824	0.04	0.200435	0.00411774	0.0552383			311.602
-113	1.43	0.0170313	532.973	0.357674	90.3987	-4.85316	-23.8669	22.1395	-0.04	0.200262	0.00355495	0.0472631			313.083
-112	1.44687	0.0164583	528.12	0.369406	90.0791	-4.90793	-24.4738	21.1999	-0.14	0.199935	-0.00702183	-0.0925054			312.313
-111	1.46312	0.0166667	523.212	0.380575	89.7529	-4.96162	-24.9122	21.2688	-0.14	0.199571	0.00250695	0.0327196			313.589
-110	1.48062	0.0184896	518.25	0.392464	89.42	-5.01422	-25.5211	23.3713	0.03	0.199356	0.00190383	0.0246123			314.752
-109	1.5	0.0198438	513.236	0.405465	89.0803	-5.06567	-26.1315	24.8403	0.1	0.199227	0.00128591	0.0164631			315.8
-108	1.52	0.02	508.17	0.41871	88.7338	-5.11596	-26.7427	24.7888	0.04	0.199031	0.000652885	0.00827619			316.734
-107	1.54	0.0201563	503.054	0.431782	88.3802	-5.16504	-27.3546	24.7309	0	0.198769	4.45312e-06	5.58809e-05			317.554
-106	1.56063	0.0215104	497.889	0.445086	88.0197	-5.21289	-27.9665	26.1215	-0.03	0.198584	-0.0006597	-0.00819339			318.257
-105	1.58313	0.0233333	492.676	0.459401	87.6519	-5.25947	-28.5782	28.0385	0	0.19853	0.0086601	0.106431			320.838
-104	1.60688	0.0234896	487.417	0.474291	87.277	-5.30475	-29.3715	27.9249	0.03	0.198386	-0.00217419	-0.0264352			321.289
-103	1.63	0.0231771	482.112	0.48858	86.8946	-5.34869	-29.9827	27.2535	0.05	0.198113	-0.00289017	-0.0347581			321.623
-102	1.65375	0.025	476.764	0.503045	86.5048	-5.39127	-30.5921	29.0709	-0.02	0.197961	0.00637676	0.0758381			323.767
-101	1.68	0.0268229	471.372	0.518794	86.1075	-5.43244	-31.3863	30.838	-0.02	0.197906	0.0054803	0.0644395			325.751
-100	1.70687	0.0264583	465.94	0.534664	85.7025	-5.47218	-32.1804	30.0683	0.14	0.197695	-0.00543961	-0.063224			325.69
-99	1.73312	0.0268229	460.468	0.549926	85.2898	-5.51046	-32.7846	30.1246	0.45	0.197429	0.00376816	0.0432826			327.373
-98	1.76125	0.03	454.957	0.566024	84.8691	-5.54724	-33.5757	33.2895	0.45	0.1974	0.00280277	0.0318084			328.894
-97	1.79312	0.0331771	449.41	0.58396	84.4405	-5.58249	-34.365	36.3661	0.14	0.1976	0.0118125	0.132424			332.066
-96	1.82688	0.0335938	443.827	0.602607	84.0038	-5.61618	-35.345	36.3654	0.03	0.197702	0.000636227	0.00704386			333.239
-95	1.86	0.0329687	438.211	0.620576	83.5589	-5.64828	-36.1297	35.2373	0.08	0.197613	-0.000408564	-0.0044661			334.249
-94	1.89312	0.0336458	432.563	0.638229	83.1056	-5.67875	-36.9105	35.4974	0.16	0.197472	0.00852005	0.0919339			336.843
-93	1.9275	0.0349479	426.884	0.656224	82.6439	-5.70757	-37.883	36.3871	0.21	0.197322	-0.00274819	-0.0292644			337.505
-92	1.96313	0.0365104	421.177	0.674538	82.1736	-5.73471	-38.6547	37.5057	0.22	0.197207	0.00612234	0.064323			339.703
-91	2.00063	0.0385417	415.442	0.69346	81.6946	-5.76013	-39.6185	39.0532	0.19	0.197151	0.00478841	0.0496233			341.693
-90	2.04	0.0397917	409.682	0.71295	81.2068	-5.78381	-40.5769	39.7608	0.14	0.197069	0.00341894	0.03494			343.475
-89	2.08	0.0402083	403.898	0.732368	80.7101	-5.80571	-41.5292	39.6099	0.12	0.196877	0.00201316	0.0202831			345.048
-88	2.12062	0.0414583	398.092	0.751711	80.2042	-5.82582	-42.4745	40.2542	0.15	0.196655	0.000570256	0.00566289			346.413
-87	2.16312	0.0434896	392.266	0.771554	79.6891	-5.84409	-43.4116	41.6085	0.26	0.196475	0.00908943	0.088941			349.152
-86	2.2075	0.045	386.422	0.791861	79.1647	-5.86051	-44.5413	42.4122	0.27	0.196262	-0.00262304	-0.0252843			350.08
-85	2.25312	0.0465104	380.562	0.812318	78.6308	-5.87505	-45.46	43.171	0.16	0.196033	0.00581422	0.0551952			352.335
-84	2.30062	0.0485417	374.687	0.833181	78.0872	-5.88768	-46.5701	44.3608	-0.28	0.195812	0.00401098	0.0374889			354.338
-83	2.35	0.0497917	368.799	0.854415	77.5338	-5.89837	-47.6689	44.7881	-0.46	0.195524	0.00215902	0.0198624			356.089
-82	2.4	0.0501042	362.901	0.875469	76.9705	-5.90711	-48.7553	44.3484	-0.27	0.195083	0.000257278	0.00232903			357.591
-81	2.45063	0.0517708	356.994	0.896343	76.3971	-5.91387	-49.828	45.0777	0.53	0.194608	-0.00169537	-0.0150977			358.844
-80	2.50438	0.0564583	351.08	0.918039	75.8135	-5.91862	-50.8857	48.3448	0.89	0.194354	0.00629993	0.0551729			361.261
-79	2.56375	0.061875	345.161	0.941471	75.2195	-5.92135	-52.131	52.0899	0.54	0.19435	0.0140234	0.120742			364.773
-78	2.6275	0.0648958	339.24	0.966033	74.6149	-5.92204	-53.5627	53.6957	0.34	0.194363	0.00146201	0.012372			366.581
-77	2.69312	0.0665625	333.318	0.990702	73.9996	-5.92066	-54.7719	54.1133	0.05	0.194297	0.00905562	0.0752941			369.44
-76	2.76062	0.0684375	327.397	1.01546	73.3734	-5.91719	-56.1643	54.6494	0.09	0.194146	0.00635352	0.0518888			371.963
-75	2.83	0.0701042	321.48	1.04028	72.7362	-5.91162	-57.5345	54.9685	0.56	0.193889	0.00357664	0.0286822			374.154
-74	2.90125	0.073125	315.568	1.06514	72.0878	-5.90393	-58.8809	56.2828	0.67	0.19363	0.000723307	0.00569378			376.017
-73	2.97687	0.0785417	309.664	1.09087	71.4279	-5.89411	-60.2018	59.3209	0.29	0.193541	0.0177918	0.137435			380.037
-72	3.05812	0.0832292	303.77	1.1178	70.7565	-5.88213	-61.9001	61.6647	0.09	0.193518	0.00428561	0.0324744			382.422
-71	3.1425	0.0848958	297.888	1.14502	70.0733	-5.86799	-63.3657	61.6816	0	0.19335	0.0109321	0.0812343			385.634
-70	3.2275	0.0851562	292.02	1.17171	69.3782	-5.85167	-65.0007	60.652	-0.06	0.192915	-0.00277018	-0.0201792			387.266
-69	3.31312	0.0865625	286.168	1.19789	68.671	-5.83317	-66.3999	60.4182	-0.11	0.192316	0.00368488	0.0263045			389.687
-68	3.40125	0.0901562	280.335	1.22414	67.9515	-5.81246	-67.9632	61.6438	-0.19	0.191685	-0.000221955	-0.00155213			391.709
-67	3.49375	0.0947917	274.523	1.25098	67.2195	-5.78954	-69.4872	63.4695	-0.27	0.191083	0.00576331	0.0394671			394.435
-66	3.59062	0.0985417	268.733	1.27833	66.4747	-5.76441	-71.168	64.5888	-0.26	0.190425	0.00136367	0.00914141			396.726
-65	3.69062	0.101406	262.969	1.3058	65.7172	-5.73705	-72.8032	65.0407	-0.14	0.189649	-0.00315803	-0.0207159			398.587
-64	3.79375	0.105312	257.232	1.33335	64.9465	-5.70747	-74.3906	66.0725	0.04	0.188817	0.00219574	0.0140893			401.055
-63	3.90187	0.111406	251.524	1.36146	64.1625	-5.67565	-76.1229	68.3448	0.1	0.188039	-0.00286689	-0.0179877			403.062
-62	4.01687	0.11849	245.849	1.3905	63.3651	-5.64159	-77.8003	71.05	0.1	0.187364	0.0119309	0.073169			406.58
-61	4.13875	0.125	240.207	1.42039	62.5541	-5.6053	-79.8058	73.2339	0.12	0.186707	-0.00401246	-0.0240425			408.602
-60	4.26688	0.131458	234.602	1.45088	61.7291	-5.56677	-81.5545	75.2204	0.19	0.186073	0.0101834	0.0595948			412.016
-59	4.40188	0.138646	229.035	1.48203	60.8901	-5.526	-83.6178	77.4506	0.28	0.185457	0.00360134	0.0205755			414.869
-58	4.54438	0.146354	223.509	1.51389	60.0368	-5.48299	-85.6069	79.7841	0.53	0.184874	0.00683741	0.0381216			418.062
-57	4.695	0.155365	218.026	1.5465	59.169	-5.43775	-87.7056	82.6184	0.68	0.184366	0.00956789	0.0520366			421.542
-56	4.85562	0.166302	212.588	1.58014	58.2866	-5.39029	-89.906	86.229	0.62	0.183998	0.0117736	0.0624356			425.254
-55	5.0275	0.176875	207.198	1.61492	57.3893	-5.3406	-92.1996	89.3857	0.52	0.183717	0.023435	0.121125			429.974
-54	5.20875	0.185052	201.857	1.65034	56.4769	-5.2887	-94.7594	91.1076	0.47	0.183351	0.00419507	0.0211236			433.174
-53	5.3975	0.192969	196.569	1.68594	55.5493	-5.2346	-97.0304	92.5161	0.41	0.1829	0.0150464	0.073779			437.284
-52	5.595	0.202188	191.334	1.72187	54.6063	-5.17831	-99.5485	94.3545	0.3	0.182381	0.0149571	0.0713879			441.432
-51	5.80187	0.21125	186.156	1.75818	53.6477	-5.11983	-102.122	95.9156	0.22	0.18176	0.00424494	0.0197121			444.835
-50	6.0175	0.220208	181.036	1.79467	52.6733	-5.05919	-104.566	97.2332	0.12	0.181027	0.0132513	0.0598421			448.952
-49	6.2425	0.229948	175.977	1.83138	51.6831	-4.99639	-107.22	98.6963	0.05	0.180174	0.00124191	0.00545167			452.283
-48	6.4775	0.239948	170.98	1.86833	50.6767	-4.93145	-109.727	100.064	-0.04	0.179208	0.00892592	0.0380701			456.21
-47	6.7225	0.250156	166.049	1.90546	49.6542	-4.8644	-112.417	101.313	-0.18	0.178098	-0.00445329	-0.018446			459.32
-46	6.97812	0.261406	161.185	1.94278	48.6154	-4.79524	-114.942	102.767	-0.31	0.17688	0.00183928	0.00739529			462.919
-45	7.24563	0.273594	156.389	1.9804	47.5602	-4.72401	-117.621	104.359	-0.34	0.175554	-0.00297468	-0.0116046			466.298
-44	7.52562	0.286562	151.665	2.01831	46.4886	-4.65071	-120.274	106.004	-0.28	0.174127	-0.0085297	-0.0322704			469.43
-43	7.81937	0.301615	147.015	2.0566	45.4005	-4.57538	-122.889	108.151	-0.29	0.172653	-0.00483679	-0.0177379			472.874
-42	8.12937	0.318437	142.439	2.09548	44.2958	-4.49804	-125.607	110.629	-0.33	0.171155	-0.00231357	-0.00822045			476.552
-41	8.45625	0.335	137.941	2.13491	43.1747	-4.41872	-128.407	112.708	-0.46	0.169585	-0.0109835	-0.0377936			479.847
-40	8.79937	0.351458	133.522	2.17468	42.0372	-4.33743	-131.116	114.458	-0.54	0.167919	-0.0104445	-0.0347877			483.273
-39	9.15937	0.368542	129.185	2.21478	40.8834	-4.25422	-133.868	116.122	-0.53	0.166145	-0.0111203	-0.0358355			486.768
-38	9.53687	0.386667	124.931	2.25517	39.7135	-4.1691	-136.638	117.821	-0.51	0.164263	-0.0230195	-0.0717379			489.779
-37	9.93375	0.408229	120.762	2.29594	38.5277	-4.08212	-139.262	120.24	-0.48	0.162361	-0.0157038	-0.0473063			493.259
-36	10.3544	0.433437	116.68	2.33741	37.3262	-3.9933	-142	123.35	-0.51	0.160496	-0.0100387	-0.0292183			497.11
-35	10.8006	0.458333	112.686	2.3796	36.1096	-3.90268	-144.817	125.97	-0.6	0.158611	-0.0160232	-0.0450406			500.797
-34	11.2706	0.481563	108.784	2.4222	34.8781	-3.81029	-147.547	127.771	-0.75	0.156634	-0.0231875	-0.062922			504.285
-33	11.7637	0.505	104.973	2.46502	33.6324	-3.71617	-150.165	129.296	-0.9	0.154547	-0.0214866	-0.0562641			507.96
-32	12.2806	0.528385	101.257	2.50802	32.3731	-3.62036	-152.768	130.495	-1	0.152319	-0.031324	-0.0791202			511.355
-31	12.8206	0.551667	97.6368	2.55106	31.1011	-3.52289	-155.197	131.373	-1.01	0.149937	-0.0421614	-0.102686			514.452
-30	13.385	0.578229	94.1139	2.59413	29.8171	-3.4238	-157.426	132.73	-0.93	0.147468	-0.0438933	-0.103047			517.613
-29	13.9787	0.61026	90.6901	2.63754	28.5224	-3.32315	-159.54	134.987	-0.83	0.145012	-0.0368658	-0.0834003			521.149
-28	14.6069	0.646563	87.3669	2.68149	27.2181	-3.22096	-161.613	137.776	-0.76	0.142629	-0.0414071	-0.0902415			524.642
-27	15.2725	0.684896	84.146	2.72605	25.9057	-3.11728	-163.486	140.564	-0.79	0.140336	-0.0268516	-0.0563622			528.727
-26	15.9763	0.721823	81.0287	2.7711	24.5868	-3.01215	-165.328	142.655	-0.96	0.138069	-0.0339345	-0.0685906			532.676
-25	16.715	0.754844	78.0166	2.81631	23.2633	-2.90563	-166.875	143.635	-1.2	0.135745	-0.041407	-0.0805832			536.483
-24	17.485	0.785	75.1109	2.86134	21.9372	-2.79775	-168.088	143.81	-1.42	0.133317	-0.048927	-0.0916719			540.152
-23	18.2844	0.813385	72.3132	2.90605	20.6109	-2.68857	-168.926	143.46	-1.6	0.130771	-0.0560925	-0.101183			543.695
-22	19.1112	0.840052	69.6246	2.95028	19.2872	-2.57813	-169.346	142.654	-1.8	0.128101	-0.0724351	-0.125804			546.863
-21	19.9644	0.86651	67.0465	2.99395	17.9689	-2.46649	-169.222	141.699	-1.95	0.125349	-0.0769361	-0.128674			549.98
-20	20.8444	0.89349	64.58	3.03708	16.6594	-2.35368	-168.606	140.735	-1.97	0.122562	-0.0794704	-0.128023			553.087
-19	21.7512	0.919948	62.2263	3.07967	15.3622	-2.23977	-167.455	139.622	-1.9	0.119779	-0.0893498	-0.138692			555.987
-18	22.6844	0.946771	59.9865	3.12168	14.0815	-2.1248	-165.655	138.521	-1.84	0.117065	-0.0853464	-0.127709	-0.127709	-0.159755	559.004
-17	23.645	0.975	57.8617	3.16315	12.8215	-2.00884	-163.246	137.598	-1.9	0.1145	-0.0770955	-0.111277	-0.238986	-0.298953	562.203
-16	24.6331	0.999896	55.8529	3.20409	11.5869	-1.89192	-160.186	136.212	-2.12	0.112103	-0.0636848	-0.088729	-0.327715	-0.409946	565.663
-15	25.6412	1.01333	53.961	3.2442	10.383	-1.7741	-156.434	133.367	-2.41	0.109796	-0.0741363	-0.0997918	-0.427507	-0.534778	568.828
-14	26.6556	1.01313	52.1869	3.283	9.21497	-1.65545	-151.779	128.956	-2.57	0.107514	-0.0861858	-0.112197	-0.539704	-0.675128	571.65
-13	27.665	1.00495	50.5314	3.32017	8.08872	-1.536	-146.163	123.857	-2.47	0.105284	-0.0885333	-0.111597	-0.651301	-0.814727	574.305
-12	28.6656	0.99625	48.9954	3.3557	7.01023	-1.41583	-139.597	119.053	-2.01	0.103229	-0.0803602	-0.0982157	-0.749517	-0.937588	576.968
-11	29.6619	0.997917	47.5796	3.38986	5.98574	-1.29499	-132.091	115.806	-0.63	0.101601	-0.0509184	-0.0604338	-0.809951	-1.01319	579.998
-10	30.6756	1.03755	46.2846	3.42347	5.02163	-1.17353	-123.697	117.128	2.78	0.100944	0.0301107	0.034765	-0.775186	-0.969697	584.289
-9	31.77	1.17281	45.1111	3.45852	4.12436	-1.05151	-114.56	129.041	9.62	0.102392	0.252119	0.283709	-0.491477	-0.614799	592.286
-8	33.08	1.4887	44.0596	3.49893	3.30034	-0.928986	-105.045	159.979	19.49	0.107885	0.692379	0.760972	0.269495	0.337117	607.659
-7	34.8231	2.0499	43.1306	3.55028	2.55579	-0.806021	-95.5206	215.642	29.62	0.119897	1.50774	1.62217	1.89167	2.36633	636.622
-6	37.2362	2.80464	42.3246	3.61728	1.89669	-0.682671	-86.3727	289.524	35.05	0.140213	2.50455	2.64427	4.53594	5.67411	681.856
-5	40.4213	3.53323	41.6419	3.69936	1.32857	-0.558995	-76.992	358.854	34.37	0.168399	3.38767	3.51897	8.05491	10.0761	741.065
-4	44.2094	3.95885	41.0829	3.78894	0.856386	-0.435051	-66.0102	396.686	30.11	0.201466	3.62895	3.719	11.7739	14.7282	803.348
-3	48.2094	3.96109	40.6478	3.87555	0.484431	-0.3109	-51.6847	392.707	26.84	0.235569	3.47382	3.52232	15.2962	19.1344	862.18
-2	52.035	3.65984	40.3369	3.95192	0.216175	-0.186599	-33.5491	360.066	25.02	0.26822	3.07611	3.0952	18.3914	23.0063	913.676
-1	55.4931	3.26271	40.1503	4.01626	0.0541759	-0.0622097	-11.9079	319.509	23.27	0.29898	2.99201	2.99665	21.3881	26.7548	963.068
0	58.5613	2.88151	40.0881	4.07007	0	0.0622097	12.5712	281.742	22.94	0.328412	2.78378	2.78378	24.1719	30.2371	1008.39
1	61.2669	2.53604	40.1503	4.11524	0.0541759	0.186599	39.4208	248.349	23.12	0.357189	2.70501	2.70921	26.8811	33.6261	1051.83
2	63.6469	2.23359	40.3369	4.15335	0.216175	0.3109	68.193	219.747	23.82	0.385983	2.6992	2.71595	29.597	37.0236	1094.67
3	65.7456	1.96885	40.6478	4.18579	0.484431	0.435051	98.5515	195.194	24.3	0.415357	2.71076	2.74861	32.3456	40.4619	1137.3
4	67.5881	1.7138	41.0829	4.21343	0.856386	0.558995	130.165	171.727	24.73	0.445546	2.74425	2.81235	35.158	43.9799	1180.18
5	69.1706	1.44786	41.6419	4.23658	1.32857	0.682671	162.744	147.053	25.43	0.476526	2.68479	2.78884	37.9468	47.4686	1221.85
6	70.4812	1.17333	42.3246	4.25535	1.89669	0.806021	195.726	121.124	25.97	0.508211	2.69557	2.84595	40.7928	51.0286	1263.63
7	71.5163	0.896875	43.1306	4.26992	2.55579	0.928986	228.94	94.3481	26.33	0.54054	2.63367	2.83355	43.6263	54.5732	1304.36
8	72.2731	0.614792	44.0596	4.28045	3.30034	1.05151	261.846	66.067	26.46	0.573331	2.5936	2.85054	46.4769	58.139	1344.53
9	72.7431	0.323594	45.1111	4.28693	4.12436	1.17353	294.209	35.604	26.46	0.606313	2.46307	2.77169	49.2486	61.6061	1382.53
10	72.9188	0.0276042	46.2846	4.28935	5.02163	1.29499	325.373	3.11621	26.11	0.639162	2.36711	2.733	51.9816	65.0249	1419.08
11	72.7981	-0.269167	47.5796	4.28769	5.98574	1.41583	355.2	-31.2362	25.61	0.671558	2.20548	2.61763	54.5992	68.2994	1452.89
12	72.3819	-0.562448	48.9954	4.28196	7.01023	1.536	383.129	-67.2131	25.01	0.70315	2.02532	2.47533	57.0745	71.3958	1483.56
13	71.6781	-0.841302	50.5314	4.27219	8.08872	1.65545	408.823	-103.688	24.46	0.733663	1.85602	2.33953	59.414	74.3224	1511.26
14	70.7081	-1.09323	52.1869	4.25856	9.21497	1.7741	432.146	-139.152	24.06	0.762962	1.66883	2.17249	61.5865	77.04	1535.5
15	69.5037	-1.30844	53.961	4.24138	10.383	1.89192	452.842	-172.206	23.89	0.791026	1.51438	2.03845	63.625	79.5899	1556.91
16	68.1056	-1.47958	55.8529	4.22106	11.5869	2.00884	471.017	-201.559	23.88	0.817972	1.37588	1.91694	65.5419	81.9879	1575.76
17	66.5594	-1.60521	57.8617	4.19809	12.8215	2.1248	486.736	-226.537	23.86	0.843992	1.2661	1.82744	67.3694	84.2739	1592.67
18	64.9081	-1.69141	59.9865	4.17297	14.0815	2.23977	500.209	-247.467	23.8	0.869266	1.17854	1.76353	69.1329	86.4799	1608.12
19	63.1863	-1.74854	62.2263	4.14609	15.3622	2.35368	511.645	-265.379	23.59	0.893893	1.08645	1.68643	70.8193	88.5895	1621.95
20	61.4175	-1.78667	64.58	4.11769	16.6594	2.46649	521.068	-281.422	23.19	0.917857	1.01173	1.62984	72.4492	90.6283	1634.56
21	59.6169	-1.81339	67.0465	4.08794	17.9689	2.57813	528.695	-296.539	22.62	0.941073	0.917159	1.53393	73.9831	92.5471	1645.32
22	57.7931	-1.83339	69.6246	4.05687	19.2872	2.68857	534.423	-311.338	21.85	0.963381	0.833622	1.44782	75.4309	94.3582	1654.45
23	55.9519	-1.84828	72.3132	4.02449	20.6109	2.79775	538.422	-325.988	20.9	0.984625	0.733272	1.32272	76.7536	96.0129	1661.35
24	54.0981	-1.85849	75.1109	3.9908	21.9372	2.90563	540.596	-340.47	19.79	1.00464	0.646773	1.21182	77.9655	97.5288	1666.29
25	52.2363	-1.86484	78.0166	3.95578	23.2633	3.01215	541.147	-354.85	18.59	1.02327	0.546069	1.06272	79.0282	98.8581	1668.67
26	50.37	-1.86693	81.0287	3.9194	24.5868	3.11728	539.986	-368.963	17.43	1.04037	0.451609	0.912821	79.941	100	1668.53
27	48.505	-1.86146	84.146	3.88167	25.9057	3.22096	537.232	-382.035	16.47	1.05589	0.364664	0.765439			1665.96
28	46.6512	-1.84328	87.3669	3.8427	27.2181	3.32315	533.02	-392.785	15.74	1.06991	0.286404	0.62418			1661.11
29	44.8237	-1.80833	90.6901	3.80274	28.5224	3.4238	527.5	-399.995	15.1	1.08266	0.237895	0.538182			1654.94
30	43.0394	-1.75818	94.1139	3.76212	29.8171	3.52289	521.079	-403.583	14.42	1.09441	0.201006	0.471897			1647.83
31	41.31	-1.70016	97.6368	3.7211	31.1011	3.62036	513.956	-404.873	13.68	1.10532	0.166591	0.405741			1639.8
32	39.6394	-1.64177	101.257	3.67982	32.3731	3.71617	506.216	-405.466	12.83	1.1154	0.134971	0.340918			1630.88
33	38.0256	-1.58656	104.973	3.63826	33.6324	3.81029	497.94	-406.211	11.89	1.12457	0.0964016	0.252434			1620.7
34	36.4656	-1.53344	108.784	3.59637	34.8781	3.90268	489.076	-406.861	10.97	1.13279	0.0606499	0.16458			1609.27
35	34.9587	-1.48005	112.686	3.55417	36.1096	3.9933	479.696	-406.784	10.17	1.14008	0.037879	0.106476			1597.13
36	33.5056	-1.42641	116.68	3.51171	37.3262	4.08212	470.009	-405.933	9.57	1.14649	0.00863086	0.0251208			1583.88
37	32.1062	-1.37198	120.762	3.46905	38.5277	4.1691	459.952	-404.104	9.05	1.15207	-0.0174406	-0.0525382			1569.61
38	30.7625	-1.31469	124.931	3.4263	39.7135	4.25422	449.591	-400.597	8.56	1.15697	-0.0202813	-0.0632047			1555.45
39	29.4775	-1.25516	129.185	3.38363	40.8834	4.33743	439.292	-395.481	8.07	1.16135	-0.0390545	-0.125854			1540.53
40	28.2519	-1.19667	133.522	3.34116	42.0372	4.41872	428.833	-389.712	7.52	1.16527	-0.0345855	-0.115195			1526.09
41	27.0831	-1.14161	137.941	3.29891	43.1747	4.49804	418.588	-384.087	6.88	1.16872	-0.0561013	-0.193042			1510.63
42	25.9675	-1.09016	142.439	3.25685	44.2958	4.57538	408.162	-378.734	6.24	1.17166	-0.054827	-0.194809			1495.44
43	24.9019	-1.04146	147.015	3.21494	45.4005	4.65071	397.929	-373.438	5.63	1.17411	-0.0700236	-0.256796			1479.5
44	23.8837	-0.995208	151.665	3.1732	46.4886	4.72401	387.629	-368.143	5.11	1.17606	-0.0725125	-0.274336			1463.57
45	22.9106	-0.951562	156.389	3.1316	47.5602	4.79524	377.478	-362.961	4.67	1.17751	-0.081967	-0.319765			1447.16
46	21.98	-0.91	161.185	3.09013	48.6154	4.8644	367.364	-357.751	4.32	1.17847	-0.0888198	-0.357123			1430.41
47	21.0906	-0.868281	166.049	3.04883	49.6542	4.93145	357.334	-351.652	4.04	1.17904	-0.093127	-0.385741			1413.47
48	20.2437	-0.825104	170.98	3.00785	50.6767	4.99639	347.434	-344.089	3.74	1.17937	-0.0849495	-0.362319			1397.22
49	19.44	-0.783177	175.977	2.96733	51.6831	5.05919	337.882	-336.149	3.42	1.17955	-0.0840035	-0.368754			1381.13
50	18.6762	-0.745156	181.036	2.92725	52.6733	5.11983	328.551	-329.025	3.06	1.1795	-0.0907149	-0.409664			1364.63
51	17.9488	-0.71	186.156	2.88752	53.6477	5.17831	319.303	-322.367	2.67	1.17919	-0.0854895	-0.396985			1348.62
52	17.2556	-0.676563	191.334	2.84814	54.6063	5.2346	310.353	-315.73	2.34	1.17865	-0.0880492	-0.420244			1332.47
53	16.595	-0.645052	196.569	2.8091	55.5493	5.2887	301.557	-309.261	2.01	1.17788	-0.0887911	-0.435379			1316.33
54	15.965	-0.615	201.857	2.7704	56.4769	5.3406	292.945	-302.786	1.6	1.1769	-0.0877704	-0.441954			1300.33
55	15.3644	-0.586667	207.198	2.73205	57.3893	5.39029	284.548	-296.478	1.22	1.17571	-0.0850428	-0.439549			1284.62
56	14.7906	-0.561667	212.588	2.69399	58.2866	5.43775	276.394	-291.229	0.81	1.17422	-0.0906636	-0.480791			1268.45
57	14.24	-0.540104	218.026	2.65605	59.169	5.48299	268.323	-287.212	0.41	1.17233	-0.094994	-0.516641			1251.92
58	13.71	-0.519792	223.509	2.61813	60.0368	5.526	260.355	-283.361	0.03	1.17003	-0.0980738	-0.546805			1235.11
59	13.2006	-0.498542	229.035	2.58026	60.8901	5.56677	252.513	-278.496	-0.25	1.16744	-0.0999425	-0.571			1218.13
60	12.7131	-0.476458	234.602	2.54263	61.7291	5.6053	244.815	-272.629	-0.47	1.16465	-0.0906394	-0.530436			1202.06
61	12.2475	-0.455104	240.207	2.50532	62.5541	5.64159	237.475	-266.632	-0.61	1.16174	-0.0999174	-0.598703			1185.06
62	11.8025	-0.435104	245.849	2.46831	63.3651	5.67565	230.125	-260.902	-0.81	1.15866	-0.0883915	-0.542079			1169.23
63	11.3769	-0.416406	251.524	2.43158	64.1625	5.70747	223.172	-255.454	-1	1.15543	-0.0955321	-0.599396			1152.64
64	10.9694	-0.398698	257.232	2.39511	64.9465	5.73705	216.239	-250.141	-1.21	1.15204	-0.0919339	-0.589908			1136.42
65	10.5794	-0.381302	262.969	2.35891	65.7172	5.76441	209.539	-244.562	-1.32	1.14854	-0.0873519	-0.573008			1120.68
66	10.2069	-0.363594	268.733	2.32306	66.4747	5.78954	203.086	-238.316	-1.03	1.14502	-0.0918218	-0.615533			1104.42
67	9.8525	-0.344844	274.523	2.28773	67.2195	5.81246	196.694	-230.896	-0.57	1.1416	-0.0756368	-0.51796			1089.98
68	9.5175	-0.324896	280.335	2.25313	67.9515	5.83317	190.774	-222.146	-0.54	1.13846	-0.0783096	-0.547617			1075.22
69	9.2025	-0.305312	286.168	2.21948	68.671	5.85167	184.94	-213.1	-1.03	1.13564	-0.0603861	-0.431066			1062.58
70	8.90563	-0.28974	292.02	2.18668	69.3782	5.86799	179.603	-206.365	-1.47	1.13297	-0.0613949	-0.447228			1049.83
71	8.62125	-0.28026	297.888	2.15423	70.0733	5.88213	174.372	-203.625	-1.72	1.13004	-0.071863	-0.534002			1035.79
72	8.34437	-0.273177	303.77	2.12159	70.7565	5.89411	169.052	-202.398	-1.56	1.12671	-0.0720464	-0.545936			1021.7
73	8.07562	-0.263281	309.664	2.08885	71.4279	5.90393	163.851	-198.851	-1.33	1.12321	-0.0717175	-0.553988			1007.64
74	7.81875	-0.250052	315.568	2.05652	72.0878	5.91162	158.779	-192.46	-1.38	1.11984	-0.0608941	-0.47935			994.968
75	7.57563	-0.236562	321.48	2.02494	72.7362	5.91719	154.045	-185.488	-1.56	1.1167	-0.0593682	-0.476093			982.495
76	7.345	-0.22526	327.397	1.99402	73.3734	5.92066	149.452	-179.877	-1.78	1.11365	-0.0573898	-0.468698			970.282
77	7.12437	-0.216354	333.318	1.96352	73.9996	5.92204	145.006	-175.889	-1.95	1.11056	-0.054975	-0.457097			958.395
78	6.91188	-0.208646	339.24	1.93324	74.6149	5.92135	140.713	-172.637	-2.04	1.10737	-0.0621399	-0.52585			945.489
79	6.70688	-0.201458	345.161	1.90313	75.2195	5.91862	136.374	-169.599	-2.13	1.10405	-0.0491101	-0.422841			934.429
80	6.50875	-0.194948	351.08	1.87315	75.8135	5.91387	132.4	-166.932	-2.38	1.1006	-0.0654765	-0.573423			920.978
81	6.31687	-0.188646	356.994	1.84322	76.3971	5.90711	128.186	-164.257	-2.81	1.09699	-0.0518737	-0.461946			909.511
82	6.13125	-0.182969	362.901	1.8134	76.9705	5.89837	124.345	-161.95	-3.18	1.09323	-0.0576962	-0.522299			897.153
83	5.95063	-0.178542	368.799	1.7835	77.5338	5.88768	120.475	-160.6	-3.11	1.08922	-0.0633606	-0.582899			883.901
84	5.77437	-0.173385	374.687	1.75343	78.0872	5.87505	116.58	-158.452	-2.78	1.08503	-0.0588704	-0.550237			871.31
85	5.60438	-0.166406	380.562	1.72355	78.6308	5.86051	112.865	-154.458	-2.56	1.08087	-0.0540395	-0.513004			859.45
86	5.44188	-0.15849	386.422	1.69412	79.1647	5.84409	109.333	-149.375	-2.54	1.07687	-0.0588812	-0.567574			846.788
87	5.2875	-0.150104	392.266	1.66535	79.6891	5.82582	105.785	-143.612	-2.6	1.07308	-0.0435907	-0.42654			836.578
88	5.14125	-0.143073	398.092	1.6373	80.2042	5.80571	102.625	-138.918	-2.62	1.06945	-0.0478123	-0.474796			825.66
89	5.00063	-0.138646	403.898	1.60956	80.7101	5.78381	99.4533	-136.582	-2.68	1.06574	-0.05192	-0.523107			814.034
90	4.86375	-0.134792	409.682	1.58181	81.2068	5.76013	96.2729	-134.687	-2.75	1.0619	-0.0459162	-0.469242			803.399
91	4.73125	-0.130052	415.442	1.55419	81.6946	5.73471	93.2841	-131.778	-2.82	1.05805	-0.0496333	-0.514361			792.103
92	4.60375	-0.125	421.177	1.52687	82.1736	5.70757	90.291	-128.408	-2.91	1.05424	-0.0432496	-0.454392			781.894
93	4.48125	-0.119948	426.884	1.4999	82.6439	5.67875	87.4916	-124.887	-2.95	1.0505	-0.0466034	-0.496263			771.073
94	4.36375	-0.115156	432.563	1.47333	83.1056	5.64828	84.6912	-121.493	-2.95	1.04682	-0.0398663	-0.430169			761.434
95	4.25063	-0.111458	438.211	1.44707	83.5589	5.61618	82.0853	-119.128	-2.95	1.04311	-0.0428824	-0.468756			751.232
96	4.14062	-0.108542	443.827	1.42085	84.0038	5.58249	79.4811	-117.497	-2.92	1.03931	-0.0458172	-0.507255			740.47
97	4.03375	-0.104844	449.41	1.3947	84.4405	5.54724	76.8807	-114.922	-2.87	1.03551	-0.0386722	-0.433537			731.009
98	3.93125	-0.1	454.957	1.36896	84.8691	5.51046	74.4759	-110.965	-2.8	1.03186	-0.0412998	-0.468709			721.037
99	3.83375	-0.0951562	460.468	1.34384	85.2898	5.47218	72.0767	-106.869	-2.73	1.02838	-0.0338565	-0.388888			712.461
100	3.74063	-0.0914583	465.94	1.31925	85.7025	5.43244	69.8718	-103.937	-2.67	1.02497	-0.0361997	-0.420745			703.423
101	3.65062	-0.0884896	471.372	1.2949	86.1075	5.39127	67.6735	-101.735	-2.63	1.02157	-0.0384802	-0.452465			693.925
102	3.56375	-0.085	476.764	1.27081	86.5048	5.34869	65.4836	-98.8412	-2.58	1.01823	-0.0306991	-0.365101			685.941
103	3.48063	-0.0815104	482.112	1.24721	86.8946	5.30475	63.4862	-95.8467	-2.52	1.015	-0.0327218	-0.393523			677.547
104	3.40062	-0.0784896	487.417	1.22396	87.277	5.25947	61.4973	-93.3101	-2.44	1.01181	-0.0346907	-0.421791			668.743
105	3.32375	-0.0749479	492.676	1.20109	87.6519	5.21289	59.5185	-90.0611	-2.36	1.00876	-0.0266066	-0.326991			661.57
106	3.25062	-0.0716667	497.889	1.17885	88.0197	5.16504	57.7288	-87.0294	-2.29	1.00583	-0.0283425	-0.35201			654.036
107	3.18	-0.07	503.054	1.15688	88.3802	5.11596	55.9486	-85.8873	-2.21	1.00284	-0.0300325	-0.376869			646.144
108	3.11063	-0.0683854	508.17	1.13482	88.7338	5.06567	54.1792	-84.7596	-2.07	0.999778	-0.0316776	-0.401555			637.897
109	3.04375	-0.0648438	513.236	1.11309	89.0803	5.01422	52.4218	-81.1711	-1.96	0.996903	-0.0232785	-0.298027			631.416
110	2.98125	-0.0601563	518.25	1.09234	89.42	4.96162	50.8482	-76.039	-1.9	0.994384	-0.0247177	-0.319545			624.626
111	2.92313	-0.0566146	523.212	1.07265	89.7529	4.90793	49.2852	-72.2474	-1.94	0.992088	-0.0161193	-0.210382			619.689
112	2.8675	-0.0549479	528.12	1.05344	90.0791	4.85316	47.9006	-70.7782	-1.8	0.9898	-0.0273701	-0.360573			612.31
113	2.81312	-0.0535417	532.973	1.0343	90.3987	4.79735	46.3599	-69.6006	-1.62	0.987476	-0.0187007	-0.248626			606.828
114	2.76063	-0.0513021	537.77	1.01546	90.7118	4.74053	44.9957	-67.2896	-1.63	0.985246	-0.0198865	-0.266771			601.087
115	2.71063	-0.0486979	542.511	0.997179	91.0184	4.68273	43.6419	-64.4369	-1.64	0.983167	-0.0210418	-0.284758			595.089
116	2.66312	-0.0464062	547.194	0.9795	91.3187	4.62399	42.2994	-61.9346	-1.69	0.981203	-0.0121672	-0.166079			591.094
117	2.6175	-0.0451563	551.818	0.96222	91.6127	4.56434	41.1258	-60.7756	-1.83	0.979238	-0.0231608	-0.318811			584.609
118	2.5725	-0.045	556.382	0.944878	91.9005	4.5038	39.8059	-61.0663	-1.89	0.977112	-0.0142302	-0.1975			580.169
119	2.5275	-0.0448958	560.886	0.927231	92.1822	4.44242	38.6523	-61.4181	-1.86	0.974836	-0.0251732	-0.352206			573.207
120	2.48312	-0.0433854	565.328	0.909518	92.4578	4.38021	37.3578	-59.8219	-1.41	0.972589	-0.0161886	-0.228294			568.332
121	2.44125	-0.04	569.708	0.89251	92.7275	4.3172	36.2266	-55.5813	-0.86	0.970654	-0.0170828	-0.24277			563.251
122	2.40312	-0.0366667	574.025	0.87677	92.9912	4.25344	35.1064	-51.3356	-0.76	0.969031	-0.0079543	-0.113898			560.332
123	2.3675	-0.035	578.279	0.861835	93.2492	4.18894	34.1419	-49.3653	-0.91	0.967509	-0.0187137	-0.269949			554.865
124	2.33312	-0.0333333	582.468	0.847209	93.5013	4.12374	33.0432	-47.3551	-0.88	0.966078	-0.00954316	-0.138659			551.599
125	2.30125	-0.0299479	586.592	0.833452	93.7478	4.05786	32.0966	-42.8468	-0.82	0.965003	-0.0102653	-0.150207			548.17
126	2.27312	-0.0267708	590.649	0.821156	93.9887	3.99132	31.1586	-38.5663	-1.11	0.964262	-0.000970254	-0.0142955			547.012
127	2.24688	-0.0266146	594.641	0.80954	94.224	3.92417	30.3645	-38.6003	-0.93	0.963438	-0.0115765	-0.171718			543.28
128	2.21937	-0.0283854	598.565	0.797226	94.4538	3.85642	29.4423	-41.4403	-0.36	0.962238	-0.01225	-0.182907			539.391
129	2.19062	-0.0282812	602.421	0.784187	94.6782	3.7881	28.5299	-41.5542	0.1	0.960936	-0.0129072	-0.193962			535.348
130	2.16375	-0.0248958	606.209	0.771843	94.8972	3.71923	27.6275	-36.81	0.3	0.960018	-0.00354848	-0.0536599			533.645
131	2.14125	-0.0201563	609.929	0.76139	95.1109	3.64984	26.861	-29.9851	0.31	0.959705	-0.00409975	-0.0623764			531.821
132	2.12312	-0.0165625	613.579	0.752889	95.3193	3.57996	26.1005	-24.7863	0.16	0.959837	0.00536071	0.0820497			532.401
133	2.1075	-0.0150521	617.158	0.745502	95.5226	3.5096	25.4668	-22.6574	-0.11	0.960118	-0.00509668	-0.0784637			530.353
134	2.0925	-0.0151042	620.668	0.73836	95.7207	3.43879	24.7165	-22.8651	-0.42	0.960303	0.00438478	0.0678878			530.74
135	2.07688	-0.0164583	624.107	0.730864	95.9137	3.36755	24.0887	-25.0531	-0.62	0.960206	-0.00605559	-0.0942757			528.473
136	2.05938	-0.0185417	627.474	0.722403	96.1017	3.29591	23.3495	-28.3766	-0.56	0.959704	-0.00655386	-0.102584			526.091
137	2.04	-0.0198438	630.77	0.71295	96.2848	3.22389	22.6175	-30.5289	-0.52	0.958913	-0.0070414	-0.110794			523.596
138	2.02	-0.0200521	633.994	0.703098	96.4629	3.15149	21.8929	-31.0071	-0.65	0.958001	-0.0075184	-0.118904			520.989
139	2	-0.02	637.146	0.693147	96.6361	3.07876	21.1759	-31.0803	-1.09	0.957011	-0.00798505	-0.126911			518.271
140	1.98	-0.02	640.224	0.683097	96.8046	3.0057	20.4666	-31.2305	-1.39	0.955934	-0.00844154	-0.134815			515.445
141	1.96	-0.02	643.23	0.672944	96.9682	2.93233	19.7653	-31.3771	-1.13	0.954773	-0.00888805	-0.142612			512.511
142	1.94	-0.02	646.162	0.662688	97.1271	2.85867	19.0722	-31.5201	-1.05	0.953528	-0.00932477	-0.150302			509.471
143	1.92	-0.0200521	649.021	0.652325	97.2813	2.78474	18.3874	-31.742	-1.07	0.952193	-0.00975185	-0.157881			506.327
144	1.9	-0.0198437	651.806	0.641854	97.4309	2.71055	17.7112	-31.547	-0.75	0.950809	-0.0101695	-0.165349			503.081
145	1.88062	-0.0185417	654.516	0.631604	97.5759	2.63613	17.0435	-29.5996	-0.79	0.949554	-0.0105778	-0.172704			499.734
146	1.86312	-0.0164583	657.153	0.622255	97.7164	2.56148	16.3847	-26.3796	-1.13	0.948554	-0.000977084	-0.016017			498.985
147	1.8475	-0.0151042	659.714	0.613833	97.8523	2.48662	15.8204	-24.3035	-1.2	0.947706	-0.0113204	-0.186296			495.451
148	1.8325	-0.0151042	662.201	0.605681	97.9837	2.41156	15.177	-24.3951	-1.43	0.946784	-0.00170351	-0.0281396			494.538
149	1.81688	-0.0164583	664.612	0.597118	98.1107	2.33633	14.6231	-26.679	-1.9	0.945578	-0.0120341	-0.199511			490.823
150	1.79938	-0.0185938	666.949	0.587439	98.2333	2.26092	13.9956	-30.2465	-1.94	0.943953	-0.0124016	-0.206326			487.014
151	1.78	-0.0197917	669.209	0.576613	98.3516	2.18536	13.3776	-32.3043	-0.77	0.942061	-0.0127607	-0.21302			483.115
152	1.76063	-0.0183333	671.395	0.565669	98.4655	2.10965	12.769	-30.0217	0.98	0.940335	-0.0131116	-0.219592			479.126
153	1.74438	-0.0133333	673.504	0.556396	98.5751	2.0338	12.1701	-21.9026	1.31	0.939362	-0.00345433	-0.0580349			477.81
154	1.73438	-0.00666667	675.538	0.550647	98.6804	1.95783	11.6481	-10.9844	-0.23	0.939429	0.00624694	0.105269			479.195
155	1.73	-0.0034375	677.496	0.548121	98.7815	1.88175	11.1955	-5.68023	-1.64	0.93998	0.00598763	0.101192			480.526
156	1.72562	-0.00666667	679.378	0.545589	98.8784	1.80556	10.7422	-11.0468	-2.15	0.93995	-0.00426994	-0.0723632			479.018
157	1.71562	-0.0133333	681.183	0.539777	98.9712	1.72927	10.2288	-22.1523	-2.18	0.938757	-0.0145575	-0.247363			474.65
158	1.69937	-0.0183333	682.913	0.530261	99.0598	1.65289	9.66339	-30.5367	-1.94	0.93667	-0.0148707	-0.253327			470.201
159	1.68	-0.0197917	684.566	0.518794	99.1442	1.57644	9.10797	-33.0456	-1.79	0.934276	-0.0151766	-0.259163			465.674
160	1.66063	-0.0185938	686.142	0.507194	99.2246	1.49991	8.56265	-31.117	-1.69	0.932021	-0.0154752	-0.264871			461.069
161	1.64312	-0.0164583	687.642	0.4966	99.3009	1.42331	8.02749	-27.6035	-1.9	0.930063	-0.00576667	-0.0989172			459.206
162	1.6275	-0.0151042	689.065	0.487045	99.3731	1.34666	7.54883	-25.3848	-2.13	0.92828	-0.0160268	-0.275481			454.458
163	1.6125	-0.0151562	690.412	0.477786	99.4413	1.26995	7.03147	-25.5221	-2.06	0.92643	-0.00630585	-0.108602			452.466
164	1.59688	-0.0163542	691.682	0.468049	99.5055	1.19318	6.56543	-27.59	-1.96	0.924328	-0.0165566	-0.285668			447.581
165	1.58	-0.016875	692.875	0.457425	99.5657	1.11638	6.06603	-28.5177	-1.59	0.922083	-0.0168236	-0.290775			442.627
166	1.56375	-0.0149479	693.991	0.447087	99.622	1.03954	5.57698	-25.3018	-1.79	0.92011	-0.00708399	-0.122636			440.449
167	1.55	-0.0132292	695.031	0.438255	99.6743	0.962656	5.13143	-22.426	-2.78	0.918381	-0.00732063	-0.126922			438.213
168	1.53625	-0.0152604	695.994	0.429344	99.7226	0.885745	4.69099	-25.9052	-3.67	0.916259	-0.0175537	-0.30476			433.073
169	1.51875	-0.0198437	696.879	0.417888	99.7671	0.808806	4.22789	-33.7285	-3.68	0.913309	-0.0177977	-0.30939			427.87
170	1.49687	-0.0232812	697.688	0.40338	99.8076	0.731843	3.77524	-39.6172	-2.88	0.909725	-0.0280355	-0.487926			419.753
171	1.47313	-0.0234896	698.42	0.387386	99.8442	0.654859	3.31055	-40.0136	-2.56	0.906055	-0.0182789	-0.318457			414.43
172	1.45062	-0.0213542	699.075	0.371994	99.877	0.577857	2.88153	-36.4101	-2.83	0.902702	-0.0185032	-0.322667			409.052
173	1.43063	-0.0186458	699.653	0.358111	99.9059	0.500839	2.46303	-31.8186	-3.06	0.899766	-0.0187215	-0.326743			403.619
174	1.41312	-0.0165625	700.154	0.345804	99.9309	0.423808	2.05506	-28.2836	-3.23	0.897144	-0.00893387	-0.156033			400.999
175	1.39687	-0.0166146	700.577	0.334238	99.952	0.346767	1.66955	-28.3898	-3.24	0.894472	-0.0191343	-0.334389			395.467
176	1.37938	-0.0184896	700.924	0.32163	99.9693	0.269716	1.28003	-31.6093	-3.33	0.891439	-0.0193365	-0.338091			389.885
177	1.36	-0.0197917	701.194	0.307485	99.9827	0.192659	0.90108	-33.8483	-3.46	0.888144	-0.0195331	-0.341659			384.257
178	1.34	-0.0202083	701.387	0.29267	99.9923	0.115597	0.532706	-34.5704	-3.48	0.88474	-0.019724	-0.345093			378.584
179	1.31937	-0.0215104	701.502	0.277158	99.9981	0.0385327	0.17492	-36.8039	-3.61	0.881077	-0.0199094	-0.348394			372.869
180	1.29688	-0.0233854	701.541	0.259958	100	-0.0385327	-0.172269	-40.0142	-3.74	0.877059	-0.0300893	-0.526561			364.244
181	1.27312	-0.0233854	701.502	0.241475	99.9981	-0.115597	-0.504878	-40.012	-3.84	0.873007	-0.0202616	-0.354559
182	1.25062	-0.0214583	701.387	0.223643	99.9923	-0.192659	-0.828199	-36.7087	-3.89	0.869253	-0.0204293	-0.357434
183	1.23	-0.0203125	701.194	0.207014	99.9827	-0.269716	-1.1409	-34.739	-3.94	0.865665	-0.0205917	-0.360175
184	1.20938	-0.0214583	700.924	0.190104	99.9693	-0.346767	-1.44297	-36.6845	-4.04	0.861853	-0.0207487	-0.362782
185	1.18687	-0.0233333	700.577	0.171324	99.952	-0.423808	-1.73441	-39.8703	-4.12	0.857692	-0.0309005	-0.540014
186	1.16312	-0.0235417	700.154	0.15111	99.9309	-0.500839	-1.99798	-40.2019	-4.19	0.853472	-0.0210381	-0.367437
187	1.14	-0.0230208	699.653	0.131028	99.9059	-0.577857	-2.26548	-39.2844	-4.23	0.849317	-0.021178	-0.369617
188	1.11688	-0.0234896	699.075	0.110535	99.877	-0.654859	-2.52233	-40.0512	-4.21	0.84506	-0.0313128	-0.546047
189	1.09313	-0.0234896	698.42	0.0890406	99.8442	-0.731843	-2.74334	-40.0136	-4.22	0.840784	-0.0214294	-0.373345
190	1.07	-0.0230208	697.688	0.0676586	99.8076	-0.808806	-2.97621	-39.1741	-4.24	0.836569	-0.0215525	-0.375097
191	1.04688	-0.0234896	696.879	0.0458095	99.7671	-0.885745	-3.1984	-39.9254	-4.38	0.832257	-0.0316706	-0.550552
192	1.02312	-0.0234896	695.994	0.0228617	99.7226	-0.962656	-3.37681	-39.8746	-4.47	0.827931	-0.0217663	-0.377897
193	1	-0.0229687	695.031	0	99.6743	-1.03954	-3.57499	-38.9366	-4.57	0.82368	-0.0218727	-0.37922
194	0.976875	-0.0236979	693.991	-0.0233966	99.622	-1.11638	-3.76247	-40.1126	-4.52	0.819293	-0.0319742	-0.553525
195	0.9525	-0.0247917	692.875	-0.0486652	99.5657	-1.19318	-3.89822	-41.8964	-4.59	0.814713	-0.0220489	-0.381089
196	0.9275	-0.0250521	691.682	-0.0752625	99.5055	-1.26995	-4.06166	-42.2636	-4.55	0.810081	-0.0321388	-0.554524
197	0.9025	-0.0250521	690.412	-0.102587	99.4413	-1.34666	-4.16807	-42.186	-4.18	0.805445	-0.0221992	-0.382322
198	0.8775	-0.0248437	689.065	-0.130678	99.3731	-1.42331	-4.30743	-41.7536	-4.03	0.800839	-0.0322774	-0.554809
199	0.853125	-0.0235417	687.642	-0.158849	99.3009	-1.49991	-4.38449	-39.4835	-3.89	0.796453	-0.0223233	-0.382917
200	0.830625	-0.0214583	686.142	-0.185577	99.2246	-1.57644	-4.49977	-35.9109	-3.88	0.792411	-0.0223899	-0.383222
201	0.81	-0.0201042	684.566	-0.210721	99.1442	-1.65289	-4.60432	-33.5674	-4.24	0.788594	-0.0224514	-0.383391
202	0.79	-0.0201042	682.913	-0.235722	99.0598	-1.72927	-4.69813	-33.4863	-4.68	0.784776	-0.0225077	-0.383425
203	0.769375	-0.0215104	681.183	-0.262177	98.9712	-1.80556	-4.7812	-35.7379	-4.51	0.780724	-0.0225588	-0.383323
204	0.746875	-0.0233854	679.378	-0.291857	98.8784	-1.88175	-4.85353	-38.7501	-3.93	0.776364	-0.0326048	-0.552557
205	0.723125	-0.0233854	677.496	-0.324173	98.7815	-1.95783	-4.84778	-38.6428	-3.89	0.772015	-0.0226093	-0.382101
206	0.700625	-0.0214583	675.538	-0.355782	98.6804	-2.0338	-4.896	-35.3559	-4.06	0.767989	-0.0226433	-0.381569
207	0.68	-0.0203125	673.504	-0.385662	98.5751	-2.10965	-4.93348	-33.3672	-4	0.764159	-0.0226719	-0.380902
208	0.659375	-0.0214583	671.395	-0.416463	98.4655	-2.18536	-4.96022	-35.1391	-4.14	0.760149	-0.0226952	-0.380099
209	0.636875	-0.0233333	669.209	-0.451182	98.3516	-2.26092	-4.97623	-38.0851	-4.27	0.755843	-0.0327131	-0.546095
210	0.613125	-0.0235417	666.949	-0.489186	98.2333	-2.33633	-4.90116	-38.2953	-4.24	0.751524	-0.0226816	-0.377355
211	0.59	-0.0230729	664.612	-0.527633	98.1107	-2.41156	-4.89312	-37.4013	-3.98	0.747294	-0.022687	-0.376123
212	0.566875	-0.0233854	662.201	-0.567616	97.9837	-2.48662	-4.87438	-37.7703	-3.62	0.74303	-0.0326868	-0.539942
213	0.54375	-0.0218229	659.714	-0.609266	97.8523	-2.56148	-4.75685	-35.1144	-3.28	0.739043	-0.0226323	-0.372451
214	0.52375	-0.0181771	657.153	-0.646741	97.7164	-2.63613	-4.71417	-29.1344	-3.06	0.735658	-0.0126193	-0.206864
215	0.506875	-0.0166667	654.516	-0.679491	97.5759	-2.71055	-4.75405	-26.6064	-2.83	0.732522	-0.0226524	-0.369845
216	0.49	-0.0168229	651.806	-0.71335	97.4309	-2.78474	-4.69263	-26.7446	-2.42	0.729378	-0.0226294	-0.36794
217	0.47375	-0.0148437	649.021	-0.747076	97.2813	-2.85867	-4.62059	-23.4973	-1.88	0.726566	-0.0126006	-0.204002
218	0.460625	-0.0117187	646.162	-0.775171	97.1271	-2.93233	-4.6388	-18.4688	-1.59	0.724255	-0.0126228	-0.203461
219	0.45	-0.00989583	643.23	-0.798508	96.9682	-3.0057	-4.6515	-15.5251	-1.76	0.722238	-0.0126423	-0.202852
220	0.440625	-0.00859375	640.224	-0.819561	96.8046	-3.07876	-4.65869	-13.4193	-2.07	0.72043	-0.0126593	-0.202174
221	0.4325	-0.008125	637.146	-0.838173	96.6361	-3.15149	-4.66037	-12.6264	-2.3	0.718701	-0.00267349	-0.0424915
222	0.42375	-0.01	633.994	-0.858612	96.4629	-3.22389	-4.76742	-15.4633	-2.24	0.716678	-0.0227489	-0.359775
223	0.4125	-0.0119271	630.77	-0.885519	96.2848	-3.29591	-4.64724	-18.3494	-1.87	0.714378	-0.0126938	-0.199731
224	0.400625	-0.0111979	627.474	-0.914729	96.1017	-3.36755	-4.63244	-17.1376	-1.53	0.712201	-0.0126997	-0.198781
225	0.390625	-0.00875	624.107	-0.940007	95.9137	-3.43879	-4.61217	-13.3194	-1.35	0.710408	-0.0127028	-0.197763
226	0.383125	-0.00640625	620.668	-0.959394	95.7207	-3.5096	-4.58645	-9.69794	-1.32	0.70898	-0.0027031	-0.041851
227	0.3775	-0.00515625	617.158	-0.974185	95.5226	-3.57996	-4.67839	-7.76152	-1.3	0.707736	-0.0127734	-0.196648
228	0.3725	-0.00494792	613.579	-0.987518	95.3193	-3.64984	-4.6442	-7.40472	-1.22	0.706531	-0.00276969	-0.0423921
229	0.3675	-0.005	609.929	-1.00103	95.1109	-3.71923	-4.73249	-7.43815	-1.12	0.705314	-0.0128397	-0.195352
230	0.3625	-0.005	606.209	-1.01473	94.8972	-3.7881	-4.68985	-7.3928	-1.06	0.704106	-0.00283187	-0.0428234
231	0.3575	-0.005	602.421	-1.02862	94.6782	-3.85642	-4.77443	-7.3466	-1.07	0.702894	-0.0129016	-0.193878
232	0.3525	-0.00505208	598.565	-1.0427	94.4538	-3.92417	-4.72336	-7.37561	-1.07	0.701684	-0.00288954	-0.0431444
[truncated: 127 more rows]
