# Supplementary material for: Dataset for compression ignition engine fuelled with corn oil methyl ester biodiesel
Source: Data Brief. 2019 Oct 18;27:104683. doi: 10.1016/j.dib.2019.104683 (PMC6838419; doi:10.1016/j.dib.2019.104683)
Supplement: Multimedia component 3 [file mmc3.xlsx]

## Sheet: no load
C Angle	Cyl pressure(bar)	DP/Dq	pv	log p	log vol	dV/dq			Net HR dQn/dq	Cum HR (KJ)				MFB	mean gas temp(k)
-360	0.755625	0.116771	40.0881	-0.28021	0	0.0622097	0.192547	11.4174	-0.09	0.00116099	-0.0282572	-0.0282572
-359	0.851875	0.0613542	40.1503	-0.160315	0.0541759	0.186599	0.558296	6.00827	-0.06	0.00181765	0.0150279	0.0150512
-358	0.875	0.00255208	40.3369	-0.133531	0.216175	0.3109	0.940889	0.251081	-0.02	0.00193685	-0.00159458	-0.00160448
-357	0.86875	-0.00989583	40.6478	-0.1407	0.484431	0.435051	1.30165	-0.981083	0.04	0.0019689	0.0015009	0.00152186
-356	0.86	-0.00947917	41.0829	-0.150823	0.856386	0.558995	1.65326	-0.949833	0.15	0.00203925	0.00440636	0.0045157
-355	0.850625	-0.00848958	41.6419	-0.161784	1.32857	0.682671	1.99556	-0.862249	0.23	0.00215258	0.00710283	0.00737813
-354	0.84375	-0.00494792	42.3246	-0.169899	1.89669	0.806021	2.32842	-0.510776	0.23	0.00233434	0.0195763	0.0206684
-353	0.840625	-0.00171875	43.1306	-0.17361	2.55579	0.928986	2.68364	-0.180807	0.18	0.00258462	0.0220804	0.0237561
-352	0.839375	-0.00177083	44.0596	-0.175098	3.30034	1.05151	3.03758	-0.190298	0.18	0.00286935	0.0244031	0.0268206
-351	0.83625	-0.00479167	45.1111	-0.178828	4.12436	1.17353	3.39007	-0.527213	0.28	0.00315564	0.0165374	0.0186095
-350	0.83	-0.006875	46.2846	-0.18633	5.02163	1.29499	3.69641	-0.776114	0.34	0.00344767	0.0181413	0.0209454
-349	0.823125	-0.00645833	47.5796	-0.194647	5.98574	1.41583	3.99265	-0.749475	0.3	0.00377198	0.0295119	0.035027
-348	0.816875	-0.00682292	48.9954	-0.202269	7.01023	1.536	4.33153	-0.815346	0.25	0.0041236	0.0210377	0.0257121
-347	0.80875	-0.01	50.5314	-0.212265	8.08872	1.65545	4.61143	-1.23247	0.28	0.0044615	0.0219896	0.0277181
-346	0.796875	-0.0132813	52.1869	-0.227057	9.21497	1.7741	4.88094	-1.6905	0.35	0.00478054	0.0127412	0.0165866
-345	0.783125	-0.0133333	53.961	-0.244463	10.383	1.89192	5.07495	-1.75483	0.43	0.00511255	0.0228853	0.030805
-344	0.77125	-0.00984375	55.8529	-0.259743	11.5869	2.00884	5.31949	-1.34098	0.48	0.00551041	0.0232696	0.0324205
-343	0.76375	-0.0053125	57.8617	-0.269515	12.8215	2.1248	5.55351	-0.749733	0.51	0.00599078	0.0335	0.0483526
-342	0.76	-0.00302083	59.9865	-0.274437	14.0815	2.23977	5.854	-0.441974	0.52	0.00653199	0.034039	0.0509348
-341	0.756875	-0.00359375	62.2263	-0.278557	15.3622	2.35368	6.15172	-0.545429	0.51	0.00709262	0.0244645	0.0379747
-340	0.7525	-0.005	64.58	-0.284354	16.6594	2.46649	6.36173	-0.787561	0.53	0.00765003	0.0343284	0.0553014
-339	0.746875	-0.00640625	67.0465	-0.291857	17.9689	2.57813	6.6497	-1.0476	0.59	0.00821024	0.0245526	0.0410636
-338	0.74	-0.006875	69.6246	-0.301105	19.2872	2.68857	6.84209	-1.16749	0.64	0.0087777	0.0242298	0.042082
-337	0.73375	-0.005	72.3132	-0.309587	20.6109	2.79775	7.02373	-0.881868	0.66	0.00939189	0.0338293	0.0610232
-336	0.73	-0.00317708	75.1109	-0.314711	21.9372	2.90563	7.29455	-0.582033	0.68	0.0100631	0.0338252	0.0633765
-335	0.726875	-0.00348958	78.0166	-0.319001	23.2633	3.01215	7.56197	-0.664013	0.73	0.0107529	0.0237621	0.046244
-334	0.723125	-0.00328125	81.0287	-0.324173	24.5868	3.11728	7.71868	-0.648477	0.72	0.01146	0.0331856	0.0670769
-333	0.720625	-0.00166667	84.146	-0.327636	25.9057	3.22096	7.9754	-0.342057	0.72	0.0122233	0.0330259	0.0693223
-332	0.719375	-0.00166667	87.3669	-0.329372	27.2181	3.32315	8.22843	-0.35515	0.78	0.0130106	0.0328261	0.0715403
-331	0.716875	-0.00333333	90.6901	-0.332854	28.5224	3.4238	8.47767	-0.737318	0.79	0.0137847	0.0225912	0.0511073
-330	0.713125	-0.00338542	94.1139	-0.338099	29.8171	3.52289	8.60186	-0.777109	0.82	0.0145671	0.0318766	0.074836
-329	0.710625	-0.00151042	97.6368	-0.34161	31.1011	3.62036	8.83985	-0.359688	0.87	0.0154151	0.0315886	0.0769358
-328	0.71	-0.00015625	101.257	-0.34249	32.3731	3.71617	9.0738	-0.0385888	0.93	0.0163187	0.0312782	0.0790045
-327	0.71	0.000104167	104.973	-0.34249	33.6324	3.81029	9.30361	0.02667	0.95	0.0172517	0.0309486	0.0810408
-326	0.71	-0.00015625	108.784	-0.34249	34.8781	3.90268	9.5292	-0.0414572	0.86	0.0182005	0.0306027	0.0830438
-325	0.709375	-0.00151042	112.686	-0.343371	36.1096	3.9933	9.75047	-0.41513	0.82	0.019134	0.0302432	0.0850125
-324	0.706875	-0.00338542	116.68	-0.346901	37.3262	4.08212	9.96734	-0.963437	0.88	0.0200344	0.0198724	0.0578401
-323	0.703125	-0.00338542	120.762	-0.352221	38.5277	4.1691	10.0364	-0.997143	1.05	0.0209383	0.029077	0.0875919
-322	0.700625	-0.00151042	124.931	-0.355782	39.7135	4.25422	10.2412	-0.460238	1.11	0.0219164	0.0286952	0.0894258
-321	0.7	-0.00015625	129.185	-0.356675	40.8834	4.33743	10.4416	-0.0492321	1.05	0.0229556	0.0283077	0.0912223
-320	0.7	5.20833e-05	133.522	-0.356675	42.0372	4.41872	10.6372	0.0169617	1.08	0.0240211	0.027916	0.0929805
-319	0.7	1.85037e-17	137.941	-0.356675	43.1747	4.49804	10.8282	6.22542e-15	1.05	0.0251039	0.0275214	0.0946997
-318	0.7	1.85037e-17	142.439	-0.356675	44.2958	4.57538	11.0144	6.42843e-15	1.04	0.0262053	0.0271249	0.0963791
-317	0.7	1.85037e-17	147.015	-0.356675	45.4005	4.65071	11.1957	6.63492e-15	1.08	0.0273249	0.0267276	0.0980178
-316	0.7	1.85037e-17	151.665	-0.356675	46.4886	4.72401	11.3722	6.84481e-15	1.07	0.0284621	0.0263303	0.0996154
-315	0.7	1.85037e-17	156.389	-0.356675	47.5602	4.79524	11.5437	7.05801e-15	1.16	0.0296165	0.0259337	0.101171
-314	0.7	1.85037e-17	161.185	-0.356675	48.6154	4.8644	11.7101	7.27442e-15	1.23	0.0307875	0.0255385	0.102684
-313	0.7	1.85037e-17	166.049	-0.356675	49.6542	4.93145	11.8716	7.49396e-15	1.3	0.0319747	0.0251453	0.104154
-312	0.7	1.85037e-17	170.98	-0.356675	50.6767	4.99639	12.0279	7.71652e-15	1.13	0.0331775	0.0247545	0.105581
-311	0.7	1.85037e-17	175.977	-0.356675	51.6831	5.05919	12.1791	7.94201e-15	1.07	0.0343954	0.0243665	0.106963
-310	0.7	1.85037e-17	181.036	-0.356675	52.6733	5.11983	12.3251	8.17034e-15	1.23	0.0356279	0.0239818	0.1083
-309	0.7	5.20833e-05	186.156	-0.356675	53.6477	5.17831	12.4658	0.0236478	1.2	0.0368768	0.0236005	0.109593
-308	0.7	-0.00015625	191.334	-0.356675	54.6063	5.2346	12.6013	-0.072917	1.24	0.0381297	0.0232231	0.11084
-307	0.699375	-0.00151042	196.569	-0.357568	55.5493	5.2887	12.7316	-0.724148	1.26	0.0393304	0.0228496	0.112041
-306	0.696875	-0.00338542	201.857	-0.361149	56.4769	5.3406	12.8565	-1.66676	1.25	0.0404494	0.0124803	0.0628425
-305	0.693125	-0.00338542	207.198	-0.366545	57.3893	5.39029	12.7908	-1.71086	1.25	0.0415574	0.0217994	0.112671
-304	0.690625	-0.00151042	212.588	-0.370158	58.2866	5.43775	12.9034	-0.783163	1.25	0.0427694	0.021444	0.113718
-303	0.69	-0.00015625	218.026	-0.371064	59.169	5.48299	13.0107	-0.0830892	1.29	0.0440622	0.0210931	0.114718
-302	0.69	5.20833e-05	223.509	-0.371064	60.0368	5.526	13.1128	0.0283929	1.31	0.0453763	0.0207466	0.115672
-301	0.69	-3.70074e-17	229.035	-0.371064	60.8901	5.56677	13.2095	-2.06732e-14	1.31	0.0466972	0.0204048	0.116579
-300	0.69	-3.70074e-17	234.602	-0.371064	61.7291	5.6053	13.301	-2.11756e-14	1.34	0.0480273	0.0200676	0.117439
-299	0.69	-3.70074e-17	240.207	-0.371064	62.5541	5.64159	13.3871	-2.16816e-14	1.33	0.049366	0.019735	0.118252
-298	0.69	-3.70074e-17	245.849	-0.371064	63.3651	5.67565	13.4679	-2.21908e-14	1.25	0.0507128	0.0194071	0.119018
-297	0.69	5.20833e-05	251.524	-0.371064	64.1625	5.70747	13.5434	0.0319518	1.19	0.0520704	0.0190838	0.119737
-296	0.69	-0.00015625	257.232	-0.371064	64.9465	5.73705	13.6136	-0.0980304	1.17	0.0534219	0.0187651	0.120409
-295	0.689375	-0.0015625	262.969	-0.37197	65.7172	5.76441	13.6785	-1.00217	1.22	0.0546895	0.018451	0.121034
-294	0.686875	-0.00322917	268.733	-0.375603	66.4747	5.78954	13.7382	-2.11655	1.54	0.0558517	0.00814147	0.0545768
-293	0.68375	-0.001875	274.523	-0.380163	67.2195	5.81246	13.5926	-1.25544	1.68	0.0570854	0.0175779	0.120373
-292	0.68375	0.001875	280.335	-0.380163	67.9515	5.83317	13.6411	1.28202	1.48	0.0585777	0.0272818	0.190781
-291	0.686875	0.00328125	286.168	-0.375603	68.671	5.85167	13.8856	2.29022	1.2	0.0601953	0.0172398	0.123066
-290	0.689375	0.00145833	292.02	-0.37197	69.3782	5.86799	13.9243	1.03869	0.95	0.0616916	0.016948	0.123457
-289	0.689375	-0.00151042	297.888	-0.37197	70.0733	5.88213	13.9579	-1.0974	0.97	0.0629777	0.0166606	0.123802
-288	0.68625	-0.00494792	303.77	-0.376513	70.7565	5.89411	13.9863	-3.66593	1.19	0.0640097	0.00637746	0.0483256
-287	0.68	-0.00682292	309.664	-0.385662	71.4279	5.90393	13.8066	-5.15321	1.4	0.064875	0.00586519	0.0453062
-286	0.67375	-0.00473958	315.568	-0.394896	72.0878	5.91162	13.6212	-3.64796	1.48	0.0658724	0.015365	0.120951
-285	0.67125	-0.00015625	321.48	-0.398614	72.7362	5.91719	13.6341	-0.122515	1.5	0.0672235	0.0151022	0.121109
-284	0.673125	0.00328125	327.397	-0.395824	73.3734	5.92066	13.6421	2.62017	1.54	0.0688497	0.0248432	0.202893
-283	0.676875	0.0034375	333.318	-0.390269	73.9996	5.92204	13.8489	2.79458	1.53	0.0705141	0.0148058	0.123104
-282	0.679375	0.00151042	339.24	-0.386582	74.6149	5.92135	13.8473	1.24974	1.29	0.0720238	0.0145506	0.123133
-281	0.68	0.000208333	345.161	-0.385662	75.2195	5.91862	13.8409	0.175387	1.14	0.0734254	0.0142993	0.123118
-280	0.68	-0.000208333	351.08	-0.385662	75.8135	5.91387	13.8298	-0.178394	1.22	0.0747906	0.0140516	0.12306
-279	0.679375	-0.00151042	356.994	-0.386582	76.3971	5.90711	13.814	-1.31514	1.32	0.0760405	0.0138076	0.12296
-278	0.676875	-0.00338542	362.901	-0.390269	76.9705	5.89837	13.7936	-2.99651	1.35	0.0771202	0.00356715	0.0322919
-277	0.673125	-0.00338542	368.799	-0.395824	77.5338	5.88768	13.5661	-3.04522	1.33	0.0781722	0.0131342	0.120831
-276	0.670625	-0.00151042	374.687	-0.399545	78.0872	5.87505	13.537	-1.38032	1.41	0.0793879	0.0129041	0.120609
-275	0.67	-0.00015625	380.562	-0.400478	78.6308	5.86051	13.5035	-0.145031	1.38	0.0807238	0.0126774	0.120348
-274	0.67	5.20833e-05	386.422	-0.400478	79.1647	5.84409	13.4656	0.0490882	1.25	0.0820752	0.012454	0.120048
-273	0.67	-9.25186e-18	392.266	-0.400478	79.6891	5.82582	13.4235	-8.85169e-15	1.12	0.0834176	0.0122338	0.119709
-272	0.67	-9.25186e-18	398.092	-0.400478	80.2042	5.80571	13.3772	-8.98315e-15	1.15	0.0847553	0.0120167	0.119331
-271	0.67	-9.25186e-18	403.898	-0.400478	80.7101	5.78381	13.3267	-9.11416e-15	1.48	0.086088	0.0118027	0.118915
-270	0.67	-9.25186e-18	409.682	-0.400478	81.2068	5.76013	13.2722	-9.24468e-15	1.58	0.0874152	0.0115918	0.118463
-269	0.67	-9.25186e-18	415.442	-0.400478	81.6946	5.73471	13.2136	-9.37466e-15	1.36	0.0887366	0.0113839	0.117973
-268	0.67	-9.25186e-18	421.177	-0.400478	82.1736	5.70757	13.1511	-9.50406e-15	1.26	0.0900517	0.0111789	0.117448
-267	0.67	-5.20833e-05	426.884	-0.400478	82.6439	5.67875	13.0847	-0.0542282	1.25	0.0913547	0.0109767	0.116887
-266	0.67	0.00015625	432.563	-0.400478	83.1056	5.64828	13.0145	0.164849	1.47	0.0926726	0.0107774	0.116292
-265	0.670625	0.00151042	438.211	-0.399545	83.5589	5.61618	12.9405	1.61435	1.74	0.0941281	0.0105809	0.115662
-264	0.673125	0.00338542	443.827	-0.395824	84.0038	5.58249	12.8629	3.66473	1.73	0.0957809	0.0203871	0.225711
-263	0.676875	0.00333333	449.41	-0.390269	84.4405	5.54724	12.9724	3.65374	1.51	0.0974435	0.0103481	0.116008
-262	0.679375	0.00166667	454.957	-0.386582	84.8691	5.51046	12.8864	1.84942	1.45	0.0989171	0.0101568	0.115268
-261	0.680625	0.00166667	460.468	-0.384744	85.2898	5.47218	12.7969	1.87182	1.58	0.100384	0.00996804	0.114497
-260	0.683125	0.00328125	465.94	-0.381077	85.7025	5.43244	12.704	3.72894	1.79	0.102027	0.0197819	0.229923
-259	0.686875	0.00354167	471.372	-0.375603	86.1075	5.39127	12.7931	4.07181	1.67	0.103714	0.00973937	0.114519
-258	0.69	0.00302083	476.764	-0.371064	86.5048	5.34869	12.6921	3.51274	1.51	0.105334	0.00955551	0.113643
-257	0.693125	0.00348958	482.112	-0.366545	86.8946	5.30475	12.5878	4.10334	1.39	0.107003	0.0193741	0.232999
-256	0.696875	0.00348958	487.417	-0.361149	87.277	5.25947	12.6612	4.14849	1.79	0.108684	0.00932839	0.113421
-255	0.7	0.00302083	492.676	-0.356675	87.6519	5.21289	12.5491	3.62998	1.65	0.110302	0.00914921	0.112442
-254	0.703125	0.00354167	497.889	-0.352221	88.0197	5.16504	12.4339	4.30087	1.07	0.111976	0.0189724	0.235635
-253	0.706875	0.00333333	503.054	-0.346901	88.3802	5.11596	12.4917	4.08987	1.43	0.113634	0.00892356	0.111979
-252	0.709375	0.00151042	508.17	-0.343371	88.7338	5.06567	12.3689	1.87207	1.42	0.115058	0.00874885	0.110903
-251	0.71	0.00015625	513.236	-0.34249	89.0803	5.01422	12.2433	0.195593	1.38	0.116302	0.0085764	0.109801
-250	0.71	-5.20833e-05	518.25	-0.34249	89.42	4.96162	12.1148	-0.0658346	1.5	0.117507	0.00840617	0.108673
-249	0.71	-5.20833e-05	523.212	-0.34249	89.7529	4.90793	11.9837	-0.0664649	1.44	0.118698	0.00823812	0.10752
-248	0.71	0.00015625	528.12	-0.34249	90.0791	4.85316	11.85	0.201265	1.44	0.119904	0.0080722	0.106343
-247	0.710625	0.00145833	532.973	-0.34161	90.3987	4.79735	11.7137	1.89574	1.67	0.121265	0.00790837	0.105142
-246	0.713125	0.00354167	537.77	-0.338099	90.7118	4.74053	11.575	4.64537	1.76	0.122887	0.0177466	0.238065
-245	0.7175	0.00489583	542.511	-0.331982	91.0184	4.68273	11.5949	6.47815	1.66	0.124694	0.0076937	0.104118
-244	0.7225	0.00484375	547.194	-0.325038	91.3187	4.62399	11.4495	6.46456	1.57	0.126485	0.0175337	0.239331
-243	0.726875	0.00369792	551.818	-0.319001	91.6127	4.56434	11.4587	4.97701	1.5	0.128129	0.0074781	0.102937
-242	0.73	0.00296875	556.382	-0.314711	91.9005	4.5038	11.3067	4.02868	1.49	0.129662	0.00731983	0.101592
-241	0.733125	0.00354167	560.886	-0.310439	92.1822	4.44242	11.1526	4.84505	1.6	0.131262	0.0171635	0.24014
-240	0.736875	0.00328125	565.328	-0.305337	92.4578	4.38021	11.1471	4.52435	1.55	0.132829	0.00710502	0.100196
-239	0.739375	0.00166667	569.708	-0.30195	92.7275	4.3172	10.9868	2.31589	1.59	0.13416	0.00695031	0.0987735
-238	0.740625	0.00166667	574.025	-0.300261	92.9912	4.25344	10.8245	2.33344	1.45	0.135475	0.00679742	0.0973329
-237	0.743125	0.00333333	578.279	-0.296891	93.2492	4.18894	10.6603	4.70145	1.48	0.137012	0.0166463	0.240127
-236	0.746875	0.00333333	582.468	-0.291857	93.5013	4.12374	10.6362	4.73551	1.09	0.138549	0.00658482	0.0956754
-235	0.749375	0.00166667	586.592	-0.288516	93.7478	4.05786	10.4663	2.38452	1.11	0.139834	0.00643523	0.0941639
-234	0.750625	0.00161458	590.649	-0.286849	93.9887	3.99132	10.2947	2.32598	2.08	0.141096	0.00628736	0.0926366
-233	0.753125	0.0034375	594.641	-0.283524	94.224	3.92417	10.1215	4.98556	2.2	0.142607	0.0161412	0.239427
-232	0.7575	0.00505208	598.565	-0.277732	94.4538	3.85642	10.0794	7.37561	1.97	0.144352	0.00607658	0.0907308
-231	0.763125	0.00635417	602.421	-0.270333	94.6782	3.7881	9.90079	9.33631	1.88	0.146276	0.0159317	0.239413
-230	0.77	0.00703125	606.209	-0.261365	94.8972	3.71923	9.8487	10.3961	2.19	0.1483	0.0158647	0.239904
-229	0.776875	0.00645833	609.929	-0.252476	95.1109	3.64984	9.79047	9.60762	2.38	0.15024	0.00579542	0.0881755
-228	0.783125	0.00671875	613.579	-0.244463	95.3193	3.57996	9.60301	10.0548	2.21	0.152206	0.0156516	0.239559
-227	0.790625	0.00838542	617.158	-0.234932	95.5226	3.5096	9.53498	12.6223	1.58	0.154422	0.0155799	0.239853
-226	0.799375	0.00822917	620.668	-0.223925	95.7207	3.43879	9.46087	12.4575	1.17	0.156613	0.0155061	0.240075
-225	0.80625	0.00505208	624.107	-0.215361	95.9137	3.36755	9.38069	7.69034	1.13	0.15832	0.00543027	0.0845405
-224	0.809375	0.0015625	627.474	-0.211493	96.1017	3.29591	9.18113	2.39129	1.01	0.159478	0.00528707	0.0827553
-223	0.81	0.000260417	630.77	-0.210721	96.2848	3.22389	8.98049	0.400642	1.27	0.160416	0.00514533	0.0809596
-222	0.810625	0.00140625	633.994	-0.20995	96.4629	3.15149	8.77883	2.17452	1.61	0.161511	0.005005	0.0791541
-221	0.813125	0.00354167	637.146	-0.20687	96.6361	3.07876	8.57622	5.5038	1.73	0.162919	0.0148661	0.236276
-220	0.8175	0.00489583	640.224	-0.201504	96.8046	3.0057	8.47606	7.64496	1.47	0.164531	0.00478684	0.0764478
-219	0.8225	0.00484375	643.23	-0.195407	96.9682	2.93233	8.26916	7.59914	1.15	0.166118	0.0146489	0.235047
-218	0.826875	0.00369792	646.162	-0.190102	97.1271	2.85867	8.15976	5.82794	1.11	0.167517	0.00456724	0.0736173
-217	0.83	0.00296875	649.021	-0.18633	97.2813	2.78474	7.94873	4.69947	1.22	0.168782	0.00443019	0.0717241
-216	0.833125	0.00348958	651.806	-0.182572	97.4309	2.71055	7.73698	5.54764	1.3	0.17011	0.0142944	0.232417
-215	0.836875	0.00348958	654.516	-0.178081	97.5759	2.63613	7.6152	5.57071	1.43	0.171429	0.0042099	0.0687348
-214	0.84	0.00296875	657.153	-0.174353	97.7164	2.56148	7.39955	4.75835	1.5	0.172645	0.00407487	0.066798
-213	0.843125	0.00369792	659.714	-0.17064	97.8523	2.48662	7.1833	5.95016	1.48	0.173958	0.013941	0.229421
-212	0.8475	0.00479167	662.201	-0.165464	97.9837	2.41156	7.04941	7.73913	1.47	0.175437	0.00385356	0.0636555
-211	0.8525	0.00505208	664.612	-0.159582	98.1107	2.33633	6.82948	8.18945	1.37	0.176939	0.0137203	0.227466
-210	0.8575	0.00505208	666.949	-0.153734	98.2333	2.26092	6.68681	8.21824	1.32	0.178429	0.00363035	0.0603983
-209	0.8625	0.00479167	669.209	-0.14792	98.3516	2.18536	6.46332	7.82105	1.27	0.179858	0.0134976	0.225322
-208	0.866875	0.00369792	671.395	-0.14286	98.4655	2.10965	6.31196	6.05552	1.17	0.181094	0.00340508	0.0570283
-207	0.87	0.00291667	673.504	-0.139262	98.5751	2.0338	6.08503	4.79119	1.19	0.182182	0.00327283	0.0549856
-206	0.873125	0.00369792	675.538	-0.135677	98.6804	1.95783	5.85773	6.09289	1.45	0.183377	0.0131415	0.221452
-205	0.8775	0.00484375	677.496	-0.130678	98.7815	1.88175	5.69481	8.00396	1.58	0.184747	0.00304573	0.0514734
-204	0.8825	0.00484375	679.378	-0.124996	98.8784	1.80556	5.46423	8.02619	1.24	0.186096	0.0129147	0.218867
-203	0.886875	0.00369792	681.183	-0.120051	98.9712	1.72927	5.29283	6.1438	0.78	0.18724	0.00281618	0.0478529
-202	0.89	0.00296875	682.913	-0.116534	99.0598	1.65289	5.05907	4.94487	0.96	0.18824	0.00268534	0.0457455
-201	0.893125	0.00348958	684.566	-0.113029	99.1442	1.57644	4.82506	5.82646	1.19	0.189305	0.0125553	0.2144
-200	0.896875	0.00348958	686.142	-0.108839	99.2246	1.49991	4.6424	5.83988	1.17	0.190353	0.00245322	0.0419889
-199	0.9	0.00296875	687.642	-0.105361	99.3009	1.42331	4.40533	4.97911	1.11	0.191292	0.00232317	0.0398499
-198	0.903125	0.00369792	689.065	-0.101894	99.3731	1.34666	4.16807	6.21489	0.96	0.19233	0.0121938	0.209596
-197	0.9075	0.00479167	690.412	-0.0970617	99.4413	1.26995	3.97431	8.06884	1.07	0.193534	0.002088	0.0359603
-196	0.9125	0.005	691.682	-0.0915672	99.5055	1.19318	3.73409	8.43514	1.61	0.194751	0.0119584	0.206331
-195	0.9175	0.00520833	692.875	-0.0861027	99.5657	1.11638	3.53212	8.80177	1.99	0.195985	0.00184956	0.0319674
-194	0.923125	0.00630208	693.991	-0.0799906	99.622	1.03954	3.28899	10.6673	1.46	0.19738	0.0117197	0.202887
-193	0.93	0.00708333	695.031	-0.0725707	99.6743	0.962656	3.07886	12.0076	0.94	0.198889	0.0116076	0.201248
-192	0.936875	0.00635417	695.994	-0.0652054	99.7226	0.885745	2.86333	10.7865	0.63	0.200254	0.00149321	0.0259244
-191	0.9425	0.00505208	696.879	-0.0592194	99.7671	0.808806	2.61461	8.58706	0.47	0.201374	0.0113619	0.197512
-190	0.946875	0.0034375	697.688	-0.0545882	99.8076	0.731843	2.39099	5.84952	0.46	0.202198	0.00124417	0.0216533
-189	0.949375	0.00161458	698.42	-0.0519514	99.8442	0.654859	2.13947	2.75038	0.74	0.202687	0.00111226	0.019378
-188	0.950625	0.00161458	699.075	-0.0506356	99.877	0.577857	1.8879	2.75296	0.91	0.203151	0.000980679	0.0171015
-187	0.953125	0.00348958	699.653	-0.0480092	99.9059	0.500839	1.63628	5.95487	1.13	0.20391	0.0108494	0.189353
-186	0.9575	0.00484375	700.154	-0.0434296	99.9309	0.423808	1.39919	8.27163	0.9	0.204877	0.000725875	0.0126777
-185	0.9625	0.00505208	700.577	-0.0382212	99.952	0.346767	1.14484	8.63262	0.97	0.205855	0.0105936	0.185134
-184	0.9675	0.005	700.924	-0.0330399	99.9693	0.269716	0.899733	8.54786	1.35	0.2068	0.000466369	0.00815427
-183	0.9725	0.005	701.194	-0.0278852	99.9827	0.192659	0.642682	8.55114	0.82	0.207719	0.010333	0.180738
-182	0.9775	0.00505208	701.387	-0.022757	99.9923	0.115597	0.389591	8.64259	0.73	0.208623	0.000201858	0.00353173
-181	0.9825	0.00479167	701.502	-0.0176549	99.9981	0.0385327	0.129865	8.19845	0.81	0.209455	0.0100673	0.176167
-180	0.986875	0.00369792	701.541	-0.0132119	100	-0.0385327	-0.13119	6.32741	0.73	0.210075	-6.7975e-05	-0.00118956			283.938
-179	0.99	0.00291667	701.502	-0.0100503	99.9981	-0.115597	-0.393566	4.99036	0.76	0.210535	-0.00020396	-0.00356909			283.891
-178	0.993125	0.00364583	701.387	-0.00689874	99.9923	-0.192659	-0.655933	6.23692	0.85	0.211093	0.00965997	0.169012			286.68
-177	0.9975	0.005	701.194	-0.00250313	99.9827	-0.269716	-0.92756	8.55114	0.89	0.211855	-0.000481024	-0.00841374			286.57
-176	1.00313	0.00635417	700.924	0.00312013	99.9693	-0.346767	-1.19254	10.8629	0.87	0.212822	0.00938125	0.164027			289.292
-175	1.01	0.00708333	700.577	0.00995033	99.952	-0.423808	-1.47206	12.1035	0.81	0.213885	0.00923574	0.161403			291.98
-174	1.01687	0.00630208	700.154	0.0167342	99.9309	-0.500839	-1.75685	10.762	0.71	0.214786	-0.000912778	-0.015942			291.771
-173	1.0225	0.00520833	699.653	0.0222506	99.9059	-0.577857	-2.02701	8.88786	0.59	0.215472	0.00894597	0.156133			294.388
-172	1.0275	0.00494792	699.075	0.0271287	99.877	-0.654859	-2.31964	8.4365	0.56	0.216084	-0.00120734	-0.0210541			294.113
-171	1.0325	0.005	698.42	0.031983	99.8442	-0.731843	-2.59233	8.51732	0.6	0.216676	0.00864929	0.150689			296.657
-170	1.0375	0.005	697.688	0.036814	99.8076	-0.808806	-2.89276	8.50839	0.65	0.217238	-0.00150901	-0.0262627			296.313
-169	1.0425	0.005	696.879	0.0416217	99.7671	-0.885745	-3.16794	8.49853	0.65	0.217771	0.00834531	0.145072			298.782
-168	1.0475	0.00505208	695.994	0.0464064	99.7226	-0.962656	-3.47613	8.57614	0.55	0.218281	-0.0018182	-0.0315668			298.369
-167	1.0525	0.00479167	695.031	0.0511683	99.6743	-1.03954	-3.75374	8.12282	0.28	0.218718	0.00803363	0.139284			300.76
-166	1.05688	0.00369792	693.991	0.0553164	99.622	-1.11638	-4.06961	6.25932	-0.11	0.218937	-0.00213531	-0.0369657			300.276
-165	1.06	0.00296875	692.875	0.0582689	99.5657	-1.19318	-4.34959	5.01701	-0.37	0.219003	-0.00228618	-0.0395139			299.759
-164	1.06313	0.00348958	691.682	0.0612127	99.5055	-1.26995	-4.62942	5.88703	-0.18	0.219129	0.00756223	0.130479			302.031
-163	1.06688	0.00348958	690.412	0.0647338	99.4413	-1.34666	-4.95537	5.87622	0.3	0.219221	-0.00261455	-0.0450286			301.442
-162	1.07	0.00296875	689.065	0.0676586	99.3731	-1.42331	-5.23745	4.98942	0.52	0.219196	-0.00276914	-0.047598			300.819
-161	1.07313	0.00369792	687.642	0.070575	99.3009	-1.49991	-5.5193	6.20206	0.48	0.219265	0.00707542	0.121367			302.968
-160	1.0775	0.00479167	686.142	0.0746435	99.2246	-1.57644	-5.85512	8.01894	0.33	0.219481	-0.00310972	-0.0532254			302.272
-159	1.0825	0.00505208	684.566	0.0792732	99.1442	-1.65289	-6.13909	8.43532	0.08	0.219711	0.00673153	0.114951			304.335
-158	1.0875	0.005	682.913	0.0838815	99.0598	-1.72927	-6.48223	8.3282	-0.03	0.219895	-0.00345997	-0.0589416			303.564
-157	1.0925	0.005	681.183	0.0884686	98.9712	-1.80556	-6.76819	8.30711	0.11	0.220049	0.00637773	0.108371			305.537
-156	1.0975	0.005	679.378	0.0930349	98.8784	-1.88175	-7.11851	8.2851	0.27	0.220166	-0.00382039	-0.0647445			304.691
-155	1.1025	0.005	677.496	0.0975803	98.7815	-1.95783	-7.40633	8.26215	0.19	0.220251	0.00601356	0.10163			306.572
-154	1.1075	0.005	675.538	0.102105	98.6804	-2.0338	-7.76366	8.23827	0.14	0.220299	-0.00419145	-0.0706315			305.649
-153	1.1125	0.005	673.504	0.10661	98.5751	-2.10965	-8.05318	8.21347	0.11	0.220315	0.00563851	0.0947304			307.437
-152	1.1175	0.005	671.395	0.111094	98.4655	-2.18536	-8.41735	8.18774	-0.13	0.220292	-0.00457367	-0.0765998			306.436
-151	1.1225	0.00494792	669.209	0.115558	98.3516	-2.26092	-8.7084	8.07608	0.13	0.220229	0.00525207	0.0876752			308.127
-150	1.1275	0.00520833	666.949	0.120003	98.2333	-2.33633	-9.07919	8.47242	0.24	0.220168	-0.00496757	-0.0826458			307.048
-149	1.13312	0.00635417	664.612	0.124979	98.1107	-2.41156	-9.37157	10.3001	-0.31	0.220261	0.0048537	0.0804684			308.641
-148	1.14	0.006875	662.201	0.131028	97.9837	-2.48662	-9.74876	11.104	-0.39	0.220396	0.00462631	0.0764202			310.18
-147	1.14625	0.00494792	659.714	0.136496	97.8523	-2.56148	-10.1303	7.96149	-0.11	0.22018	-0.00560588	-0.0922537			308.975
-146	1.15	0.00333333	657.153	0.139762	97.7164	-2.63613	-10.4256	5.3427	0	0.219671	-0.00579258	-0.0949561			307.736
-145	1.15375	0.00494792	654.516	0.143018	97.5759	-2.71055	-10.7199	7.89876	0.01	0.219389	0.00401901	0.0656181			309.126
-144	1.16	0.00682292	651.806	0.14842	97.4309	-2.78474	-11.1091	10.8469	-0.01	0.219363	0.00377519	0.061382			310.459
-143	1.16688	0.00651042	649.021	0.154329	97.2813	-2.85867	-11.5023	10.3058	0	0.219243	-0.00647378	-0.10481			309.092
-142	1.17312	0.00666667	646.162	0.159671	97.1271	-2.93233	-11.7987	10.5067	0.11	0.219114	0.00332903	0.0536591			310.319
-141	1.18063	0.00854167	643.23	0.166044	96.9682	-3.0057	-12.1973	13.4006	0.24	0.219234	0.00307118	0.0492783			311.486
-140	1.19	0.0096875	640.224	0.173953	96.8046	-3.07876	-12.5996	15.1273	0.19	0.219487	0.0028079	0.0448434			312.593
-139	1.19937	0.00854167	637.146	0.181801	96.6361	-3.15149	-13.0057	13.2739	-0.13	0.219514	0.00253909	0.0403553			313.639
-138	1.20688	0.00666667	633.994	0.188034	96.4629	-3.22389	-13.4153	10.3088	-0.4	0.219203	-0.00773536	-0.122335			312.044
-137	1.21313	0.00645833	630.77	0.1932	96.2848	-3.29591	-13.715	9.93591	-0.35	0.218825	0.00205014	0.032258			312.979
-136	1.22	0.00692708	627.474	0.198851	96.1017	-3.36755	-14.1289	10.6014	-0.17	0.218473	0.00176587	0.02764			313.851
-135	1.22687	0.00661458	624.107	0.20447	95.9137	-3.43879	-14.5461	10.0688	0.12	0.218025	-0.00852436	-0.13271			312.122
-134	1.23375	0.00817708	620.668	0.210058	95.7207	-3.5096	-14.8456	12.3787	0.28	0.217778	0.00125049	0.0193608			312.88
-133	1.24375	0.011875	617.158	0.218131	95.5226	-3.57996	-15.2663	17.875	0.24	0.218039	0.0109499	0.168574			316.082
-132	1.25687	0.0132292	613.579	0.228628	95.3193	-3.64984	-15.8154	19.7979	0.16	0.218437	0.000568091	0.00869505			316.696
-131	1.26937	0.0115625	609.929	0.238525	95.1109	-3.71923	-16.244	17.2007	0.07	0.218533	0.00025288	0.00384749			317.243
-130	1.28	0.0101562	606.209	0.24686	94.8972	-3.7881	-16.675	15.0166	-0.02	0.218367	-6.88828e-05	-0.00104164			317.724
-129	1.29	0.00994792	602.421	0.254642	94.6782	-3.85642	-17.1084	14.6167	-0.09	0.218118	-0.000397325	-0.00597076			318.137
-128	1.3	0.00994792	598.565	0.262364	94.4538	-3.92417	-17.5439	14.5231	-0.16	0.217816	-0.000732575	-0.0109382			318.483
-127	1.31	0.0101563	594.641	0.270027	94.224	-3.99132	-17.9814	14.73	-0.11	0.217491	-0.00107477	-0.0159424			318.76
-126	1.32063	0.0115104	590.649	0.278105	93.9887	-4.05786	-18.4207	16.582	-0.03	0.217307	-0.00142403	-0.0209814			318.968
-125	1.33313	0.0133333	586.592	0.287526	93.7478	-4.12374	-18.8616	19.0761	-0.05	0.217328	0.00821949	0.120272			321.488
-124	1.34688	0.0135417	582.468	0.297787	93.5013	-4.18894	-19.4479	19.238	-0.03	0.217307	-0.00223497	-0.0324734			321.541
-123	1.36	0.0130208	578.279	0.307485	93.2492	-4.25344	-19.8936	18.3651	-0.17	0.217155	-0.00260838	-0.0376264			321.522
-122	1.37313	0.0135417	574.025	0.317089	92.9912	-4.3172	-20.3403	18.9592	-0.31	0.217016	0.00701054	0.100385			323.763
-121	1.38688	0.0132813	569.708	0.327053	92.7275	-4.38021	-20.9385	18.4547	-0.27	0.216768	-0.0034753	-0.0493888			323.585
-120	1.39938	0.0116146	565.328	0.336026	92.4578	-4.44242	-21.3886	16.0148	0.05	0.216231	-0.00387432	-0.0546362			323.335
-119	1.41063	0.0118229	560.886	0.344033	92.1822	-4.5038	-21.8391	16.1739	0.14	0.215664	-0.0042815	-0.0599039			323.014
-118	1.42375	0.0147917	556.382	0.353294	91.9005	-4.56434	-22.2896	20.0727	-0.07	0.215443	0.005303	0.0736002			324.876
-117	1.44	0.016875	551.818	0.364643	91.6127	-4.62399	-22.8989	22.712	-0.11	0.215424	0.00477329	0.0657048			326.628
-116	1.45687	0.0165104	547.194	0.376294	91.3187	-4.68273	-23.5119	22.0351	-0.08	0.215276	-0.00576961	-0.0787539			326.051
-115	1.47313	0.0166667	542.511	0.387386	91.0184	-4.74053	-23.9651	22.0533	-0.03	0.215085	0.00378435	0.0512134			327.599
-114	1.49063	0.0185417	537.77	0.399195	90.7118	-4.79735	-24.5823	24.3199	-0.03	0.215059	0.00321662	0.04315			329.035
-113	1.51	0.0196354	532.973	0.41211	90.3987	-4.85316	-25.2021	25.5247	-0.08	0.215091	0.00263494	0.0350317			330.357
-112	1.52937	0.0186979	528.12	0.424859	90.0791	-4.90793	-25.8241	24.0847	0.16	0.214917	0.00203904	0.0268622			331.565
-111	1.5475	0.0180729	523.212	0.436641	89.7529	-4.96162	-26.4479	23.0633	0.38	0.214579	-0.00857139	-0.11187			330.54
-110	1.56625	0.0202083	518.25	0.448684	89.42	-5.01422	-26.9007	25.5438	0.36	0.214443	0.0109257	0.141244			333.637
-109	1.58813	0.0232292	513.236	0.462554	89.0803	-5.06567	-27.6994	29.0782	-0.32	0.214581	0.000163064	0.00208766			334.499
-108	1.61187	0.0232292	508.17	0.477398	88.7338	-5.11596	-28.3262	28.7912	-0.73	0.214627	0.00950733	0.120518			337.302
-107	1.63375	0.0202083	503.054	0.490878	88.3802	-5.16504	-29.1308	24.7949	-0.45	0.214194	-0.011294	-0.141725			335.874
-106	1.6525	0.0180208	497.889	0.502289	88.0197	-5.21289	-29.58	21.8839	-0.42	0.213424	-0.00185161	-0.0229967			336.386
-105	1.67062	0.0188021	492.676	0.513198	87.6519	-5.25947	-30.206	22.5935	-0.32	0.212663	-0.00255546	-0.0314062			336.781
-104	1.69062	0.0213021	487.417	0.525098	87.277	-5.30475	-30.8309	25.3244	-0.34	0.212112	-0.00327601	-0.0398319			337.057
-103	1.71313	0.0234375	482.112	0.538319	86.8946	-5.34869	-31.4542	27.5598	-0.61	0.211723	0.00598639	0.0719942			339.166
-102	1.73687	0.0233854	476.764	0.552088	86.5048	-5.39127	-32.2608	27.1934	-0.83	0.211216	-0.00491178	-0.0584152			339.185
-101	1.75938	0.0214063	471.372	0.564959	86.1075	-5.43244	-32.8808	24.6105	-0.85	0.210389	-0.00568731	-0.0668736			339.086
-100	1.78	0.0204167	465.94	0.576613	85.7025	-5.47218	-33.4978	23.2023	-0.13	0.209359	-0.006481	-0.0753279			338.869
-99	1.80125	0.0230729	460.468	0.588481	85.2898	-5.51046	-34.1111	25.913	0.41	0.20854	-0.00729324	-0.0837729			338.533
-98	1.82688	0.0283854	454.957	0.602607	84.8691	-5.54724	-34.7203	31.4979	0.19	0.208217	0.0118756	0.134775			341.755
-97	1.8575	0.0317708	449.41	0.619231	84.4405	-5.58249	-35.7089	34.8247	-0.09	0.208129	0.000710146	0.00796113			342.954
-96	1.88937	0.0314062	443.827	0.636246	84.0038	-5.61618	-36.5038	33.9975	-0.45	0.207878	-0.00032652	-0.00361499			343.989
-95	1.92	0.0302083	438.211	0.652325	83.5589	-5.64828	-37.2952	32.2869	-0.56	0.207377	-0.00138949	-0.0151887			344.861
-94	1.95	0.0298958	432.563	0.667829	83.1056	-5.67875	-38.0823	31.541	-0.5	0.206723	-0.00247931	-0.0267526			345.569
-93	1.98	0.0301042	426.884	0.683097	82.6439	-5.70757	-38.8644	31.3439	-0.4	0.205971	-0.00359658	-0.0382987			346.115
-92	2.01063	0.0316667	421.177	0.698446	82.1736	-5.73471	-39.6408	32.5299	-0.33	0.20526	-0.00474188	-0.0498195			346.497
-91	2.04375	0.0348437	415.442	0.714786	81.6946	-5.76013	-40.4108	35.3062	-0.28	0.20475	0.00408418	0.0423252			348.393
-90	2.08	0.036875	409.682	0.732368	81.2068	-5.78381	-41.3726	36.8464	-0.26	0.204297	0.00270167	0.0276098			350.08
-89	2.11688	0.0364583	403.898	0.749941	80.7101	-5.80571	-42.3279	35.9157	-0.23	0.203656	-0.00871736	-0.0878296			349.931
-88	2.15312	0.0368229	398.092	0.76692	80.2042	-5.82582	-43.0755	35.7535	-0.19	0.202924	1.22879e-05	0.000122024			351.225
-87	2.19125	0.0399479	392.266	0.784472	79.6891	-5.84409	-44.0146	38.2201	-0.17	0.202344	-0.00147878	-0.01447			352.311
-86	2.23312	0.0433333	386.422	0.803402	79.1647	-5.86051	-44.9444	40.8414	-0.22	0.201934	0.00699123	0.0673908			354.748
-85	2.2775	0.0450521	380.562	0.823078	78.6308	-5.87505	-46.0661	41.8173	-0.24	0.201509	-0.00477492	-0.0453289			355.399
-84	2.32313	0.0465104	374.687	0.842913	78.0872	-5.88768	-46.975	42.5045	-0.16	0.201062	0.00361107	0.0337512			357.353
-83	2.37062	0.0484896	368.799	0.863154	77.5338	-5.89837	-48.0746	43.6169	0.05	0.200616	0.00175187	0.0161167			359.057
-82	2.42	0.0499479	362.901	0.883768	76.9705	-5.90711	-49.1616	44.2101	0.05	0.200121	-0.000157245	-0.00142347			360.51
-81	2.47063	0.0516667	356.994	0.904471	76.3971	-5.91387	-50.2347	44.987	-0.12	0.199596	-0.00211738	-0.0188557			361.715
-80	2.52375	0.055	351.08	0.925746	75.8135	-5.91862	-51.2928	47.0961	-0.22	0.199177	0.00587033	0.0514106			364.084
-79	2.58062	0.0583854	345.161	0.948032	75.2195	-5.92135	-52.5383	49.1521	-0.26	0.198838	0.00358606	0.0308762			366.16
-78	2.64	0.0597917	339.24	0.970779	74.6149	-5.92204	-53.7663	49.4725	-0.07	0.198409	0.00123943	0.0104885			367.944
-77	2.7	0.0602604	333.318	0.993252	73.9996	-5.92066	-54.9755	48.9899	0.36	0.19781	-0.00117094	-0.00973592			369.44
-76	2.76125	0.0632292	327.397	1.01568	73.3734	-5.91719	-56.1643	50.4904	0.62	0.197243	-0.00364648	-0.0297806			370.649
-75	2.8275	0.0700521	321.48	1.03939	72.7362	-5.91162	-57.3312	54.9277	0.38	0.197002	0.0138113	0.110758			374.154
-74	2.90125	0.0766146	315.568	1.06514	72.0878	-5.90393	-58.8809	58.9686	0	0.197011	0.0107233	0.0844124			377.283
-73	2.97938	0.0782292	309.664	1.09171	71.4279	-5.89411	-60.4045	59.0848	-0.06	0.196879	0.0075487	0.0583106			380.037
-72	3.05688	0.0768229	303.77	1.11739	70.7565	-5.88213	-61.9001	56.9183	0.17	0.196381	-0.00571439	-0.0433012			381.204
-71	3.13375	0.0781771	297.888	1.14223	70.0733	-5.86799	-63.1639	56.8001	0.22	0.195745	0.00118387	0.00879712			383.246
-70	3.21438	0.0835937	292.02	1.16763	69.3782	-5.85167	-64.5982	59.5392	0.13	0.195239	0.00774233	0.0563987			386.096
-69	3.30125	0.0898437	286.168	1.1943	68.671	-5.83317	-66.1993	62.7084	0.09	0.19489	0.00394565	0.028166			388.541
-68	3.39375	0.0948958	280.335	1.22194	67.9515	-5.81246	-67.7633	64.8845	0.06	0.194602	0.0100434	0.0702333			391.709
-67	3.49063	0.0985417	274.523	1.25008	67.2195	-5.78954	-69.4872	65.9803	0.07	0.194251	0.00576331	0.0394671			394.435
-66	3.59063	0.101458	268.733	1.27833	66.4747	-5.76441	-71.168	66.5006	0.08	0.193784	0.00136367	0.00914141			396.726
-65	3.69375	0.105104	262.969	1.30664	65.7172	-5.73705	-72.8032	67.4125	0.19	0.193245	0.00684197	0.0448818			399.639
-64	3.80125	0.110104	257.232	1.33533	64.9465	-5.70747	-74.5869	69.0788	0.29	0.192694	0.0019113	0.0122642			402.084
-63	3.91438	0.11651	251.524	1.36466	64.1625	-5.67565	-76.3181	71.4761	0.29	0.19221	0.0068437	0.0429394			405.072
-62	4.03438	0.123385	245.849	1.39485	63.3651	-5.64159	-78.1884	73.9857	0.11	0.19179	0.0113421	0.0695576			408.544
-61	4.16063	0.128333	240.207	1.42567	62.5541	-5.6053	-80.1913	75.1868	0	0.191289	0.00538845	0.0322875			411.48
-60	4.29063	0.131667	234.602	1.45643	61.7291	-5.56677	-82.1288	75.3396	0.05	0.190611	-0.00073081	-0.00427681			413.889
-59	4.42437	0.136562	229.035	1.48713	60.8901	-5.526	-83.9978	76.2868	0.06	0.189839	0.00298135	0.0170333			416.696
-58	4.56438	0.143646	223.509	1.51828	60.0368	-5.48299	-85.984	78.3077	0.03	0.189072	0.00620673	0.0346053			419.845
-57	4.71188	0.151302	218.026	1.55009	59.169	-5.43775	-88.0796	80.458	-0.03	0.18831	-0.00107361	-0.00583899			422.411
-56	4.86688	0.15849	212.588	1.58245	58.2866	-5.39029	-90.0914	82.1781	-0.07	0.187518	0.0114473	0.0607055			426.102
-55	5.02875	0.165156	207.198	1.61517	57.3893	-5.3406	-92.3833	83.4635	-0.12	0.186626	-0.00689682	-0.0356466			428.323
-54	5.1975	0.172969	201.857	1.64818	56.4769	-5.2887	-94.3956	85.1586	-0.18	0.185703	0.00486995	0.0245219			431.567
-53	5.375	0.181979	196.569	1.68176	55.5493	-5.2346	-96.6703	87.2473	-0.2	0.18476	0.00573273	0.02811			434.937
-52	5.56125	0.189896	191.334	1.71582	54.6063	-5.17831	-99.0143	88.6184	-0.14	0.183721	-0.00399615	-0.019073			437.627
-51	5.755	0.198281	186.156	1.75007	53.6477	-5.11983	-101.242	90.0273	0.01	0.182599	-0.00398131	-0.0184879			440.394
-50	5.95875	0.210104	181.036	1.78486	52.6733	-5.05919	-103.522	92.7717	0.07	0.181524	0.00541516	0.0244546			443.915
-49	6.17562	0.223333	175.977	1.82061	51.6831	-4.99639	-106.017	95.8573	0.01	0.180508	0.00380811	0.0167166			447.39
-48	6.405	0.234844	170.98	1.85708	50.6767	-4.93145	-108.54	97.9358	-0.12	0.179448	0.00153414	0.00654328			450.779
-47	6.645	0.245156	166.049	1.89386	49.6542	-4.8644	-111.079	99.2877	-0.22	0.178269	-0.00142408	-0.00589869			454.048
-46	6.89563	0.256563	161.185	1.93089	48.6154	-4.79524	-113.623	100.863	-0.24	0.176993	-0.00508284	-0.0204368			457.165
-45	7.15875	0.270104	156.389	1.96834	47.5602	-4.72401	-116.159	103.028	-0.21	0.17568	0.000542964	0.00211818			460.717
-44	7.43625	0.285	151.665	2.00637	46.4886	-4.65071	-118.835	105.426	-0.26	0.174339	-0.00495687	-0.0187533			464.021
-43	7.72875	0.299844	147.015	2.04495	45.4005	-4.57538	-121.473	107.516	-0.43	0.172943	-0.00120871	-0.00443269			467.633
-42	8.03562	0.31349	142.439	2.08388	44.2958	-4.49804	-124.215	108.91	-0.56	0.171413	-0.00863029	-0.0306647			470.912
-41	8.35562	0.326563	137.941	2.12293	43.1747	-4.41872	-126.887	109.869	-0.69	0.169711	-0.0168298	-0.0579106			473.842
-40	8.68938	0.341667	133.522	2.1621	42.0372	-4.33743	-129.475	111.269	-0.61	0.16789	-0.0158087	-0.0526543			476.935
-39	9.04	0.360104	129.185	2.20166	40.8834	-4.25422	-132.112	113.464	-0.4	0.166025	-0.0159909	-0.051531			480.128
-38	9.41062	0.381719	124.931	2.24184	39.7135	-4.1691	-134.774	116.313	-0.26	0.164179	-0.0173854	-0.0541799			483.361
-37	9.80438	0.406458	120.762	2.28283	38.5277	-4.08212	-137.437	119.719	-0.29	0.162407	-0.009994	-0.030106			487.057
-36	10.2238	0.431875	116.68	2.32471	37.3262	-3.9933	-140.215	122.905	-0.48	0.160676	-0.00425481	-0.012384			491.12
-35	10.6675	0.454896	112.686	2.3672	36.1096	-3.90268	-143.072	125.026	-0.64	0.158872	-0.0201675	-0.0566901			494.57
-34	11.1331	0.47651	108.784	2.40992	34.8781	-3.81029	-145.713	126.431	-0.77	0.156944	-0.0168069	-0.0456073			498.277
-33	11.6206	0.498594	104.973	2.45278	33.6324	-3.71617	-148.376	127.656	-0.86	0.154872	-0.0250349	-0.0655554			501.751
-32	12.1306	0.52151	101.257	2.49573	32.3731	-3.62036	-150.9	128.797	-0.9	0.152661	-0.0343396	-0.0867372			504.968
-31	12.6644	0.546771	97.6368	2.53879	31.1011	-3.52289	-153.259	130.207	-0.96	0.150356	-0.0346403	-0.0843683			508.295
-30	13.225	0.574896	94.1139	2.58211	29.8171	-3.4238	-155.542	131.965	-1.05	0.147998	-0.0363075	-0.0852382			511.68
-29	13.8144	0.603437	90.6901	2.62571	28.5224	-3.32315	-157.712	133.478	-1.16	0.145575	-0.0392226	-0.0887321			515.077
-28	14.4319	0.631667	87.3669	2.66944	27.2181	-3.22096	-159.73	134.602	-1.23	0.143062	-0.0532345	-0.116018			518.105
-27	15.0781	0.661406	84.146	2.71325	25.9057	-3.11728	-161.449	135.743	-1.29	0.140492	-0.0476711	-0.100063			521.439
-26	15.755	0.692135	81.0287	2.75716	24.5868	-3.01215	-163.049	136.787	-1.37	0.137866	-0.0532662	-0.107665			524.701
-25	16.4625	0.722969	78.0166	2.80109	23.2633	-2.90563	-164.377	137.57	-1.5	0.135185	-0.0692601	-0.134789			527.577
-24	17.2013	0.754948	75.1109	2.84498	21.9372	-2.79775	-165.298	138.304	-1.55	0.132485	-0.054835	-0.102741			530.986
-23	17.9725	0.787031	72.3132	2.88884	20.6109	-2.68857	-166.059	138.812	-1.48	0.129761	-0.0710575	-0.128177			534.017
-22	18.7756	0.81974	69.6246	2.93256	19.2872	-2.57813	-166.331	139.205	-1.4	0.127048	-0.0760148	-0.132022			536.995
-21	19.6131	0.856719	67.0465	2.9762	17.9689	-2.46649	-166.168	140.097	-1.4	0.124441	-0.0596681	-0.0997936			540.475
-20	20.4894	0.895208	64.58	3.01991	16.6594	-2.35368	-165.692	141.006	-1.5	0.121972	-0.0523696	-0.0843648			544.182
-19	21.4019	0.928021	62.2263	3.06348	15.3622	-2.23977	-164.759	140.847	-1.66	0.119581	-0.0629389	-0.0976962			547.649
-18	22.3431	0.953385	59.9865	3.10652	14.0815	-2.1248	-163.171	139.488	-1.8	0.117213	-0.0596685	-0.0892859	-0.0892859	-0.276449	551.197
-17	23.3069	0.973437	57.8617	3.14875	12.8215	-2.00884	-160.966	137.377	-1.88	0.114854	-0.0721932	-0.104201	-0.193487	-0.599078	554.439
-16	24.2888	0.989896	55.8529	3.19001	11.5869	-1.89192	-157.974	134.85	-1.92	0.112542	-0.0687192	-0.0957432	-0.28923	-0.895521	557.72
-15	25.2856	1.00349	53.961	3.23024	10.383	-1.7741	-154.238	132.071	-2.02	0.110325	-0.068774	-0.0925738	-0.381804	-1.18215	560.934
-14	26.2944	1.01307	52.1869	3.26936	9.21497	-1.65545	-149.672	128.949	-2.06	0.108253	-0.0609724	-0.0793741	-0.461178	-1.42791	564.213
-13	27.31	1.01698	50.5314	3.30725	8.08872	-1.536	-144.261	125.34	-1.93	0.106361	-0.054371	-0.0685351	-0.529713	-1.64011	567.495
-12	28.3269	1.01641	48.9954	3.34381	7.01023	-1.41583	-137.941	121.462	-1.73	0.104713	-0.0476667	-0.058258	-0.587971	-1.82049	570.743
-11	29.3419	1.01349	47.5796	3.37902	5.98574	-1.29499	-130.666	117.613	-1.48	0.103407	-0.00968804	-0.0114985	-0.59947	-1.85609	574.51
-10	30.3525	1.00672	46.2846	3.41288	5.02163	-1.17353	-122.527	113.648	-1.21	0.102519	0.00957132	0.0110508	-0.588419	-1.82188	578.387
-9	31.3531	0.993125	45.1111	3.44531	4.12436	-1.05151	-113.403	109.271	-0.95	0.102106	0.0516937	0.0581708	-0.530248	-1.64177	582.739
-8	32.3362	0.97151	44.0596	3.47619	3.30034	-0.928986	-103.352	104.401	-0.59	0.102211	0.0866869	0.0952748	-0.434973	-1.34677	587.38
-7	33.2944	0.943125	43.1306	3.50539	2.55579	-0.806021	-92.3329	99.2135	0.14	0.102899	0.135184	0.145444	-0.28953	-0.896448	592.496
-6	34.2244	0.918177	42.3246	3.53294	1.89669	-0.682671	-80.386	94.784	1.61	0.104339	0.186911	0.197338	-0.0921915	-0.285445	598.092
-5	35.1406	0.921823	41.6419	3.55936	1.32857	-0.558995	-67.5338	93.6255	4.28	0.106948	0.311491	0.323564	0.231373	0.716381	605.348
-4	36.0881	0.9875	41.0829	3.58596	0.856386	-0.435051	-53.9213	98.9496	8.16	0.111451	0.517189	0.530023	0.761396	2.35745	615.557
-3	37.1425	1.13943	40.6478	3.61476	0.484431	-0.3109	-39.6029	112.964	12.49	0.118787	0.852796	0.864703	1.6261	5.03476	630.803
-2	38.3894	1.36719	40.3369	3.64778	0.216175	-0.186599	-24.5458	134.508	15.75	0.129783	1.27766	1.28559	2.91169	9.01524	652.508
-1	39.8775	1.60271	40.1503	3.68581	0.0541759	-0.0622097	-8.50414	156.949	16.73	0.144628	1.70288	1.70552	4.61721	14.2959	680.671
0	41.5619	1.73526	40.0881	3.72718	0	0.0622097	8.88496	169.667	15.51	0.162483	1.93042	1.93042	6.54763	20.2729	712.096
1	43.29	1.68047	40.1503	3.76792	0.0541759	0.186599	27.8378	164.564	13.54	0.181723	1.9107	1.91367	8.4613	26.198	742.781
2	44.8663	1.44458	40.3369	3.80369	0.216175	0.3109	48.1564	142.122	12.08	0.200751	1.7202	1.73088	10.1922	31.5572	769.944
3	46.1469	1.11031	40.6478	3.83183	0.484431	0.435051	69.3167	110.078	11.21	0.21869	1.53246	1.55385	11.746	36.3683	793.638
4	47.0819	0.766458	41.0829	3.85189	0.856386	0.558995	90.8333	76.8008	11.06	0.235454	1.37151	1.40555	13.1516	40.7202	814.311
5	47.6912	0.463073	41.6419	3.86475	1.32857	0.682671	112.292	47.0323	11.04	0.251386	1.26239	1.31131	14.4629	44.7803	832.852
6	48.0237	0.210469	42.3246	3.8717	1.89669	0.806021	133.413	21.7268	11.26	0.2669	1.22167	1.28983	15.7527	48.7739	850.476
7	48.125	-0.00338542	43.1306	3.8738	2.55579	0.928986	154.086	-0.356134	11.62	0.282273	1.14778	1.23489	16.9876	52.5974	866.633
8	48.0262	-0.19026	44.0596	3.87175	3.30034	1.05151	173.974	-20.4458	11.91	0.297626	1.11766	1.22838	18.216	56.4007	882.151
9	47.7519	-0.354792	45.1111	3.86602	4.12436	1.17353	193.032	-39.0367	12.18	0.313025	1.07105	1.20525	19.4212	60.1325	896.774
10	47.3219	-0.503646	46.2846	3.85697	5.02163	1.29499	211.051	-56.8562	12.24	0.328445	1.03676	1.19702	20.6183	63.8387	910.776
11	46.7475	-0.644844	47.5796	3.84476	5.98574	1.41583	227.971	-74.8327	12.29	0.343759	0.965059	1.1454	21.7637	67.3851	923.456
12	46.035	-0.778594	48.9954	3.8294	7.01023	1.536	243.517	-93.0427	12.3	0.358806	0.894922	1.09377	22.8574	70.7717	934.845
13	45.195	-0.898021	50.5314	3.81099	8.08872	1.65545	257.614	-110.679	12.33	0.3735	0.827076	1.04254	23.9	73.9996	944.989
14	44.245	-0.998542	52.1869	3.78974	9.21497	1.7741	270.221	-127.099	12.28	0.387812	0.762637	0.992804	24.8928	77.0735	953.949
15	43.2037	-1.08146	53.961	3.76593	10.383	1.89192	281.334	-142.333	12.23	0.401712	0.703028	0.946317	25.8391	80.0035	961.82
16	42.0875	-1.14839	55.8529	3.73975	11.5869	2.00884	290.983	-156.441	12.21	0.415166	0.629893	0.8776	26.7167	82.7208	968.262
17	40.9125	-1.19849	57.8617	3.71144	12.8215	2.1248	299.086	-169.138	12.16	0.428161	0.584149	0.84314	27.5598	85.3313	973.897
18	39.6956	-1.23286	59.9865	3.68124	14.0815	2.23977	305.871	-180.379	12.02	0.44071	0.528539	0.790887	28.3507	87.7801	978.46
19	38.4506	-1.25557	62.2263	3.64937	15.3622	2.35368	311.31	-190.56	11.63	0.452785	0.474086	0.735894	29.0866	90.0586	981.937
20	37.1869	-1.2713	64.58	3.61596	16.6594	2.46649	315.457	-200.246	11.13	0.464306	0.432232	0.696304	29.7829	92.2145	984.627
21	35.9094	-1.28354	67.0465	3.581	17.9689	2.57813	318.476	-209.895	10.62	0.475164	0.354837	0.593457	30.3764	94.052	985.484
22	34.6213	-1.29177	69.6246	3.54447	19.2872	2.68857	320.099	-219.363	10.11	0.485238	0.311398	0.540832	30.9172	95.7265	985.4
23	33.3281	-1.29297	72.3132	3.5064	20.6109	2.79775	320.686	-228.046	9.62	0.494502	0.244563	0.441156	31.3584	97.0924	983.603
24	32.0381	-1.28542	75.1109	3.46693	21.9372	2.90563	320.061	-235.485	9.11	0.50296	0.204139	0.382484	31.7408	98.2767	980.825
25	30.76	-1.26953	78.0166	3.42622	23.2633	3.01215	318.535	-241.572	8.6	0.510656	0.162169	0.315602	32.0564	99.2538	976.952
26	29.5012	-1.24703	81.0287	3.38443	24.5868	3.11728	316.144	-246.452	8.09	0.517625	0.119227	0.240988	32.2974	100	971.877
27	28.2675	-1.2199	84.146	3.34171	25.9057	3.22096	312.924	-250.364	7.53	0.523881	0.0958096	0.201107			966.216
28	27.0625	-1.18984	87.3669	3.29815	27.2181	3.32315	309.138	-253.544	6.96	0.529441	0.0532594	0.116072			959.215
29	25.8887	-1.15698	90.6901	3.25381	28.5224	3.4238	304.607	-255.918	6.4	0.534309	0.0310187	0.0701725			951.563
30	24.7494	-1.12141	94.1139	3.2088	29.8171	3.52289	299.611	-257.414	5.89	0.538529	0.0102947	0.0241687			943.272
31	23.6463	-1.0851	97.6368	3.1632	31.1011	3.62036	294.205	-258.405	5.43	0.542109	-0.0186764	-0.0454874			933.952
32	22.5794	-1.04844	101.257	3.11704	32.3731	3.71617	288.317	-258.931	4.92	0.545048	-0.0361464	-0.0913009			924.022
33	21.55	-1.00974	104.973	3.07038	33.6324	3.81029	282.122	-258.526	4.47	0.547407	-0.0515177	-0.134903			913.531
34	20.5606	-0.968646	108.784	3.02338	34.8781	3.90268	275.676	-257.007	4.08	0.549274	-0.0646776	-0.17551			902.537
35	19.6131	-0.926354	112.686	2.9762	36.1096	3.9933	269.031	-254.603	3.8	0.550717	-0.065544	-0.184242			891.587
36	18.7081	-0.88349	116.68	2.92896	37.3262	4.08212	262.38	-251.427	3.55	0.551812	-0.0836407	-0.243443			879.825
37	17.8463	-0.840104	120.762	2.88179	38.5277	4.1691	255.497	-247.445	3.26	0.552617	-0.0697815	-0.21021			868.827
38	17.0275	-0.798021	124.931	2.83483	39.7135	4.25422	248.862	-243.164	2.95	0.553187	-0.082707	-0.257748			857.216
39	16.2494	-0.758698	129.185	2.78805	40.8834	4.33743	242.095	-239.055	2.61	0.553491	-0.0836657	-0.269615			845.601
40	15.5094	-0.72151	133.522	2.74144	42.0372	4.41872	235.387	-234.97	2.27	0.553533	-0.0822583	-0.27398			834.107
41	14.8056	-0.686562	137.941	2.69501	43.1747	4.49804	228.785	-230.988	1.99	0.553313	-0.0885121	-0.304566			822.288
42	14.1356	-0.653594	142.439	2.6487	44.2958	4.57538	222.176	-227.067	1.77	0.552823	-0.0928511	-0.329914			810.233
43	13.4981	-0.621406	147.015	2.60255	45.4005	4.65071	215.598	-222.819	1.55	0.552101	-0.0853022	-0.312827			798.66
44	12.8925	-0.590104	151.665	2.55665	46.4886	4.72401	209.248	-218.289	1.32	0.551197	-0.0955223	-0.361389			786.451
45	12.3175	-0.560104	156.389	2.51102	47.5602	4.79524	202.839	-213.645	1.08	0.550117	-0.0843073	-0.328894			774.98
46	11.7719	-0.531354	161.185	2.46571	48.6154	4.8644	196.73	-208.893	0.85	0.5489	-0.0909527	-0.365698			763.066
47	11.2544	-0.50375	166.049	2.42076	49.6542	4.93145	190.623	-204.017	0.64	0.547561	-0.0862386	-0.357209			751.475
48	10.7638	-0.478021	170.98	2.37618	50.6767	4.99639	184.714	-199.347	0.44	0.546098	-0.0798421	-0.340536			740.339
49	10.2975	-0.455104	175.977	2.3319	51.6831	5.05919	179.032	-195.336	0.28	0.544467	-0.0918124	-0.403033			728.316
50	9.85313	-0.433385	181.036	2.28779	52.6733	5.11983	173.255	-191.362	0.04	0.542657	-0.0828851	-0.374305			716.947
51	9.43063	-0.411615	186.156	2.24396	53.6477	5.17831	167.754	-186.889	-0.19	0.540743	-0.0824044	-0.382659			705.6
52	9.02937	-0.391615	191.334	2.20048	54.6063	5.2346	162.377	-182.754	-0.31	0.538706	-0.0807543	-0.385427			694.365
53	8.64688	-0.373438	196.569	2.1572	55.5493	5.2887	157.144	-179.039	-0.46	0.536516	-0.0879707	-0.431357			682.511
54	8.2825	-0.354948	201.857	2.11414	56.4769	5.3406	151.891	-174.753	-0.49	0.53423	-0.0744114	-0.374687			671.767
55	7.93687	-0.336615	207.198	2.07152	57.3893	5.39029	147.001	-170.112	-0.57	0.531919	-0.0794651	-0.41072			660.56
56	7.60875	-0.320104	212.588	2.0293	58.2866	5.43775	142.124	-165.977	-0.71	0.529534	-0.0738054	-0.391392			649.824
57	7.29625	-0.304948	218.026	1.98736	59.169	5.48299	137.461	-162.162	-0.83	0.527063	-0.0771473	-0.419579			638.751
58	6.99875	-0.289948	223.509	1.94573	60.0368	5.526	132.838	-158.063	-1.06	0.524541	-0.0698274	-0.389319			628.325
59	6.71625	-0.275052	229.035	1.90453	60.8901	5.56677	128.458	-153.65	-1.32	0.522022	-0.0715704	-0.408903			617.699
60	6.44813	-0.261771	234.602	1.86379	61.7291	5.6053	124.142	-149.785	-1.43	0.519457	-0.0627022	-0.366943			607.906
61	6.19188	-0.251458	240.207	1.82324	62.5541	5.64159	120.096	-147.322	-1.32	0.516735	-0.0729566	-0.437154			597.054
62	5.945	-0.241875	245.849	1.78255	63.3651	5.67565	115.941	-145.036	-1.34	0.513825	-0.0729301	-0.447259			586.158
63	5.70875	-0.229844	251.524	1.742	64.1625	5.70747	111.88	-141.003	-1.41	0.510913	-0.0623512	-0.391209			576.322
64	5.48563	-0.216667	257.232	1.70213	64.9465	5.73705	108.12	-135.936	-1.34	0.508131	-0.0609669	-0.391204			566.597
65	5.275	-0.205104	262.969	1.66298	65.7172	5.76441	104.472	-131.551	-1.33	0.505423	-0.0590771	-0.387532			557.043
66	5.075	-0.194948	268.733	1.62433	66.4747	5.78954	100.946	-127.778	-1.37	0.50274	-0.0566996	-0.38009			547.719
67	4.885	-0.185	274.523	1.58617	67.2195	5.81246	97.5472	-123.87	-1.44	0.500108	-0.0538524	-0.36878			538.685
68	4.705	-0.174948	280.335	1.54863	67.9515	5.83317	94.2839	-119.62	-1.37	0.497574	-0.0505526	-0.353513			530.005
69	4.535	-0.165104	286.168	1.51183	68.671	5.85167	91.1619	-115.238	-1.31	0.495167	-0.0468171	-0.334203			521.74
70	4.37437	-0.156563	292.02	1.47576	69.3782	5.86799	88.1873	-111.511	-1.33	0.492834	-0.0426624	-0.310773			513.955
71	4.22125	-0.150052	297.888	1.44013	70.0733	5.88213	85.3655	-109.021	-1.71	0.490469	-0.0481046	-0.357457			505.475
72	4.07375	-0.145104	303.77	1.40456	70.7565	5.89411	82.4988	-107.508	-2.11	0.487968	-0.0433967	-0.328841			497.558
73	3.93063	-0.14151	309.664	1.3688	71.4279	5.90393	79.7938	-106.88	-2.13	0.485259	-0.0483085	-0.373163			488.981
74	3.79062	-0.138385	315.568	1.33253	72.0878	5.91162	77.0515	-106.512	-2.13	0.482313	-0.0530843	-0.417873			479.74
75	3.65437	-0.133333	321.48	1.29593	72.7362	5.91719	74.2752	-104.546	-2.1	0.479286	-0.0477271	-0.382739			471.169
76	3.52438	-0.126667	327.397	1.2597	73.3734	5.92066	71.6717	-101.147	-2.15	0.476339	-0.042018	-0.343158			463.337
77	3.40062	-0.121667	333.318	1.22396	73.9996	5.92204	69.2445	-98.9114	-2.2	0.473372	-0.0459712	-0.382234			454.925
78	3.28062	-0.118333	339.24	1.18803	74.6149	5.92135	66.7929	-97.9107	-2.18	0.47026	-0.0498146	-0.421549			445.932
79	3.16437	-0.113385	345.161	1.15196	75.2195	5.91862	64.3196	-95.4542	-2.04	0.467147	-0.0435505	-0.374972			437.789
80	3.05437	-0.10651	351.08	1.11657	75.8135	5.91387	62.0307	-91.204	-1.89	0.464229	-0.0369744	-0.323811			430.568
81	2.95125	-0.100156	356.994	1.08223	76.3971	5.90711	59.9284	-87.2077	-1.76	0.461501	-0.0400994	-0.357094			422.856
82	2.85375	-0.095	362.901	1.04863	76.9705	5.89837	57.8112	-84.0868	-1.64	0.458874	-0.0331377	-0.299981			416.158
83	2.76125	-0.0898437	368.799	1.01568	77.5338	5.88768	55.8841	-80.8154	-1.17	0.456381	-0.035895	-0.330224			409.015
84	2.67437	-0.0834896	374.687	0.983716	78.0872	5.87505	53.9458	-76.2986	-0.86	0.454145	-0.0285761	-0.267089			402.981
85	2.59437	-0.0765625	380.562	0.953346	78.6308	5.86051	52.2	-71.0653	-1.24	0.452259	-0.0209933	-0.199292			398.128
86	2.52062	-0.0717187	386.422	0.924507	79.1647	5.84409	50.6469	-67.5945	-1.59	0.450564	-0.0231582	-0.223229			392.922
87	2.45	-0.0701042	392.266	0.896088	79.6891	5.82582	49.086	-67.072	-1.82	0.448766	-0.0252646	-0.247217			387.365
88	2.38	-0.0697917	398.092	0.8671	80.2042	5.80571	47.519	-67.7647	-1.7	0.446741	-0.0273139	-0.271238			381.455
89	2.31062	-0.0685417	403.898	0.837518	80.7101	5.78381	45.9474	-67.5216	-1.7	0.444584	-0.029307	-0.295276			375.193
90	2.24313	-0.0665104	409.682	0.80787	81.2068	5.76013	44.3727	-66.4588	-2.03	0.442375	-0.0212453	-0.217117			370.277
91	2.1775	-0.0650521	415.442	0.778177	81.6946	5.73471	42.9935	-65.9155	-1.91	0.440083	-0.03296	-0.341571			363.334
92	2.11313	-0.0633333	421.177	0.748168	82.1736	5.70757	41.4161	-65.0598	-1.53	0.437718	-0.0247949	-0.260502			357.786
93	2.05125	-0.06	426.884	0.718449	82.6439	5.67875	40.0352	-62.4709	-1.62	0.435475	-0.0264145	-0.281278			351.935
94	1.99312	-0.0566667	432.563	0.689704	83.1056	5.64828	38.6549	-59.7851	-2.01	0.433362	-0.0179894	-0.194111			347.572
95	1.9375	-0.0549479	438.211	0.661398	83.5589	5.61618	37.4695	-58.7288	-2.05	0.431236	-0.0293628	-0.32097			341.139
96	1.88312	-0.0534896	443.827	0.632933	84.0038	5.58249	36.0929	-57.9028	-1.8	0.429055	-0.0208542	-0.230883			336.243
97	1.83063	-0.0515104	449.41	0.604657	84.4405	5.54724	34.9111	-56.4617	-1.69	0.4269	-0.0221514	-0.248329			331.093
98	1.78	-0.05	454.957	0.576613	84.8691	5.51046	33.7321	-55.4826	-1.66	0.424725	-0.0234132	-0.265714			325.69
99	1.73063	-0.0484896	460.468	0.548483	85.2898	5.47218	32.5568	-54.4583	-1.8	0.422535	-0.0246401	-0.283026			320.036
100	1.68312	-0.0465104	465.94	0.520652	85.7025	5.43244	31.3863	-52.8562	-1.82	0.420388	-0.015833	-0.184025			316.058
101	1.6375	-0.045	471.372	0.493171	86.1075	5.39127	30.4067	-51.736	-1.75	0.418255	-0.0268514	-0.315729			309.927
102	1.59312	-0.0434896	476.764	0.465697	86.5048	5.34869	29.2469	-50.5713	-1.85	0.416122	-0.0179808	-0.213843			305.52
103	1.55062	-0.0414583	482.112	0.438658	86.8946	5.30475	28.2769	-48.7502	-1.84	0.414075	-0.0189422	-0.227805			300.91
104	1.51	-0.0402083	487.417	0.41211	87.277	5.25947	27.312	-47.8005	-1.7	0.412026	-0.0198773	-0.241681			296.1
105	1.47	-0.0398437	492.676	0.385262	87.6519	5.21289	26.3531	-47.8782	-1.48	0.409874	-0.0207867	-0.255465			291.091
106	1.43063	-0.0383854	497.889	0.358111	88.0197	5.16504	25.4007	-46.6139	-1.3	0.407752	-0.0216707	-0.269147			285.884
107	1.39375	-0.035	503.054	0.331998	88.3802	5.11596	24.4555	-42.9437	-1.48	0.405903	-0.0125299	-0.157235			282.558
108	1.36063	-0.0316146	508.17	0.307944	88.7338	5.06567	23.6925	-39.1844	-1.65	0.404354	-0.0132416	-0.167855			279.08
109	1.33	-0.0301042	513.236	0.285179	89.0803	5.01422	22.9345	-37.6842	-1.52	0.402879	-0.0139343	-0.178397			275.45
110	1.3	-0.03	518.25	0.262364	89.42	4.96162	22.1821	-37.9207	-1.04	0.401305	-0.0146084	-0.188854			271.67
111	1.27	-0.0298437	523.212	0.239017	89.7529	4.90793	21.4357	-38.0844	-1.06	0.399641	-0.0152642	-0.199221			267.74
112	1.24063	-0.0284896	528.12	0.215615	90.0791	4.85316	20.6957	-36.6973	-1.51	0.39804	-0.0159021	-0.209494			263.664
113	1.21313	-0.0266146	532.973	0.1932	90.3987	4.79735	19.9628	-34.5972	-1.75	0.396577	-0.00652236	-0.086715			261.64
114	1.18687	-0.0266667	537.77	0.171324	90.7118	4.74053	19.4003	-34.9769	-1.65	0.395019	-0.0170163	-0.228268			257.292
115	1.15937	-0.0283854	542.511	0.147881	91.0184	4.68273	18.6807	-37.5595	-1.16	0.393131	-0.0176046	-0.238242			252.801
116	1.13062	-0.0282292	547.194	0.122771	91.3187	4.62399	17.9693	-37.6752	-1.04	0.391161	-0.0181763	-0.248102			248.169
117	1.10375	-0.0250521	551.818	0.0987135	91.6127	4.56434	17.2666	-33.7175	-1.16	0.389516	-0.00873163	-0.120192			245.672
118	1.08062	-0.0215625	556.382	0.0775396	91.9005	4.5038	16.7278	-29.2609	-1.34	0.388262	-0.00917066	-0.127279			243.075
119	1.06	-0.0202604	560.886	0.0582689	92.1822	4.44242	16.1942	-27.7165	-1.47	0.38711	-0.00959824	-0.134292			240.377
120	1.03938	-0.0214583	565.328	0.0386196	92.4578	4.38021	15.6662	-29.5878	-1.52	0.385718	-0.0100146	-0.141227			237.581
121	1.01687	-0.0234375	569.708	0.0167342	92.7275	4.3172	15.1439	-32.5672	-1.42	0.383976	-0.0204198	-0.290195			232.341
122	0.993125	-0.0232812	574.025	-0.00689874	92.9912	4.25344	14.4814	-32.5952	-0.9	0.382164	-0.0109061	-0.156166			229.334
123	0.97125	-0.0198958	578.279	-0.0291714	93.2492	4.18894	13.9737	-28.0618	-0.12	0.380756	-0.0112879	-0.16283			226.233
124	0.95375	-0.0151042	582.468	-0.0473537	93.5013	4.12374	13.4725	-21.4578	0	0.379957	-0.00165923	-0.0241081			225.436
125	0.940625	-0.0117187	586.592	-0.0612107	93.7478	4.05786	13.1178	-16.7661	-0.47	0.379592	-0.00193451	-0.0283068			224.581
126	0.929375	-0.0115625	590.649	-0.073243	93.9887	3.99132	12.7654	-16.657	-0.93	0.379203	-0.00220367	-0.0324684			223.667
127	0.916875	-0.0134896	594.641	-0.0867841	94.224	3.92417	12.4157	-19.5645	-1.07	0.378488	-0.0124668	-0.184925			220.249
128	0.9025	-0.0148958	598.565	-0.102587	94.4538	3.85642	11.9361	-21.7466	-0.95	0.377507	-0.00280405	-0.0418679			219.205
129	0.8875	-0.0148438	602.421	-0.119347	94.6782	3.7881	11.5943	-21.8102	-0.81	0.376485	-0.0130536	-0.196162			215.626
130	0.873125	-0.0136979	606.209	-0.135677	94.8972	3.71923	11.1278	-20.2532	-0.81	0.375573	-0.0033737	-0.0510168			214.455
131	0.86	-0.0129167	609.929	-0.150823	95.1109	3.64984	10.7946	-19.2152	-1.01	0.374731	-0.00361018	-0.0549278			213.23
132	0.846875	-0.0136979	613.579	-0.166202	95.3193	3.57996	10.4648	-20.4994	-1.14	0.373727	-0.0138412	-0.21185			209.428
133	0.8325	-0.0148438	617.158	-0.183322	95.5226	3.5096	10.0178	-22.3438	-1	0.372495	-0.00413756	-0.0636979			208.081
134	0.8175	-0.0148958	620.668	-0.201504	95.7207	3.43879	9.69739	-22.5497	-0.72	0.37121	-0.0143562	-0.222271			204.131
135	0.803125	-0.0135937	624.107	-0.219245	95.9137	3.36755	9.26488	-20.6926	-0.45	0.370067	-0.00463677	-0.0721869			202.667
136	0.790625	-0.0113021	627.474	-0.234932	96.1017	3.29591	8.95443	-17.297	-0.19	0.369233	-0.00484347	-0.0758118			201.153
137	0.780625	-0.00869792	630.77	-0.24766	96.2848	3.22389	8.64788	-13.3814	0.04	0.368759	-0.00504524	-0.0793848			199.589
138	0.773125	-0.00635417	633.994	-0.257315	96.4629	3.15149	8.34531	-9.82562	0.01	0.368611	0.00475784	0.0752453			200.581
139	0.7675	-0.00526042	637.146	-0.264617	96.6361	3.07876	8.1527	-8.17476	-0.65	0.368609	-0.00537424	-0.0854162			198.932
140	0.761875	-0.00666667	640.224	-0.271973	96.8046	3.0057	7.85586	-10.4102	-1.14	0.368354	0.00443658	0.0708541			199.866
141	0.75375	-0.00973958	643.23	-0.282695	96.9682	2.93233	7.6641	-15.28	-0.83	0.367592	-0.0156913	-0.251773			195.494
142	0.743125	-0.0102604	646.162	-0.296891	97.1271	2.85867	7.27497	-16.1705	0.3	0.366702	-0.005928	-0.0955508			193.705
143	0.734375	-0.00651042	649.021	-0.308735	97.2813	2.78474	6.99105	-10.3058	0.47	0.366371	0.00389643	0.0630827			194.536
144	0.73	-0.00328125	651.806	-0.314711	97.4309	2.71055	6.80481	-5.21643	0.05	0.36653	0.00377698	0.0614112			195.345
145	0.726875	-0.00354167	654.516	-0.319001	97.5759	2.63613	6.61797	-5.65385	0.06	0.366626	-0.0063414	-0.103536			193.445
146	0.7225	-0.00494792	657.153	-0.325038	97.7164	2.56148	6.34247	-7.93058	-0.58	0.366467	0.00349274	0.0572555			194.199
147	0.716875	-0.00645833	659.714	-0.332854	97.8523	2.48662	6.15711	-10.3918	-1.52	0.366044	-0.00662201	-0.108976			192.224
148	0.709375	-0.00875	662.201	-0.343371	97.9837	2.41156	5.88833	-14.1323	-1.88	0.365219	-0.00678114	-0.112015			190.207
149	0.699375	-0.01125	664.612	-0.357568	98.1107	2.33633	5.62428	-18.2363	-1.12	0.363958	-0.00693621	-0.114994			188.149
150	0.6875	-0.0118229	666.949	-0.374693	98.2333	2.26092	5.365	-19.2324	0.22	0.362572	-0.0170873	-0.284282			183.314
151	0.676875	-0.00838542	669.209	-0.390269	98.3516	2.18536	5.03538	-13.6868	0.54	0.361706	0.00272491	0.0454882			183.913
152	0.67125	-0.003125	671.395	-0.398614	98.4655	2.10965	4.86093	-5.11734	0.16	0.361681	0.00262231	0.0439183			184.491
153	0.67	-0.000260417	673.504	-0.400478	98.5751	2.0338	4.68617	-0.427785	0.56	0.362107	0.00252046	0.0423452			185.048
154	0.67	0.00015625	675.538	-0.400478	98.6804	1.95783	4.51113	0.257446	0.74	0.362583	0.00241933	0.040769			185.584
155	0.67	-0.00015625	677.496	-0.400478	98.7815	1.88175	4.33582	-0.258192	0.12	0.362991	0.00231891	0.03919			186.1
156	0.669375	-0.00145833	679.378	-0.401411	98.8784	1.80556	4.16027	-2.41649	-0.73	0.363166	0.00221916	0.0376083			186.594
157	0.666875	-0.00354167	681.183	-0.405153	98.9712	1.72927	3.98449	-5.88421	-0.78	0.362976	-0.00787996	-0.133897			184.276
158	0.6625	-0.00489583	682.913	-0.411735	99.0598	1.65289	3.75167	-8.1547	-0.25	0.362535	0.00199137	0.0339236			184.722
159	0.6575	-0.00484375	684.566	-0.419311	99.1442	1.57644	3.57813	-8.08747	0.04	0.362084	-0.00810507	-0.138406			182.342
160	0.653125	-0.00369792	686.142	-0.425987	99.2246	1.49991	3.35285	-6.18853	0.09	0.361801	0.00177177	0.0303254			182.741
161	0.65	-0.00296875	687.642	-0.430783	99.3009	1.42331	3.18163	-4.97911	-0.08	0.361621	0.00167784	0.0287805			183.119
162	0.646875	-0.00348958	689.065	-0.435602	99.3731	1.34666	3.01027	-5.86476	-0.29	0.361336	-0.0084156	-0.144654			180.654
163	0.643125	-0.00348958	690.412	-0.441416	99.4413	1.26995	2.79512	-5.87622	-0.44	0.361027	0.00146848	0.0252907			180.986
164	0.64	-0.00302083	691.682	-0.446287	99.5055	1.19318	2.62617	-5.09623	-0.4	0.36078	0.00137737	0.0237651			181.299
165	0.636875	-0.00354167	692.875	-0.451182	99.5657	1.11638	2.45712	-5.9852	-0.19	0.360428	-0.00871335	-0.1506			178.753
166	0.633125	-0.00328125	693.991	-0.457087	99.622	1.03954	2.25224	-5.55405	-0.09	0.360097	0.00117762	0.0203865			179.021
167	0.630625	-0.00166667	695.031	-0.461044	99.6743	0.962656	2.08568	-2.82533	-0.17	0.360024	0.00108903	0.0188812			179.269
168	0.629375	-0.00166667	695.994	-0.463028	99.7226	0.885745	1.91904	-2.82924	-0.39	0.359933	0.00100077	0.0173749			179.497
169	0.626875	-0.00328125	696.879	-0.467008	99.7671	0.808806	1.75235	-5.57716	-0.36	0.35955	-0.00908721	-0.157969			176.853
170	0.623125	-0.00354167	697.688	-0.473008	99.8076	0.731843	1.56043	-6.02678	-0.39	0.359103	0.000811982	0.0141316			177.039
171	0.62	-0.00296875	698.42	-0.478036	99.8442	0.654859	1.39629	-5.05716	-0.68	0.358737	0.000725897	0.0126467			177.205
172	0.616875	-0.00369792	699.075	-0.483089	99.877	0.577857	1.2321	-6.30517	-0.58	0.35823	-0.00935998	-0.163224			174.491
173	0.6125	-0.00489583	699.653	-0.490206	99.9059	0.500839	1.05066	-8.35459	-0.14	0.3575	0.000545389	0.0095186			174.615
174	0.6075	-0.00473958	700.154	-0.498403	99.9309	0.423808	0.889067	-8.09375	0.27	0.356779	-0.00953877	-0.166598			171.857
175	0.60375	-0.00208333	700.577	-0.504595	99.952	0.346767	0.715523	-3.55984	0.62	0.356495	0.000371023	0.00648397			171.942
176	0.60375	0.00208333	700.924	-0.504595	99.9693	0.269716	0.556536	3.56161	0.94	0.356907	0.0102885	0.17989			174.875
177	0.6075	0.00479167	701.194	-0.498403	99.9827	0.192659	0.404161	8.19485	0.73	0.357766	0.000209439	0.00366336			174.923
178	0.6125	0.00479167	701.387	-0.490206	99.9923	0.115597	0.2425	8.1971	-0.2	0.35861	0.0101256	0.177159			177.82
179	0.61625	0.00203125	701.502	-0.484103	99.9981	0.0385327	0.0821593	3.47543	-0.85	0.358966	4.25673e-05	0.000744884			177.83
180	0.61625	-0.001875	701.541	-0.484103	100	-0.0385327	-0.0821593	-3.20827	-0.72	0.358637	-0.0100426	-0.175745			174.952
181	0.613125	-0.00338542	701.502	-0.489186	99.9981	-0.115597	-0.2425	-5.79238	-0.37	0.358034	-0.000125672	-0.00219914
182	0.61	-0.00307292	701.387	-0.494296	99.9923	-0.192659	-0.404161	-5.25683	-0.28	0.357468	-0.000209511	-0.00366562
183	0.606875	-0.00354167	701.194	-0.499432	99.9827	-0.269716	-0.565812	-6.05706	-0.34	0.356805	-0.0102934	-0.180045
184	0.603125	-0.00333333	700.924	-0.505631	99.9693	-0.346767	-0.715523	-5.69857	-0.49	0.356164	-0.000371252	-0.00649119
185	0.600625	-0.00151042	700.577	-0.509784	99.952	-0.423808	-0.874492	-2.58089	-0.3	0.355818	-0.000454015	-0.00793434
186	0.6	-0.00015625	700.154	-0.510826	99.9309	-0.500839	-1.03344	-0.266827	-0.03	0.355688	-0.000536928	-0.00937764
187	0.6	5.20833e-05	699.653	-0.510826	99.9059	-0.577857	-1.19236	0.0888786	-0.32	0.355578	-0.000620016	-0.0108211
188	0.6	-2.77556e-17	699.075	-0.510826	99.877	-0.654859	-1.35125	-4.73249e-14	-0.26	0.355443	-0.000703305	-0.0122645
189	0.6	-2.77556e-17	698.42	-0.510826	99.8442	-0.731843	-1.5101	-4.72806e-14	-0.2	0.355292	-0.000786819	-0.0137081
190	0.6	5.20833e-05	697.688	-0.510826	99.8076	-0.808806	-1.6689	0.0886291	-0.3	0.355134	-0.000870585	-0.0151515
191	0.6	-0.00015625	696.879	-0.510826	99.7671	-0.885745	-1.82766	-0.265579	-0.3	0.354924	-0.000954627	-0.0165949
192	0.599375	-0.00151042	695.994	-0.511868	99.7226	-0.962656	-1.98636	-2.564	-0.3	0.354469	-0.00103897	-0.0180382
193	0.596875	-0.00338542	695.031	-0.516048	99.6743	-1.03954	-2.14499	-5.73895	-0.28	0.353681	-0.0111236	-0.192857
194	0.593125	-0.00338542	693.991	-0.52235	99.622	-1.11638	-2.26516	-5.73037	-0.26	0.352881	-0.00118852	-0.0205752
195	0.590625	-0.00151042	692.875	-0.526574	99.5657	-1.19318	-2.421	-2.55251	-0.26	0.352384	-0.0012725	-0.0219936
196	0.59	-0.00015625	691.682	-0.527633	99.5055	-1.26995	-2.57675	-0.263598	-0.33	0.3521	-0.00135687	-0.0234115
197	0.59	1.85037e-17	690.412	-0.527633	99.4413	-1.34666	-2.7324	3.1159e-14	-0.36	0.351827	-0.00144167	-0.0248289
198	0.59	0.00015625	689.065	-0.527633	99.3731	-1.42331	-2.88794	0.262601	-0.17	0.351564	-0.00152691	-0.0262456
199	0.590625	0.00151042	687.642	-0.526574	99.3009	-1.49991	-3.04335	2.53323	0.3	0.351513	-0.00161262	-0.0276617
200	0.593125	0.00338542	686.142	-0.52235	99.2246	-1.57644	-3.19863	5.66555	0.52	0.35176	0.00830117	0.142082
201	0.596875	0.00338542	684.566	-0.516048	99.1442	-1.65289	-3.41061	5.65254	0.1	0.351984	-0.00181582	-0.0310079
202	0.599375	0.0015625	682.913	-0.511868	99.0598	-1.72927	-3.5682	2.60256	-0.85	0.351888	-0.00190457	-0.0324449
203	0.6	-9.25186e-18	681.183	-0.510826	98.9712	-1.80556	-3.72561	-1.53713e-14	-1.4	0.351515	-0.00199391	-0.0338808
204	0.599375	-0.0015625	679.378	-0.511868	98.8784	-1.88175	-3.88282	-2.58909	-1.29	0.350868	-0.00208385	-0.0353152
205	0.596875	-0.00333333	677.496	-0.516048	98.7815	-1.95783	-4.03982	-5.5081	-1.04	0.349913	-0.0121744	-0.20575
206	0.593125	-0.00359375	675.538	-0.52235	98.6804	-2.0338	-4.12663	-5.92126	-0.71	0.348908	-0.00222789	-0.0375429
207	0.59	-0.00286458	673.504	-0.527633	98.5751	-2.10965	-4.28052	-4.70563	-0.23	0.34801	-0.00231827	-0.0389483
208	0.5875	-0.00208333	671.395	-0.531879	98.4655	-2.18536	-4.43414	-3.41156	0.23	0.347225	-0.0124093	-0.207831
209	0.58625	0.000208333	669.209	-0.534009	98.3516	-2.26092	-4.50971	0.340045	0.45	0.346808	0.00754125	0.12589
210	0.588125	0.00333333	666.949	-0.530816	98.2333	-2.33633	-4.74046	5.42235	0.39	0.346876	-0.00259369	-0.0431514
211	0.5925	0.00489583	664.612	-0.523404	98.1107	-2.41156	-4.89312	7.93617	0.21	0.347181	0.00731299	0.121241
212	0.5975	0.00505208	662.201	-0.515001	97.9837	-2.48662	-5.13093	8.15974	0.28	0.347483	-0.00282826	-0.046719
213	0.6025	0.005	659.714	-0.506668	97.8523	-2.56148	-5.28539	8.04529	0.26	0.347759	0.00707519	0.116434
214	0.6075	0.00505208	657.153	-0.498403	97.7164	-2.63613	-5.53008	8.09754	0.07	0.348016	-0.00307259	-0.050368
215	0.6125	0.00484375	654.516	-0.490206	97.5759	-2.71055	-5.68621	7.73247	-0.15	0.348221	0.00682748	0.111472
216	0.616875	0.00348958	651.806	-0.483089	97.4309	-2.78474	-5.93761	5.54764	-0.3	0.348182	-0.00332706	-0.0540957
217	0.619375	0.00161458	649.021	-0.479044	97.2813	-2.85867	-6.09524	2.55585	-0.3	0.347828	-0.00343055	-0.0555401
218	0.620625	0.00166667	646.162	-0.477028	97.1271	-2.93233	-6.2523	2.62668	-0.27	0.347465	-0.00353505	-0.0569798
219	0.623125	0.00333333	643.23	-0.473008	96.9682	-3.0057	-6.40873	5.22951	-0.28	0.347347	0.00635943	0.10204
220	0.626875	0.00333333	640.224	-0.467008	96.8046	-3.07876	-6.67039	5.20508	-0.3	0.347201	-0.00380758	-0.0608087
221	0.629375	0.00166667	637.146	-0.463028	96.6361	-3.15149	-6.82798	2.59002	-0.34	0.346777	-0.00391698	-0.062255
222	0.630625	0.00166667	633.994	-0.461044	96.4629	-3.22389	-6.98482	2.57721	-0.37	0.346336	-0.0040275	-0.063695
223	0.633125	0.00333333	630.77	-0.457087	96.2848	-3.29591	-7.14088	5.12821	-0.39	0.346135	0.00586081	0.0922175
224	0.636875	0.00338542	627.474	-0.451182	96.1017	-3.36755	-7.4119	5.18113	-0.41	0.345912	-0.00431955	-0.0676112
225	0.639375	0.00145833	624.107	-0.447264	95.9137	-3.43879	-7.56869	2.21989	-0.42	0.345377	-0.00443544	-0.0690525
226	0.64	0.0003125	620.668	-0.446287	95.7207	-3.5096	-7.72454	0.47307	-0.45	0.344652	-0.00455259	-0.0704859
227	0.640625	0.00145833	617.158	-0.445311	95.5226	-3.57996	-7.87939	2.19518	-0.49	0.344084	-0.00467104	-0.0719109
228	0.643125	0.00338542	613.579	-0.441416	95.3193	-3.64984	-8.03321	5.06639	-0.55	0.343787	0.00520919	0.0797305
229	0.646875	0.00333333	609.929	-0.435602	95.1109	-3.71923	-8.31384	4.95877	-0.57	0.343451	-0.00498868	-0.0759013
230	0.649375	0.00166667	606.209	-0.431745	94.8972	-3.7881	-8.46778	2.46427	-0.42	0.342851	-0.0051131	-0.07732
231	0.650625	0.00166667	602.421	-0.429822	94.6782	-3.85642	-8.6205	2.44887	-0.22	0.342234	-0.00523896	-0.0787281
232	0.653125	0.00333333	598.565	-0.425987	94.4538	-3.92417	-8.77195	4.86638	-0.35	0.341843	0.00463371	0.069187
233	0.656875	0.00338542	594.641	-0.420262	94.224	-3.99132	-9.05933	4.91002	-0.76	0.341428	-0.00557965	-0.0827649
234	0.659375	0.00145833	590.649	-0.416463	93.9887	-4.05786	-9.21034	2.10089	-0.89	0.340717	-0.00571202	-0.0841596
235	0.66	0.0003125	586.592	-0.415515	93.7478	-4.12374	-9.35988	0.447097	-0.53	0.339826	-0.00584597	-0.0855414
236	0.660625	0.00145833	582.468	-0.414569	93.5013	-4.18894	-9.50787	2.07179	-0.57	0.339083	-0.00598154	-0.0869099
237	0.663125	0.00333333	578.279	-0.410792	93.2492	-4.25344	-9.65427	4.70145	-0.74	0.338587	0.00388123	0.0559874
238	0.666875	0.00354167	574.025	-0.405153	92.9912	-4.3172	-9.94747	4.95855	-0.54	0.338088	-0.00635251	-0.0909621
239	0.67	0.00302083	569.708	-0.400478	92.7275	-4.38021	-10.0926	4.19755	-0.48	0.337499	-0.00649529	-0.0923071
240	0.673125	0.00348958	565.328	-0.395824	92.4578	-4.44242	-10.236	4.81161	-0.45	0.336956	0.00336015	0.0473852
241	0.676875	0.00348958	560.886	-0.390269	92.1822	-4.5038	-10.5323	4.7738	-0.49	0.336381	-0.00688753	-0.0963657
242	0.68	0.00302083	556.382	-0.385662	91.9005	-4.56434	-10.6739	4.09936	-0.54	0.335723	-0.007038	-0.0976802
243	0.683125	0.00348958	551.818	-0.381077	91.6127	-4.62399	-10.8134	4.69662	-0.58	0.335111	0.00280961	0.0386746
244	0.686875	0.00348958	547.194	-0.375603	91.3187	-4.68273	-11.1118	4.65726	-0.63	0.334466	-0.00745276	-0.101728
245	0.69	0.00302083	542.511	-0.371064	91.0184	-4.74053	-11.2489	3.99716	-0.7	0.333741	-0.00761143	-0.103005
246	0.693125	0.00354167	537.77	-0.366545	90.7118	-4.79735	-11.3837	4.64537	-0.87	0.333067	0.00222783	0.0298857
247	0.696875	0.00328125	532.973	-0.361149	90.3987	-4.85316	-11.6831	4.26541	-1.07	0.332325	-0.00805003	-0.107025
248	0.699375	0.00166667	528.12	-0.357568	90.0791	-4.90793	-11.8149	2.14683	-1.03	0.331358	-0.00821743	-0.108256
249	0.700625	0.00161458	523.212	-0.355782	89.7529	-4.96162	-11.9442	2.06041	-0.66	0.33037	-0.00838708	-0.109464
250	0.703125	0.00348958	518.25	-0.352221	89.42	-5.01422	-12.0708	4.41092	-0.46	0.329604	0.001441	0.0186289
251	0.7075	0.00489583	513.236	-0.346018	89.0803	-5.06567	-12.3689	6.12858	-0.64	0.32898	-0.008858	-0.113406
252	0.7125	0.00484375	508.17	-0.338975	88.7338	-5.11596	-12.4917	6.00354	-0.88	0.328331	0.000962861	0.0122055
253	0.716875	0.00369792	503.054	-0.332854	88.3802	-5.16504	-12.7892	4.5372	-0.93	0.327506	-0.00934857	-0.117312
254	0.72	0.00296875	497.889	-0.328504	88.0197	-5.21289	-12.9076	3.60514	-0.95	0.326576	-0.00953525	-0.118427
255	0.723125	0.00348958	492.676	-0.324173	87.6519	-5.25947	-13.023	4.19326	-0.98	0.325693	0.000275491	0.00338573
256	0.726875	0.00348958	487.417	-0.319001	87.277	-5.30475	-13.3175	4.14849	-0.92	0.324776	-0.0100541	-0.122245
257	0.73	0.00302083	482.112	-0.314711	86.8946	-5.34869	-13.4278	3.55215	-0.91	0.323788	-0.0102514	-0.123287
258	0.733125	0.00348958	476.764	-0.310439	86.5048	-5.39127	-13.5347	4.05782	-0.9	0.322841	-0.000451493	-0.00536955
259	0.736875	0.00348958	471.372	-0.305337	86.1075	-5.43244	-13.8249	4.01193	-0.9	0.321859	-0.0108003	-0.126995
260	0.74	0.00302083	465.94	-0.301105	85.7025	-5.47218	-13.926	3.43299	-0.98	0.32081	-0.011009	-0.127956
261	0.743125	0.00348958	460.468	-0.296891	85.2898	-5.51046	-14.0235	3.91912	-1.09	0.3198	-0.00122055	-0.0140197
262	0.746875	0.00348958	454.957	-0.291857	84.8691	-5.54724	-14.3078	3.87222	-1.14	0.318756	-0.0115897	-0.131531
263	0.75	0.00302083	449.41	-0.287682	84.4405	-5.58249	-14.3987	3.3112	-1.08	0.317647	-0.0118104	-0.132401
264	0.753125	0.00348958	443.827	-0.283524	84.0038	-5.61618	-14.4856	3.77749	-1.02	0.316576	-0.00203433	-0.0225227
265	0.756875	0.0034375	438.211	-0.278557	83.5589	-5.64828	-14.7627	3.67403	-0.96	0.315468	-0.012425	-0.13582
266	0.76	0.00317708	432.563	-0.274437	83.1056	-5.67875	-14.8423	3.35192	-0.75	0.314319	-0.0126586	-0.13659
267	0.76375	0.005	426.884	-0.269515	82.6439	-5.70757	-14.9177	5.2059	-0.72	0.313347	-0.00289566	-0.0308348
268	0.77	0.006875	421.177	-0.261365	82.1736	-5.73471	-15.1858	7.06241	-0.9	0.312535	-0.00330908	-0.0347661
269	0.776875	0.00635417	415.442	-0.252476	81.6946	-5.76013	-15.4512	6.43851	-1	0.311634	-0.0137325	-0.142313
270	0.7825	0.00520833	409.682	-0.245261	81.2068	-5.78381	-15.5147	5.20429	-1.17	0.310603	-0.00398688	-0.040744
271	0.7875	0.00494792	403.898	-0.238892	80.7101	-5.80571	-15.7731	4.87428	-1.16	0.309513	-0.0144277	-0.145363
272	0.7925	0.005	398.092	-0.232563	80.2042	-5.82582	-15.8277	4.85478	-1.03	0.308416	-0.00469316	-0.0466051
273	0.7975	0.005	392.266	-0.226273	79.6891	-5.84409	-16.0784	4.78374	-1.06	0.307286	-0.0151521	-0.148265
274	0.8025	0.005	386.422	-0.220023	79.1647	-5.86051	-16.1235	4.71247	-1.11	0.306145	-0.00542915	-0.0523334
275	0.8075	0.005	380.562	-0.213812	78.6308	-5.87505	-16.3656	4.641	-1.19	0.304972	-0.0159069	-0.151006
276	0.8125	0.005	374.687	-0.207639	78.0872	-5.88768	-16.4008	4.56935	-1.21	0.303789	-0.00619613	-0.0579127
277	0.8175	0.005	368.799	-0.201504	77.5338	-5.89837	-16.6334	4.49755	-1.2	0.302576	-0.0166934	-0.153575
278	0.8225	0.005	362.901	-0.195407	76.9705	-5.90711	-16.6581	4.42562	-1.28	0.301353	-0.00699543	-0.0633267
279	0.8275	0.00505208	356.994	-0.189346	76.3971	-5.91387	-16.8805	4.39893	-1.43	0.300104	-0.0175131	-0.155958
280	0.8325	0.00479167	351.08	-0.183322	75.8135	-5.91862	-16.8941	4.10307	-1.44	0.298825	-0.00782842	-0.068559
281	0.836875	0.00364583	345.161	-0.178081	75.2195	-5.92135	-17.1055	3.06927	-1.15	0.297422	-0.0183673	-0.158144
282	0.84	0.003125	339.24	-0.174353	74.6149	-5.92204	-17.1075	2.58567	-1.24	0.295969	-0.0186965	-0.158217
283	0.84375	0.00505208	333.318	-0.169899	73.9996	-5.92066	-17.1035	4.10719	-1.52	0.29467	-0.00903096	-0.075089
284	0.85	0.00671875	327.397	-0.162519	73.3734	-5.91719	-17.297	5.36512	-1.63	0.293477	-0.00960127	-0.078413
285	0.85625	0.00489583	321.48	-0.155193	72.7362	-5.91162	-17.484	3.83881	-1.63	0.292112	-0.0201852	-0.161872
286	0.859375	0.00161458	315.568	-0.15155	72.0878	-5.90393	-17.4612	1.24271	-1.54	0.29049	-0.0205441	-0.161721
287	0.86	0.000260417	309.664	-0.150823	71.4279	-5.89411	-17.4322	0.196687	-1.46	0.288767	-0.0209088	-0.161512
288	0.860625	0.00145833	303.77	-0.150096	70.7565	-5.88213	-17.3968	1.08048	-1.37	0.287135	-0.0212792	-0.161245
289	0.863125	0.00338542	297.888	-0.147196	70.0733	-5.86799	-17.3549	2.4597	-1.54	0.285646	-0.0116556	-0.0866104
290	0.866875	0.00338542	292.02	-0.14286	69.3782	-5.85167	-17.5079	2.41124	-1.83	0.284136	-0.0222941	-0.162401
291	0.869375	0.00145833	286.168	-0.139981	68.671	-5.83317	-17.4525	1.01788	-1.82	0.282492	-0.0226871	-0.161951
292	0.87	0.000260417	280.335	-0.139262	67.9515	-5.81246	-17.3906	0.178058	-1.45	0.280771	-0.0230862	-0.161441
293	0.870625	0.00161458	274.523	-0.138544	67.2195	-5.78954	-17.322	1.08107	-1.26	0.279147	-0.0234917	-0.160871
294	0.87375	0.00489583	268.733	-0.134961	66.4747	-5.76441	-17.2468	3.20896	-1.5	0.277743	-0.0139035	-0.0932031
295	0.88	0.00677083	262.969	-0.127833	65.7172	-5.73705	-17.3623	4.34273	-1.69	0.276441	-0.0146014	-0.0957816
296	0.88625	0.00489583	257.232	-0.120756	64.9465	-5.70747	-17.469	3.07162	-1.66	0.275002	-0.0253155	-0.162441
297	0.889375	0.00166667	251.524	-0.117236	64.1625	-5.67565	-17.3716	1.02246	-1.6	0.273367	-0.0257568	-0.161606
298	0.89	5.20833e-05	245.849	-0.116534	63.3651	-5.64159	-17.2674	0.0312308	-1.56	0.271643	-0.0262049	-0.160707
299	0.89	0.000104167	240.207	-0.116534	62.5541	-5.6053	-17.1563	0.0610282	-1.58	0.269934	-0.0266597	-0.159744
300	0.890625	0.00151042	234.602	-0.115832	61.7291	-5.56677	-17.0384	0.86426	-1.58	0.268316	-0.0271213	-0.158718
301	0.893125	0.00338542	229.035	-0.113029	60.8901	-5.526	-16.9136	1.89117	-1.59	0.266814	-0.0175897	-0.100495
302	0.896875	0.00333333	223.509	-0.108839	60.0368	-5.48299	-16.9705	1.81715	-1.55	0.265299	-0.0283803	-0.158232
303	0.899375	0.00166667	218.026	-0.106055	59.169	-5.43775	-16.8305	0.886285	-1.54	0.263704	-0.0288676	-0.157001
304	0.900625	0.00166667	212.588	-0.104666	58.2866	-5.39029	-16.6836	0.86418	-1.58	0.262122	-0.0293616	-0.155705
305	0.903125	0.00333333	207.198	-0.101894	57.3893	-5.3406	-16.5298	1.68454	-1.58	0.260638	-0.0198623	-0.102659
306	0.906875	0.00338542	201.857	-0.0977507	56.4769	-5.2887	-16.5511	1.66676	-1.57	0.259149	-0.0307068	-0.154619
307	0.909375	0.00151042	196.569	-0.0949977	55.5493	-5.2346	-16.3817	0.724148	-1.6	0.257583	-0.0312259	-0.153114
308	0.91	0.00015625	191.334	-0.0943107	54.6063	-5.17831	-16.2056	0.072917	-1.65	0.25597	-0.0317512	-0.151543
309	0.91	-1.85037e-17	186.156	-0.0943107	53.6477	-5.11983	-16.0226	-8.4014e-15	-1.68	0.254368	-0.0322823	-0.149908
310	0.91	-0.00015625	181.036	-0.0943107	52.6733	-5.05919	-15.8328	-0.0689924	-1.68	0.252778	-0.0328189	-0.148208
311	0.909375	-0.00151042	175.977	-0.0949977	51.6831	-4.99639	-15.6363	-0.648288	-1.73	0.251149	-0.0333606	-0.146444
312	0.906875	-0.00333333	170.98	-0.0977507	50.6767	-4.93145	-15.433	-1.39008	-1.73	0.249467	-0.0439069	-0.187268
313	0.903125	-0.00354167	166.049	-0.101894	49.6542	-4.8644	-15.0559	-1.43437	-1.61	0.247818	-0.0340786	-0.141157
314	0.9	-0.00302083	161.185	-0.105361	48.6154	-4.79524	-14.8419	-1.18759	-1.53	0.246215	-0.0346262	-0.139224
315	0.896875	-0.00354167	156.389	-0.108839	47.5602	-4.72401	-14.6214	-1.35092	-1.47	0.244618	-0.0451764	-0.176239
316	0.893125	-0.00333333	151.665	-0.113029	46.4886	-4.65071	-14.2346	-1.23305	-1.42	0.243071	-0.0353313	-0.133669
317	0.890625	-0.00151042	147.015	-0.115832	45.4005	-4.57538	-14.004	-0.541593	-1.39	0.241616	-0.0358777	-0.131574
318	0.89	-0.00015625	142.439	-0.116534	44.2958	-4.49804	-13.7673	-0.0542832	-1.37	0.240234	-0.0364235	-0.129418
319	0.89	5.20833e-05	137.941	-0.116534	43.1747	-4.41872	-13.5245	0.017523	-1.36	0.238884	-0.0369675	-0.127203
320	0.89	-2.77556e-17	133.522	-0.116534	42.0372	-4.33743	-13.2757	-9.03901e-15	-1.33	0.237556	-0.037508	-0.124929
321	0.89	-2.77556e-17	129.185	-0.116534	40.8834	-4.25422	-13.021	-8.74538e-15	-1.29	0.236254	-0.0380434	-0.122596
322	0.89	-2.77556e-17	124.931	-0.116534	39.7135	-4.1691	-12.7605	-8.45738e-15	-1.27	0.234978	-0.0385716	-0.120205
323	0.89	-2.77556e-17	120.762	-0.116534	38.5277	-4.08212	-12.4943	-8.17515e-15	-1.28	0.233728	-0.0390904	-0.117756
324	0.89	-2.77556e-17	116.68	-0.116534	37.3262	-3.9933	-12.2224	-7.8988e-15	-1.27	0.232506	-0.0395971	-0.115251
325	0.89	-2.77556e-17	112.686	-0.116534	36.1096	-3.90268	-11.9451	-7.62847e-15	-1.19	0.231312	-0.040089	-0.112689
326	0.89	-2.77556e-17	108.784	-0.116534	34.8781	-3.81029	-11.6623	-7.36427e-15	-1.14	0.230145	-0.0405628	-0.110072
327	0.89	-2.77556e-17	104.973	-0.116534	33.6324	-3.71617	-11.3742	-7.10633e-15	-1.13	0.229008	-0.0410147	-0.1074
328	0.89	-2.77556e-17	101.257	-0.116534	32.3731	-3.62036	-11.0809	-6.85476e-15	-1.14	0.2279	-0.0414408	-0.104674
329	0.89	-2.77556e-17	97.6368	-0.116534	31.1011	-3.52289	-10.7826	-6.60967e-15	-1.12	0.226822	-0.0418364	-0.101895
330	0.89	-2.77556e-17	94.1139	-0.116534	29.8171	-3.4238	-10.4793	-6.37118e-15	-1.08	0.225774	-0.0421963	-0.0990633
331	0.89	-2.77556e-17	90.6901	-0.116534	28.5224	-3.32315	-10.1713	-6.1394e-15	-1.03	0.224757	-0.0425151	-0.0961805
332	0.89	-2.77556e-17	87.3669	-0.116534	27.2181	-3.22096	-9.85848	-5.91444e-15	-0.98	0.223771	-0.0427863	-0.0932473
333	0.89	5.20833e-05	84.146	-0.116534	25.9057	-3.11728	-9.54115	0.0106893	-1	0.222818	-0.0430031	-0.0902647
334	0.89	-0.000208333	81.0287	-0.116534	24.5868	-3.01215	-9.21939	-0.0411731	-0.96	0.221892	-0.043158	-0.0872337
335	0.889375	-0.00135417	78.0166	-0.117236	23.2633	-2.90563	-8.89335	-0.257677	-0.89	0.220977	-0.0432426	-0.0841557
336	0.8875	-0.00182292	75.1109	-0.119347	21.9372	-2.79775	-8.56317	-0.333954	-0.8	0.220087	-0.0532481	-0.0997681
337	0.88625	-0.00015625	72.3132	-0.120756	20.6109	-2.68857	-8.13654	-0.0275584	-0.83	0.21927	-0.0326799	-0.0589498
338	0.886875	0.000364583	69.6246	-0.120051	19.2872	-2.57813	-7.89098	0.0619121	-0.86	0.218488	-0.0429826	-0.0746517
339	0.88625	-0.00203125	67.0465	-0.120756	17.9689	-2.46649	-7.54926	-0.332166	-0.79	0.217699	-0.0526904	-0.0881235
340	0.883125	-0.00322917	64.58	-0.124289	16.6594	-2.35368	-7.12305	-0.508633	-0.7	0.216936	-0.0418019	-0.0673408
341	0.880625	-0.00140625	62.2263	-0.127123	15.3622	-2.23977	-6.77831	-0.213429	-0.6	0.216237	-0.0412616	-0.0640479
342	0.880625	0.00135417	59.9865	-0.127123	14.0815	-2.1248	-6.43038	0.198126	-0.56	0.215614	-0.0405781	-0.0607197
343	0.883125	0.00348958	57.8617	-0.124289	12.8215	-2.00884	-6.07942	0.492471	-0.58	0.215055	-0.0297395	-0.0429249
344	0.886875	0.00328125	55.8529	-0.120051	11.5869	-1.89192	-5.79065	0.446993	-0.65	0.214521	-0.0391746	-0.0545802
345	0.88875	-0.00015625	53.961	-0.117939	10.383	-1.7741	-5.43005	-0.0205644	-0.68	0.213976	-0.037979	-0.051122
346	0.88625	-0.00473958	52.1869	-0.120756	9.21497	-1.65545	-5.06688	-0.603278	-0.61	0.213409	-0.0465943	-0.0606567
347	0.88	-0.00682292	50.5314	-0.127833	8.08872	-1.536	-4.64848	-0.840907	-0.52	0.21286	-0.0446191	-0.0562427
348	0.87375	-0.00489583	48.9954	-0.134961	7.01023	-8.90729	-26.6502	-0.585057	-0.44	0.210136	-0.248005	-0.30311
349	0.870625	-0.00166667	40.0881	-0.138544	0	6.19647	18.5395	-0.16296	-0.39	0.211974	0.143069	0.143069
350	0.87	-0.000104167	46.2846	-0.139262	5.02163	-1.17353	-3.51114	-0.0117593	-0.35	0.211622	-0.0283818	-0.0327689
351	0.87	5.20833e-05	45.1111	-0.139262	4.12436	-1.05151	-3.14606	0.00573057	-0.3	0.211308	-0.0260308	-0.0292924
352	0.87	5.20833e-05	44.0596	-0.139262	3.30034	-0.928986	-2.77948	0.005597	-0.26	0.21103	-0.0234863	-0.0258131
353	0.87	0.000104167	43.1306	-0.139262	2.55579	-0.806021	-2.41158	0.010958	-0.27	0.21079	-0.0207592	-0.0223347
354	0.869375	-0.00145833	42.3246	-0.139981	1.89669	-0.682671	-2.04252	-0.150545	-0.43	0.210571	-0.0178647	-0.0188613
355	0.86375	-0.0122396	41.6419	-0.146472	1.32857	-0.558995	-1.67249	-1.24312	-1.16	0.210279	-0.0248222	-0.0257842
356	0.8375	-0.0505729	41.0829	-0.177334	0.856386	-0.435051	-1.28669	-5.06752	-0.13	0.209644	-0.061521	-0.0630476
357	0.761875	-0.0996875	40.6478	-0.271973	0.484431	-0.3109	-0.866045	-9.88312	-0.09	0.208569	-0.167811	-0.170154
358	0.66125	-0.0677604	40.3369	-0.413623	0.216175	-0.186599	-0.417118	-6.66646	-0.04	0.207861	-0.233778	-0.235229
359	0.65	0.0554167	40.1503	-0.430783	0.0541759	0.0558419			0

## Sheet: 25% load
C Angle	Cyl pressure(bar)	DP/Dq	pv	log p	log vol	dV/dq			Net HR dQn/dq	Cum HR (KJ)				MFB	mean gas temp(k)
-360	0.73375	0.108542	40.0881	-0.309587	0	0.0622097	0.183989	10.6128	-0.07	0.00107967	-0.0083347	-0.0083347
-359	0.825	0.0588542	40.1503	-0.192372	0.0541759	0.186599	0.545462	5.76345	-0.03	0.00171057	0.0049123	0.00491992
-358	0.8475	0.00291667	40.3369	-0.165464	0.216175	0.3109	0.908813	0.28695	0	0.00183014	-0.00188113	-0.00189281
-357	0.841875	-0.00895833	40.6478	-0.172124	0.484431	0.435051	1.25677	-0.888139	-0.03	0.00186701	0.0111043	0.0112594
-356	0.83375	-0.00989583	41.0829	-0.181822	0.856386	0.558995	1.61481	-0.991584	0.03	0.00192933	-0.00592868	-0.00607579
-355	0.8225	-0.0118229	41.6419	-0.195407	1.32857	0.682671	1.92513	-1.2008	0.18	0.00200176	0.00649921	0.0067511
-354	0.81125	-0.0096875	42.3246	-0.209179	1.89669	0.806021	2.24526	-1.00005	0.24	0.00212628	0.00887712	0.00937236
-353	0.80375	-0.00536458	43.1306	-0.218467	2.55579	0.928986	2.55585	-0.564335	0.2	0.00232543	0.0210289	0.0226249
-352	0.8	-0.00302083	44.0596	-0.223144	3.30034	1.05151	2.89293	-0.324626	0.21	0.00258226	0.023241	0.0255434
-351	0.796875	-0.00359375	45.1111	-0.227057	4.12436	1.17353	3.22863	-0.39541	0.25	0.00286559	0.0152738	0.0171875
-350	0.7925	-0.005	46.2846	-0.232563	5.02163	1.29499	3.51827	-0.564446	0.28	0.00316097	0.026785	0.0309252
-349	0.786875	-0.00635417	47.5796	-0.239686	5.98574	1.41583	3.84658	-0.737387	0.31	0.00347189	0.0184322	0.0218767
-348	0.78	-0.00703125	48.9954	-0.248461	7.01023	1.536	4.12024	-0.840242	0.34	0.00379989	0.0195236	0.0238616
-347	0.773125	-0.00651042	50.5314	-0.257315	8.08872	1.65545	4.3837	-0.802392	0.36	0.00415802	0.0304099	0.0383319
-346	0.766875	-0.00651042	52.1869	-0.265431	9.21497	1.7741	4.69791	-0.828679	0.41	0.00454494	0.0215135	0.0280063
-345	0.76	-0.00703125	53.961	-0.274437	10.383	1.89192	4.94482	-0.925398	0.43	0.00494688	0.0220421	0.02967
-344	0.753125	-0.00635417	55.8529	-0.283524	11.5869	2.00884	5.18132	-0.865606	0.44	0.00537846	0.0324055	0.045149
-343	0.7475	-0.005	57.8617	-0.291021	12.8215	2.1248	5.48044	-0.705631	0.49	0.00585594	0.0230592	0.0332828
-342	0.743125	-0.00364583	59.9865	-0.296891	14.0815	2.23977	5.69995	-0.533417	0.52	0.00637259	0.0331433	0.0495945
-341	0.74	-0.00291667	62.2263	-0.301105	15.3622	2.35368	5.98984	-0.442667	0.55	0.00692731	0.0335576	0.0520893
-340	0.736875	-0.00369792	64.58	-0.305337	16.6594	2.46649	6.27691	-0.582467	0.56	0.00749675	0.0238707	0.0384545
-339	0.7325	-0.00484375	67.0465	-0.311292	17.9689	2.57813	6.47237	-0.792089	0.57	0.00806478	0.0336312	0.0562473
-338	0.7275	-0.00484375	69.6246	-0.318141	19.2872	2.68857	6.74963	-0.822547	0.6	0.00865749	0.0237672	0.0412786
-337	0.723125	-0.00369792	72.3132	-0.324173	20.6109	2.79775	6.92751	-0.652215	0.63	0.00928502	0.0333659	0.0601873
-336	0.72	-0.00296875	75.1109	-0.328504	21.9372	2.90563	7.19462	-0.543867	0.65	0.00995009	0.0333619	0.0625083
-335	0.716875	-0.00354167	78.0166	-0.332854	23.2633	3.01215	7.45838	-0.673924	0.75	0.0106285	0.0232996	0.0453439
-334	0.713125	-0.00333333	81.0287	-0.338099	24.5868	3.11728	7.61148	-0.65877	0.77	0.0113238	0.0327247	0.0661452
-333	0.710625	-0.00151042	84.146	-0.34161	25.9057	3.22096	7.86463	-0.309989	0.74	0.0120793	0.0325672	0.0683595
-332	0.71	-0.000104167	87.3669	-0.34249	27.2181	3.32315	8.11415	-0.0221969	0.77	0.0128885	0.0323702	0.0705467
-331	0.71	-0.000104167	90.6901	-0.34249	28.5224	3.4238	8.35993	-0.0230412	0.8	0.0137222	0.0321385	0.0727059
-330	0.709375	-0.0015625	94.1139	-0.343371	29.8171	3.52289	8.60186	-0.358666	0.84	0.0145465	0.0318766	0.074836
-329	0.706875	-0.00322917	97.6368	-0.346901	31.1011	3.62036	8.83985	-0.768989	0.9	0.0153536	0.0215886	0.0525803
-328	0.70375	-0.001875	101.257	-0.351332	32.3731	3.71617	8.946	-0.463066	0.96	0.0162019	0.0308377	0.0778917
-327	0.70375	0.00192708	104.973	-0.351332	33.6324	3.81029	9.17258	0.493396	0.96	0.0171685	0.0405127	0.106085
-326	0.706875	0.00307292	108.784	-0.346901	34.8781	3.90268	9.5292	0.815324	0.87	0.0182029	0.0306027	0.0830438
-325	0.70875	0.000104167	112.686	-0.344252	36.1096	3.9933	9.75047	0.0286296	0.78	0.0191808	0.0302432	0.0850125
-324	0.706875	-0.0034375	116.68	-0.346901	37.3262	4.08212	9.96734	-0.978259	0.86	0.0200797	0.0198724	0.0578401
-323	0.7025	-0.00479167	120.762	-0.35311	38.5277	4.1691	10.0364	-1.41134	1.05	0.0209422	0.029077	0.0875919
-322	0.698125	-0.00338542	124.931	-0.359357	39.7135	4.25422	10.2412	-1.03157	1.12	0.0218632	0.0186952	0.0582618
-321	0.69625	-0.000208333	129.185	-0.362046	40.8834	4.33743	10.2924	-0.0656428	1.09	0.0228859	0.0379033	0.122144
-320	0.6975	0.00208333	133.522	-0.360253	42.0372	4.41872	10.6372	0.678468	1.17	0.0240174	0.027916	0.0929805
-319	0.7	0.00286458	137.941	-0.356675	43.1747	4.49804	10.8282	0.963766	1.19	0.0251966	0.0275214	0.0946997
-318	0.703125	0.00359375	142.439	-0.352221	44.2958	4.57538	11.0144	1.24851	1.15	0.0264229	0.0371249	0.131911
-317	0.706875	0.00333333	147.015	-0.346901	45.4005	4.65071	11.3557	1.19524	1.1	0.027678	0.0271095	0.0994181
-316	0.709375	0.00151042	151.665	-0.343371	46.4886	4.72401	11.5346	0.558726	1.13	0.0288874	0.0267065	0.101038
-315	0.71	0.00015625	156.389	-0.34249	47.5602	4.79524	11.7086	0.0595996	1.16	0.0300642	0.0263042	0.102616
-314	0.71	-5.20833e-05	161.185	-0.34249	48.6154	4.8644	11.8774	-0.0204757	1.16	0.0312499	0.0259034	0.104151
-313	0.71	0	166.049	-0.34249	49.6542	4.93145	12.0412	0	1.23	0.032454	0.0255045	0.105642
-312	0.71	0	170.98	-0.34249	50.6767	4.99639	12.1997	0	1.25	0.033674	0.0251081	0.107089
-311	0.71	-5.20833e-05	175.977	-0.34249	51.6831	5.05919	12.353	-0.0223548	1.32	0.034907	0.0247146	0.108491
-310	0.71	0.00015625	181.036	-0.34249	52.6733	5.11983	12.5011	0.0689924	1.41	0.036164	0.0243244	0.109848
-309	0.710625	0.00151042	186.156	-0.34161	53.6477	5.17831	12.6439	0.685787	1.47	0.037497	0.0239377	0.111159
-308	0.713125	0.00338542	191.334	-0.338099	54.6063	5.2346	12.7814	1.57987	1.45	0.0389331	0.0335548	0.160152
-307	0.716875	0.00338542	196.569	-0.332854	55.5493	5.2887	13.0953	1.62309	1.35	0.040405	0.0235024	0.115242
-306	0.719375	0.0015625	201.857	-0.329372	56.4769	5.3406	13.2239	0.769274	1.17	0.0418043	0.0231226	0.11643
-305	0.72	-5.20833e-05	207.198	-0.328504	57.3893	5.39029	13.3469	-0.0263209	1.12	0.0431363	0.0227472	0.11757
-304	0.719375	-0.00140625	212.588	-0.329372	58.2866	5.43775	13.4644	-0.729152	1.29	0.0444099	0.0223763	0.118662
-303	0.7175	-0.00192708	218.026	-0.331982	59.169	5.48299	13.5764	-1.02477	1.59	0.045665	0.0120101	0.0653192
-302	0.71625	0.000104167	223.509	-0.333726	60.0368	5.526	13.4929	0.0567858	1.88	0.04702	0.031348	0.174779
-301	0.718125	0.00354167	229.035	-0.331112	60.8901	5.56677	13.7839	1.97845	1.83	0.0485962	0.021292	0.121647
-300	0.723125	0.00625	234.602	-0.324173	61.7291	5.6053	13.8793	3.57625	1.55	0.0503418	0.0309401	0.181066
-299	0.73	0.00697917	240.207	-0.314711	62.5541	5.64159	14.1632	4.08889	1.44	0.052167	0.0308791	0.185027
-298	0.73625	0.00484375	245.849	-0.306186	63.3651	5.67565	14.4438	2.90446	1.42	0.0539018	0.0208134	0.127643
-297	0.739375	0.00166667	251.524	-0.30195	64.1625	5.70747	14.5248	1.02246	1.49	0.0554565	0.0204667	0.128414
-296	0.74	0.000104167	257.232	-0.301105	64.9465	5.73705	14.6001	0.0653536	1.41	0.0569231	0.0201249	0.129135
-295	0.74	-5.20833e-05	262.969	-0.301105	65.7172	5.76441	14.6697	-0.0334056	1.36	0.0583867	0.019788	0.129805
-294	0.74	1.85037e-17	268.733	-0.301105	66.4747	5.78954	14.7337	1.21282e-14	1.48	0.0598601	0.0194561	0.130425
-293	0.74	1.85037e-17	274.523	-0.301105	67.2195	5.81246	14.792	1.23895e-14	1.6	0.0613393	0.0191289	0.130995
-292	0.74	1.85037e-17	280.335	-0.301105	67.9515	5.83317	14.8447	1.26518e-14	1.63	0.0628238	0.0188066	0.131514
-291	0.74	1.85037e-17	286.168	-0.301105	68.671	5.85167	14.8918	1.29151e-14	1.46	0.0643129	0.018489	0.131984
-290	0.74	-5.20833e-05	292.02	-0.301105	69.3782	5.86799	14.9333	-0.0370961	1.54	0.0658026	0.0181762	0.132403
-289	0.74	0.00015625	297.888	-0.301105	70.0733	5.88213	14.9693	0.113524	1.67	0.0673108	0.0178679	0.132773
-288	0.740625	0.00151042	303.77	-0.300261	70.7565	5.89411	14.9998	1.11907	1.63	0.0689227	0.0175642	0.133094
-287	0.743125	0.00338542	309.664	-0.296891	71.4279	5.90393	15.0248	2.55693	1.64	0.0706809	0.0272651	0.210611
-286	0.746875	0.00338542	315.568	-0.291857	72.0878	5.91162	15.2477	2.60568	1.68	0.0724662	0.0171997	0.135393
-285	0.749375	0.00145833	321.48	-0.288516	72.7362	5.91719	15.262	1.14348	1.68	0.0741068	0.0169054	0.13557
-284	0.75	0.0003125	327.397	-0.287682	73.3734	5.92066	15.271	0.24954	1.71	0.0756588	0.0166155	0.135698
-283	0.750625	0.00145833	333.318	-0.286849	73.9996	5.92204	15.2745	1.18558	1.72	0.0773049	0.0163299	0.135777
-282	0.753125	0.00338542	339.24	-0.283524	74.6149	5.92135	15.2728	2.80114	1.67	0.0791122	0.0260485	0.220431
-281	0.756875	0.00338542	345.161	-0.278557	75.2195	5.91862	15.4693	2.85003	1.68	0.0809442	0.0159815	0.137602
-280	0.759375	0.00145833	351.08	-0.27526	75.8135	5.91387	15.4568	1.24876	1.79	0.0826147	0.0157047	0.137537
-279	0.76	0.0003125	356.994	-0.274437	76.3971	5.90711	15.4392	0.272099	1.86	0.0841859	0.015432	0.137426
-278	0.760625	0.00145833	362.901	-0.273615	76.9705	5.89837	15.4163	1.29081	1.88	0.0858566	0.0151633	0.137267
-277	0.763125	0.00338542	368.799	-0.270333	77.5338	5.88768	15.3884	3.04522	1.69	0.0876999	0.0248985	0.229059
-276	0.766875	0.00338542	374.687	-0.265431	78.0872	5.87505	15.5574	3.09383	1.58	0.0895651	0.0148301	0.138611
-275	0.769375	0.00145833	380.562	-0.262177	78.6308	5.86051	15.5189	1.35362	1.61	0.0912523	0.0145696	0.138311
-274	0.77	0.0003125	386.422	-0.261365	79.1647	5.84409	15.4754	0.294529	1.65	0.0928293	0.0143128	0.137965
-273	0.770625	0.00145833	392.266	-0.260553	79.6891	5.82582	15.427	1.39526	1.79	0.0945115	0.0140597	0.137575
-272	0.773125	0.00338542	398.092	-0.257315	80.2042	5.80571	15.3738	3.28709	1.82	0.0963776	0.0238102	0.236446
-271	0.776875	0.00333333	403.898	-0.252476	80.7101	5.78381	15.5147	3.28372	1.82	0.0982575	0.0137405	0.138439
-270	0.779375	0.00166667	409.682	-0.249263	81.2068	5.76013	15.4512	1.66537	1.81	0.0999691	0.0134949	0.137912
-269	0.780625	0.00166667	415.442	-0.24766	81.6946	5.73471	15.383	1.68879	1.76	0.101676	0.0132529	0.137342
-268	0.783125	0.00333333	421.177	-0.244463	82.1736	5.70757	15.3102	3.4242	1.69	0.10355	0.0230142	0.241793
-267	0.786875	0.00338542	426.884	-0.239686	82.6439	5.67875	15.4282	3.52483	1.65	0.105445	0.0129427	0.137822
-266	0.789375	0.00151042	432.563	-0.236514	83.1056	5.64828	15.3454	1.59354	1.66	0.107139	0.0127077	0.13712
-265	0.79	0.000104167	438.211	-0.235722	83.5589	5.61618	15.2582	0.111334	1.69	0.108676	0.012476	0.136377
-264	0.79	0.000104167	443.827	-0.235722	84.0038	5.58249	15.1667	0.112761	1.74	0.110204	0.0122475	0.135595
-263	0.790625	0.00151042	449.41	-0.234932	84.4405	5.54724	15.0709	1.6556	1.78	0.111876	0.0120221	0.134774
-262	0.793125	0.00338542	454.957	-0.231774	84.8691	5.51046	14.971	3.75663	1.81	0.113749	0.0217998	0.247404
-261	0.796875	0.00333333	460.468	-0.227057	85.2898	5.47218	15.0552	3.74364	1.81	0.115629	0.0117271	0.134702
-260	0.799375	0.00166667	465.94	-0.223925	85.7025	5.43244	14.9458	1.89406	1.86	0.117313	0.0115081	0.133757
-259	0.800625	0.00161458	471.372	-0.222363	86.1075	5.39127	14.8326	1.85627	1.9	0.118982	0.011292	0.132776
-258	0.803125	0.00348958	476.764	-0.219245	86.5048	5.34869	14.7154	4.05782	1.93	0.120859	0.0210789	0.250688
-257	0.8075	0.00489583	482.112	-0.213812	86.8946	5.30475	14.777	5.75693	1.83	0.122913	0.0110044	0.132342
-256	0.8125	0.00489583	487.417	-0.207639	87.277	5.25947	14.6508	5.82027	1.81	0.12496	0.0207943	0.25283
-255	0.816875	0.00348958	492.676	-0.202269	87.6519	5.21289	14.7004	4.19326	1.92	0.126849	0.0107176	0.131718
-254	0.819375	0.00161458	497.889	-0.199213	88.0197	5.16504	14.5654	1.96069	1.93	0.128502	0.0105105	0.130539
-253	0.820625	0.00161458	503.054	-0.197689	88.3802	5.11596	14.427	1.98103	1.86	0.130143	0.0103061	0.129328
-252	0.823125	0.00348958	508.17	-0.194647	88.7338	5.06567	14.2852	4.32513	1.83	0.132004	0.0201043	0.254849
-251	0.8275	0.00484375	513.236	-0.189346	89.0803	5.01422	14.3125	6.06338	1.84	0.134041	0.0100259	0.128359
-250	0.8325	0.00505208	518.25	-0.183322	89.42	4.96162	14.1624	6.38596	2.11	0.136096	0.0198269	0.256318
-249	0.8375	0.00505208	523.212	-0.177334	89.7529	4.90793	14.1779	6.4471	2.09	0.138159	0.00974651	0.127207
-248	0.8425	0.00484375	528.12	-0.171382	90.0791	4.85316	14.0197	6.23922	1.75	0.140184	0.0195502	0.257554
-247	0.846875	0.00348958	532.973	-0.166202	90.3987	4.79735	14.0235	4.53623	1.74	0.14204	0.00946777	0.125874
-246	0.849375	0.00161458	537.77	-0.163254	90.7118	4.74053	13.8574	2.11774	1.66	0.143638	0.00927409	0.124409
-245	0.850625	0.00166667	542.511	-0.161784	91.0184	4.68273	13.6884	2.20533	1.64	0.145227	0.00908284	0.122918
-244	0.853125	0.00333333	547.194	-0.158849	91.3187	4.62399	13.5167	4.44873	1.66	0.147024	0.0188939	0.257898
-243	0.856875	0.00333333	551.818	-0.154463	91.6127	4.56434	13.4993	4.48632	1.74	0.148822	0.00880982	0.121268
-242	0.859375	0.00166667	556.382	-0.15155	91.9005	4.5038	13.3203	2.26171	1.82	0.150381	0.00862336	0.119683
-241	0.860625	0.00161458	560.886	-0.150096	92.1822	4.44242	13.1387	2.20877	1.84	0.151915	0.00843916	0.118075
-240	0.863125	0.00348958	565.328	-0.147196	92.4578	4.38021	12.9547	4.81161	1.82	0.153692	0.0182572	0.257465
-239	0.8675	0.00489583	569.708	-0.14214	92.7275	4.3172	12.9169	6.80292	1.79	0.155664	0.0081713	0.116126
-238	0.8725	0.00484375	574.025	-0.136393	92.9912	4.25344	12.7261	6.78155	1.77	0.157615	0.0179916	0.257623
-237	0.876875	0.00369792	578.279	-0.131391	93.2492	4.18894	12.6772	5.21568	1.74	0.159404	0.00790376	0.114013
-236	0.88	0.00296875	582.468	-0.127833	93.5013	4.12374	12.4798	4.21756	1.74	0.161074	0.00772619	0.112259
-235	0.883125	0.00348958	586.592	-0.124289	93.7478	4.05786	12.2805	4.99259	1.75	0.162801	0.0175507	0.256811
-234	0.886875	0.00348958	590.649	-0.120051	93.9887	3.99132	12.2164	5.02712	1.75	0.164525	0.007461	0.109929
-233	0.89	0.00302083	594.641	-0.116534	94.224	3.92417	12.0108	4.38125	1.7	0.166165	0.00728752	0.108098
-232	0.893125	0.00348958	598.565	-0.113029	94.4538	3.85642	11.8035	5.09449	1.68	0.167854	0.017116	0.255563
-231	0.896875	0.00348958	602.421	-0.108839	94.6782	3.7881	11.7246	5.12732	1.73	0.16954	0.00702443	0.105559
-230	0.9	0.00296875	606.209	-0.105361	94.8972	3.71923	11.5115	4.38947	1.75	0.17113	0.0068548	0.103658
-229	0.903125	0.00369792	609.929	-0.101894	95.1109	3.64984	11.2967	5.50114	1.75	0.17281	0.016687	0.253888
-228	0.9075	0.00479167	613.579	-0.0970617	95.3193	3.57996	11.2035	7.17089	1.77	0.174647	0.00659351	0.100919
-227	0.9125	0.00505208	617.158	-0.0915672	95.5226	3.5096	10.9833	7.60472	1.94	0.176506	0.0164275	0.252902
-226	0.9175	0.005	620.668	-0.0861027	95.7207	3.43879	10.88	7.56912	2.16	0.178351	0.00633206	0.0980367
-225	0.9225	0.005	624.107	-0.0806679	95.9137	3.36755	10.6546	7.61106	2.11	0.180177	0.0161677	0.251705
-224	0.9275	0.00510417	627.474	-0.0752625	96.1017	3.29591	10.5413	7.81155	1.26	0.182013	0.00607034	0.0950153
-223	0.9325	0.0046875	630.77	-0.0698861	96.2848	3.22389	10.3109	7.21155	0.5	0.183765	0.0159076	0.2503
-222	0.93625	0.00197917	633.994	-0.0658727	96.4629	3.15149	10.1878	3.06044	0.39	0.18509	0.00580827	0.0918579
-221	0.93625	-0.00177083	637.146	-0.0658727	96.6361	3.07876	9.95265	-2.7519	1.46	0.18581	-0.00435297	-0.0691846
-220	0.93375	-0.00171875	640.224	-0.0685465	96.8046	3.0057	9.6131	-2.68387	1.89	0.186503	0.00542897	0.086703
-219	0.93375	0.00182292	643.23	-0.0685465	96.9682	2.93233	9.37844	2.85989	0.97	0.187726	0.0152725	0.245054
-218	0.936875	0.00322917	646.162	-0.0652054	97.1271	2.85867	9.24117	5.08919	0.62	0.189159	0.00517254	0.0833738
-217	0.939375	0.0015625	649.021	-0.0625405	97.2813	2.78474	9.00218	2.4734	0.54	0.190307	0.00501732	0.0812297
-216	0.94	0.00015625	651.806	-0.0618754	97.4309	2.71055	8.76236	0.248402	0.88	0.191208	0.00486351	0.0790775
-215	0.94	-0.000104167	654.516	-0.0618754	97.5759	2.63613	8.52177	-0.16629	1.31	0.192044	0.00471108	0.0769175
-214	0.94	0.00015625	657.153	-0.0618754	97.7164	2.56148	8.28045	0.250439	1.72	0.192897	0.00455997	0.0747502
-213	0.940625	0.00145833	659.714	-0.0612107	97.8523	2.48662	8.03845	2.34654	1.81	0.193935	0.00441015	0.0725761
-212	0.943125	0.00359375	662.201	-0.0585564	97.9837	2.41156	7.79582	5.80435	1.47	0.195295	0.0142616	0.235582
-211	0.9475	0.0046875	664.612	-0.0539283	98.1107	2.33633	7.63295	7.59846	0.8	0.196818	0.004158	0.0689346
-210	0.951875	0.00354167	666.949	-0.0493216	98.2333	2.26092	7.38659	5.76124	0.6	0.198133	0.0140103	0.23309
-209	0.954375	0.00166667	669.209	-0.0466986	98.3516	2.18536	7.21487	2.72036	1.03	0.199127	-0.00609565	-0.101758
-208	0.955625	0.00140625	671.395	-0.0453897	98.4655	2.10965	6.89236	2.3028	1.3	0.200046	0.0137182	0.229752
-207	0.9575	0.00213542	673.504	-0.0434296	98.5751	2.0338	6.71452	3.50784	1.58	0.201068	0.0036114	0.0606737
-206	0.96	0.00291667	675.538	-0.040822	98.6804	1.95783	6.4637	4.80566	1.9	0.202195	0.00346651	0.0584153
-205	0.96375	0.00520833	677.496	-0.0369234	98.7815	1.88175	6.21251	8.6064	2.17	0.203677	0.0133226	0.225154
-204	0.970625	0.00838542	679.378	-0.0298151	98.8784	1.80556	6.02307	13.8948	2.1	0.205669	0.0132128	0.223919
-203	0.98	0.00979167	681.183	-0.0202027	98.9712	1.72927	5.82806	16.2681	1.68	0.207879	0.013101	0.222613
-202	0.989375	0.0084375	682.913	-0.0106818	99.0598	1.65289	5.6275	14.0538	1.12	0.209847	0.0129871	0.221238
-201	0.99625	0.005	684.566	-0.00375705	99.1442	1.57644	5.42141	8.34836	0.74	0.211224	0.0028711	0.0490284
-200	0.999375	0.00161458	686.142	-0.000625195	99.2246	1.49991	5.15823	2.70203	0.57	0.21201	0.0027258	0.0466544
-199	1	0.000104167	687.642	0	99.3009	1.42331	4.89481	0.174706	0.47	0.212517	0.0025813	0.0442777
-198	1	-0.000104167	689.065	0	99.3731	1.34666	4.63119	-0.175067	0.59	0.212962	0.00243755	0.0418984
-197	1	0.00015625	690.412	0	99.4413	1.26995	4.36737	0.263114	0.8	0.213425	0.0022945	0.0395168
-196	1.00062	0.00151042	691.682	0.000624805	99.5055	1.19318	4.10339	2.54812	0.89	0.214091	0.00215213	0.037133
-195	1.00313	0.00333333	692.875	0.00312013	99.5657	1.11638	3.83926	5.63313	0.88	0.215038	0.0120104	0.207585
-194	1.00687	0.00354167	693.991	0.00685147	99.622	1.03954	3.61074	5.99484	0.84	0.215998	0.00188793	0.0326831
-193	1.01	0.00302083	695.031	0.00995033	99.6743	0.962656	3.3437	5.12091	0.81	0.216845	0.00174591	0.0302699
-192	1.01313	0.00354167	695.994	0.0130396	99.7226	0.885745	3.07656	6.01214	0.8	0.217754	0.0116044	0.201471
-191	1.01688	0.00328125	696.879	0.0167342	99.7671	0.808806	2.83713	5.57716	0.78	0.218595	0.00147785	0.0256905
-190	1.01938	0.00166667	697.688	0.0191897	99.8076	0.731843	2.56716	2.83613	0.75	0.219135	0.00133584	0.0232488
-189	1.02062	0.00166667	698.42	0.0204152	99.8442	0.654859	2.29712	2.83911	0.72	0.219649	0.00119422	0.0208058
-188	1.02313	0.00328125	699.075	0.0228617	99.877	0.577857	2.02701	5.59473	0.71	0.220411	0.0110529	0.192746
-187	1.02687	0.00354167	699.653	0.0265202	99.9059	0.500839	1.77407	6.04375	0.7	0.221193	0.000920902	0.0160724
-186	1.03	0.00302083	700.154	0.0295588	99.9309	0.423808	1.50121	5.15865	0.69	0.221859	0.000778803	0.0136021
-185	1.03313	0.00348958	700.577	0.0325882	99.952	0.346767	1.22831	5.96274	0.62	0.222578	0.0106369	0.18589
-184	1.03687	0.00348958	700.924	0.0362114	99.9693	0.269716	0.964663	5.96569	0.56	0.223271	0.000500024	0.00874272
-183	1.04	0.00302083	701.194	0.0392207	99.9827	0.192659	0.689061	5.16632	0.53	0.223857	0.000357076	0.00624572
-182	1.04313	0.00354167	701.387	0.042221	99.9923	0.115597	0.413443	6.05872	0.61	0.224504	0.0102142	0.178709
-181	1.04688	0.00328125	701.502	0.0458095	99.9981	0.0385327	0.139141	5.61416	0.61	0.225079	7.20897e-05	0.0012615
-180	1.04937	0.00166667	701.541	0.0481947	100	-0.0385327	-0.139141	2.85179	0.51	0.225351	-7.20947e-05	-0.00126165			301.147
-179	1.05063	0.00166667	701.502	0.0493852	99.9981	-0.115597	-0.417419	2.85163	0.49	0.225594	-0.000216321	-0.0037854			301.097
-178	1.05313	0.00328125	701.387	0.0517619	99.9923	-0.192659	-0.695687	5.61323	0.43	0.226086	0.00963937	0.168651			303.881
-177	1.05688	0.00354167	701.194	0.0553164	99.9827	-0.269716	-0.983214	6.05706	0.35	0.226593	-0.000509885	-0.00891857			303.764
-176	1.06	0.00302083	700.924	0.0582689	99.9693	-0.346767	-1.26409	5.16433	0.31	0.226983	-0.000655879	-0.0114678			303.614
-175	1.06313	0.00348958	700.577	0.0612127	99.952	-0.423808	-1.54494	5.96274	0.47	0.227425	0.00919791	0.160742			306.293
-174	1.06688	0.00348958	700.154	0.0647338	99.9309	-0.500839	-1.84297	5.95913	0.64	0.227836	-0.000957522	-0.0167235			306.074
-173	1.07	0.00302083	699.653	0.0676586	99.9059	-0.577857	-2.12637	5.15496	0.53	0.228139	-0.0011057	-0.0192976			305.821
-172	1.07313	0.00354167	699.075	0.070575	99.877	-0.654859	-2.40972	6.03876	0.13	0.228502	0.00874577	0.152513			308.39
-171	1.07688	0.00328125	698.42	0.0740633	99.8442	-0.731843	-2.71817	5.58949	-0.08	0.228789	-0.00141627	-0.0246745			308.067
-170	1.07938	0.00166667	697.688	0.0763822	99.8076	-0.808806	-3.00402	2.83613	0.06	0.228773	-0.00156705	-0.0272728			307.71
-169	1.08062	0.00166667	696.879	0.0775396	99.7671	-0.885745	-3.28979	2.83284	0.04	0.228727	-0.00171833	-0.0298709			307.318
-168	1.08313	0.00328125	695.994	0.0798504	99.7226	-0.962656	-3.57544	5.57007	0.12	0.228926	0.00812985	0.141147			309.735
-167	1.08688	0.00354167	695.031	0.0833066	99.6743	-1.03954	-3.89674	6.00382	0.11	0.229137	-0.00204128	-0.0353909			309.272
-166	1.09	0.00296875	693.991	0.0861777	99.622	-1.11638	-4.18479	5.02509	0.18	0.229221	-0.00219574	-0.0380119			308.774
-165	1.09313	0.00369792	692.875	0.0890406	99.5657	-1.19318	-4.4727	6.24925	0.44	0.229399	0.00764911	0.132206			311.07
-164	1.0975	0.00484375	691.682	0.0930349	99.5055	-1.26995	-4.80411	8.17155	0.39	0.229736	-0.00252976	-0.0436486			310.499
-163	1.1025	0.00489583	690.412	0.0975803	99.4413	-1.34666	-5.0943	8.24425	-0.17	0.23005	0.00731215	0.125932			312.711
-162	1.10688	0.00354167	689.065	0.101541	99.3731	-1.42331	-5.43324	5.95229	-0.55	0.230102	-0.00287265	-0.0493774			312.065
-161	1.10938	0.00145833	687.642	0.103797	99.3009	-1.49991	-5.72563	2.44588	-0.5	0.229774	-0.00303391	-0.0520414			311.384
-160	1.11	0.000104167	686.142	0.10436	99.2246	-1.57644	-6.01777	0.174325	-0.45	0.22919	-0.0031961	-0.0547039			310.669
-159	1.11	0.000104167	684.566	0.10436	99.1442	-1.65289	-6.30962	0.173924	-0.09	0.228577	-0.00335926	-0.0573645			309.919
-158	1.11062	0.00145833	682.913	0.104923	99.0598	-1.72927	-6.60117	2.42906	0.35	0.228159	-0.00352346	-0.0600231			309.134
-157	1.11313	0.00354167	681.183	0.107171	98.9712	-1.80556	-6.89238	5.88421	0.3	0.228058	0.00631127	0.107242			311.092
-156	1.1175	0.00489583	679.378	0.111094	98.8784	-1.88175	-7.24793	8.11249	-0.15	0.228145	-0.00388985	-0.0659217			310.23
-155	1.1225	0.00489583	677.496	0.115558	98.7815	-1.95783	-7.54099	8.09002	-0.53	0.2282	0.00594108	0.100405			312.096
-154	1.12688	0.00354167	675.538	0.119448	98.6804	-2.0338	-7.90354	5.83544	-0.69	0.227993	-0.00426697	-0.0719042			311.156
-153	1.12938	0.00140625	673.504	0.121664	98.5751	-2.10965	-8.19829	2.31004	-0.77	0.227404	-0.00444007	-0.0745959			310.182
-152	1.13	0.0003125	671.395	0.122218	98.4655	-2.18536	-8.4925	0.511734	-0.37	0.226606	-0.00461451	-0.0772837			309.172
-151	1.13062	0.00140625	669.209	0.122771	98.3516	-2.26092	-8.78615	2.29531	0.01	0.225957	-0.00479033	-0.0799671			308.127
-150	1.13312	0.00354167	666.949	0.124979	98.2333	-2.33633	-9.07919	5.76124	-0.24	0.225625	0.00503243	0.0837248			309.765
-149	1.1375	0.00484375	664.612	0.128833	98.1107	-2.41156	-9.45451	7.85175	-0.02	0.225465	-0.00519184	-0.0860744			308.641
-148	1.1425	0.00505208	662.201	0.133219	97.9837	-2.48662	-9.74876	8.15974	-0.02	0.225306	0.00462631	0.0764202			310.18
-147	1.1475	0.00505208	659.714	0.137586	97.8523	-2.56148	-10.1303	8.1291	-0.62	0.225106	-0.00560588	-0.0922537			308.975
-146	1.1525	0.00484375	657.153	0.141933	97.7164	-2.63613	-10.4256	7.76362	-0.86	0.22484	0.00420742	0.0689709			310.412
-145	1.15687	0.00348958	654.516	0.145722	97.5759	-2.71055	-10.8131	5.57071	-0.69	0.224316	-0.006033	-0.0985004			309.126
-144	1.15938	0.0015625	651.806	0.147881	97.4309	-2.78474	-11.1091	2.48402	-0.07	0.223453	-0.00622481	-0.101211			307.806
-143	1.16062	0.00177083	649.021	0.148959	97.2813	-2.85867	-11.404	2.80319	0.16	0.222593	-0.00641845	-0.103914			306.45
-142	1.16375	0.00494792	646.162	0.151648	97.1271	-2.93233	-11.6978	7.79795	-0.13	0.222203	0.00338604	0.0545781			307.689
-141	1.17062	0.0084375	643.23	0.157538	96.9682	-3.0057	-12.0939	13.2372	-0.03	0.222317	0.0031299	0.0502205			308.869
-140	1.18	0.00973958	640.224	0.165514	96.8046	-3.07876	-12.4938	15.2086	0.02	0.222589	0.00286834	0.0458086			309.988
-139	1.18937	0.00859375	637.146	0.173428	96.6361	-3.15149	-12.8973	13.3548	-0.11	0.222635	0.00260126	0.0413435			311.047
-138	1.19687	0.00651042	633.994	0.179714	96.4629	-3.22389	-13.3044	10.0672	-0.67	0.222311	-0.00767144	-0.121324			309.465
-137	1.2025	0.00494792	630.77	0.184403	96.2848	-3.29591	-13.6017	7.61219	-1.11	0.221712	0.00211584	0.0332918			310.414
-136	1.20687	0.00354167	627.474	0.188034	96.1017	-3.36755	-14.0131	5.42026	-0.69	0.220853	-0.00816664	-0.127827			308.748
-135	1.21	0.00322917	624.107	0.19062	95.9137	-3.43879	-14.3096	4.91548	0.33	0.219913	-0.00838575	-0.130552			307.047
-134	1.21437	0.00666667	620.668	0.19423	95.7207	-3.5096	-14.6042	10.0922	0.72	0.219462	0.00139275	0.0215634			307.834
-133	1.22375	0.0117188	617.158	0.20192	95.5226	-3.57996	-15.0201	17.6398	0.17	0.219724	0.0110958	0.170821			311.065
-132	1.23687	0.0132813	613.579	0.212588	95.3193	-3.64984	-15.5643	19.8758	-0.07	0.220155	0.000717803	0.0109865			311.709
-131	1.24937	0.0115104	609.929	0.222643	95.1109	-3.71923	-15.9881	17.1233	-0.06	0.220269	0.000406378	0.00618292			312.286
-130	1.26	0.0103125	606.209	0.231112	94.8972	-3.7881	-16.4145	15.2476	0.66	0.220152	8.84434e-05	0.00133743			312.798
-129	1.27062	0.0114063	602.421	0.239509	94.6782	-3.85642	-16.8431	16.7594	0.8	0.220144	-0.000236126	-0.00354836			313.243
-128	1.28313	0.0135417	598.565	0.249299	94.4538	-3.92417	-17.274	19.7697	0.27	0.220393	0.00943254	0.140839			316.051
-127	1.2975	0.0148958	594.641	0.260439	94.224	-3.99132	-17.8441	21.6041	0.16	0.220769	-0.000990225	-0.0146883			316.345
-126	1.3125	0.0148958	590.649	0.271934	93.9887	-4.05786	-18.2811	21.4591	-0.24	0.221087	0.00866251	0.127632			318.968
-125	1.32688	0.0135417	586.592	0.282827	93.7478	-4.12374	-18.8616	19.3742	-0.5	0.221138	-0.00178051	-0.0260534			319.107
-124	1.33937	0.0113542	582.468	0.292203	93.5013	-4.18894	-19.3039	16.1303	-0.26	0.220821	-0.00214434	-0.0311566			319.176
-123	1.35	0.0104687	578.279	0.300105	93.2492	-4.25344	-19.7474	14.7655	0.58	0.220323	-0.00251567	-0.0362891			319.176
-122	1.36125	0.0129167	574.025	0.308403	92.9912	-4.3172	-20.1919	18.0841	0.88	0.220112	-0.00289464	-0.0414487			319.104
-121	1.37625	0.016875	569.708	0.319362	92.7275	-4.38021	-20.6372	23.4484	0.44	0.220393	0.0167186	0.237595			323.585
-120	1.39437	0.0184375	565.328	0.332446	92.4578	-4.44242	-21.3886	25.4225	0.05	0.220796	-0.00387432	-0.0546362			323.335
-119	1.4125	0.0179167	560.886	0.345361	92.1822	-4.5038	-21.8391	24.5102	-0.29	0.221063	0.0057185	0.0800093			325.288
-118	1.43	0.0170313	556.382	0.357674	91.9005	-4.56434	-22.4465	23.1119	-0.32	0.22113	0.0051995	0.0721637			327.132
-117	1.44625	0.0148958	551.818	0.368974	91.6127	-4.62399	-23.0579	20.0482	-0.22	0.220829	-0.00533245	-0.0734018			326.628
-116	1.46	0.0133333	547.194	0.378436	91.3187	-4.68273	-23.5119	17.7949	-0.19	0.220257	-0.00576961	-0.0787539			326.051
-115	1.47375	0.0149479	542.511	0.38781	91.0184	-4.74053	-23.9651	19.779	-0.23	0.219839	0.00378435	0.0512134			327.599
-114	1.49	0.0168229	537.77	0.398776	90.7118	-4.79735	-24.5823	22.0655	-0.2	0.219587	0.00321662	0.04315			329.035
-113	1.50687	0.0164583	532.973	0.410038	90.3987	-4.85316	-25.2021	21.3947	0.04	0.219206	-0.00736506	-0.0979187			328.198
-112	1.52313	0.0168229	528.12	0.420764	90.0791	-4.90793	-25.6553	21.6695	0.32	0.218808	0.00215643	0.0284087			329.426
-111	1.54125	0.02	523.212	0.432594	89.7529	-4.96162	-26.2772	25.5225	0.36	0.218732	0.00154843	0.0202094			330.54
-110	1.56313	0.0232292	518.25	0.446687	89.42	-5.01422	-26.9007	29.3622	0.04	0.218978	0.0109257	0.141244			333.637
-109	1.58688	0.0233854	513.236	0.461767	89.0803	-5.06567	-27.6994	29.2737	-0.03	0.219136	0.000163064	0.00208766			334.499
-108	1.60938	0.0216667	508.17	0.475846	88.7338	-5.11596	-28.3262	26.8545	-0.02	0.218989	-0.000492668	-0.00624522			335.245
-107	1.63062	0.0216146	503.054	0.488963	88.3802	-5.16504	-28.9532	26.5203	-0.03	0.218745	-0.00116412	-0.0146082			335.874
-106	1.65312	0.0234896	497.889	0.502667	88.0197	-5.21289	-29.58	28.5249	0.13	0.21864	0.00814839	0.101202			338.4
-105	1.6775	0.0248438	492.676	0.517305	87.6519	-5.25947	-30.3869	29.8535	0.18	0.218587	-0.00269052	-0.0330661			338.773
-104	1.7025	0.025	487.417	0.532098	87.277	-5.30475	-31.0134	29.7205	0.15	0.218457	0.00658626	0.0800799			341
-103	1.7275	0.0251562	482.112	0.546675	86.8946	-5.34869	-31.8221	29.5808	0.07	0.218233	-0.00429447	-0.0516467			341.115
-102	1.75313	0.0264583	476.764	0.5614	86.5048	-5.39127	-32.4462	30.7668	0.11	0.218065	0.00494505	0.0588109			343.039
-101	1.78063	0.0285417	471.372	0.576964	86.1075	-5.43244	-33.2545	32.814	0.18	0.218021	0.00402079	0.0472781			344.801
-100	1.81	0.0297917	465.94	0.593327	85.7025	-5.47218	-34.0623	33.8564	0.23	0.218001	0.00307269	0.0357135			346.399
-99	1.84	0.0302083	460.468	0.609766	85.2898	-5.51046	-34.8691	33.9267	0.25	0.217906	0.00210024	0.0241242			347.834
-98	1.87062	0.0314583	454.957	0.626273	84.8691	-5.54724	-35.6742	34.9078	0.25	0.21783	0.00110294	0.0125172			349.105
-97	1.90312	0.0335417	449.41	0.643497	84.4405	-5.58249	-36.4768	36.7657	0.25	0.217859	0.0100803	0.113005			352.027
-96	1.9375	0.0348437	443.827	0.661398	84.0038	-5.61618	-37.4695	37.7186	0.22	0.217883	-0.00112881	-0.0124974			352.947
-95	1.9725	0.035	438.211	0.679302	83.5589	-5.64828	-38.2664	37.4083	0.14	0.217798	0.00779308	0.0851877			355.472
-94	2.0075	0.0352083	432.563	0.69689	83.1056	-5.67875	-39.254	37.1459	0	0.217587	-0.00347868	-0.037536			356.041
-93	2.04312	0.0363021	426.884	0.71448	82.6439	-5.70757	-40.0421	37.797	-0.2	0.217362	0.00538534	0.0573466			358.168
-92	2.08	0.0370833	421.177	0.732368	82.1736	-5.73471	-41.0214	38.0942	-0.48	0.21707	0.0040482	0.0425315			360.086
-91	2.11688	0.0363542	415.442	0.749941	81.6946	-5.76013	-41.9956	36.8367	-0.92	0.216554	-0.00732428	-0.0759031			360.118
-90	2.1525	0.0349479	409.682	0.76663	81.2068	-5.78381	-42.7649	34.9208	-1.09	0.215769	0.00144643	0.0147819			361.639
-89	2.18688	0.0336979	403.898	0.782474	80.7101	-5.80571	-43.7255	33.1964	-0.63	0.214716	-0.00999576	-0.10071			361.324
-88	2.22063	0.0346354	398.092	0.797789	80.2042	-5.82582	-44.478	33.6295	0.32	0.213632	-0.0112896	-0.112111			360.847
-87	2.2575	0.0403125	392.266	0.814258	79.6891	-5.84409	-45.2204	38.5689	0.73	0.212966	0.00738482	0.0722612			363.371
-86	2.30187	0.0482292	386.422	0.833724	79.1647	-5.86051	-46.3552	45.4557	0.43	0.212876	0.00564118	0.0543772			365.639
-85	2.35312	0.053125	380.562	0.855744	78.6308	-5.87505	-47.4804	49.3106	0.18	0.213059	0.0138504	0.131484			369.186
-84	2.40687	0.0536458	374.687	0.878329	78.0872	-5.88768	-48.7973	49.0253	-0.02	0.213082	0.0018115	0.0169313			370.924
-83	2.46	0.0529687	368.799	0.900161	77.5338	-5.89837	-49.9002	47.6459	-0.08	0.212857	-8.03407e-05	-0.000739111			372.41
-82	2.51312	0.0536458	362.901	0.921527	76.9705	-5.90711	-50.9899	47.4832	-0.08	0.212506	0.0079774	0.072216			375.105
-81	2.5675	0.0549479	356.994	0.942933	76.3971	-5.91387	-52.2685	47.844	-0.08	0.212064	-0.00422739	-0.0376459			376.068
-80	2.62312	0.0564583	351.08	0.964366	75.8135	-5.91862	-53.3283	48.3448	-0.13	0.211565	0.00372233	0.032599			378.195
-79	2.68063	0.0586979	345.161	0.98605	75.2195	-5.92135	-54.5747	49.4152	-0.13	0.211049	0.00139947	0.0120495			380.029
-78	2.74063	0.06125	339.24	1.00819	74.6149	-5.92204	-55.8029	50.6791	-0.06	0.210537	-0.000986347	-0.00834681			381.572
-77	2.80313	0.0636979	333.318	1.03073	73.9996	-5.92066	-57.0116	51.7845	0.04	0.210014	0.00656347	0.0545728			384.164
-76	2.86813	0.0664583	327.397	1.05366	73.3734	-5.91719	-58.4027	53.0689	0.13	0.209481	-0.00618312	-0.0504971			385.107
-75	2.93625	0.0699479	321.48	1.07713	72.7362	-5.91162	-59.5675	54.846	0.18	0.209009	0.0112295	0.0900532			388.347
-74	3.00812	0.0736458	315.568	1.10132	72.0878	-5.90393	-61.1144	56.6836	0.21	0.208566	-0.00190443	-0.0149914			389.943
-73	3.08375	0.0779688	309.664	1.12615	71.4279	-5.89411	-62.4315	58.8882	0.31	0.208211	0.00511745	0.0395302			392.457
-72	3.16438	0.0835417	303.77	1.15196	70.7565	-5.88213	-63.923	61.8963	0.46	0.208009	0.0118113	0.0895007			395.819
-71	3.25062	0.0882812	297.888	1.17885	70.0733	-5.86799	-65.5855	64.1413	0.59	0.207864	0.00816216	0.0606517			398.767
-70	3.34062	0.0916667	292.02	1.20616	69.3782	-5.85167	-67.2143	65.2891	0.63	0.207672	0.00441102	0.0321319			401.306
-69	3.43437	0.0966667	286.168	1.23383	68.671	-5.83317	-68.8072	67.4706	0.56	0.207538	0.0105556	0.0753512			404.587
-68	3.53438	0.103385	280.335	1.26254	67.9515	-5.81246	-70.5618	70.6892	0.34	0.207551	0.0163284	0.114184			408.545
-67	3.64062	0.108281	274.523	1.29216	67.2195	-5.78954	-72.4738	72.5016	0.18	0.207554	0.011713	0.0802106			412.014
-66	3.75	0.109896	268.733	1.32176	66.4747	-5.76441	-74.3398	72.0309	0.06	0.207323	0.00696762	0.0467079			415.003
-65	3.86	0.110104	262.969	1.35067	65.7172	-5.73705	-76.1573	70.6194	-0.07	0.206769	0.00208943	0.0137062			417.518
-64	3.97063	0.111719	257.232	1.37892	64.9465	-5.70747	-77.9236	70.0917	-0.16	0.205986	-0.00292425	-0.0187639			419.566
-63	4.08438	0.116615	251.524	1.40717	64.1625	-5.67565	-79.6363	71.54	-0.12	0.205176	0.00192387	0.0120709			422.16
-62	4.20438	0.123281	245.849	1.43613	63.3651	-5.64159	-81.4866	73.9233	-0.21	0.20442	0.00633666	0.0388608			425.239
-61	4.33063	0.128542	240.207	1.46571	62.5541	-5.6053	-83.4684	75.3088	-0.3	0.203604	0.00029615	0.00177452			427.785
-60	4.46125	0.132969	234.602	1.49543	61.7291	-5.56677	-85.3833	76.0847	-0.22	0.202674	-0.00591128	-0.0345937			429.808
-59	4.59688	0.138646	229.035	1.52538	60.8901	-5.526	-87.2285	77.4506	-0.24	0.201696	0.0077114	0.0440574			433.145
-58	4.73875	0.144948	223.509	1.55577	60.0368	-5.48299	-89.3781	79.0175	-0.27	0.20066	-0.00946932	-0.0527956			434.999
-57	4.88687	0.151458	218.026	1.58655	59.169	-5.43775	-91.2587	80.5411	-0.27	0.199588	0.00347363	0.0188919			438.056
-56	5.04188	0.158646	212.588	1.61778	58.2866	-5.39029	-93.4281	82.2591	-0.25	0.198471	-0.00442499	-0.0234658			440.503
-55	5.20438	0.166406	207.198	1.6495	57.3893	-5.3406	-95.5056	84.0952	-0.24	0.19733	-0.00253746	-0.013115			443.178
-54	5.375	0.175156	201.857	1.68176	56.4769	-5.2887	-97.6695	86.2356	-0.26	0.196187	-0.00120393	-0.00606218			446.033
-53	5.555	0.184948	196.569	1.7147	55.5493	-5.2346	-99.9107	88.6707	-0.28	0.195063	-0.000443824	-0.00217625			449.018
-52	5.745	0.195052	191.334	1.74833	54.6063	-5.17831	-102.22	91.0247	-0.3	0.193944	-0.000276598	-0.00132016			452.088
-51	5.945	0.204844	186.156	1.78255	53.6477	-5.11983	-104.587	93.007	-0.37	0.192786	-0.000721563	-0.0033507			455.197
-50	6.15438	0.21349	181.036	1.81716	52.6733	-5.05919	-107.002	94.2666	-0.44	0.191512	-0.00179778	-0.00811867			458.305
-49	6.37188	0.22151	175.977	1.85189	51.6831	-4.99639	-109.454	95.0749	-0.39	0.190074	-0.0135239	-0.0593664			460.672
-48	6.59813	0.231823	170.98	1.88679	50.6767	-4.93145	-111.762	96.676	-0.15	0.188566	-0.00554532	-0.0236514			463.678
-47	6.83687	0.246719	166.049	1.92233	49.6542	-4.8644	-114.258	99.9205	0.01	0.187132	-0.00861845	-0.0356984			466.569
-46	7.0925	0.264792	161.185	1.95904	48.6154	-4.79524	-116.756	104.098	-0.03	0.185866	0.00760719	0.0305866			470.592
-45	7.36625	0.281979	156.389	1.99691	47.5602	-4.72401	-119.57	107.557	-0.18	0.184665	0.00233513	0.00910968			474.359
-44	7.65563	0.29625	151.665	2.03544	46.4886	-4.65071	-122.353	109.587	-0.42	0.183388	-0.00369045	-0.0139621			477.845
-43	7.95812	0.308542	147.015	2.07419	45.4005	-4.57538	-125.092	110.634	-0.6	0.181942	-0.000480473	-0.00176203			481.609
-42	8.2725	0.32	142.439	2.11294	44.2958	-4.49804	-127.928	111.172	-0.58	0.180267	-0.0184524	-0.0655641			484.447
-41	8.59875	0.333333	137.941	2.15162	43.1747	-4.41872	-130.534	112.147	-0.5	0.178428	-0.0167986	-0.0578031			487.49
-40	8.94062	0.351719	133.522	2.19061	42.0372	-4.33743	-133.205	114.542	-0.59	0.176562	-0.0163446	-0.0544395			490.668
-39	9.30312	0.373229	129.185	2.23035	40.8834	-4.25422	-135.916	117.599	-0.67	0.17473	-0.00710468	-0.022895			494.43
-38	9.68688	0.39349	124.931	2.27077	39.7135	-4.1691	-138.788	119.9	-0.64	0.172841	-0.0195203	-0.0608331			497.679
-37	10.09	0.413125	120.762	2.31154	38.5277	-4.08212	-141.508	121.682	-0.58	0.170859	-0.0227313	-0.0684759			500.892
-36	10.5137	0.435156	116.68	2.35268	37.3262	-3.9933	-144.197	123.839	-0.74	0.168823	-0.0171572	-0.0499375			504.481
-35	10.9606	0.458229	112.686	2.39431	36.1096	-3.90268	-146.964	125.942	-0.96	0.166721	-0.0232302	-0.0652992			507.913
-34	11.43	0.480052	108.784	2.43624	34.8781	-3.81029	-149.644	127.37	-0.95	0.164493	-0.0304797	-0.0827101			511.152
-33	11.9213	0.503333	104.973	2.47832	33.6324	-3.71617	-152.21	128.87	-0.74	0.162159	-0.03886	-0.101758			514.17
-32	12.4381	0.531667	101.257	2.52077	32.3731	-3.62036	-154.635	131.305	-0.68	0.159826	-0.0283084	-0.0715032			517.742
-31	12.9856	0.56349	97.6368	2.56384	31.1011	-3.52289	-157.135	134.189	-0.88	0.157532	-0.0296826	-0.0722935			521.378
-30	13.565	0.59474	94.1139	2.60749	29.8171	-3.4238	-159.545	136.52	-1.1	0.155229	-0.0324274	-0.0761291			525.028
-29	14.1744	0.623437	90.6901	2.65144	28.5224	-3.32315	-161.826	137.901	-1.26	0.152837	-0.0364197	-0.0823912			528.65
-28	14.8113	0.65	87.3669	2.69539	27.2181	-3.22096	-163.939	138.509	-1.35	0.150294	-0.0515028	-0.112244			531.866
-27	15.4744	0.676615	84.146	2.73919	25.9057	-3.11728	-165.737	138.864	-1.42	0.147606	-0.0569984	-0.119641			535.021
-26	16.165	0.705052	81.0287	2.78285	24.5868	-3.01215	-167.296	139.34	-1.53	0.144811	-0.063148	-0.127639			538.098
-25	16.885	0.735104	78.0166	2.82643	23.2633	-2.90563	-168.574	139.879	-1.67	0.141941	-0.0696668	-0.13558			541.089
-24	17.6356	0.766458	75.1109	2.86992	21.9372	-2.79775	-169.532	140.413	-1.79	0.139029	-0.0762161	-0.142802			543.995
-23	18.4181	0.798542	72.3132	2.91334	20.6109	-2.68857	-170.128	140.842	-1.86	0.136101	-0.0723974	-0.130595			547.111
-22	19.2325	0.829844	69.6246	2.9566	19.2872	-2.57813	-170.41	140.921	-1.89	0.133152	-0.0882305	-0.153238			549.878
-21	20.0775	0.860104	67.0465	2.9996	17.9689	-2.46649	-170.155	140.651	-1.96	0.130202	-0.0822125	-0.137498			552.884
-20	20.9525	0.889948	64.58	3.04226	16.6594	-2.35368	-169.496	140.178	-2.05	0.12727	-0.0946956	-0.15255			555.631
-19	21.8569	0.918281	62.2263	3.08452	15.3622	-2.23977	-168.225	139.369	-2.16	0.124384	-0.0840386	-0.130448			558.685
-18	22.7881	0.94349	59.9865	3.12624	14.0815	-2.1248	-166.459	138.041	-2.21	0.121542	-0.100419	-0.150263	-0.150263	-0.320321	561.369
-17	23.7431	0.966354	57.8617	3.16729	12.8215	-2.00884	-163.937	136.378	-2.11	0.118786	-0.0916114	-0.132229	-0.282492	-0.602198	564.258
-16	24.7206	0.98875	55.8529	3.20764	11.5869	-1.89192	-160.772	134.694	-1.94	0.116178	-0.0876463	-0.122113	-0.404605	-0.862512	567.207
-15	25.7206	1.01156	53.961	3.24729	10.383	-1.7741	-156.861	133.134	-1.81	0.113806	-0.0771234	-0.103813	-0.508418	-1.08381	570.322
-14	26.7431	1.03323	52.1869	3.28628	9.21497	-1.65545	-152.177	131.515	-1.82	0.111739	-0.049064	-0.0638717	-0.572289	-1.21997	573.923
-13	27.7844	1.04677	50.5314	3.32447	8.08872	-1.536	-146.744	129.012	-1.94	0.109966	-0.0328607	-0.0414212	-0.613711	-1.30827	577.711
-12	28.8319	1.04469	48.9954	3.36148	7.01023	-1.41583	-140.424	124.841	-2.02	0.108408	-0.036707	-0.044863	-0.658574	-1.40391	581.247
-11	29.8694	1.02833	47.5796	3.39683	5.98574	-1.29499	-133.071	119.336	-1.9	0.107034	-0.0286393	-0.0339913	-0.692565	-1.47637	584.729
-10	30.8869	1.00667	46.2846	3.43033	5.02163	-1.17353	-124.706	113.642	-1.5	0.105928	-0.018045	-0.0208342	-0.713399	-1.52078	588.162
-9	31.8844	0.989323	45.1111	3.46212	4.12436	-1.05151	-115.319	108.852	-0.69	0.105281	0.0258358	0.029073	-0.684326	-1.4588	592.106
-8	32.8719	0.988125	44.0596	3.49262	3.30034	-0.928986	-105.013	106.186	1.18	0.105399	0.0926491	0.101828	-0.582498	-1.24173	596.903
-7	33.8775	1.03323	43.1306	3.52275	2.55579	-0.806021	-93.8297	108.692	5.25	0.106885	0.212299	0.228411	-0.354087	-0.754821	603.398
-6	34.9744	1.18682	42.3246	3.55462	1.89669	-0.682671	-81.8651	122.516	12.21	0.11095	0.503974	0.53209	0.178003	0.379455	614.436
-5	36.3056	1.51542	41.6419	3.59197	1.32857	-0.558995	-69.3793	153.914	19.99	0.119403	1.03514	1.07526	1.25326	2.67162	633.902
-4	38.055	2.01307	41.0829	3.63903	0.856386	-0.435051	-56.4648	201.714	25.43	0.133928	1.81442	1.85944	3.1127	6.63545	665.745
-3	40.3375	2.53927	40.6478	3.69728	0.484431	-0.3109	-42.8318	251.746	25.76	0.15482	2.52367	2.55891	5.67161	12.0904	708.644
-2	43.0725	2.87083	40.3369	3.76288	0.216175	-0.186599	-27.5747	282.441	23.11	0.180306	2.89023	2.90816	8.57977	18.2898	756.909
-1	45.9744	2.86245	40.1503	3.82808	0.0541759	-0.0622097	-9.8648	280.313	19.1	0.207351	2.72054	2.72476	11.3045	24.0983	801.792
0	48.7	2.54406	40.0881	3.88568	0	0.0622097	10.466	248.748	15.76	0.233273	2.48473	2.48473	13.7893	29.3951	842.269
1	51.0081	2.06068	40.1503	3.93198	0.0541759	0.186599	32.9266	201.797	13.93	0.256745	2.01653	2.01966	15.8089	33.7005	874.549
2	52.8138	1.56307	40.3369	3.96677	0.216175	0.3109	56.6992	153.779	13.38	0.277793	1.83652	1.84792	17.6568	37.6397	903.392
3	54.1562	1.14229	40.6478	3.99187	0.484431	0.435051	81.3308	113.248	13.52	0.297251	1.59861	1.62093	19.2778	41.0951	927.842
4	55.1281	0.817448	41.0829	4.00966	0.856386	0.558995	106.193	81.91	14.18	0.316061	1.63536	1.67594	20.9537	44.6678	952.555
5	55.8156	0.568125	41.6419	4.02205	1.32857	0.682671	131.355	57.7019	15.1	0.334967	1.51577	1.57452	22.5282	48.0243	974.92
6	56.2794	0.363906	42.3246	4.03033	1.89669	0.806021	156.17	37.5663	15.27	0.35434	1.64301	1.73467	24.2629	51.7221	999.305
7	56.5487	0.173281	43.1306	4.0351	2.55579	0.928986	181.05	18.2286	15.96	0.374268	1.52964	1.64573	25.9086	55.2304	1021.55
8	56.6262	-0.0189583	44.0596	4.03647	3.30034	1.05151	205.073	-2.03731	16.15	0.394572	1.5475	1.7008	27.6094	58.856	1044.09
9	56.5113	-0.209948	45.1111	4.03444	4.12436	1.17353	228.466	-23.0999	16.37	0.415108	1.47843	1.66368	29.2731	62.4026	1065.38
10	56.2069	-0.399375	46.2846	4.02904	5.02163	1.29499	250.732	-45.0851	16.31	0.435673	1.41886	1.63817	30.9113	65.8947	1085.66
11	55.7131	-0.587969	47.5796	4.02022	5.98574	1.41583	271.744	-68.2325	16.23	0.456024	1.31861	1.56503	32.4763	69.2309	1104.14
12	55.0338	-0.768438	48.9954	4.00795	7.01023	1.536	291.164	-91.8291	16.16	0.475958	1.22634	1.49882	33.9751	72.426	1120.99
13	54.1819	-0.931458	50.5314	3.99235	8.08872	1.65545	308.909	-114.8	16.09	0.495369	1.12291	1.41544	35.3906	75.4434	1135.95
14	53.1781	-1.07187	52.1869	3.97365	9.21497	1.7741	324.827	-136.434	15.96	0.514208	1.03893	1.35248	36.743	78.3265	1149.42
15	52.0456	-1.18964	53.961	3.95212	10.383	1.89192	338.981	-156.57	15.89	0.532449	0.946571	1.27414	38.0172	81.0427	1161.17
16	50.8062	-1.28521	55.8529	3.92802	11.5869	2.00884	351.294	-175.08	15.82	0.55007	0.857093	1.19415	39.2113	83.5883	1171.23
17	49.4825	-1.35833	57.8617	3.90162	12.8215	2.1248	361.782	-191.696	15.59	0.567079	0.792346	1.14364	40.355	86.0262	1180.15
18	48.0956	-1.41313	59.9865	3.87319	14.0815	2.23977	370.65	-206.752	15.26	0.583469	0.715207	1.07021	41.4252	88.3076	1187.58
19	46.6606	-1.45526	62.2263	3.8429	15.3622	2.35368	377.845	-220.867	14.83	0.599167	0.636847	0.988538	42.4137	90.4149	1193.43
20	45.1887	-1.48661	64.58	3.81085	16.6594	2.46649	383.4	-234.16	14.28	0.614091	0.56886	0.916404	43.3301	92.3685	1197.89
21	43.6906	-1.50833	67.0465	3.77713	17.9689	2.57813	387.456	-246.655	13.7	0.628171	0.493262	0.82497	44.1551	94.1271	1200.68
22	42.175	-1.52161	69.6246	3.74183	19.2872	2.68857	389.999	-258.395	13.16	0.641331	0.421096	0.731355	44.8864	95.6861	1201.81
23	40.6506	-1.525	72.3132	3.70501	20.6109	2.79775	391.116	-268.97	12.5	0.653546	0.353783	0.638173	45.5246	97.0465	1201.33
24	39.1281	-1.51844	75.1109	3.66684	21.9372	2.90563	390.908	-278.174	11.75	0.664819	0.302661	0.567079	46.0917	98.2554	1199.64
25	37.6156	-1.50651	78.0166	3.62742	23.2633	3.01215	389.597	-286.665	10.91	0.675112	0.23944	0.465981	46.5577	99.2488	1196.26
26	36.1162	-1.49193	81.0287	3.58674	24.5868	3.11728	387.113	-294.851	10.09	0.684339	0.17435	0.352407	46.9101	100	1191.02
27	34.6337	-1.47151	84.146	3.54483	25.9057	3.22096	383.484	-302.004	9.48	0.692487	0.127997	0.26867			1184.46
28	33.1762	-1.44156	87.3669	3.50183	27.2181	3.32315	378.965	-307.183	8.97	0.699665	0.0818256	0.178328			1176.49
29	31.7538	-1.40172	90.6901	3.45801	28.5224	3.4238	373.606	-310.054	8.42	0.70602	0.0562745	0.127308			1167.81
30	30.375	-1.3551	94.1139	3.41362	29.8171	3.52289	367.699	-311.059	7.93	0.711684	0.032614	0.0765671			1158.43
31	29.0444	-1.30646	97.6368	3.36882	31.1011	3.62036	361.313	-311.118	7.44	0.716704	0.0111304	0.0271086			1148.4
32	27.7625	-1.25687	101.257	3.32369	32.3731	3.71617	354.517	-310.409	6.97	0.721114	-0.0179478	-0.0453336			1137.32
33	26.5312	-1.20505	104.973	3.27832	33.6324	3.81029	347.248	-308.532	6.55	0.724986	-0.0148779	-0.0389586			1126.57
34	25.3525	-1.15302	108.784	3.23288	34.8781	3.90268	339.964	-305.926	6.19	0.72839	-0.0382173	-0.103707			1114.93
35	24.225	-1.10203	112.686	3.18739	36.1096	3.9933	332.34	-302.887	5.88	0.731335	-0.0491763	-0.138233			1102.92
36	23.1487	-1.04974	116.68	3.14194	37.3262	4.08212	324.57	-298.739	5.53	0.733918	-0.0472537	-0.137536			1091.14
37	22.1256	-0.996719	120.762	3.09674	38.5277	4.1691	316.862	-293.574	5.12	0.736247	-0.0519962	-0.156634			1079.27
38	21.1544	-0.946719	124.931	3.05185	39.7135	4.25422	309.139	-288.474	4.68	0.738313	-0.0538153	-0.16771			1067.43
39	20.2306	-0.901667	129.185	3.0072	40.8834	4.33743	301.463	-284.102	4.17	0.74005	-0.0627162	-0.202104			1055.23
40	19.3494	-0.861771	133.522	2.96266	42.0372	4.41872	293.74	-280.648	3.58	0.741359	-0.069119	-0.230216			1042.77
41	18.5056	-0.82651	137.941	2.91807	43.1747	4.49804	286.019	-278.073	3.01	0.742153	-0.0830419	-0.285743			1029.61
42	17.6956	-0.79349	142.439	2.87332	44.2958	4.57538	278.192	-275.668	2.57	0.742406	-0.0949014	-0.337199			1015.8
43	16.9187	-0.759844	147.015	2.82842	45.4005	4.65071	270.297	-272.459	2.27	0.74219	-0.0947186	-0.34736			1002.04
44	16.1763	-0.725	151.665	2.78354	46.4886	4.72401	262.535	-268.189	1.97	0.741624	-0.102146	-0.386448			987.859
45	15.4688	-0.690208	156.389	2.73882	47.5602	4.79524	254.785	-263.271	1.73	0.740776	-0.0976055	-0.380773			973.997
46	14.7956	-0.656354	161.185	2.69433	48.6154	4.8644	247.251	-258.035	1.81	0.739697	-0.100772	-0.40518			959.942
47	14.1562	-0.621875	166.049	2.65016	49.6542	4.93145	239.806	-251.858	1.93	0.738492	-0.102065	-0.422764			945.81
48	13.5525	-0.584948	170.98	2.60657	50.6767	4.99639	232.482	-243.938	1.92	0.737347	-0.0815315	-0.347741			933.158
49	12.9863	-0.548125	175.977	2.56389	51.6831	5.05919	225.661	-235.262	1.66	0.736386	-0.0785235	-0.344698			920.757
50	12.455	-0.515365	181.036	2.52212	52.6733	5.11983	219.034	-227.56	1.3	0.735534	-0.07381	-0.333322			908.742
51	11.9537	-0.488177	186.156	2.48105	53.6477	5.17831	212.631	-221.651	1.05	0.734632	-0.0674426	-0.313181			897.254
52	11.4769	-0.466667	191.334	2.44033	54.6063	5.2346	206.482	-217.779	0.62	0.733502	-0.0794736	-0.379314			884.833
53	11.0194	-0.448385	196.569	2.39966	55.5493	5.2887	200.25	-214.972	0.2	0.73203	-0.0806085	-0.395257			872.327
54	10.58	-0.429896	201.857	2.35897	56.4769	5.3406	194.133	-211.653	-0.18	0.730278	-0.0805476	-0.405584			859.827
55	10.1594	-0.411823	207.198	2.3184	57.3893	5.39029	188.154	-208.119	-0.45	0.728281	-0.079328	-0.410012			847.43
56	9.75563	-0.39651	212.588	2.27784	58.2866	5.43775	182.33	-205.594	-0.66	0.725955	-0.0869872	-0.461295			834.342
57	9.36625	-0.381719	218.026	2.23711	59.169	5.48299	176.493	-202.987	-0.66	0.723306	-0.0938682	-0.510518			820.599
58	8.99313	-0.363438	223.509	2.19646	60.0368	5.526	170.656	-198.126	-0.48	0.720559	-0.0799929	-0.445996			808.113
59	8.64	-0.343021	229.035	2.1564	60.8901	5.56677	165.215	-191.619	-0.33	0.717918	-0.0747918	-0.427307			796.103
60	8.30688	-0.323594	234.602	2.11708	61.7291	5.6053	159.997	-185.16	-0.4	0.715402	-0.0786069	-0.460019			783.697
61	7.9925	-0.305052	240.207	2.0785	62.5541	5.64159	154.825	-178.721	-0.63	0.713012	-0.0617599	-0.370064			772.954
62	7.69625	-0.288073	245.849	2.04073	63.3651	5.67565	150.099	-172.737	-0.74	0.710749	-0.0637091	-0.390709			762.005
63	7.41563	-0.273594	251.524	2.00359	64.1625	5.70747	145.444	-167.843	-0.66	0.708509	-0.0650565	-0.408183			750.901
64	7.14875	-0.259896	257.232	1.96694	64.9465	5.73705	140.871	-163.057	-0.51	0.70629	-0.0558219	-0.35819			740.77
65	6.89562	-0.246667	262.969	1.93089	65.7172	5.76441	136.587	-158.209	-0.52	0.704128	-0.0557573	-0.365755			730.639
66	6.655	-0.234948	268.733	1.89537	66.4747	5.78954	132.404	-153.996	-0.62	0.701969	-0.0551583	-0.369757			720.565
67	6.42563	-0.223437	274.523	1.86029	67.2195	5.81246	128.331	-149.607	-0.74	0.699841	-0.0540435	-0.370089			710.606
68	6.20812	-0.211562	280.335	1.82586	67.9515	5.83317	124.374	-144.655	-0.93	0.697813	-0.0424311	-0.296719			701.993
69	6.00188	-0.201719	286.168	1.79207	68.671	5.85167	120.744	-140.794	-1.13	0.695808	-0.0500889	-0.357559			692.469
70	5.80375	-0.195104	292.02	1.7585	69.3782	5.86799	117.045	-138.962	-1.29	0.693616	-0.0475382	-0.34629			683.244
71	5.61125	-0.189792	297.888	1.72477	70.0733	5.88213	113.484	-137.894	-1.43	0.691175	-0.054542	-0.405292			673.138
72	5.42437	-0.183542	303.77	1.6909	70.7565	5.89411	109.863	-135.987	-1.56	0.688563	-0.0513539	-0.389137			663.41
73	5.24437	-0.17651	309.664	1.65716	71.4279	5.90393	106.392	-133.315	-1.69	0.685871	-0.0477447	-0.368808			654.125
74	5.07125	-0.17	315.568	1.62359	72.0878	5.91162	103.074	-130.845	-1.82	0.683094	-0.0537302	-0.422957			644.035
75	4.90437	-0.16349	321.48	1.59013	72.7362	5.91719	99.7119	-128.192	-1.86	0.680246	-0.0495514	-0.397369			634.472
76	4.74437	-0.156458	327.397	1.55696	73.3734	5.92066	96.5125	-124.937	-1.82	0.677403	-0.0449901	-0.367431			625.505
77	4.59125	-0.150156	333.318	1.52415	73.9996	5.92204	93.4801	-122.073	-1.85	0.674544	-0.0500612	-0.41624			615.814
78	4.44375	-0.144948	339.24	1.4915	74.6149	5.92135	90.4148	-119.932	-1.98	0.671592	-0.044993	-0.380746			606.806
79	4.30125	-0.14	345.161	1.45891	75.2195	5.91862	87.5235	-117.86	-2.17	0.668559	-0.0495781	-0.426871			597.116
80	4.16375	-0.135052	351.08	1.42642	75.8135	5.91387	84.6058	-115.644	-2.21	0.665455	-0.0440372	-0.385665			588.2
81	4.03125	-0.129844	356.994	1.39408	76.3971	5.90711	81.8682	-113.057	-2.04	0.662336	-0.0481697	-0.428962			578.645
82	3.90437	-0.123542	362.901	1.3621	76.9705	5.89837	79.1101	-109.35	-1.75	0.659312	-0.0421884	-0.381914			569.956
83	3.78437	-0.11651	368.799	1.33088	77.5338	5.88768	76.5369	-104.802	-1.59	0.656485	-0.0358997	-0.330267			562.204
84	3.67125	-0.109948	374.687	1.30053	78.0872	5.87505	74.1502	-100.478	-1.67	0.653853	-0.0393162	-0.367472			553.904
85	3.56438	-0.103594	380.562	1.27099	78.6308	5.86051	71.7498	-96.1557	-1.86	0.651412	-0.0326394	-0.30985			546.636
86	3.46375	-0.0980729	386.422	1.24235	79.1647	5.84409	69.539	-92.4331	-1.95	0.649123	-0.0256854	-0.24759			540.469
87	3.3675	-0.0951042	392.266	1.21417	79.6891	5.82582	67.5184	-90.9907	-1.87	0.646775	-0.0384661	-0.376394			532.22
88	3.27312	-0.0934896	398.092	1.18575	80.2042	5.80571	65.2888	-90.7743	-1.89	0.644227	-0.0313514	-0.311333			525.12
89	3.18063	-0.0914063	403.898	1.15708	80.7101	5.78381	63.2523	-90.0459	-1.84	0.641548	-0.0339811	-0.342368			517.565
90	3.09062	-0.0883854	409.682	1.12837	81.2068	5.76013	61.2105	-88.3168	-1.73	0.638837	-0.0365393	-0.373415			509.555
91	3.00437	-0.0834896	415.442	1.10007	81.6946	5.73471	59.1654	-84.5977	-1.71	0.636294	-0.0290275	-0.300818			502.813
92	2.92375	-0.078125	421.177	1.07287	82.1736	5.70757	57.3152	-80.2547	-1.7	0.634	-0.0212802	-0.223575			497.41
93	2.8475	-0.0751042	426.884	1.04644	82.6439	5.67875	55.6587	-78.197	-1.77	0.631746	-0.0333079	-0.354684			489.879
94	2.77313	-0.0734896	432.563	1.01997	83.1056	5.64828	53.8061	-77.5338	-1.82	0.629373	-0.0254426	-0.274533			483.734
95	2.70062	-0.0713542	438.211	0.993483	83.5589	5.61618	52.1483	-76.2639	-1.78	0.626962	-0.0273606	-0.299084			477.232
96	2.63063	-0.0685417	443.827	0.967221	84.0038	5.58249	50.4916	-74.1968	-1.69	0.624591	-0.0292268	-0.323579			470.373
97	2.56375	-0.0649479	449.41	0.941471	84.4405	5.54724	48.8374	-71.1908	-1.66	0.622356	-0.0210424	-0.235897			465.018
98	2.50062	-0.0616667	454.957	0.916541	84.8691	5.51046	47.3765	-68.4285	-1.71	0.620251	-0.0226589	-0.257154			459.355
99	2.44	-0.0599479	460.468	0.891998	85.2898	5.47218	45.9183	-67.327	-1.74	0.61811	-0.0242323	-0.278342			453.384
100	2.38062	-0.0584896	465.94	0.867363	85.7025	5.43244	44.4639	-66.4698	-1.77	0.615909	-0.0257634	-0.299446			447.107
101	2.32313	-0.0565104	471.372	0.842913	86.1075	5.39127	43.0144	-64.9694	-1.79	0.613714	-0.0172531	-0.202869			442.475
102	2.2675	-0.055	476.764	0.818678	86.5048	5.34869	41.755	-63.9561	-1.76	0.611493	-0.0285637	-0.339705			435.612
103	2.21312	-0.0535417	482.112	0.794406	86.8946	5.30475	40.3174	-62.9588	-1.67	0.609229	-0.0199757	-0.240233			430.441
104	2.16063	-0.0513542	487.417	0.770398	87.277	5.25947	39.0689	-61.051	-1.58	0.607031	-0.0212152	-0.257948			425.015
105	2.11062	-0.0484896	492.676	0.746984	87.6519	5.21289	37.8265	-58.2675	-1.59	0.604987	-0.0224217	-0.275559			419.334
106	2.06375	-0.0451042	497.889	0.724525	88.0197	5.16504	36.5912	-54.7729	-1.63	0.603169	-0.0135955	-0.168855			415.457
107	2.02	-0.043125	503.054	0.703098	88.3802	5.11596	35.5397	-52.9127	-1.55	0.601432	-0.0146119	-0.18336			411.371
108	1.97687	-0.0435417	508.17	0.681517	88.7338	5.06567	34.4935	-53.9673	-1.43	0.599484	-0.0256018	-0.324537			404.98
109	1.93312	-0.0431771	513.236	0.659138	89.0803	5.01422	33.281	-54.0489	-1.32	0.597407	-0.0166867	-0.213634			400.462
110	1.89125	-0.0400521	518.25	0.637238	89.42	4.96162	32.2493	-50.6268	-1.23	0.59557	-0.017623	-0.227826			395.739
111	1.85313	-0.0366667	523.212	0.616873	89.7529	4.90793	31.2252	-46.7913	-1.15	0.594013	-0.00853448	-0.111388			392.974
112	1.8175	-0.0349479	528.12	0.597462	90.0791	4.85316	30.376	-45.0163	-1.07	0.592549	-0.0193079	-0.254362			387.869
113	1.78313	-0.0334896	532.973	0.578367	90.3987	4.79735	29.3668	-43.5342	-0.89	0.591132	-0.0101734	-0.135255			384.764
114	1.75062	-0.0315104	537.77	0.559973	90.7118	4.74053	28.5299	-41.3302	-0.84	0.589852	-0.0109063	-0.146304			381.502
115	1.72	-0.03	542.511	0.542324	91.0184	4.68273	27.6989	-39.6959	-0.93	0.588653	-0.0116206	-0.157261			378.083
116	1.69062	-0.0284375	547.194	0.525098	91.3187	4.62399	26.8744	-37.9532	-1.13	0.587545	-0.0123167	-0.168121			374.51
117	1.66312	-0.0266667	551.818	0.508698	91.6127	4.56434	26.0568	-35.8906	-0.87	0.586561	-0.002995	-0.0412266			373.058
118	1.63688	-0.0265104	556.382	0.492789	91.9005	4.5038	25.4015	-35.9754	-0.48	0.585504	-0.0135555	-0.188136			369.198
119	1.61	-0.026875	560.886	0.476234	92.1822	4.44242	24.5969	-36.7654	-0.61	0.584287	-0.0142011	-0.198692			365.189
120	1.58375	-0.0248437	565.328	0.459795	92.4578	4.38021	23.8005	-34.2558	-0.7	0.583241	-0.00482982	-0.0681108			363.36
121	1.56063	-0.0216667	569.708	0.445086	92.7275	4.3172	23.1613	-30.1065	-0.71	0.582547	-0.00534801	-0.0760026			361.419
122	1.54	-0.0201042	574.025	0.431782	92.9912	4.25344	22.5266	-28.1471	-0.68	0.581985	-0.00585401	-0.0838241			359.369
123	1.52	-0.0199479	578.279	0.41871	93.2492	4.18894	21.8969	-28.1353	-0.65	0.581361	-0.00634805	-0.0915719			357.209
124	1.5	-0.02	582.468	0.405465	93.5013	4.12374	21.2724	-28.4131	-0.64	0.580647	-0.00683036	-0.099243			354.942
125	1.48	-0.02	586.592	0.392042	93.7478	4.05786	20.6535	-28.6142	-0.65	0.579851	-0.00730114	-0.106834			352.567
126	1.46	-0.02	590.649	0.378436	93.9887	3.99132	20.0403	-28.8122	-0.72	0.578974	-0.0077606	-0.114343			350.088
127	1.44	-0.02	594.641	0.364643	94.224	3.92417	19.4333	-29.0069	-0.83	0.578016	-0.00820895	-0.121766			347.504
128	1.42	-0.02	598.565	0.350657	94.4538	3.85642	18.8325	-29.1983	-0.91	0.57698	-0.00864639	-0.129101			344.816
129	1.4	-0.0200521	602.421	0.336472	94.6782	3.7881	18.2383	-29.4629	-0.84	0.575857	-0.00907311	-0.136346			342.028
130	1.38	-0.0198437	606.209	0.322083	94.8972	3.71923	17.6509	-29.3402	-0.78	0.574688	-0.00948931	-0.143497			339.139
131	1.36062	-0.0185417	609.929	0.307944	95.1109	3.64984	17.0706	-27.5832	-0.7	0.573637	-0.00989517	-0.150552			336.151
132	1.34313	-0.0164583	613.579	0.294999	95.3193	3.57996	16.4975	-24.6304	-0.57	0.572824	-0.000290871	-0.00445199			335.589
133	1.3275	-0.0151563	617.158	0.283297	95.5226	3.5096	16.0526	-22.8142	-0.32	0.572148	-0.010606	-0.163279			332.422
134	1.3125	-0.015	620.668	0.271934	95.7207	3.43879	15.4922	-22.7074	-0.35	0.571426	-0.0009837	-0.0152302			331.713
135	1.2975	-0.0147917	624.107	0.260439	95.9137	3.36755	15.0554	-22.5161	-0.77	0.57068	-0.0112847	-0.175685			328.372
136	1.28313	-0.0136458	627.474	0.249299	96.1017	3.29591	14.5084	-20.8839	-0.99	0.570043	-0.00164512	-0.02575			327.518
137	1.27	-0.013125	630.77	0.239017	96.2848	3.22389	14.0805	-20.1923	-1.01	0.569431	-0.00193264	-0.0304093			326.599
138	1.25625	-0.0150521	633.994	0.228131	96.4629	3.15149	13.656	-23.2754	-0.87	0.568469	-0.0122144	-0.193172			323.013
139	1.24	-0.0167188	637.146	0.215111	96.6361	3.07876	13.129	-25.9812	-0.77	0.567184	-0.0125507	-0.199477			319.339
140	1.22375	-0.0148958	640.224	0.20192	96.8046	3.0057	12.6107	-23.2602	-0.64	0.566119	-0.00287812	-0.0459648			318.208
141	1.21063	-0.0116667	643.23	0.191137	96.9682	2.93233	12.2021	-18.3033	-0.37	0.565509	-0.00314007	-0.0503837			317.017
142	1.2	-0.0100521	646.162	0.182322	97.1271	2.85867	11.7972	-15.8421	-0.29	0.565105	-0.00339676	-0.0547509			315.766
143	1.19	-0.0101042	649.021	0.173953	97.2813	2.78474	11.3964	-15.9947	-0.59	0.564645	-0.00364828	-0.0590652			314.456
144	1.17937	-0.0115104	651.806	0.164985	97.4309	2.71055	10.9996	-18.2989	-1.1	0.563915	-0.00389474	-0.0633258			313.088
145	1.16687	-0.0133854	654.516	0.154329	97.5759	2.63613	10.6069	-21.3682	-0.64	0.562839	-0.0141362	-0.230801			308.975
146	1.15312	-0.0133854	657.153	0.142476	97.7164	2.56148	10.1303	-21.4543	-0.47	0.561706	-0.00442132	-0.0724773			307.482
147	1.14062	-0.0115104	659.714	0.131576	97.8523	2.48662	9.74876	-18.5209	-0.72	0.560829	-0.00465152	-0.0765482			305.934
148	1.13	-0.0101562	662.201	0.122218	97.9837	2.41156	9.37157	-16.4036	-1.07	0.560126	-0.00487703	-0.0805618			304.331
149	1.12	-0.00994792	664.612	0.113329	98.1107	2.33633	8.99885	-16.1256	-0.91	0.559413	-0.00509794	-0.0845176			302.674
150	1.11	-0.01	666.949	0.10436	98.2333	2.26092	8.63065	-16.267	-0.45	0.55865	-0.00531432	-0.0884147			300.964
151	1.1	-0.01	669.209	0.0953102	98.3516	2.18536	8.26704	-16.3222	-0.76	0.557844	-0.00552627	-0.0922525			299.202
152	1.09	-0.01	671.395	0.0861777	98.4655	2.10965	7.90808	-16.3755	-0.93	0.556997	-0.00573386	-0.0960305			297.388
153	1.08	-0.01	673.504	0.076961	98.5751	2.0338	7.55383	-16.4269	-1	0.55611	-0.00593717	-0.099748			295.524
154	1.07	-0.01	675.538	0.0676586	98.6804	1.95783	7.20434	-16.4765	-0.84	0.555183	-0.00613629	-0.103405			293.611
155	1.06	-0.01	677.496	0.0582689	98.7815	1.88175	6.85965	-16.5243	-0.86	0.554216	-0.00633128	-0.107			291.649
156	1.05	-0.01	679.378	0.0487902	98.8784	1.80556	6.51982	-16.5702	-0.87	0.553211	-0.00652222	-0.110533			289.639
157	1.04	-0.01	681.183	0.0392207	98.9712	1.72927	6.18488	-16.6142	-0.9	0.552168	-0.00670919	-0.114004			287.582
158	1.03	-0.0100521	682.913	0.0295588	99.0598	1.65289	5.85488	-16.7432	-0.93	0.55108	-0.00689225	-0.117411			285.479
159	1.02	-0.00984375	684.566	0.0198026	99.1442	1.57644	5.52984	-16.4358	-0.9	0.549989	-0.00707148	-0.120756			283.332
160	1.01063	-0.00848958	686.142	0.010569	99.2246	1.49991	5.20981	-14.2075	-0.85	0.549089	-0.00724694	-0.124037			281.14
161	1.00312	-0.00661458	687.642	0.00312013	99.3009	1.42331	4.89481	-11.0938	-0.87	0.548469	0.0025813	0.0442777			281.721
162	0.996875	-0.00661458	689.065	-0.00312989	99.3731	1.34666	4.63119	-11.1168	-0.85	0.547821	-0.00756245	-0.129989			279.449
163	0.989375	-0.00854167	690.412	-0.0106818	99.4413	1.26995	4.3237	-14.3836	-0.83	0.546815	-0.00772844	-0.133102			277.135
164	0.98	-0.0096875	691.682	-0.0202027	99.5055	1.19318	4.02132	-16.3431	-0.81	0.545583	-0.00789091	-0.13615			274.781
165	0.970625	-0.00854167	692.875	-0.0298151	99.5657	1.11638	3.72408	-14.4349	-0.84	0.544512	-0.00804992	-0.139133			272.386
166	0.963125	-0.00661458	693.991	-0.0375721	99.622	1.03954	3.43199	-11.1963	-0.89	0.543735	0.00179447	0.0310652			272.794
167	0.956875	-0.00666667	695.031	-0.0440825	99.6743	0.962656	3.17817	-11.3013	-0.93	0.542923	-0.00834052	-0.144604			270.326
168	0.949375	-0.00833333	695.994	-0.0519514	99.7226	0.885745	2.89379	-14.1462	-0.89	0.541798	-0.00849091	-0.147416			267.821
169	0.940625	-0.00833333	696.879	-0.0612107	99.7671	0.808806	2.61461	-14.1642	-0.97	0.540643	-0.00863806	-0.150161			265.28
170	0.933125	-0.00666667	697.688	-0.0692161	99.8076	0.731843	2.34065	-11.3445	-1.11	0.539742	0.00121797	0.0211974			265.558
171	0.926875	-0.00666667	698.42	-0.0759366	99.8442	0.654859	2.09443	-11.3564	-1.2	0.538816	-0.00891115	-0.155251			262.949
172	0.919375	-0.00833333	699.075	-0.0840612	99.877	0.577857	1.82828	-14.2088	-1.06	0.537578	-0.00905029	-0.157823			260.306
173	0.910625	-0.00833333	699.653	-0.0936241	99.9059	0.500839	1.56738	-14.2206	-1.06	0.536313	-0.00918639	-0.160329			257.629
174	0.903125	-0.00666667	700.154	-0.101894	99.9309	0.423808	1.31174	-11.3846	-1.43	0.535305	0.000680508	0.0118853			257.785
175	0.896875	-0.00661458	700.577	-0.108839	99.952	0.346767	1.07328	-11.3025	-1.67	0.534282	-0.00944347	-0.165033			255.047
176	0.889375	-0.00848958	700.924	-0.117236	99.9693	0.269716	0.825529	-14.5135	-1.75	0.532914	-0.00957209	-0.167364			252.279
177	0.88	-0.00989583	701.194	-0.127833	99.9827	0.192659	0.583052	-16.9241	-1.47	0.531279	-0.00969786	-0.169628			249.48
178	0.87	-0.00994792	701.387	-0.139262	99.9923	0.115597	0.345861	-17.0179	-0.75	0.529612	-0.0098208	-0.171826			246.653
179	0.860625	-0.00838542	701.502	-0.150096	99.9981	0.0385327	0.113963	-14.3473	0	0.528189	-0.00994096	-0.173957			243.799
180	0.85375	-0.00494792	701.541	-0.158117	100	-0.0385327	-0.112638	-8.46626	0	0.527331	-5.83623e-05	-0.00102134			243.785
181	0.850625	-0.00166667	701.502	-0.161784	99.9981	-0.115597	-0.337911	-2.85163	-1.17	0.527012	-0.000175117	-0.00306437
182	0.849375	-0.00182292	701.387	-0.163254	99.9923	-0.192659	-0.563175	-3.11846	-2.67	0.526644	-0.000291941	-0.00510783
183	0.845625	-0.00661458	701.194	-0.167679	99.9827	-0.269716	-0.788426	-11.3125	-3.04	0.525434	-0.0104089	-0.182065
184	0.835625	-0.0132812	700.924	-0.179575	99.9693	-0.346767	-1.00173	-22.7052	-2.77	0.523063	-0.0205198	-0.358779
185	0.82	-0.0166667	700.577	-0.198451	99.952	-0.423808	-1.19514	-28.4788	-2.25	0.520096	-0.0206205	-0.360362
186	0.80375	-0.015	700.154	-0.218467	99.9309	-0.500839	-1.37792	-25.6154	-1.51	0.517396	-0.0107159	-0.187157
187	0.790625	-0.0115104	699.653	-0.234932	99.9059	-0.577857	-1.56994	-19.6422	-1.04	0.515275	-0.0108164	-0.188776
188	0.780625	-0.00864583	699.075	-0.24766	99.877	-0.654859	-1.75662	-14.7417	-0.94	0.513625	-0.0109143	-0.190328
189	0.773125	-0.00640625	698.42	-0.257315	99.8442	-0.731843	-1.93796	-10.9128	-0.78	0.51234	-0.00100975	-0.017592
190	0.7675	-0.00515625	697.688	-0.264617	99.8076	-0.808806	-2.14176	-8.77428	-0.91	0.511249	-0.0111173	-0.193483
191	0.7625	-0.00494792	696.879	-0.271153	99.7671	-0.885745	-2.31503	-8.41	-1.27	0.510176	-0.00120919	-0.0210203
192	0.7575	-0.005	695.994	-0.277732	99.7226	-0.962656	-2.51605	-8.48773	-1.23	0.509076	-0.011316	-0.196464
193	0.7525	-0.005	695.031	-0.284354	99.6743	-1.03954	-2.68124	-8.47599	-1.23	0.50796	-0.00140455	-0.0243515
194	0.7475	-0.005	693.991	-0.291021	99.622	-1.11638	-2.87944	-8.46331	-1.08	0.506826	-0.0115108	-0.199271
195	0.7425	-0.005	692.875	-0.297732	99.5657	-1.19318	-3.03651	-8.4497	-1.2	0.505677	-0.00159601	-0.0275852
196	0.7375	-0.00494792	691.682	-0.304489	99.5055	-1.26995	-3.23186	-8.34728	-1.49	0.504519	-0.0117018	-0.201904
197	0.7325	-0.00520833	690.412	-0.311292	99.4413	-1.34666	-3.38077	-8.77048	-1.71	0.503304	-0.00178376	-0.0307205
198	0.726875	-0.00635417	689.065	-0.319001	99.3731	-1.42331	-3.57321	-10.6791	-1.03	0.501879	-0.0118892	-0.204361
199	0.72	-0.00692708	687.642	-0.328504	99.3009	-1.49991	-3.71392	-11.6179	-0.42	0.500346	-0.0119679	-0.205289
200	0.71375	-0.00479167	686.142	-0.337223	99.2246	-1.57644	-3.8492	-8.01894	-0.82	0.499159	-0.00204435	-0.0349908
201	0.710625	-0.00177083	684.566	-0.34161	99.1442	-1.65289	-4.03588	-2.95671	-1.47	0.49846	-0.00214872	-0.0366926
202	0.709375	-0.00177083	682.913	-0.343371	99.0598	-1.72927	-4.22237	-2.94957	-1.77	0.497743	-0.00225374	-0.0383932
203	0.70625	-0.00479167	681.183	-0.347786	98.9712	-1.80556	-4.40864	-7.96099	-1.41	0.496506	-0.0123595	-0.210014
204	0.7	-0.00692708	679.378	-0.356675	98.8784	-1.88175	-4.52996	-11.4783	-0.89	0.494905	-0.0124312	-0.210672
205	0.693125	-0.00640625	677.496	-0.366545	98.7815	-1.95783	-4.64579	-10.5859	-0.86	0.493382	-0.00250058	-0.0422603
206	0.6875	-0.00505208	675.538	-0.374693	98.6804	-2.0338	-4.82606	-8.32409	-0.98	0.492067	-0.0126055	-0.212419
207	0.683125	-0.0034375	673.504	-0.381077	98.5751	-2.10965	-4.93348	-5.64676	-0.72	0.491009	-0.0026719	-0.0448896
208	0.680625	-0.00161458	671.395	-0.384744	98.4655	-2.18536	-5.11053	-2.64396	-0.89	0.490233	-0.00277687	-0.046507
209	0.679375	-0.00166667	669.209	-0.386582	98.3516	-2.26092	-5.28724	-2.72036	-0.76	0.489432	-0.00288267	-0.0481218
210	0.676875	-0.00333333	666.949	-0.390269	98.2333	-2.33633	-5.46359	-5.42235	-0.82	0.488344	-0.0129893	-0.216104
211	0.673125	-0.00333333	664.612	-0.395824	98.1107	-2.41156	-5.5566	-5.40335	-1.14	0.487248	-0.00305135	-0.0505876
212	0.670625	-0.00166667	662.201	-0.399545	97.9837	-2.48662	-5.72953	-2.69187	-1.28	0.486406	-0.00315822	-0.0521695
213	0.669375	-0.00166667	659.714	-0.401411	97.8523	-2.56148	-5.90202	-2.68176	-1.23	0.485547	-0.00326603	-0.0537478
214	0.666875	-0.00333333	657.153	-0.405153	97.7164	-2.63613	-6.07403	-5.3427	-0.83	0.484406	-0.0133748	-0.219249
215	0.663125	-0.00338542	654.516	-0.410792	97.5759	-2.71055	-6.1523	-5.40442	-0.8	0.48325	-0.00343257	-0.0560433
216	0.660625	-0.00151042	651.806	-0.414569	97.4309	-2.78474	-6.32068	-2.40122	-0.68	0.482378	-0.0035417	-0.0575857
217	0.66	-0.00015625	649.021	-0.415515	97.2813	-2.85867	-6.48848	-0.24734	-0.62	0.481704	-0.00365188	-0.0591234
218	0.66	0.000104167	646.162	-0.415515	97.1271	-2.93233	-6.65567	0.164167	-0.73	0.481055	-0.00376311	-0.0606559
219	0.66	-0.00015625	643.23	-0.415515	96.9682	-3.0057	-6.8222	-0.245133	-0.96	0.480348	-0.00387544	-0.062183
220	0.659375	-0.00151042	640.224	-0.416463	96.8046	-3.07876	-6.98803	-2.35855	-0.99	0.479414	-0.0039889	-0.0637044
221	0.656875	-0.0034375	637.146	-0.420262	96.6361	-3.15149	-7.15312	-5.34192	-0.67	0.478164	-0.0141035	-0.224156
222	0.653125	-0.00322917	633.994	-0.425987	96.4629	-3.22389	-7.20656	-4.99335	-0.47	0.476944	-0.00415536	-0.0657171
223	0.65125	5.20833e-05	630.77	-0.428862	96.2848	-3.29591	-7.36757	0.0801283	-0.48	0.476215	-0.00427059	-0.067196
224	0.653125	0.00307292	627.474	-0.425987	96.1017	-3.36755	-7.52772	4.70287	-0.94	0.475933	0.00561296	0.0878562
225	0.65625	0.00192708	624.107	-0.421213	95.9137	-3.43879	-7.80521	2.93343	-1.26	0.475446	-0.00457405	-0.0712104
226	0.65625	-0.00192708	620.668	-0.421213	95.7207	-3.5096	-7.96593	-2.91727	-0.9	0.474357	-0.0146949	-0.227515
227	0.653125	-0.00307292	617.158	-0.425987	95.5226	-3.57996	-8.00251	-4.62555	-0.26	0.473095	-0.00474403	-0.0730345
228	0.65125	-5.20833e-05	613.579	-0.428862	95.3193	-3.64984	-8.15873	-0.0779444	-0.35	0.472271	-0.00486567	-0.0744727
229	0.653125	0.00322917	609.929	-0.425987	95.1109	-3.71923	-8.31384	4.80381	-0.71	0.47192	0.00501132	0.0762457
230	0.656875	0.0034375	606.209	-0.420262	94.8972	-3.7881	-8.59805	5.08255	-0.81	0.471568	-0.00519177	-0.0785095
231	0.659375	0.00151042	602.421	-0.416463	94.6782	-3.85642	-8.75313	2.21929	-0.83	0.470915	-0.00531956	-0.0799393
232	0.66	0.000104167	598.565	-0.415515	94.4538	-3.92417	-8.90691	0.152074	-0.61	0.470039	-0.00544885	-0.081358
233	0.66	0.000104167	594.641	-0.415515	94.224	-3.99132	-9.05933	0.151077	-0.21	0.469149	-0.00557965	-0.0827649
234	0.660625	0.00145833	590.649	-0.414569	93.9887	-4.05786	-9.21034	2.10089	-0.2	0.468438	-0.00571202	-0.0841596
235	0.663125	0.00354167	586.592	-0.410792	93.7478	-4.12374	-9.35988	5.0671	-0.56	0.468008	0.00415403	0.0607841
236	0.6675	0.00489583	582.468	-0.404216	93.5013	-4.18894	-9.65193	6.95528	-0.7	0.467739	-0.00607217	-0.0882267
237	0.6725	0.00489583	578.279	-0.396753	93.2492	-4.25344	-9.80055	6.90526	-0.84	0.467449	0.00378852	0.0546501
238	0.676875	0.00354167	574.025	-0.390269	92.9912	-4.3172	-10.0959	4.95855	-0.88	0.466935	-0.00644732	-0.0923198
239	0.679375	0.00145833	569.708	-0.386582	92.7275	-4.38021	-10.2433	2.0264	-0.81	0.466114	-0.00659223	-0.0936848
240	0.68	0.000104167	565.328	-0.385662	92.4578	-4.44242	-10.3888	0.14363	-0.77	0.465089	-0.00673896	-0.0950337
241	0.68	0.000104167	560.886	-0.385662	92.1822	-4.5038	-10.5323	0.142501	-0.65	0.46405	-0.00688753	-0.0963657
242	0.680625	0.00145833	556.382	-0.384744	91.9005	-4.56434	-10.6739	1.979	-0.51	0.463181	-0.007038	-0.0976802
243	0.683125	0.00354167	551.818	-0.381077	91.6127	-4.62399	-10.8134	4.76672	-0.42	0.462576	0.00280961	0.0386746
244	0.6875	0.00489583	547.194	-0.374693	91.3187	-4.68273	-11.1118	6.53407	-0.52	0.462118	-0.00745276	-0.101728
245	0.6925	0.00489583	542.511	-0.367447	91.0184	-4.74053	-11.2489	6.47815	-0.88	0.461641	0.00238857	0.0323244
246	0.696875	0.00354167	537.77	-0.361149	90.7118	-4.79735	-11.5487	4.64537	-1.25	0.460951	-0.00788481	-0.105772
247	0.699375	0.00145833	532.973	-0.357568	90.3987	-4.85316	-11.6831	1.89574	-1.43	0.459972	-0.00805003	-0.107025
248	0.7	0.000104167	528.12	-0.356675	90.0791	-4.90793	-11.8149	0.134177	-1.15	0.458804	-0.00821743	-0.108256
249	0.7	0.000104167	523.212	-0.356675	89.7529	-4.96162	-11.9442	0.13293	-0.57	0.457623	-0.00838708	-0.109464
250	0.700625	0.00145833	518.25	-0.355782	89.42	-5.01422	-12.0708	1.84337	-0.34	0.4566	-0.008559	-0.110649
251	0.703125	0.00348958	513.236	-0.352221	89.0803	-5.06567	-12.1947	4.36824	-0.25	0.455818	0.00126676	0.0162179
252	0.7075	0.00505208	508.17	-0.346018	88.7338	-5.11596	-12.4917	6.26175	-0.46	0.455195	-0.00903714	-0.114558
253	0.713125	0.00640625	503.054	-0.338099	88.3802	-5.16504	-12.6115	7.86022	-0.77	0.454719	0.000781274	0.00980398
254	0.72	0.006875	497.889	-0.328504	88.0197	-5.21289	-12.9076	8.34875	-0.79	0.454264	0.000464754	0.00577218
255	0.72625	0.005	492.676	-0.319861	87.6519	-5.25947	-13.2038	6.00825	-0.82	0.453544	-0.00985957	-0.121173
256	0.73	0.003125	487.417	-0.314711	87.277	-5.30475	-13.3175	3.71507	-0.73	0.452584	-0.0100541	-0.122245
257	0.733125	0.00364583	482.112	-0.310439	86.8946	-5.34869	-13.4278	4.28707	-0.75	0.45167	-0.000251425	-0.00302371
258	0.7375	0.00479167	476.764	-0.304489	86.5048	-5.39127	-13.7201	5.57193	-0.9	0.450855	-0.0105947	-0.126001
259	0.7425	0.00505208	471.372	-0.297732	86.1075	-5.43244	-13.8249	5.80832	-0.94	0.450053	-0.000800345	-0.00941077
260	0.7475	0.005	465.94	-0.291021	85.7025	-5.47218	-14.1142	5.68219	-0.87	0.44921	-0.0111577	-0.129685
261	0.7525	0.005	460.468	-0.284354	85.2898	-5.51046	-14.213	5.61546	-0.79	0.44835	-0.00137218	-0.0157614
262	0.7575	0.005	454.957	-0.277732	84.8691	-5.54724	-14.4986	5.54826	-0.76	0.447455	-0.0117443	-0.133285
263	0.7625	0.00494792	449.41	-0.271153	84.4405	-5.58249	-14.5907	5.42352	-0.77	0.446539	-0.0019679	-0.0220612
264	0.7675	0.00520833	443.827	-0.264617	84.0038	-5.61618	-14.8719	5.63805	-0.82	0.445615	-0.0123552	-0.136789
265	0.773125	0.00630208	438.211	-0.257315	83.5589	-5.64828	-14.9569	6.73572	-0.88	0.444793	-0.00258849	-0.0282953
266	0.78	0.00708333	432.563	-0.248461	83.1056	-5.67875	-15.2329	7.47314	-0.91	0.444017	-0.00299173	-0.0322816
267	0.786875	0.00630208	426.884	-0.239686	82.6439	-5.70757	-15.5065	6.56161	-0.93	0.443123	-0.0134047	-0.142742
268	0.7925	0.00515625	421.177	-0.232563	82.1736	-5.73471	-15.5802	5.29681	-0.98	0.442094	-0.00365477	-0.038398
269	0.7975	0.00515625	415.442	-0.226273	81.6946	-5.76013	-15.8474	5.22469	-1	0.441032	-0.0140846	-0.145962
270	0.803125	0.00630208	409.682	-0.219245	81.2068	-5.78381	-15.9125	6.29719	-0.95	0.44007	-0.00434551	-0.0444091
271	0.81	0.00708333	403.898	-0.210721	80.7101	-5.80571	-16.1724	6.97791	-0.95	0.439151	-0.00479295	-0.0482902
272	0.816875	0.00630208	398.092	-0.202269	80.2042	-5.82582	-16.4288	6.11905	-1.11	0.43812	-0.0152511	-0.15145
273	0.8225	0.00520833	392.266	-0.195407	79.6891	-5.84409	-16.4803	4.98306	-1.29	0.43697	-0.00553087	-0.0541201
274	0.8275	0.00494792	386.422	-0.189346	79.1647	-5.86051	-16.7282	4.66338	-1.31	0.435764	-0.0160077	-0.154304
275	0.8325	0.00494792	380.562	-0.183322	78.6308	-5.87505	-16.7697	4.59265	-1.1	0.434546	-0.00629964	-0.0598033
276	0.8375	0.00520833	374.687	-0.177334	78.0872	-5.88768	-17.0082	4.75974	-1	0.433321	-0.016796	-0.156985
277	0.843125	0.00635417	368.799	-0.17064	77.5338	-5.89837	-17.0391	5.71564	-1.16	0.432189	-0.0071006	-0.0653235
278	0.85	0.006875	362.901	-0.162519	76.9705	-5.90711	-17.2675	6.08523	-1.43	0.431071	-0.00761721	-0.0689554
279	0.85625	0.005	356.994	-0.155193	76.3971	-5.91387	-17.4906	4.35358	-1.52	0.429757	-0.0181461	-0.161595
280	0.86	0.003125	351.08	-0.150823	75.8135	-5.91862	-17.5047	2.67591	-1.35	0.428274	-0.0184728	-0.161779
281	0.863125	0.00364583	345.161	-0.147196	75.2195	-5.92135	-17.5128	3.06927	-1.17	0.42683	-0.00880465	-0.0758085
282	0.8675	0.00479167	339.24	-0.14214	74.6149	-5.92204	-17.7185	3.96469	-1.23	0.425454	-0.0193643	-0.163867
283	0.8725	0.00505208	333.318	-0.136393	73.9996	-5.92066	-17.7143	4.10719	-1.43	0.424094	-0.00971064	-0.0807403
284	0.8775	0.00505208	327.397	-0.130678	73.3734	-5.91719	-17.9074	4.03424	-1.55	0.422706	-0.0202931	-0.165732
285	0.8825	0.00479167	321.48	-0.124996	72.7362	-5.91162	-17.8906	3.75713	-1.57	0.421293	-0.0106546	-0.0854429
286	0.886875	0.00369792	315.568	-0.120051	72.0878	-5.90393	-18.0704	2.84621	-1.55	0.419771	-0.0212608	-0.167362
287	0.89	0.00296875	309.664	-0.116534	71.4279	-5.89411	-18.0403	2.24223	-1.57	0.418191	-0.0216381	-0.167146
288	0.893125	0.00348958	303.77	-0.113029	70.7565	-5.88213	-18.0036	2.58544	-1.57	0.416649	-0.0120215	-0.0910937
289	0.896875	0.00348958	297.888	-0.108839	70.0733	-5.86799	-18.1621	2.53538	-1.58	0.415086	-0.0226628	-0.168403
290	0.9	0.00302083	292.02	-0.105361	69.3782	-5.85167	-18.1116	2.15157	-1.6	0.41349	-0.0230629	-0.168001
291	0.903125	0.00348958	286.168	-0.101894	68.671	-5.83317	-18.0544	2.43563	-1.54	0.411928	-0.0134694	-0.0961509
292	0.906875	0.00348958	280.335	-0.0977507	67.9515	-5.81246	-18.1902	2.38598	-1.64	0.410348	-0.0241476	-0.168864
293	0.91	0.00302083	274.523	-0.0943107	67.2195	-5.78954	-18.1184	2.02265	-1.72	0.408738	-0.0245717	-0.168267
294	0.913125	0.00354167	268.733	-0.0908825	66.4747	-5.76441	-18.0398	2.32137	-1.64	0.407167	-0.0150025	-0.10057
295	0.916875	0.00333333	262.969	-0.0867841	65.7172	-5.73705	-18.1515	2.13796	-1.64	0.405565	-0.0257196	-0.168715
296	0.919375	0.00145833	257.232	-0.0840612	64.9465	-5.70747	-18.0579	0.914951	-1.67	0.403851	-0.0261688	-0.167917
297	0.92	0.0003125	251.524	-0.0833816	64.1625	-5.67565	-17.9572	0.191711	-1.68	0.402074	-0.026625	-0.167053
298	0.920625	0.00145833	245.849	-0.0827025	63.3651	-5.64159	-17.8495	0.874462	-1.64	0.400377	-0.0270882	-0.166124
299	0.923125	0.00338542	240.207	-0.0799906	62.5541	-5.6053	-17.7346	1.98342	-1.62	0.398802	-0.0175583	-0.105209
300	0.926875	0.00333333	234.602	-0.0759366	61.7291	-5.56677	-17.8041	1.90733	-1.62	0.397212	-0.0283402	-0.165851
301	0.929375	0.00171875	229.035	-0.073243	60.8901	-5.526	-17.6738	0.960132	-1.68	0.395541	-0.0288297	-0.164712
302	0.930625	0.00151042	223.509	-0.0718989	60.0368	-5.48299	-17.5362	0.823395	-1.79	0.393869	-0.0293263	-0.163507
303	0.9325	0.00182292	218.026	-0.0698861	59.169	-5.43775	-17.3915	0.969374	-1.82	0.392227	-0.0198298	-0.107848
304	0.93375	0	212.588	-0.0685465	58.2866	-5.39029	-17.4251	0	-1.77	0.390485	-0.0406666	-0.215656
305	0.9325	-0.001875	207.198	-0.0698861	57.3893	-5.3406	-17.0808	-0.947552	-1.83	0.388682	-0.0308577	-0.15949
306	0.930625	-0.00135417	201.857	-0.0718989	56.4769	-5.2887	-16.9148	-0.666704	-1.88	0.386924	-0.0313817	-0.158018
307	0.93	-0.000260417	196.569	-0.0725707	55.5493	-5.2346	-16.7418	-0.124853	-1.76	0.385237	-0.0319122	-0.156479
308	0.93	0.000208333	191.334	-0.0725707	54.6063	-5.17831	-16.5617	0.0972226	-1.3	0.383591	-0.032449	-0.154874
309	0.930625	0.00151042	186.156	-0.0718989	53.6477	-5.11983	-16.3747	0.685787	-1.26	0.382022	-0.0329918	-0.153203
310	0.933125	0.00338542	181.036	-0.0692161	52.6733	-5.05919	-16.1808	1.49483	-1.6	0.380553	-0.0235402	-0.106306
311	0.936875	0.0034375	175.977	-0.0652054	51.6831	-4.99639	-16.1517	1.47542	-1.71	0.379085	-0.0344604	-0.151272
312	0.939375	0.00135417	170.98	-0.0625405	50.6767	-4.93145	-15.9418	0.564722	-1.76	0.377548	-0.0350247	-0.149384
313	0.939375	-0.00135417	166.049	-0.0625405	49.6542	-4.8644	-15.7251	-0.548434	-1.66	0.37592	-0.0355932	-0.14743
314	0.936875	-0.0034375	161.185	-0.0652054	48.6154	-4.79524	-15.5015	-1.35139	-1.65	0.374235	-0.0461651	-0.185619
315	0.933125	-0.00338542	156.389	-0.0692161	47.5602	-4.72401	-15.1088	-1.29132	-1.65	0.372595	-0.036349	-0.141802
316	0.930625	-0.00151042	151.665	-0.0718989	46.4886	-4.65071	-14.8743	-0.558726	-1.51	0.371052	-0.0369192	-0.139676
317	0.93	-0.00015625	147.015	-0.0725707	45.4005	-4.57538	-14.6334	-0.0560269	-1.38	0.369583	-0.0374902	-0.137487
318	0.93	0.000104167	142.439	-0.0725707	44.2958	-4.49804	-14.3861	0.0361888	-1.35	0.368148	-0.0380605	-0.135235
319	0.93	-0.00015625	137.941	-0.0725707	43.1747	-4.41872	-14.1323	-0.052569	-1.49	0.366729	-0.038629	-0.13292
320	0.929375	-0.00151042	133.522	-0.073243	42.0372	-4.33743	-13.8724	-0.491889	-1.54	0.365293	-0.0391938	-0.130544
321	0.926875	-0.00338542	129.185	-0.0759366	40.8834	-4.25422	-13.6062	-1.0667	-1.46	0.363826	-0.0497532	-0.160331
322	0.923125	-0.0034375	124.931	-0.0799906	39.7135	-4.1691	-13.1906	-1.04744	-1.31	0.362402	-0.0398718	-0.124257
323	0.920625	-0.00130208	120.762	-0.0827025	38.5277	-4.08212	-12.9154	-0.383517	-1.17	0.361072	-0.040408	-0.121725
324	0.920625	0.00119792	116.68	-0.0827025	37.3262	-3.9933	-12.6344	0.340908	-1.21	0.359843	-0.0409319	-0.119135
325	0.9225	0.00197917	112.686	-0.0806679	36.1096	-3.90268	-12.3477	0.543963	-1.38	0.358662	-0.0314403	-0.0883777
326	0.92375	-0.00015625	108.784	-0.0793138	34.8781	-3.81029	-12.1864	-0.0414572	-1.4	0.357439	-0.0523858	-0.142155
327	0.921875	-0.00338542	104.973	-0.0813456	33.6324	-3.71617	-11.7576	-0.866777	-1.24	0.356177	-0.0423972	-0.11102
328	0.9175	-0.00473958	101.257	-0.0861027	32.3731	-3.62036	-11.4545	-1.17053	-1.16	0.354914	-0.0528377	-0.133461
329	0.913125	-0.00359375	97.6368	-0.0908825	31.1011	-3.52289	-11.0249	-0.85581	-1.14	0.353726	-0.0427765	-0.104184
330	0.910625	-0.00145833	94.1139	-0.0936241	29.8171	-3.4238	-10.7148	-0.334755	-1.11	0.352621	-0.0431446	-0.101289
331	0.91	-0.000104167	90.6901	-0.0943107	28.5224	-3.32315	-10.3998	-0.0230412	-1.05	0.351579	-0.0434705	-0.0983419
332	0.91	-0.000104167	87.3669	-0.0943107	27.2181	-3.22096	-10.08	-0.0221969	-1.02	0.350569	-0.0437478	-0.0953427
333	0.909375	-0.00151042	84.146	-0.0949977	25.9057	-3.11728	-9.75555	-0.309989	-1.04	0.349562	-0.0439695	-0.0922931
334	0.906875	-0.00338542	81.0287	-0.0977507	24.5868	-3.01215	-9.42657	-0.669063	-1.01	0.348553	-0.0541278	-0.109407
335	0.903125	-0.00333333	78.0166	-0.101894	23.2633	-2.90563	-8.99328	-0.634281	-0.95	0.34759	-0.0437285	-0.0851012
336	0.900625	-0.00166667	75.1109	-0.104666	21.9372	-2.79775	-8.65939	-0.305329	-0.91	0.346694	-0.0437341	-0.0819422
337	0.899375	-0.00166667	72.3132	-0.106055	20.6109	-2.68857	-8.32146	-0.293956	-0.87	0.345832	-0.0436499	-0.0787381
338	0.896875	-0.00333333	69.6246	-0.108839	19.2872	-2.57813	-7.97964	-0.566054	-0.83	0.344977	-0.0534655	-0.0928583
339	0.893125	-0.00338542	67.0465	-0.113029	17.9689	-2.46649	-7.54926	-0.55361	-0.79	0.344167	-0.0426904	-0.0713987
340	0.890625	-0.00145833	64.58	-0.115832	16.6594	-2.35368	-7.20399	-0.229705	-0.76	0.343424	-0.0422769	-0.0681061
341	0.89	-0.0003125	62.2263	-0.116534	15.3622	-2.23977	-6.85534	-0.0474286	-0.73	0.342734	-0.0417305	-0.0647757
342	0.889375	-0.00140625	59.9865	-0.117236	14.0815	-2.1248	-6.50346	-0.205746	-0.7	0.342063	-0.0410392	-0.0614097
343	0.886875	-0.00354167	57.8617	-0.120051	12.8215	-2.00884	-6.14851	-0.499822	-0.66	0.341398	-0.0501911	-0.0724439
344	0.8825	-0.00489583	55.8529	-0.124996	11.5869	-1.89192	-5.72558	-0.666943	-0.61	0.340759	-0.0387345	-0.0539669
345	0.8775	-0.00489583	53.961	-0.130678	10.383	-1.7741	-5.36904	-0.644351	-0.56	0.340157	-0.0475523	-0.0640081
346	0.873125	-0.00354167	52.1869	-0.135677	9.21497	-1.65545	-4.95301	-0.450801	-0.53	0.339617	-0.035772	-0.0465681
347	0.870625	-0.00140625	50.5314	-0.138544	8.08872	-1.536	-4.59565	-0.173317	-0.49	0.33914	-0.0342257	-0.0431417
348	0.87	-0.0003125	48.9954	-0.139262	7.01023	-8.90729	-26.6502	-0.0373441	-0.44	0.336471	-0.248005	-0.30311
349	0.869375	-0.00145833	40.0881	-0.139981	0	6.19647	18.5395	-0.14259	-0.4	0.338311	0.143069	0.143069
350	0.866875	-0.00333333	46.2846	-0.14286	5.02163	-1.17353	-3.51114	-0.376298	-0.39	0.337922	-0.0383818	-0.0443146
351	0.863125	-0.00354167	45.1111	-0.147196	4.12436	-1.05151	-3.1099	-0.389679	-0.37	0.337572	-0.0257316	-0.0289557
352	0.86	-0.00296875	44.0596	-0.150823	3.30034	-0.928986	-2.74753	-0.319029	-0.31	0.337266	-0.0232164	-0.0255163
353	0.856875	-0.00348958	43.1306	-0.154463	2.55579	-0.806021	-2.38386	-0.367092	-0.26	0.33699	-0.0305206	-0.0328369
354	0.8525	-0.0046875	42.3246	-0.159582	1.89669	-0.682671	-1.99556	-0.483893	-0.4	0.336742	-0.017454	-0.0184277
355	0.845	-0.0120833	41.6419	-0.168419	1.32857	-0.558995	-1.63404	-1.22725	-1.12	0.336456	-0.0244814	-0.0254303
356	0.82125	-0.045625	41.0829	-0.196928	0.856386	-0.435051	-1.25677	-4.57172	-0.13	0.335874	-0.0512531	-0.0525249
357	0.751875	-0.0935938	40.6478	-0.285185	0.484431	-0.3109	-0.855353	-9.27898	-0.09	0.33486	-0.157715	-0.159917
358	0.655	-0.0685417	40.3369	-0.42312	0.216175	-0.186599	-0.417118	-6.74332	-0.04	0.334144	-0.233778	-0.235229
359	0.638125	0.0464063	40.1503	-0.449221	0.0541759	0.0558419			0

## Sheet: 50% load
C Angle	Cyl pressure(bar)	DP/Dq	pv	log p	log vol	dV/dq			Net HR dQn/dq	Cum HR (KJ)				MFB	mean gas temp(k)
-360	0.849375	0.121979	40.0881	-0.163254	0	0.0622097	0.218219	11.9266	0.05	0.00121448	-0.0580249	-0.0580249
-359	0.9475	0.0601562	40.1503	-0.0539283	0.0541759	0.186599	0.616051	5.89096	0.09	0.00186519	0.015548	0.0155721
-358	0.968125	0.00223958	40.3369	-0.0323941	0.216175	0.3109	1.03712	0.220336	0.13	0.00199093	-0.000734937	-0.000739498
-357	0.965625	-0.00223958	40.6478	-0.0349797	0.484431	0.435051	1.43631	-0.222035	0.17	0.00211236	0.0226907	0.0230075
-356	0.9675	0.00234375	41.0829	-0.0330399	0.856386	0.558995	1.86473	0.234849	0.21	0.00232232	0.016249	0.0166522
-355	0.969375	0.00130208	41.6419	-0.0311037	1.32857	0.682671	2.27729	0.132247	0.23	0.00256327	0.0195174	0.0202738
-354	0.97	0.000260417	42.3246	-0.0304592	1.89669	0.806021	2.68877	0.026883	0.25	0.00283483	0.0226059	0.0238671
-353	0.97	-0.000208333	43.1306	-0.0304592	2.55579	0.928986	3.09896	-0.0219159	0.27	0.00314254	0.0254976	0.0274327
-352	0.969375	-0.00145833	44.0596	-0.0311037	3.30034	1.05151	3.50768	-0.156716	0.29	0.00347764	0.0281797	0.0309714
-351	0.966875	-0.00354167	45.1111	-0.0336861	4.12436	1.17353	3.91472	-0.389679	0.32	0.00383014	0.0206444	0.0232311
-350	0.9625	-0.00484375	46.2846	-0.0382212	5.02163	1.29499	4.27536	-0.546807	0.37	0.00420299	0.0325489	0.03758
-349	0.9575	-0.00505208	47.5796	-0.0434296	5.98574	1.41583	4.67432	-0.586283	0.43	0.0046118	0.0245506	0.0291384
-348	0.9525	-0.00505208	48.9954	-0.0486652	7.01023	1.536	5.01824	-0.603729	0.48	0.00505325	0.0359583	0.0439479
-347	0.9475	-0.00479167	50.5314	-0.0539283	8.08872	1.65545	5.40846	-0.59056	0.5	0.00553504	0.0275187	0.0346876
-346	0.943125	-0.00369792	52.1869	-0.0585564	9.21497	1.7741	5.73511	-0.47069	0.53	0.00606148	0.038471	0.0500816
-345	0.94	-0.00296875	53.961	-0.0618754	10.383	1.89192	6.11596	-0.390723	0.57	0.00663401	0.039631	0.0533457
-344	0.936875	-0.00354167	55.8529	-0.0652054	11.5869	2.00884	6.49393	-0.482469	0.61	0.00723515	0.0306149	0.0426543
-343	0.933125	-0.00333333	57.8617	-0.0692161	12.8215	2.1248	6.79575	-0.470421	0.65	0.00786768	0.0409934	0.0591683
-342	0.930625	-0.00151042	59.9865	-0.0718989	14.0815	2.23977	7.16344	-0.220987	0.7	0.00856193	0.041653	0.0623282
-341	0.93	-0.000104167	62.2263	-0.0725707	15.3622	2.35368	7.52777	-0.0158095	0.75	0.00931313	0.0421737	0.0654636
-340	0.93	-0.000104167	64.58	-0.0725707	16.6594	2.46649	7.88855	-0.0164075	0.77	0.0101003	0.0425672	0.0685737
-339	0.929375	-0.00151042	67.0465	-0.073243	17.9689	2.57813	8.24563	-0.246995	0.76	0.0109002	0.0428452	0.0716576
-338	0.926875	-0.00338542	69.6246	-0.0759366	19.2872	2.68857	8.59884	-0.574898	0.79	0.0117026	0.0330185	0.0573461
-337	0.923125	-0.00338542	72.3132	-0.0799906	20.6109	2.79775	8.85182	-0.597098	0.86	0.0125281	0.0426342	0.0769059
-336	0.920625	-0.00151042	75.1109	-0.0827025	21.9372	2.90563	9.19313	-0.276704	0.93	0.0134197	0.042629	0.0798717
-335	0.92	-0.00015625	78.0166	-0.0833816	23.2633	3.01215	9.53016	-0.0297319	0.98	0.0143698	0.0425495	0.0828066
-334	0.92	5.20833e-05	81.0287	-0.0833816	24.5868	3.11728	9.86276	0.0102933	0.99	0.0153571	0.0424038	0.0857093
-333	0.92	-9.25186e-18	84.146	-0.0833816	25.9057	3.22096	10.1908	-1.8988e-15	1.02	0.0163761	0.0421998	0.0885785
-332	0.92	-9.25186e-18	87.3669	-0.0833816	27.2181	3.32315	10.5141	-1.97148e-15	1.07	0.0174275	0.0419445	0.0914127
-331	0.92	-9.25186e-18	90.6901	-0.0833816	28.5224	3.4238	10.8326	-2.04647e-15	1.12	0.0185108	0.0416443	0.0942105
-330	0.92	-5.20833e-05	94.1139	-0.0833816	29.8171	3.52289	11.1461	-0.0119555	1.15	0.0196242	0.0413049	0.0969706
-329	0.92	0.00015625	97.6368	-0.0833816	31.1011	3.62036	11.4545	0.0372091	1.18	0.0207734	0.0409318	0.0996915
-328	0.920625	0.00151042	101.257	-0.0827025	32.3731	3.71617	11.7576	0.373026	1.22	0.0219864	0.0405295	0.102372
-327	0.923125	0.00338542	104.973	-0.0799906	33.6324	3.81029	12.0554	0.866777	1.24	0.0232787	0.0501024	0.131196
-326	0.926875	0.00338542	108.784	-0.0759366	34.8781	3.90268	12.4819	0.898239	1.22	0.0246167	0.0400852	0.108776
-325	0.929375	0.00151042	112.686	-0.073243	36.1096	3.9933	12.7717	0.41513	1.27	0.0259354	0.0396143	0.111354
-324	0.93	0.00015625	116.68	-0.0725707	37.3262	4.08212	13.0558	0.0444663	1.35	0.0272454	0.0391286	0.113887
-323	0.93	-5.20833e-05	120.762	-0.0725707	38.5277	4.1691	13.334	-0.0153407	1.35	0.0285773	0.0386309	0.116372
-322	0.93	-2.77556e-17	124.931	-0.0725707	39.7135	4.25422	13.6062	-8.45738e-15	1.33	0.0299379	0.0381236	0.118809
-321	0.93	-2.77556e-17	129.185	-0.0725707	40.8834	4.33743	13.8724	-8.74538e-15	1.34	0.0313251	0.0376088	0.121195
-320	0.93	-2.77556e-17	133.522	-0.0725707	42.0372	4.41872	14.1323	-9.03901e-15	1.42	0.0327384	0.0370884	0.123531
-319	0.93	-2.77556e-17	137.941	-0.0725707	43.1747	4.49804	14.3861	-9.33814e-15	1.5	0.034177	0.0365641	0.125815
-318	0.93	-2.77556e-17	142.439	-0.0725707	44.2958	4.57538	14.6334	-9.64264e-15	1.54	0.0356403	0.0360374	0.128046
-317	0.93	-5.20833e-05	147.015	-0.0725707	45.4005	4.65071	14.8743	-0.0186756	1.54	0.0371259	0.0355096	0.130224
-316	0.93	0.00015625	151.665	-0.0725707	46.4886	4.72401	15.1088	0.0577993	1.57	0.0386425	0.0349817	0.132346
-315	0.930625	0.00151042	156.389	-0.0718989	47.5602	4.79524	15.3366	0.576129	1.63	0.0402338	0.0344548	0.134413
-314	0.933125	0.00333333	161.185	-0.0692161	48.6154	4.8644	15.5578	1.31044	1.7	0.0419206	0.0439298	0.176631
-313	0.936875	0.00354167	166.049	-0.0652054	49.6542	4.93145	15.9418	1.43437	1.73	0.0436582	0.0337665	0.139864
-312	0.94	0.00302083	170.98	-0.0618754	50.6767	4.99639	16.1517	1.25976	1.75	0.0453994	0.0332417	0.14178
-311	0.943125	0.00348958	175.977	-0.0585564	51.6831	5.05919	16.3547	1.49777	1.79	0.0471846	0.0427207	0.187533
-310	0.946875	0.00348958	181.036	-0.0545882	52.6733	5.11983	16.7269	1.54083	1.84	0.0490114	0.0325467	0.146979
-309	0.95	0.00302083	186.156	-0.0512933	53.6477	5.17831	16.9179	1.37157	1.85	0.0508404	0.0320293	0.148733
-308	0.953125	0.00348958	191.334	-0.0480092	54.6063	5.2346	17.1018	1.62848	1.85	0.0527134	0.041517	0.198154
-307	0.956875	0.00348958	196.569	-0.0440825	55.5493	5.2887	17.4605	1.67303	1.95	0.0546267	0.0313366	0.153656
-306	0.96	0.00296875	201.857	-0.040822	56.4769	5.3406	17.6318	1.46162	2	0.0565361	0.0308301	0.15524
-305	0.963125	0.00369792	207.198	-0.0375721	57.3893	5.39029	17.7958	1.86878	1.99	0.0585025	0.0403296	0.208446
-304	0.9675	0.00484375	212.588	-0.0330399	58.2866	5.43775	18.1395	2.51152	1.89	0.0605676	0.0301459	0.159864
-303	0.9725	0.00489583	218.026	-0.0278852	59.169	5.48299	18.2905	2.60346	1.89	0.062657	0.0396526	0.215657
-302	0.976875	0.00348958	223.509	-0.0233966	60.0368	5.526	18.624	1.90233	1.97	0.0647097	0.0294663	0.164287
-301	0.979375	0.00161458	229.035	-0.0208407	60.8901	5.56677	18.7614	0.901942	2.07	0.066676	0.0289808	0.165576
-300	0.980625	0.00166667	234.602	-0.0195652	61.7291	5.6053	18.8912	0.953666	2.18	0.0686605	0.0285018	0.166797
-299	0.983125	0.00333333	240.207	-0.017019	62.5541	5.64159	19.0135	1.9529	2.13	0.0707571	0.0380295	0.227872
-298	0.986875	0.00338542	245.849	-0.0132119	63.3651	5.67565	19.3235	2.03	2.07	0.0728925	0.027845	0.170765
-297	0.989375	0.00151042	251.524	-0.0106818	64.1625	5.70747	19.4318	0.926601	1.94	0.0749283	0.0273811	0.171797
-296	0.99	0.00015625	257.232	-0.0100503	64.9465	5.73705	19.5326	0.0980304	1.91	0.0768914	0.0269239	0.172761
-295	0.99	-5.20833e-05	262.969	-0.0100503	65.7172	5.76441	19.6257	-0.0334056	1.98	0.0788506	0.0264732	0.173658
-294	0.99	-5.20833e-05	268.733	-0.0100503	66.4747	5.78954	19.7113	-0.0341379	2.01	0.0808183	0.0260291	0.174487
-293	0.99	0.00015625	274.523	-0.0100503	67.2195	5.81246	19.7893	0.10462	2.05	0.0828077	0.0255914	0.17525
-292	0.990625	0.00145833	280.335	-0.00941922	67.9515	5.83317	19.8598	0.997128	2.2	0.0848934	0.0251602	0.175945
-291	0.993125	0.00354167	286.168	-0.00689874	68.671	5.85167	19.9228	2.47198	2.43	0.0871329	0.0347353	0.247958
-290	0.9975	0.00489583	292.02	-0.00250313	69.3782	5.86799	20.1802	3.48703	2.39	0.0894996	0.0245624	0.178923
-289	1.0025	0.00484375	297.888	0.00249688	70.0733	5.88213	20.2288	3.51926	2.12	0.0918744	0.0341458	0.253732
-288	1.00687	0.00369792	303.77	0.00685147	70.7565	5.89411	20.4727	2.7398	2.21	0.0941957	0.0239728	0.181655
-287	1.01	0.00291667	309.664	0.00995033	71.4279	5.90393	20.5068	2.2029	2.57	0.0964666	0.0235645	0.182026
-286	1.01313	0.00369792	315.568	0.0130396	72.0878	5.91162	20.5335	2.84621	2.6	0.0988046	0.0331622	0.261049
-285	1.0175	0.00484375	321.48	0.0173486	72.7362	5.91719	20.7564	3.79797	2.32	0.10126	0.0229913	0.184375
-284	1.0225	0.00489583	327.397	0.0222506	73.3734	5.92066	20.7685	3.90947	2.1	0.103728	0.0325971	0.266218
-283	1.02687	0.00359375	333.318	0.0265202	73.9996	5.92204	20.977	2.92161	1.93	0.106118	0.0224264	0.186467
-282	1.02938	0.00130208	339.24	0.0289518	74.6149	5.92135	20.9746	1.07736	1.8	0.108323	0.0220399	0.18651
-281	1.02937	-0.00135417	345.161	0.0289518	75.2195	5.91862	20.9649	-1.14001	1.76	0.110305	0.0216592	0.186487
-280	1.02687	-0.00348958	351.08	0.0265202	75.8135	5.91387	20.9481	-2.9881	1.99	0.112101	0.0112841	0.0988224
-279	1.02312	-0.00322917	356.994	0.0228617	76.3971	5.90711	20.721	-2.81169	2.39	0.113892	0.0207114	0.18444
-278	1.02125	-5.20833e-05	362.901	0.0210274	76.9705	5.89837	20.6903	-0.0461002	2.64	0.115957	0.0203507	0.184226
-277	1.02313	0.00338542	368.799	0.0228617	77.5338	5.88768	20.6528	3.04522	2.7	0.118327	0.0299953	0.275948
-276	1.0275	0.00489583	374.687	0.0271287	78.0872	5.87505	20.8106	4.47416	2.61	0.120855	0.0198377	0.185415
-275	1.0325	0.00505208	380.562	0.031983	78.6308	5.86051	20.7591	4.68934	2.52	0.1234	0.0294892	0.279944
-274	1.0375	0.005	386.422	0.036814	79.1647	5.84409	20.9019	4.71247	2.46	0.125961	0.0193315	0.186343
-273	1.0425	0.005	392.266	0.0416217	79.6891	5.82582	20.8365	4.78374	2.42	0.128523	0.0289897	0.283667
-272	1.0475	0.00505208	398.092	0.0464064	80.2042	5.80571	20.9643	4.90535	2.37	0.13111	0.0188321	0.187011
-271	1.0525	0.00484375	403.898	0.0511683	80.7101	5.78381	20.8852	4.77166	2.33	0.133676	0.0284968	0.287112
-270	1.05688	0.00348958	409.682	0.0553164	81.2068	5.76013	20.9978	3.48687	2.31	0.136124	0.0183393	0.187419
-269	1.05938	0.00161458	415.442	0.0576791	81.6946	5.73471	20.9051	1.63601	2.34	0.138379	0.0180103	0.186645
-268	1.06062	0.00166667	421.177	0.0588584	82.1736	5.70757	20.8062	1.7121	2.37	0.14063	0.017686	0.185813
-267	1.06313	0.00333333	426.884	0.0612127	82.6439	5.67875	20.7011	3.4706	2.38	0.143048	0.0273662	0.291413
-266	1.06688	0.00333333	432.563	0.0647338	83.1056	5.64828	20.7843	3.51677	2.31	0.145478	0.0172117	0.18572
-265	1.06938	0.00166667	438.211	0.0670744	83.5589	5.61618	20.6662	1.78135	2.3	0.147722	0.0168978	0.184714
-264	1.07062	0.00166667	443.827	0.0682426	84.0038	5.58249	20.5422	1.80418	2.37	0.149957	0.0165883	0.183654
-263	1.07313	0.00328125	449.41	0.070575	84.4405	5.54724	20.4125	3.59665	2.39	0.152358	0.0262831	0.294648
-262	1.07688	0.00354167	454.957	0.0740633	84.8691	5.51046	20.4667	3.93002	2.41	0.154798	0.0161313	0.183073
-261	1.08	0.00302083	460.468	0.076961	85.2898	5.47218	20.3245	3.39267	2.36	0.157169	0.0158316	0.181848
-260	1.08313	0.00354167	465.94	0.0798504	85.7025	5.43244	20.1769	4.02489	2.21	0.15959	0.0255359	0.296801
-259	1.08688	0.00333333	471.372	0.0833066	86.1075	5.39127	20.2094	3.83229	2.23	0.161994	0.0153854	0.180907
-258	1.08937	0.00145833	476.764	0.0856041	86.5048	5.34869	20.0498	1.69581	2.33	0.164168	0.0150949	0.179522
-257	1.09	0.0003125	482.112	0.0861777	86.8946	5.30475	19.885	0.367464	2.38	0.166193	0.0148084	0.17809
-256	1.09063	0.00145833	487.417	0.0867509	87.277	5.25947	19.7153	1.7337	2.39	0.168338	0.0145256	0.176612
-255	1.09313	0.00333333	492.676	0.0890406	87.6519	5.21289	19.5407	4.0055	2.32	0.170693	0.0242466	0.297987
-254	1.09688	0.00354167	497.889	0.0924652	88.0197	5.16504	19.539	4.30087	2.28	0.173077	0.0140995	0.175114
-253	1.1	0.00302083	503.054	0.0953102	88.3802	5.11596	19.3533	3.70645	2.25	0.175383	0.0138252	0.173489
-252	1.10313	0.00354167	508.17	0.0981471	88.7338	5.06567	19.1631	4.38968	2.23	0.177738	0.0235546	0.298585
-251	1.10688	0.00328125	513.236	0.101541	89.0803	5.01422	19.1409	4.10745	2.22	0.180063	0.0134082	0.171661
-250	1.10938	0.00166667	518.25	0.103797	89.42	4.96162	18.9401	2.10671	2.21	0.182168	0.013142	0.169897
-249	1.11062	0.00166667	523.212	0.104923	89.7529	4.90793	18.7351	2.12688	2.2	0.184254	0.0128793	0.168095
-248	1.11313	0.00333333	528.12	0.107171	90.0791	4.85316	18.526	4.29366	2.2	0.186536	0.0226199	0.297994
-247	1.11688	0.00333333	532.973	0.110535	90.3987	4.79735	18.478	4.33311	2.2	0.188817	0.0124752	0.165858
-246	1.11938	0.00166667	537.77	0.11277	90.7118	4.74053	18.2591	2.18606	2.16	0.190862	0.01222	0.163927
-245	1.12062	0.00166667	542.511	0.113887	91.0184	4.68273	18.0365	2.20533	2.07	0.192886	0.011968	0.161962
-244	1.12312	0.00333333	547.194	0.116115	91.3187	4.62399	17.8103	4.44873	2.03	0.195112	0.0217191	0.29646
-243	1.12688	0.00333333	551.818	0.119448	91.6127	4.56434	17.7375	4.48632	2.08	0.197334	0.0115757	0.159341
-242	1.12938	0.00166667	556.382	0.121664	91.9005	4.5038	17.5022	2.26171	2.17	0.19931	0.0113307	0.157258
-241	1.13062	0.00166667	560.886	0.122771	92.1822	4.44242	17.2637	2.28002	2.14	0.201265	0.0110887	0.155145
-240	1.13312	0.00333333	565.328	0.124979	92.4578	4.38021	17.0219	4.59616	2.05	0.203427	0.0208496	0.294023
-239	1.13687	0.00333333	569.708	0.128283	92.7275	4.3172	16.9255	4.63177	2.04	0.205582	0.0107072	0.152165
-238	1.13937	0.00166667	574.025	0.13048	92.9912	4.25344	16.6756	2.33344	2.01	0.207483	0.0104717	0.149945
-237	1.14062	0.00166667	578.279	0.131576	93.2492	4.18894	16.4227	2.35073	1.97	0.209361	0.010239	0.147699
-236	1.14312	0.00333333	582.468	0.133766	93.5013	4.12374	16.1671	4.73551	1.93	0.211451	0.0200089	0.290723
-235	1.14688	0.00333333	586.592	0.137041	93.7478	4.05786	16.0483	4.76904	1.89	0.213533	0.00986736	0.144385
-234	1.14938	0.00166667	590.649	0.139218	93.9887	3.99132	15.7852	2.40101	1.88	0.215351	0.00964062	0.142043
-233	1.15062	0.00166667	594.641	0.140305	94.224	3.92417	15.5196	2.41724	1.95	0.217145	0.00941646	0.139678
-232	1.15312	0.00333333	598.565	0.142476	94.4538	3.85642	15.2517	4.86638	1.99	0.219157	0.0191948	0.286602
-231	1.15687	0.00333333	602.421	0.145722	94.6782	3.7881	15.1117	4.89773	2	0.221158	0.00905371	0.136054
-230	1.15938	0.00166667	606.209	0.147881	94.8972	3.71923	14.837	2.46427	1.73	0.222888	0.00883507	0.133603
-229	1.16062	0.00166667	609.929	0.148959	95.1109	3.64984	14.5602	2.47938	1.62	0.224592	0.00861883	0.131133
-228	1.16312	0.00333333	613.579	0.15111	95.3193	3.57996	14.2814	4.98844	1.77	0.226519	0.0184049	0.281701
-227	1.16687	0.00338542	617.158	0.154329	95.5226	3.5096	14.1214	5.09595	1.92	0.22844	0.00826392	0.127223
-226	1.16938	0.00145833	620.668	0.156469	95.7207	3.43879	13.8365	2.20766	1.74	0.230045	0.00805273	0.124677
-225	1.17	0.0003125	624.107	0.157004	95.9137	3.36755	13.5499	0.475691	1.49	0.231447	0.00784373	0.122114
-224	1.17062	0.00145833	627.474	0.157538	96.1017	3.29591	13.2616	2.23187	1.68	0.232997	0.00763688	0.119535
-223	1.17312	0.00338542	630.77	0.159671	96.2848	3.22389	12.9718	5.20834	1.69	0.234815	0.0174321	0.274288
-222	1.17687	0.00338542	633.994	0.162863	96.4629	3.15149	12.7889	5.23496	1.62	0.236617	0.00729123	0.115311
-221	1.17937	0.00145833	637.146	0.164985	96.6361	3.07876	12.4938	2.26627	1.36	0.238093	0.00708882	0.112667
-220	1.18	0.0003125	640.224	0.165514	96.8046	3.0057	12.1973	0.487976	1.38	0.239362	0.00688837	0.11001
-219	1.18063	0.00145833	643.23	0.166044	96.9682	2.93233	11.8995	2.28791	1.57	0.24078	0.00668985	0.107341
-218	1.18312	0.00338542	646.162	0.168159	97.1271	2.85867	11.6006	5.33544	1.4	0.242474	0.0164932	0.265846
-217	1.18688	0.00338542	649.021	0.171324	97.2813	2.78474	11.3964	5.35904	1.24	0.24415	0.00635172	0.102833
-216	1.18938	0.00151042	651.806	0.173428	97.4309	2.71055	11.0928	2.40122	1	0.245499	0.006157	0.100109
-215	1.19	0.00015625	654.516	0.173953	97.5759	2.63613	10.7882	0.249435	1.16	0.246603	0.00596402	0.0973742
-214	1.19	-5.20833e-05	657.153	0.173953	97.7164	2.56148	10.4827	-0.0834797	1.29	0.247643	0.00577273	0.0946306
-213	1.19	-3.70074e-17	659.714	0.173953	97.8523	2.48662	10.1763	-5.95471e-14	1.17	0.24866	0.00558306	0.0918782
-212	1.19	-3.70074e-17	662.201	0.173953	97.9837	2.41156	9.86918	-5.97716e-14	1.14	0.249647	0.00539499	0.0891177
-211	1.19	-3.70074e-17	664.612	0.173953	98.1107	2.33633	9.56127	-5.99893e-14	1.26	0.250603	0.00520844	0.0863496
-210	1.19	-3.70074e-17	666.949	0.173953	98.2333	2.26092	9.25268	-6.02001e-14	1.04	0.251529	0.00502338	0.0835744
-209	1.19	-3.70074e-17	669.209	0.173953	98.3516	2.18536	8.94343	-6.04042e-14	0.66	0.252423	0.00483976	0.0807924
-208	1.19	-3.70074e-17	671.395	0.173953	98.4655	2.10965	8.63359	-6.06015e-14	0.63	0.253286	0.00465753	0.0780042
-207	1.19	-3.70074e-17	673.504	0.173953	98.5751	2.0338	8.3232	-6.07919e-14	1.04	0.254119	0.00447663	0.0752101
-206	1.19	-3.70074e-17	675.538	0.173953	98.6804	1.95783	8.0123	-6.09755e-14	1.11	0.25492	0.00429703	0.0724106
-205	1.19	-5.20833e-05	677.496	0.173953	98.7815	1.88175	7.70093	-0.086064	0.68	0.255681	0.00411866	0.0696061
-204	1.19	0.00015625	679.378	0.173953	98.8784	1.80556	7.38913	0.258909	0.74	0.256446	0.00394148	0.0667968
-203	1.19062	0.00145833	681.183	0.174478	98.9712	1.72927	7.07693	2.42291	1.43	0.257396	0.00376545	0.0639831
-202	1.19312	0.00348958	682.913	0.176576	99.0598	1.65289	6.76437	5.81239	2.29	0.258654	0.0135905	0.231518
-201	1.1975	0.00505208	684.566	0.180236	99.1442	1.57644	6.50569	8.43532	2.17	0.260148	0.00344532	0.0588341
-200	1.20312	0.00640625	686.142	0.184922	99.2246	1.49991	6.18987	10.721	1.34	0.261839	0.013271	0.227144
-199	1.21	0.00692708	687.642	0.19062	99.3009	1.42331	5.92272	11.6179	0.51	0.263593	0.0131234	0.225109
-198	1.21625	0.00484375	689.065	0.195772	99.3731	1.34666	5.65005	8.14063	0.29	0.264972	0.00297381	0.051116
-197	1.21937	0.00166667	690.412	0.198338	99.4413	1.26995	5.3282	2.80655	0.49	0.265786	0.0027993	0.0482105
-196	1.22	0.000104167	691.682	0.198851	99.5055	1.19318	5.00614	0.175732	0.68	0.266304	0.0026256	0.0453022
-195	1.22	-0.000104167	692.875	0.198851	99.5657	1.11638	4.68389	-0.176035	0.87	0.266755	0.00245268	0.0423916
-194	1.22	0.00015625	693.991	0.198851	99.622	1.03954	4.36149	0.264478	0.94	0.267217	0.00228047	0.0394786
-193	1.22063	0.00151042	695.031	0.199363	99.6743	0.962656	4.03893	2.56045	0.93	0.267877	0.00210892	0.0365636
-192	1.22313	0.00338542	695.994	0.201409	99.7226	0.885745	3.71624	5.7469	0.8	0.268823	0.011938	0.207263
-191	1.22688	0.00333333	696.879	0.20447	99.7671	0.808806	3.42125	5.66569	0.67	0.269732	0.00178211	0.0309797
-190	1.22938	0.00166667	697.688	0.206506	99.8076	0.731843	3.0957	2.83613	0.61	0.270325	0.00161087	0.0280353
-189	1.23062	0.00166667	698.42	0.207522	99.8442	0.654859	2.77006	2.83911	0.71	0.270886	0.00144009	0.0250894
-188	1.23313	0.00333333	699.075	0.209552	99.877	0.577857	2.44434	5.68354	0.68	0.271699	0.0112697	0.196526
-187	1.23687	0.00338542	699.653	0.212588	99.9059	0.500839	2.13577	5.77711	0.38	0.27249	0.00110866	0.0193493
-186	1.23938	0.00151042	700.154	0.214607	99.9309	0.423808	1.80728	2.57933	0.33	0.272929	0.000937589	0.0163753
-185	1.24	0.000104167	700.577	0.215111	99.952	0.346767	1.47875	0.177992	0.43	0.273095	0.00076678	0.0134002
-184	1.24	0.000104167	700.924	0.215111	99.9693	0.269716	1.15017	0.17808	0.68	0.273227	0.000596183	0.010424
-183	1.24062	0.00151042	701.194	0.215615	99.9827	0.192659	0.821573	2.58316	0.61	0.273568	0.000425744	0.00744682
-182	1.24313	0.00333333	701.387	0.217628	99.9923	0.115597	0.492952	5.70233	0.5	0.274187	0.0102554	0.17943
-181	1.24687	0.00354167	701.502	0.22064	99.9981	0.0385327	0.165644	6.05972	0.71	0.27481	8.58211e-05	0.00150178
-180	1.25	0.00296875	701.541	0.223144	100	-0.0385327	-0.165644	5.07975	0.71	0.275301	-8.5827e-05	-0.00150197			358.508
-179	1.25313	0.00369792	701.502	0.22564	99.9981	-0.115597	-0.496927	6.32706	0.73	0.275884	0.00974248	0.170484			361.316
-178	1.2575	0.00479167	701.387	0.229126	99.9923	-0.192659	-0.834824	8.1971	0.77	0.276621	-0.00043276	-0.00757161			361.217
-177	1.2625	0.00505208	701.194	0.233094	99.9827	-0.269716	-1.16873	8.64022	0.68	0.277368	0.00939391	0.164312			363.944
-176	1.2675	0.005	700.924	0.237046	99.9693	-0.346767	-1.51452	8.54786	0.67	0.278071	-0.000785818	-0.0137397			363.764
-175	1.2725	0.005	700.577	0.240983	99.952	-0.423808	-1.85101	8.54363	0.66	0.27874	0.009039	0.157965			366.406
-174	1.2775	0.00505208	700.154	0.244905	99.9309	-0.500839	-2.20467	8.6274	0.43	0.279383	-0.00114545	-0.0200056			366.144
-173	1.2825	0.00479167	699.653	0.248811	99.9059	-0.577857	-2.5437	8.17684	0.41	0.279946	0.0086773	0.151444			368.7
-172	1.28687	0.00369792	699.075	0.252217	99.877	-0.654859	-2.90518	6.30517	0.44	0.280286	-0.00151211	-0.0263688			368.355
-171	1.29	0.00296875	698.42	0.254642	99.8442	-0.731843	-3.24671	5.05716	0.26	0.280467	-0.00169166	-0.0294723			367.969
-170	1.29313	0.00348958	697.688	0.257062	99.8076	-0.808806	-3.58814	5.93815	0.15	0.280702	0.00812824	0.141463			370.391
-169	1.29688	0.00348958	696.879	0.259958	99.7671	-0.885745	-3.95993	5.93126	0.09	0.280899	-0.00206836	-0.0359557			369.92
-168	1.3	0.00296875	695.994	0.262364	99.7226	-0.962656	-4.30378	5.03959	0.14	0.280973	-0.0022511	-0.0390827			369.409
-167	1.30313	0.00369792	695.031	0.264765	99.6743	-1.03954	-4.64748	6.2687	0.21	0.281135	0.00756544	0.131166			371.694
-166	1.3075	0.00484375	693.991	0.268117	99.622	-1.11638	-5.02943	8.19883	0.22	0.281452	-0.00263892	-0.045684			371.096
-165	1.3125	0.00484375	692.875	0.271934	99.5657	-1.19318	-5.37544	8.18564	0.14	0.281733	0.00717462	0.124005			373.284
-164	1.31688	0.00369792	691.682	0.275262	99.5055	-1.26995	-5.76493	6.23849	0.12	0.28178	-0.00303571	-0.0523783			372.599
-163	1.32	0.00291667	690.412	0.277632	99.4413	-1.34666	-6.11316	4.91147	0.21	0.28166	-0.00322542	-0.0555494			371.872
-162	1.32313	0.00369792	689.065	0.279996	99.3731	-1.42331	-6.46115	6.21489	0.26	0.281635	0.00658387	0.113169			373.916
-161	1.3275	0.00479167	687.642	0.283297	99.3009	-1.49991	-6.86044	8.03647	0.25	0.281753	-0.00363522	-0.0623559			373.1
-160	1.3325	0.00505208	686.142	0.287057	99.2246	-1.57644	-7.21048	8.45475	0.09	0.281877	0.00617044	0.105612			375.042
-159	1.3375	0.00505208	684.566	0.290802	99.1442	-1.65289	-7.61702	8.43532	-0.2	0.281959	-0.00405533	-0.0692509			374.136
-158	1.3425	0.00479167	682.913	0.294534	99.0598	-1.72927	-7.96898	7.9812	-0.39	0.28196	0.00574645	0.0978925			375.974
-157	1.34688	0.00364583	681.183	0.297787	98.9712	-1.80556	-8.38262	6.05727	-0.33	0.281728	-0.00448629	-0.0762317			374.977
-156	1.35	0.003125	679.378	0.300105	98.8784	-1.88175	-8.73635	5.17818	0.1	0.281372	-0.00468866	-0.0794592			373.939
-155	1.35375	0.005	677.496	0.302879	98.7815	-1.95783	-9.08958	8.26215	0.28	0.281289	0.00510755	0.0863185			375.62
-154	1.36	0.006875	675.538	0.307485	98.6804	-2.0338	-9.51223	11.3276	0.07	0.281471	0.00486453	0.0819738			377.243
-153	1.36688	0.00635417	673.504	0.312527	98.5751	-2.10965	-9.93952	10.438	0.03	0.281521	-0.0053831	-0.0904393			376.061
-152	1.3725	0.00515625	671.395	0.316634	98.4655	-2.18536	-10.2962	8.44361	0	0.281335	0.00440542	0.0737818			377.573
-151	1.3775	0.00510417	669.209	0.32027	98.3516	-2.26092	-10.73	8.33111	0.07	0.281096	-0.00585013	-0.097659			376.297
-150	1.38313	0.00651042	666.949	0.324345	98.2333	-2.33633	-11.0879	10.5905	0.14	0.281046	0.00393341	0.0654403			377.696
-149	1.39062	0.00838542	664.612	0.329753	98.1107	-2.41156	-11.5279	13.5928	0	0.281252	0.0036696	0.0608374			379.033
-148	1.39937	0.00833333	662.201	0.336026	97.9837	-2.48662	-11.9722	13.4594	-0.11	0.281401	0.00340073	0.0561754			380.307
-147	1.40687	0.00666667	659.714	0.341371	97.8523	-2.56148	-12.4207	10.7271	-0.09	0.281232	-0.0068733	-0.113111			378.831
-146	1.41312	0.00666667	657.153	0.345804	97.7164	-2.63613	-12.7827	10.6854	-0.03	0.281022	0.00289779	0.0475026			379.987
-145	1.42062	0.00833333	654.516	0.351097	97.5759	-2.71055	-13.2368	13.3032	-0.05	0.281029	0.00261478	0.0426913			381.078
-144	1.42937	0.00833333	651.806	0.357237	97.4309	-2.78474	-13.6948	13.2481	-0.04	0.280984	0.00232631	0.0378242			382.103
-143	1.43687	0.00666667	649.021	0.362471	97.2813	-2.85867	-14.1567	10.5532	-0.1	0.280624	-0.00796773	-0.128996			380.42
-142	1.44312	0.00661458	646.162	0.366811	97.1271	-2.93233	-14.5215	10.4246	-0.01	0.280214	0.00178957	0.0288453			381.324
-141	1.45063	0.00848958	643.23	0.371994	96.9682	-3.0057	-14.9882	13.3189	-0.1	0.280047	0.00148577	0.0238398			382.16
-140	1.46	0.00989583	640.224	0.378436	96.8046	-3.07876	-15.4584	15.4526	-0.19	0.280046	0.00117608	0.0187825			382.927
-139	1.47	0.00989583	637.146	0.385262	96.6361	-3.15149	-15.932	15.3783	-0.29	0.279991	0.000860382	0.0136746			383.625
-138	1.47937	0.0084375	633.994	0.39162	96.4629	-3.22389	-16.4088	13.0471	-0.5	0.279655	0.000538562	0.00851737			384.253
-137	1.48687	0.00677083	630.77	0.396677	96.2848	-3.29591	-16.8887	10.4167	-0.01	0.279008	-0.0097895	-0.154034			382.245
-136	1.49375	0.008125	627.474	0.40129	96.1017	-3.36755	-17.2558	12.4347	0.48	0.278526	-5.6442e-05	-0.000883451			382.745
-135	1.50375	0.011875	624.107	0.407962	95.9137	-3.43879	-17.7391	18.0763	0.35	0.278559	0.00960444	0.149526			385.712
-134	1.51687	0.0132292	620.668	0.416652	95.7207	-3.5096	-18.3458	20.0266	-0.59	0.278727	-0.000812408	-0.0125782			386.054
-133	1.52938	0.0115625	617.158	0.424859	95.5226	-3.57996	-18.8367	17.4046	-0.74	0.278584	-0.00116671	-0.0179615			386.323
-132	1.54	0.0101563	613.579	0.431782	95.3193	-3.64984	-19.3299	15.1992	-0.29	0.278171	-0.00152789	-0.0233855			386.519
-131	1.55	0.00989583	609.929	0.438255	95.1109	-3.71923	-19.8253	14.7213	-0.19	0.277661	-0.00189609	-0.0288485			386.64
-130	1.56	0.0101562	606.209	0.444686	94.8972	-3.7881	-20.3227	15.0166	-0.02	0.27713	-0.00227145	-0.0343487			386.687
-129	1.57063	0.0115104	602.421	0.451474	94.6782	-3.85642	-20.8218	16.9125	-0.07	0.276739	-0.00265411	-0.0398844			386.659
-128	1.58313	0.0133333	598.565	0.459401	94.4538	-3.92417	-21.3226	19.4655	-0.23	0.276553	0.00695579	0.103859			388.986
-127	1.59688	0.0135417	594.641	0.468049	94.224	-3.99132	-21.962	19.6401	-0.33	0.276321	-0.00352643	-0.0523087			388.79
-126	1.61	0.0129688	590.649	0.476234	93.9887	-4.05786	-22.4677	18.6829	-0.29	0.275943	-0.00393386	-0.0579606			388.517
-125	1.62313	0.0136458	586.592	0.484353	93.7478	-4.12374	-22.9742	19.5232	0.04	0.275598	0.00565081	0.0826857			390.549
-124	1.6375	0.015	582.468	0.493171	93.5013	-4.18894	-23.6256	21.3098	0.21	0.275366	-0.00486323	-0.0706611			390.104
-123	1.65312	0.0163542	578.279	0.502667	93.2492	-4.25344	-24.1357	23.0665	0.08	0.275259	0.00470307	0.0678427			391.929
-122	1.67	0.0170313	574.025	0.512824	92.9912	-4.3172	-24.7944	23.8448	0.04	0.275164	0.00416614	0.0596553			393.64
-121	1.68687	0.0164583	569.708	0.522878	92.7275	-4.38021	-25.4575	22.8694	-0.19	0.274905	-0.00638364	-0.0907204			392.924
-120	1.70312	0.0166667	565.328	0.532465	92.4578	-4.44242	-25.9719	22.9808	-0.27	0.274606	0.00315261	0.0444585			394.423
-119	1.72063	0.0184896	560.886	0.542688	92.1822	-4.5038	-26.6405	25.294	-0.1	0.274472	0.00257859	0.0360779			395.805
-118	1.74	0.0198437	556.382	0.553885	91.9005	-4.56434	-27.3126	26.9285	0.12	0.274433	0.001991	0.0276331			397.071
-117	1.76	0.02	551.818	0.565314	91.6127	-4.62399	-27.9876	26.9179	0.32	0.274326	0.00138957	0.0191276			398.218
-116	1.78	0.0201563	547.194	0.576613	91.3187	-4.68273	-28.6652	26.9009	0.39	0.27415	0.000774032	0.0105654			399.246
-115	1.80063	0.0215104	542.511	0.588134	91.0184	-4.74053	-29.345	28.4625	0.35	0.274062	0.000144102	0.00195012			400.155
-114	1.82313	0.0233854	537.77	0.600552	90.7118	-4.79735	-30.0267	30.6731	0.01	0.274126	0.0094995	0.127433			403.122
-113	1.84688	0.0233333	532.973	0.613495	90.3987	-4.85316	-30.8767	30.3318	-0.3	0.274072	-0.00127507	-0.0169521			403.77
-112	1.86938	0.0216667	528.12	0.625604	90.0791	-4.90793	-31.5628	27.9088	-0.41	0.273706	-0.00195229	-0.0257194			404.296
-111	1.89062	0.0216146	523.212	0.636907	89.7529	-4.96162	-32.2493	27.5829	-0.29	0.27324	-0.00264511	-0.0345227			404.699
-110	1.91312	0.0234896	518.25	0.648738	89.42	-5.01422	-32.9361	29.6914	-0.12	0.272915	0.00664616	0.0859201			407.079
-109	1.9375	0.0248958	513.236	0.661398	89.0803	-5.06567	-33.7967	31.1645	-0.28	0.272652	-0.00420356	-0.0538168			407.216
-108	1.9625	0.0248958	508.17	0.674219	88.7338	-5.11596	-34.4841	30.8569	-0.8	0.272289	0.0050524	0.064046			409.287
-107	1.98687	0.0235417	503.054	0.686563	88.3802	-5.16504	-35.3478	28.8847	-1.06	0.271643	-0.0058384	-0.0732644			409.156
-106	2.00937	0.0214062	497.889	0.697824	88.0197	-5.21289	-36.0338	25.995	-0.93	0.270639	-0.00661923	-0.08221			408.9
-105	2.03	0.0203125	492.676	0.708036	87.6519	-5.25947	-36.7175	24.4085	-0.9	0.269408	-0.00741771	-0.0911625			408.521
-104	2.05062	0.0214063	487.417	0.718145	87.277	-5.30475	-37.3985	25.4482	-0.76	0.268213	-0.00823422	-0.100117			408.017
-103	2.07313	0.0234896	482.112	0.729057	86.8946	-5.34869	-38.0762	27.621	-0.55	0.267168	0.000930891	0.0111952			409.338
-102	2.0975	0.025	476.764	0.740746	86.5048	-5.39127	-38.9355	29.0709	-0.43	0.266181	-0.0100659	-0.119713			408.563
-101	2.12312	0.0264583	471.372	0.752889	86.1075	-5.43244	-39.6065	30.4188	-0.39	0.265262	-0.000941528	-0.0110709			409.57
-100	2.15062	0.0286979	465.94	0.765758	85.7025	-5.47218	-40.4608	32.6134	-0.4	0.264478	-0.00198548	-0.023077			410.407
-99	2.18063	0.0313542	460.468	0.779612	85.2898	-5.51046	-41.3123	35.2136	-0.51	0.263868	-0.00305514	-0.0350926			411.076
-98	2.21312	0.0334375	454.957	0.794406	84.8691	-5.54724	-42.1604	37.104	-0.57	0.263362	0.00584893	0.0663791			413.414
-97	2.24687	0.0333333	449.41	0.80954	84.4405	-5.58249	-43.1962	36.5374	-0.69	0.262696	-0.00543127	-0.0608876			413.722
-96	2.27937	0.0316667	443.827	0.823901	84.0038	-5.61618	-44.0364	34.2794	-0.77	0.261721	-0.00658437	-0.0728975			413.862
-95	2.31062	0.0316146	438.211	0.837518	83.5589	-5.64828	-44.8708	33.7899	-0.97	0.260613	-0.00776547	-0.0848859			413.833
-94	2.34313	0.0334375	432.563	0.851486	83.1056	-5.67875	-45.6987	35.2776	-0.87	0.25957	0.00102482	0.0110581			415.381
-93	2.3775	0.035	426.884	0.86605	82.6439	-5.70757	-46.7158	36.4413	-0.51	0.258543	-0.0103838	-0.110573			414.993
-92	2.41312	0.0364583	421.177	0.880923	82.1736	-5.73471	-47.5296	37.4522	-0.48	0.257535	-0.00165569	-0.0173951			416.137
-91	2.45063	0.0386458	415.442	0.896343	81.6946	-5.76013	-48.5326	39.1588	-0.4	0.256598	-0.0031342	-0.0324804			417.067
-90	2.49063	0.0415104	409.682	0.912534	81.2068	-5.78381	-49.5277	41.4782	-0.31	0.255793	-0.00465041	-0.047525			417.784
-89	2.53375	0.0448958	403.898	0.9297	80.7101	-5.80571	-50.5139	44.2276	-0.36	0.255164	0.00379485	0.0382341			419.917
-88	2.58	0.046875	398.092	0.947789	80.2042	-5.82582	-51.6906	45.5136	-0.66	0.254547	0.00201475	0.0200073			421.79
-87	2.62688	0.0465104	392.266	0.965795	79.6891	-5.84409	-52.8577	44.4987	-0.81	0.253711	-0.00981241	-0.0960155			421.826
-86	2.67312	0.0466667	386.422	0.983248	79.1647	-5.86051	-53.8123	43.983	-0.75	0.252728	-0.0014948	-0.0144089			423.208
-85	2.72062	0.0484896	380.562	1.00086	78.6308	-5.87505	-54.956	45.008	-0.72	0.251733	-0.00341569	-0.0324256			424.334
-84	2.77	0.0497917	374.687	1.01885	78.0872	-5.88768	-56.0866	45.5031	-0.68	0.250675	-0.00538678	-0.050348			425.205
-83	2.82	0.0501563	368.799	1.03674	77.5338	-5.89837	-57.2027	45.1161	-0.67	0.249466	-0.00740917	-0.0681622			425.823
-82	2.87063	0.0516146	362.901	1.05453	76.9705	-5.90711	-58.3032	45.6853	-0.68	0.248204	-0.009484	-0.0858547			426.19
-81	2.92375	0.055	356.994	1.07287	76.3971	-5.91387	-59.3868	47.8894	-0.72	0.247054	-0.00161245	-0.0143592			427.742
-80	2.98062	0.0583333	351.08	1.09213	75.8135	-5.91862	-60.6558	49.9504	-0.8	0.245984	-0.00401048	-0.0351226			428.998
-79	3.04	0.0600521	345.161	1.11186	75.2195	-5.92135	-61.9056	50.5552	-0.92	0.244849	-0.00647224	-0.0557264			429.96
-78	3.10062	0.0615104	339.24	1.1316	74.6149	-5.92204	-63.1347	50.8946	-1.02	0.243625	-0.00899915	-0.076154			430.631
-77	3.16312	0.0634896	333.318	1.15156	73.9996	-5.92066	-64.3417	51.6151	-1.09	0.242352	-0.00159266	-0.0132423			432.351
-76	3.2275	0.065	327.397	1.17171	73.3734	-5.91719	-65.7285	51.9044	-1.1	0.24097	-0.0144848	-0.118297			432.424
-75	3.29312	0.0664583	321.48	1.19184	72.7362	-5.91162	-66.8864	52.1098	-1.09	0.239492	-0.00722009	-0.0579003			433.503
-74	3.36062	0.0686458	315.568	1.21213	72.0878	-5.90393	-68.2207	52.8352	-1.05	0.237954	-0.0102654	-0.0808079			434.255
-73	3.43063	0.0714583	309.664	1.23274	71.4279	-5.89411	-69.526	53.971	-1.01	0.236398	-0.0133919	-0.103447			434.683
-72	3.50375	0.075	303.77	1.25383	70.7565	-5.88213	-70.8008	55.5677	-0.97	0.234875	-0.00660143	-0.0500228			436.009
-71	3.58062	0.0784375	297.888	1.27554	70.0733	-5.86799	-72.245	56.9893	-0.92	0.233349	-0.0101475	-0.0754046			436.972
-70	3.66063	0.0816146	292.02	1.29763	69.3782	-5.85167	-73.654	58.1295	-0.87	0.231797	-0.0137891	-0.100446			437.575
-69	3.74437	0.0866667	286.168	1.32025	68.671	-5.83317	-75.0259	60.4909	-0.81	0.230343	-0.00752826	-0.0537404			438.971
-68	3.83438	0.0933333	280.335	1.34401	67.9515	-5.81246	-76.5586	63.8162	-0.75	0.229069	-0.00163238	-0.0114152			441.093
-67	3.93063	0.0983854	274.523	1.3688	67.2195	-5.78954	-78.2478	65.8757	-0.7	0.227832	-0.00611753	-0.0418927			442.778
-66	4.03063	0.10151	268.733	1.39392	66.4747	-5.76441	-79.8905	66.5347	-0.67	0.226496	-0.0107255	-0.0718989			444.032
-65	4.13375	0.105104	262.969	1.41918	65.7172	-5.73705	-81.4844	67.4125	-0.66	0.225089	-0.00545872	-0.0358079			445.913
-64	4.24125	0.110104	257.232	1.44486	64.9465	-5.70747	-83.2232	69.0788	-0.67	0.223675	-0.0106042	-0.0680438			447.331
-63	4.35438	0.11651	251.524	1.47118	64.1625	-5.67565	-84.9063	71.4761	-0.68	0.222332	-0.00589	-0.0369555			449.299
-62	4.47438	0.123333	245.849	1.49837	63.3651	-5.64159	-86.7251	73.9545	-0.68	0.221054	-0.00161313	-0.00989286			451.755
-61	4.60062	0.12849	240.207	1.52619	62.5541	-5.6053	-88.6731	75.2783	-0.67	0.219715	-0.00779162	-0.0466872			453.683
-60	4.73125	0.133177	234.602	1.55419	61.7291	-5.56677	-90.5523	76.2039	-0.67	0.21828	-0.0141391	-0.0827442			455.091
-59	4.8675	0.139948	229.035	1.58258	60.8901	-5.526	-92.3596	78.178	-0.66	0.216862	-0.000658519	-0.00376231			457.818
-58	5.01125	0.146979	223.509	1.61169	60.0368	-5.48299	-94.4692	80.1248	-0.65	0.215428	-0.00798339	-0.0445109			459.958
-57	5.16125	0.152969	218.026	1.64118	59.169	-5.43775	-96.4949	81.3443	-0.66	0.213912	-0.0155074	-0.0843396			461.523
-56	5.3175	0.160156	212.588	1.671	58.2866	-5.39029	-98.4332	83.0423	-0.74	0.212373	-0.00323347	-0.0171472			464.222
-55	5.48187	0.16849	207.198	1.70145	57.3893	-5.3406	-100.648	85.1481	-0.84	0.210823	-0.0118279	-0.0611335			466.286
-54	5.65437	0.176302	201.857	1.73243	56.4769	-5.2887	-102.762	86.7997	-0.86	0.209227	-0.0106522	-0.0536373			468.536
-53	5.83438	0.183646	196.569	1.76377	55.5493	-5.2346	-104.951	88.0464	-0.79	0.207537	-0.0100518	-0.0492881			470.921
-52	6.02187	0.191615	191.334	1.7954	54.6063	-5.17831	-107.206	89.4205	-0.8	0.205758	-0.0200462	-0.0956772			472.637
-51	6.21812	0.20151	186.156	1.82747	53.6477	-5.11983	-109.341	91.4935	-1	0.203973	-0.0102998	-0.0478289			475.181
-50	6.425	0.211823	181.036	1.8602	52.6733	-5.05919	-111.699	93.5307	-1.13	0.202156	-0.0115352	-0.0520926			477.731
-49	6.64125	0.219896	175.977	1.8933	51.6831	-4.99639	-114.093	94.3819	-1.14	0.200185	-0.0234221	-0.102817			479.546
-48	6.865	0.228437	170.98	1.92644	50.6767	-4.93145	-116.341	95.2642	-0.93	0.198078	-0.0256056	-0.109211			481.329
-47	7.09937	0.24151	166.049	1.96001	49.6542	-4.8644	-118.607	97.8111	-0.85	0.195998	-0.0184634	-0.0764771			483.703
-46	7.34875	0.256979	161.185	1.99453	48.6154	-4.79524	-121.044	101.027	-0.89	0.193996	-0.0123959	-0.049841			486.577
-45	7.61313	0.271302	156.389	2.02987	47.5602	-4.72401	-123.632	103.485	-0.88	0.191982	-0.0274361	-0.107032			488.621
-44	7.89125	0.285104	151.665	2.06575	46.4886	-4.65071	-126.032	105.464	-0.87	0.189925	-0.012821	-0.0485057			491.67
-43	8.18375	0.300208	147.015	2.10215	45.4005	-4.57538	-128.711	107.646	-0.81	0.187818	-0.0297522	-0.10911			493.839
-42	8.4925	0.318021	142.439	2.13918	44.2958	-4.49804	-131.176	110.484	-0.64	0.185749	-0.0170467	-0.0605694			496.855
-41	8.82063	0.338698	137.941	2.17709	43.1747	-4.41872	-133.877	113.952	-0.55	0.183757	-0.0159366	-0.0548371			500.045
-40	9.17	0.35974	133.522	2.21594	42.0372	-4.33743	-136.635	117.154	-0.85	0.181809	-0.0160377	-0.0534172			503.344
-39	9.53937	0.378333	129.185	2.25543	40.8834	-4.25422	-139.427	119.207	-1.17	0.179787	-0.0173636	-0.0559546			506.688
-38	9.92563	0.393333	124.931	2.29512	39.7135	-4.1691	-142.229	119.852	-1.34	0.177549	-0.0299216	-0.0932478			509.529
-37	10.3256	0.406771	120.762	2.33463	38.5277	-4.08212	-144.877	119.811	-1.46	0.175042	-0.0432725	-0.130354			511.864
-36	10.74	0.423125	116.68	2.37398	37.3262	-3.9933	-147.356	120.415	-1.53	0.172348	-0.0473902	-0.137933			514.156
-35	11.1731	0.443594	112.686	2.41351	36.1096	-3.90268	-149.783	121.919	-1.5	0.169562	-0.0426894	-0.119998			516.808
-34	11.6281	0.466615	108.784	2.45343	34.8781	-3.81029	-152.265	123.805	-1.38	0.166716	-0.0595949	-0.161718			518.877
-33	12.1075	0.493125	104.973	2.49383	33.6324	-3.71617	-154.51	126.256	-1.19	0.16389	-0.0471552	-0.123479			521.622
-32	12.6156	0.52375	101.257	2.53494	32.3731	-3.62036	-156.876	129.35	-1.11	0.161138	-0.0466897	-0.117932			524.528
-31	13.1556	0.556302	97.6368	2.57685	31.1011	-3.52289	-159.195	132.477	-1.19	0.158466	-0.0476738	-0.116112			527.534
-30	13.7281	0.588437	94.1139	2.61945	29.8171	-3.4238	-161.429	135.074	-1.29	0.15583	-0.0400133	-0.0939382			530.961
-29	14.3319	0.618333	90.6901	2.66249	28.5224	-3.32315	-163.654	136.772	-1.38	0.153142	-0.0540629	-0.122305			534.008
-28	14.9644	0.646562	87.3669	2.70567	27.2181	-3.22096	-165.6	137.776	-1.43	0.15036	-0.058714	-0.12796			537.027
-27	15.6256	0.676875	84.146	2.74891	25.9057	-3.11728	-167.345	138.918	-1.42	0.147517	-0.0642461	-0.134854			539.991
-26	16.3194	0.71151	81.0287	2.79235	24.5868	-3.01215	-168.85	140.617	-1.41	0.144694	-0.0604218	-0.122128			543.202
-25	17.0494	0.748542	78.0166	2.83611	23.2633	-2.90563	-170.173	142.436	-1.41	0.14192	-0.0574407	-0.111787			546.617
-24	17.8163	0.784792	75.1109	2.88011	21.9372	-2.79775	-171.263	143.772	-1.48	0.139171	-0.0649629	-0.121717			549.908
-23	18.6181	0.818385	72.3132	2.92414	20.6109	-2.68857	-171.977	144.342	-1.69	0.136407	-0.0620974	-0.112015			553.374
-22	19.4519	0.848437	69.6246	2.96794	19.2872	-2.57813	-172.36	144.078	-1.99	0.133579	-0.0788554	-0.136955			556.457
-21	20.3137	0.874688	67.0465	3.0113	17.9689	-2.46649	-172.191	143.036	-2.26	0.130664	-0.0837245	-0.140027			559.485
-20	21.2	0.896979	64.58	3.054	16.6594	-2.35368	-171.52	141.285	-2.44	0.12764	-0.0965712	-0.155571			562.245
-19	22.1069	0.916406	62.2263	3.09589	15.3622	-2.23977	-170.228	139.084	-2.48	0.124526	-0.11623	-0.180416			564.571
-18	23.0331	0.936875	59.9865	3.13693	14.0815	-2.1248	-168.213	137.073	-2.34	0.121412	-0.111485	-0.166823	-0.166823	-0.2818	567.047
-17	23.9819	0.961771	57.8617	3.1773	12.8215	-2.00884	-165.595	135.731	-2.14	0.118425	-0.112449	-0.162305	-0.329128	-0.555969	569.51
-16	24.9575	0.989948	55.8529	3.21717	11.5869	-1.89192	-162.268	134.857	-2.09	0.115684	-0.08777	-0.122286	-0.451414	-0.762537	572.502
-15	25.9606	1.01495	53.961	3.25658	10.383	-1.7741	-158.326	133.579	-2.28	0.11321	-0.0773649	-0.104138	-0.555552	-0.938448	575.656
-14	26.9838	1.02818	52.1869	3.29523	9.21497	-1.65545	-153.6	130.872	-2.43	0.110937	-0.0693433	-0.0902714	-0.645823	-1.09094	578.881
-13	28.0125	1.02667	50.5314	3.33265	8.08872	-1.536	-148.012	126.534	-2.42	0.108789	-0.0823023	-0.103743	-0.749566	-1.26618	581.717
-12	29.0344	1.01641	48.9954	3.36848	7.01023	-1.41583	-141.398	121.462	-2.22	0.106795	-0.0741737	-0.0906546	-0.840221	-1.41932	584.554
-11	30.0456	1.00651	47.5796	3.40272	5.98574	-1.29499	-133.828	116.803	-1.7	0.105093	-0.0546055	-0.0648099	-0.905031	-1.52879	587.567
-10	31.0519	1.00755	46.2846	3.43566	5.02163	-1.17353	-125.311	113.742	-0.3	0.103936	-0.0129384	-0.0149383	-0.919969	-1.55403	591.113
-9	32.0744	1.04458	45.1111	3.46806	4.12436	-1.05151	-115.898	114.932	3.16	0.103839	0.0810486	0.0912037	-0.828765	-1.39996	596.069
-8	33.1737	1.17568	44.0596	3.50176	3.30034	-0.928986	-105.716	126.341	10.02	0.105902	0.29671	0.326104	-0.502661	-0.849103	604.485
-7	34.4856	1.49016	43.1306	3.54054	2.55579	-0.806021	-95.0217	156.759	19.99	0.112076	0.772039	0.830632	0.327971	0.554015	620.702
-6	36.2338	2.06125	42.3246	3.58999	1.89669	-0.682671	-84.2128	212.784	31.3	0.124933	1.59344	1.68233	2.01031	3.39584	650.359
-5	38.6725	2.85307	41.6419	3.65513	1.32857	-0.558995	-73.4356	289.774	37.82	0.146567	2.65919	2.76225	4.77256	8.06189	697.226
-4	41.9338	3.64339	41.0829	3.73609	0.856386	-0.435051	-62.1053	365.075	36.72	0.176864	3.69391	3.78557	8.55813	14.4565	760.472
-3	45.8487	4.08401	40.6478	3.82535	0.484431	-0.3109	-48.9262	404.893	27.98	0.21246	3.9687	4.02411	12.5822	21.2542	827.383
-2	49.9231	3.94026	40.3369	3.91048	0.216175	-0.186599	-32.1951	387.654	20.67	0.248006	3.63837	3.66096	16.2432	27.4383	888.068
-1	53.5794	3.31177	40.1503	3.98116	0.0541759	-0.0622097	-11.5742	324.314	16.36	0.27928	2.59504	2.59906	18.8423	31.8287	930.944
0	56.4956	2.53755	40.0881	4.03416	0	0.0622097	12.1518	248.111	14.15	0.305306	2.33999	2.33999	21.1823	35.7814	968.995
1	58.6875	1.88927	40.1503	4.07223	0.0541759	0.186599	37.8807	185.012	15.39	0.327596	1.75114	1.75386	22.9361	38.7441	996.752
2	60.3375	1.45135	40.3369	4.09995	0.216175	0.3109	64.6219	142.788	16.2	0.348337	1.8973	1.90908	24.8452	41.9689	1026.37
3	61.6431	1.18224	40.6478	4.12136	0.484431	0.435051	92.4023	117.208	17.02	0.369298	1.85643	1.88235	26.7275	45.1486	1054.82
4	62.7244	0.977292	41.0829	4.13875	0.856386	0.558995	120.727	97.9267	17	0.391163	1.992	2.04143	28.769	48.5971	1085.18
5	63.5956	0.755469	41.6419	4.15254	1.32857	0.682671	149.644	76.7296	17.71	0.4138	1.89251	1.96586	30.7348	51.9178	1113.53
6	64.23	0.512969	42.3246	4.16247	1.89669	0.806021	178.373	52.9541	18.42	0.436933	1.87968	1.98455	32.7194	55.2702	1141.43
7	64.6225	0.276146	43.1306	4.16856	2.55579	0.928986	206.8	29.0496	18.62	0.460518	1.8715	2.01354	34.7329	58.6715	1169.08
8	64.7837	0.0452083	44.0596	4.17105	3.30034	1.05151	234.689	4.85819	18.86	0.484473	1.82543	2.00627	36.7392	62.0605	1195.87
9	64.7119	-0.190781	45.1111	4.16994	4.12436	1.17353	261.681	-20.9911	18.96	0.508542	1.71844	1.93375	38.6729	65.327	1220.74
10	64.4025	-0.426406	46.2846	4.16515	5.02163	1.29499	287.295	-48.1367	18.81	0.532458	1.65722	1.91338	40.5863	68.5591	1244.58
11	63.8619	-0.653073	47.5796	4.15672	5.98574	1.41583	311.524	-75.7877	18.71	0.556031	1.52265	1.8072	42.3935	71.6119	1266
12	63.1006	-0.867135	48.9954	4.14473	7.01023	1.536	333.845	-103.624	18.4	0.579054	1.42217	1.73817	44.1317	74.548	1285.64
13	62.1337	-1.06286	50.5314	4.12929	8.08872	1.65545	354.283	-130.995	18.3	0.601382	1.28767	1.62312	45.7548	77.2898	1302.8
14	60.9831	-1.23365	52.1869	4.1106	9.21497	1.7741	372.538	-157.025	18.19	0.622934	1.17898	1.5348	47.2896	79.8824	1317.97
15	59.6762	-1.37453	53.961	4.08893	10.383	1.89192	388.689	-180.905	18.12	0.643712	1.06868	1.4385	48.7281	82.3124	1331.07
16	58.2444	-1.48365	55.8529	4.06465	11.5869	2.00884	402.693	-202.112	18	0.66377	0.978555	1.36337	50.0915	84.6154	1342.51
17	56.7181	-1.56479	57.8617	4.03809	12.8215	2.1248	414.687	-220.833	17.79	0.683155	0.901478	1.30116	51.3926	86.8134	1352.57
18	55.1219	-1.625	59.9865	4.00955	14.0815	2.23977	424.8	-237.751	17.54	0.70186	0.810068	1.21216	52.6048	88.861	1360.84
19	53.4738	-1.66865	62.2263	3.97919	15.3622	2.35368	432.968	-253.253	17.23	0.719832	0.735667	1.14193	53.7467	90.7899	1367.69
20	51.7894	-1.69792	64.58	3.94719	16.6594	2.46649	439.384	-267.443	16.75	0.737026	0.66095	1.06476	54.8115	92.5885	1373.05
21	50.0819	-1.71536	67.0465	3.91366	17.9689	2.57813	444.111	-280.51	16.19	0.753386	0.57765	0.966106	55.7776	94.2205	1376.6
22	48.3619	-1.72318	69.6246	3.87871	19.2872	2.68857	447.14	-292.623	15.52	0.768838	0.516961	0.897852	56.6754	95.7372	1378.91
23	46.6381	-1.72328	72.3132	3.84242	20.6109	2.79775	448.749	-303.941	14.76	0.783318	0.431369	0.778127	57.4536	97.0516	1379.13
24	44.9175	-1.71698	75.1109	3.80483	21.9372	2.90563	448.765	-314.546	13.94	0.79674	0.370946	0.695021	58.1486	98.2256	1377.94
25	43.2062	-1.70453	78.0166	3.76599	23.2633	3.01215	447.503	-324.346	13.08	0.809056	0.297974	0.579895	58.7285	99.2052	1374.82
26	41.5106	-1.68552	81.0287	3.72595	24.5868	3.11728	444.896	-333.111	12.26	0.820235	0.232781	0.470511	59.199	100	1369.92
27	39.8375	-1.65964	84.146	3.68481	25.9057	3.22096	441.084	-340.614	11.5	0.830282	0.186518	0.391506			1363.77
28	38.1938	-1.62672	87.3669	3.64267	27.2181	3.32315	436.336	-346.638	10.84	0.839251	0.120697	0.263043			1355.58
29	36.5869	-1.58516	90.6901	3.59969	28.5224	3.4238	430.477	-350.629	10.29	0.847236	0.0949069	0.214705			1346.73
30	35.0263	-1.53464	94.1139	3.5561	29.8171	3.52289	424.035	-352.27	9.8	0.854413	0.0613835	0.144109			1336.87
31	33.5194	-1.47875	97.6368	3.51212	31.1011	3.62036	416.967	-352.147	9.28	0.860895	0.0400054	0.0974352			1326.41
32	32.0694	-1.4213	101.257	3.4679	32.3731	3.71617	409.471	-351.017	8.7	0.86674	0.0214835	0.0542645			1315.43
33	30.6769	-1.36365	104.973	3.42351	33.6324	3.81029	401.628	-349.138	8.1	0.871989	-0.00398138	-0.0104255			1303.58
34	29.3419	-1.30661	108.784	3.37902	34.8781	3.90268	393.381	-346.679	7.55	0.876659	-0.00666991	-0.0180996			1291.84
35	28.0631	-1.25151	112.686	3.33446	36.1096	3.9933	385.075	-343.971	7.13	0.88077	-0.0356076	-0.100092			1278.94
36	26.8388	-1.19688	116.68	3.28985	37.3262	4.08212	376.372	-340.612	6.86	0.884346	-0.0420014	-0.122248			1265.92
37	25.67	-1.13984	120.762	3.24532	38.5277	4.1691	367.617	-335.73	6.65	0.887535	-0.0449494	-0.135406			1252.93
38	24.5594	-1.08156	124.931	3.20109	39.7135	4.25422	358.883	-329.562	6.36	0.890467	-0.0444387	-0.138489			1240.14
39	23.5063	-1.02526	129.185	3.15727	40.8834	4.33743	350.24	-323.045	5.87	0.893186	-0.0504787	-0.162669			1227.19
40	22.5075	-0.973177	133.522	3.11385	42.0372	4.41872	341.608	-316.929	5.36	0.895654	-0.0434969	-0.144876			1214.78
41	21.5581	-0.926719	137.941	3.07075	43.1747	4.49804	333.2	-311.787	4.88	0.897795	-0.0631272	-0.217218			1201.4
42	20.6525	-0.885104	142.439	3.02784	44.2958	4.57538	324.61	-307.496	4.3	0.899507	-0.0605891	-0.215282			1188.3
43	19.7869	-0.846458	147.015	2.98502	45.4005	4.65071	316.2	-303.516	3.77	0.900775	-0.0751353	-0.275543			1174.43
44	18.9588	-0.81026	151.665	2.94227	46.4886	4.72401	307.699	-299.728	3.32	0.901572	-0.077577	-0.293497			1160.5
45	18.1656	-0.776406	156.389	2.89953	47.5602	4.79524	299.311	-296.15	2.94	0.901888	-0.0875754	-0.341644			1145.99
46	17.4056	-0.743542	161.185	2.85679	48.6154	4.8644	290.914	-292.311	2.61	0.901748	-0.0955499	-0.384183			1131.02
47	16.6788	-0.709844	166.049	2.81414	49.6542	4.93145	282.543	-287.485	2.32	0.901254	-0.0915423	-0.379177			1116.38
48	15.9863	-0.675	170.98	2.77173	50.6767	4.99639	274.408	-281.492	2.08	0.900546	-0.0952445	-0.406229			1101.51
49	15.3287	-0.640104	175.977	2.72973	51.6831	5.05919	266.374	-274.74	1.88	0.899709	-0.0870697	-0.382214			1087.29
50	14.7056	-0.60651	181.036	2.68823	52.6733	5.11983	258.65	-267.805	1.76	0.898794	-0.0867258	-0.391649			1073.14
51	14.115	-0.575208	186.156	2.64724	53.6477	5.17831	251.097	-261.167	1.63	0.897787	-0.0846181	-0.392938			1059.18
52	13.5544	-0.546563	191.334	2.60671	54.6063	5.2346	243.746	-255.064	1.46	0.896655	-0.0807996	-0.385644			1045.57
53	13.0213	-0.52	196.569	2.56658	55.5493	5.2887	236.626	-249.307	1.45	0.895387	-0.085324	-0.418379			1031.61
54	12.5144	-0.493281	201.857	2.52688	56.4769	5.3406	229.581	-242.86	1.49	0.894059	-0.0785662	-0.395608			1018.24
55	12.035	-0.465052	207.198	2.48782	57.3893	5.39029	222.819	-235.019	1.38	0.892839	-0.0702485	-0.363084			1005.62
56	11.5838	-0.438333	212.588	2.4496	58.2866	5.43775	216.366	-227.279	1.01	0.891747	-0.0604248	-0.320434			993.9
57	11.1569	-0.416615	218.026	2.41206	59.169	5.48299	210.246	-221.543	0.6	0.890618	-0.0691485	-0.376076			981.429
58	10.7494	-0.39849	223.509	2.37485	60.0368	5.526	204.103	-217.234	0.37	0.889305	-0.0670739	-0.373967			969.174
59	10.3594	-0.381563	229.035	2.33789	60.8901	5.56677	198.143	-213.149	0.13	0.887804	-0.0639276	-0.365237			957.241
60	9.98562	-0.366615	234.602	2.30115	61.7291	5.6053	192.382	-209.777	-0.12	0.886065	-0.0697466	-0.408167			944.758
61	9.62562	-0.35349	240.207	2.26443	62.5541	5.64159	186.643	-207.099	-0.35	0.884019	-0.0748534	-0.44852			931.767
62	9.27875	-0.339844	245.849	2.22773	63.3651	5.67565	180.938	-203.781	-0.56	0.881735	-0.0692697	-0.424811			919.342
63	8.94625	-0.325052	251.524	2.19123	64.1625	5.70747	175.475	-199.411	-0.53	0.879341	-0.0727403	-0.456393			906.55
64	8.62875	-0.31	257.232	2.1551	64.9465	5.73705	170.071	-194.492	-0.52	0.876899	-0.0655721	-0.420754			894.514
65	8.32625	-0.294948	262.969	2.11941	65.7172	5.76441	164.935	-189.176	-0.61	0.874475	-0.0675182	-0.442904			882.26
66	8.03875	-0.280104	268.733	2.08427	66.4747	5.78954	159.88	-183.593	-0.72	0.872104	-0.0588754	-0.394675			870.963
67	7.76562	-0.266615	274.523	2.04971	67.2195	5.81246	155.116	-178.517	-0.73	0.869764	-0.0594046	-0.406802			859.604
68	7.505	-0.255	280.335	2.01557	67.9515	5.83317	150.453	-174.355	-0.65	0.867373	-0.0593924	-0.41533			848.241
69	7.25563	-0.243281	286.168	1.98178	68.671	5.85167	145.899	-169.803	-0.57	0.864983	-0.0588574	-0.420153			836.932
70	7.01875	-0.230104	292.02	1.94859	69.3782	5.86799	141.463	-163.89	-0.86	0.86274	-0.0478178	-0.348326			826.956
71	6.795	-0.218177	297.888	1.91619	70.0733	5.88213	137.354	-158.518	-1.23	0.860624	-0.0460499	-0.342189			817.204
72	6.58125	-0.210208	303.77	1.88422	70.7565	5.89411	133.376	-155.744	-1.3	0.858387	-0.0538208	-0.40783			806.474
73	6.37375	-0.204948	309.664	1.85219	71.4279	5.90393	129.335	-154.793	-1.51	0.855841	-0.0513805	-0.396893			796.046
74	6.17125	-0.199844	315.568	1.8199	72.0878	5.91162	125.437	-153.815	-1.76	0.853003	-0.0585041	-0.460536			784.671
75	5.97438	-0.193542	321.48	1.78748	72.7362	5.91719	121.486	-151.756	-2.05	0.849977	-0.055433	-0.444536			773.682
76	5.78438	-0.18651	327.397	1.75516	73.3734	5.92066	117.688	-148.934	-2.2	0.846852	-0.05195	-0.424272			763.143
77	5.60125	-0.180104	333.318	1.72299	73.9996	5.92204	114.05	-146.419	-2.01	0.843615	-0.0580703	-0.482832			751.737
78	5.42437	-0.173229	339.24	1.6909	74.6149	5.92135	110.371	-143.332	-1.59	0.840319	-0.0540229	-0.457161			740.868
79	5.25562	-0.163385	345.161	1.6593	75.2195	5.91862	106.86	-137.547	-1.26	0.83725	-0.0496012	-0.42707			730.606
80	5.09812	-0.151615	351.08	1.62887	75.8135	5.91387	103.52	-129.826	-1.2	0.83462	-0.0348195	-0.304939			722.479
81	4.95188	-0.141719	356.994	1.59977	76.3971	5.90711	100.558	-123.397	-1.23	0.832336	-0.0394888	-0.351657			713.662
82	4.81375	-0.135052	362.901	1.57148	76.9705	5.89837	97.5691	-119.538	-1.18	0.830139	-0.0340324	-0.308081			705.66
83	4.68125	-0.129948	368.799	1.54357	77.5338	5.88768	94.76	-116.889	-1.13	0.827926	-0.0382568	-0.351951			697.011
84	4.55375	-0.125052	374.687	1.51595	78.0872	5.87505	91.9301	-114.281	-1.09	0.825691	-0.0323675	-0.302525			689.269
85	4.43125	-0.119844	380.562	1.48868	78.6308	5.86051	89.2841	-111.239	-1.03	0.823495	-0.0361777	-0.34344			680.925
86	4.31438	-0.11349	386.422	1.46195	79.1647	5.84409	86.6222	-106.963	-1.04	0.821461	-0.0298856	-0.288077			673.581
87	4.20438	-0.106563	392.266	1.43613	79.6891	5.82582	84.1475	-101.953	-1.18	0.819681	-0.0233108	-0.228099			667.309
88	4.10062	-0.101719	398.092	1.41114	80.2042	5.80571	81.8605	-98.7645	-1.5	0.81799	-0.026465	-0.262809			660.528
89	4	-0.100052	403.898	1.38629	80.7101	5.78381	79.5626	-98.563	-1.91	0.81609	-0.029536	-0.297583			653.237
90	3.9	-0.1	409.682	1.36098	81.2068	5.76013	77.256	-99.9224	-2.14	0.813823	-0.0325253	-0.332394			645.437
91	3.8	-0.0998958	415.442	1.335	81.6946	5.73471	74.9429	-101.222	-2.06	0.811196	-0.0354348	-0.367219			637.126
92	3.70062	-0.0984375	421.177	1.3085	82.1736	5.70757	72.6254	-101.121	-1.87	0.808346	-0.038266	-0.402033			628.307
93	3.60375	-0.0948958	426.884	1.28197	82.6439	5.67875	70.3058	-98.8037	-1.73	0.805496	-0.0310206	-0.330327			620.749
94	3.51125	-0.0900521	432.563	1.25597	83.1056	5.64828	68.1803	-95.0078	-1.61	0.802813	-0.0335392	-0.361898			612.73
95	3.42375	-0.0849479	438.211	1.23074	83.5589	5.61618	66.0545	-90.793	-1.69	0.80034	-0.0259901	-0.284103			606.066
96	3.34125	-0.0801042	443.827	1.20634	84.0038	5.58249	64.1224	-86.7132	-1.84	0.798081	-0.0282196	-0.312428			598.99
97	3.26312	-0.0766667	449.41	1.18269	84.4405	5.54724	62.1914	-84.036	-1.74	0.795896	-0.0203899	-0.228582			593.363
98	3.1875	-0.0748437	454.957	1.15924	84.8691	5.51046	60.4525	-83.0505	-1.31	0.793636	-0.0323528	-0.367169			585.489
99	3.11375	-0.071875	460.468	1.13583	85.2898	5.47218	58.527	-80.7222	-1.13	0.791417	-0.0244109	-0.280393			579.113
100	3.04438	-0.0664583	465.94	1.1133	85.7025	5.43244	56.7942	-75.5258	-1.31	0.789544	-0.0162693	-0.189096			574.301
101	2.98062	-0.0617708	471.372	1.09213	86.1075	5.39127	55.2513	-71.0172	-1.34	0.787967	-0.0179372	-0.210913			569.175
102	2.92	-0.0601042	476.764	1.07158	86.5048	5.34869	53.7113	-69.8914	-1.35	0.786349	-0.0195622	-0.232651			563.733
103	2.86	-0.0597917	482.112	1.05082	86.8946	5.30475	52.1754	-70.308	-1.32	0.784536	-0.021145	-0.254296			557.98
104	2.80063	-0.0585417	487.417	1.02984	87.277	5.25947	50.6449	-69.5956	-1.29	0.782641	-0.0226864	-0.275836			551.915
105	2.74313	-0.0565104	492.676	1.0091	87.6519	5.21289	49.1207	-67.9057	-1.3	0.780762	-0.0141874	-0.17436			547.576
106	2.6875	-0.0550521	497.889	0.988611	88.0197	5.16504	47.7817	-66.8533	-1.31	0.778855	-0.0255204	-0.31696			540.917
107	2.63312	-0.0533333	503.054	0.968171	88.3802	5.11596	46.272	-65.438	-1.25	0.776938	-0.0169451	-0.21264			536.029
108	2.58125	-0.05	508.17	0.948274	88.7338	5.06567	44.9461	-61.972	-1.12	0.775236	-0.0182084	-0.230816			530.881
109	2.53313	-0.0466667	513.236	0.929454	89.0803	5.01422	43.6274	-58.4171	-1.05	0.773757	-0.00943901	-0.120845			527.592
110	2.4875	-0.0449479	518.25	0.911278	89.42	4.96162	42.4872	-56.8153	-1.08	0.772324	-0.0205192	-0.265267			521.948
111	2.44312	-0.0434896	523.212	0.893278	89.7529	4.90793	41.1835	-55.4982	-1.1	0.770893	-0.0116887	-0.152556			518.207
112	2.40062	-0.0414583	528.12	0.875729	90.0791	4.85316	40.0563	-53.4024	-1.09	0.769558	-0.0127137	-0.16749			514.253
113	2.36	-0.0401563	532.973	0.858662	90.3987	4.79735	38.9357	-52.2005	-1.07	0.768231	-0.013713	-0.182315			510.087
114	2.32	-0.04	537.77	0.841567	90.7118	4.74053	37.8225	-52.4654	-1.06	0.766767	-0.0146872	-0.197024			505.712
115	2.28	-0.0398958	542.511	0.824175	91.0184	4.68273	36.7172	-52.79	-1.02	0.76516	-0.0156366	-0.21161			501.128
116	2.24063	-0.0383333	547.194	0.806755	91.3187	4.62399	35.6205	-51.1604	-0.99	0.763606	-0.0165618	-0.226065			496.338
117	2.20375	-0.0351563	551.818	0.79016	91.6127	4.56434	34.5331	-47.3167	-0.98	0.762328	-0.00746326	-0.102733			493.619
118	2.17	-0.033125	556.382	0.774727	91.9005	4.5038	33.6105	-44.9516	-1.05	0.761193	-0.00824106	-0.114377			490.736
119	2.13687	-0.0334896	560.886	0.759344	92.1822	4.44242	32.694	-45.8142	-1.07	0.759881	-0.0190002	-0.265838			485.377
120	2.10313	-0.0333333	565.328	0.743424	92.4578	4.38021	31.6336	-45.9616	-1.04	0.758449	-0.0098371	-0.138724			482.15
121	2.07063	-0.0315104	569.708	0.72785	92.7275	4.3172	30.7332	-43.7847	-1.03	0.757143	-0.0105579	-0.150043			478.763
122	2.04	-0.0302083	574.025	0.71295	92.9912	4.25344	29.8405	-42.2935	-1.01	0.755898	-0.0112612	-0.161249			475.218
123	2.01	-0.0297917	578.279	0.698135	93.2492	4.18894	28.9558	-42.0193	-0.98	0.754592	-0.0119471	-0.172339			471.516
124	1.98062	-0.0285417	582.468	0.683412	93.5013	4.12374	28.0796	-40.5478	-0.97	0.753345	-0.0126161	-0.183308			467.66
125	1.95312	-0.0264583	586.592	0.669431	93.7478	4.05786	27.2124	-37.8542	-0.92	0.752281	-0.00326839	-0.047825			466.065
126	1.9275	-0.0251563	590.649	0.656224	93.9887	3.99132	26.4917	-36.2403	-0.84	0.751306	-0.0138205	-0.203629			461.921
127	1.9025	-0.025	594.641	0.643169	94.224	3.92417	25.6411	-36.2586	-0.87	0.750244	-0.00444237	-0.0658952			460.075
128	1.8775	-0.0247917	598.565	0.629941	94.4538	3.85642	24.9332	-36.1937	-0.95	0.749118	-0.0149685	-0.223498			455.65
129	1.85312	-0.02375	602.421	0.616873	94.6782	3.7881	24.1006	-34.8964	-0.92	0.748039	-0.0055609	-0.083566			453.559
130	1.83	-0.0228125	606.209	0.604316	94.8972	3.71923	23.4066	-33.7296	-0.52	0.747006	-0.00606191	-0.0916677			451.354
131	1.8075	-0.0220312	609.929	0.591945	95.1109	3.64984	22.7189	-32.7744	-0.54	0.746001	-0.0165517	-0.251828			446.529
132	1.78625	-0.0199479	613.579	0.580118	95.3193	3.57996	21.9146	-29.8527	-0.86	0.745207	0.0028972	0.0443438			446.611
133	1.7675	-0.018125	617.158	0.569566	95.5226	3.5096	21.3632	-27.2829	-0.68	0.744615	-0.00749817	-0.115435			444.076
134	1.74938	-0.0186458	620.668	0.559259	95.7207	3.43879	20.6956	-28.2265	-0.78	0.743862	-0.00795532	-0.123169			441.433
135	1.73	-0.0198438	624.107	0.548121	95.9137	3.36755	20.0353	-30.2064	-0.61	0.742845	-0.00840201	-0.130806			438.684
136	1.71	-0.0198958	627.474	0.536493	96.1017	3.29591	19.3824	-30.4491	-0.44	0.741738	-0.0088384	-0.138342			435.83
137	1.69062	-0.0184896	630.77	0.525098	96.2848	3.22389	18.7371	-28.4456	-0.66	0.740767	-0.00926469	-0.145776			432.874
138	1.67312	-0.0166667	633.994	0.514693	96.4629	3.15149	18.0996	-25.7721	-0.78	0.74	0.000318946	0.00504414			432.421
139	1.65687	-0.0164583	637.146	0.504933	96.6361	3.07876	17.576	-25.5765	-0.99	0.7392	-0.0100276	-0.159375			429.275
140	1.64	-0.0169792	640.224	0.494696	96.8046	3.0057	16.9521	-26.5134	-1.14	0.738244	-0.0104263	-0.166513			426.031
141	1.62312	-0.0164583	643.23	0.484353	96.9682	2.93233	16.3366	-25.8207	-1.22	0.737295	-0.000815636	-0.0130872			425.331
142	1.60688	-0.0166667	646.162	0.474291	97.1271	2.85867	15.828	-26.2668	-1.22	0.736252	-0.0111407	-0.179571			421.906
143	1.58937	-0.0185417	649.021	0.463341	97.2813	2.78474	15.2271	-29.3511	-1.14	0.734839	-0.0115133	-0.186398			418.386
144	1.57	-0.0196875	651.806	0.451076	97.4309	2.71055	14.635	-31.2986	-1.14	0.733173	-0.0118769	-0.19311			414.774
145	1.55063	-0.0185417	654.516	0.438658	97.5759	2.63613	14.0519	-29.5996	-1.27	0.731618	-0.0122317	-0.199707			411.071
146	1.53313	-0.0166667	657.153	0.427308	97.7164	2.56148	13.4778	-26.7135	-1.5	0.730294	-0.00257792	-0.0422591			409.976
147	1.51688	-0.0165104	659.714	0.416652	97.8523	2.48662	12.9983	-26.5662	-1.22	0.728938	-0.0128687	-0.211775			406.107
148	1.5	-0.016875	662.201	0.405465	97.9837	2.41156	12.4401	-27.2552	-0.6	0.727456	-0.0131996	-0.218039			402.151
149	1.48375	-0.0148438	664.612	0.394573	98.1107	2.33633	11.8913	-24.0618	-0.31	0.726239	-0.00352227	-0.058395			400.838
150	1.47062	-0.0116146	666.949	0.385687	98.2333	2.26092	11.4298	-18.8935	-0.71	0.725493	-0.00379464	-0.0631317			399.461
151	1.46	-0.0102604	669.209	0.378436	98.3516	2.18536	10.9726	-16.7472	-1.47	0.724915	-0.00406214	-0.0678111			398.021
152	1.44937	-0.0114583	671.395	0.371132	98.4655	2.10965	10.5199	-18.7636	-1.39	0.724091	-0.00432486	-0.0724326			396.518
153	1.43687	-0.0133854	673.504	0.362471	98.5751	2.0338	10.0718	-21.9881	-0.97	0.722899	-0.0145829	-0.245001			392.191
154	1.42312	-0.0133854	675.538	0.352855	98.6804	1.95783	9.5609	-22.0545	-0.77	0.72165	-0.00487245	-0.0821073			390.558
155	1.41063	-0.0115104	677.496	0.344033	98.7815	1.88175	9.12463	-19.0202	-0.64	0.72066	-0.00511991	-0.0865273			388.865
156	1.4	-0.0101563	679.378	0.336472	98.8784	1.80556	8.69309	-16.8291	-0.42	0.719847	-0.00536296	-0.0908867			387.114
157	1.39	-0.00989583	681.183	0.329304	98.9712	1.72927	8.26633	-16.4412	-0.68	0.719029	-0.0056017	-0.0951849			385.304
158	1.38	-0.0101562	682.913	0.322083	99.0598	1.65289	7.8444	-16.9167	-1.43	0.718122	-0.00583622	-0.0994216			383.438
159	1.36938	-0.0115104	684.566	0.314354	99.1442	1.57644	7.42733	-19.2186	-2.2	0.716943	-0.00606659	-0.103596			381.516
160	1.35688	-0.0133854	686.142	0.305184	99.2246	1.49991	7.01519	-22.4007	-1.74	0.715404	-0.0162929	-0.278867			376.727
161	1.34313	-0.0133854	687.642	0.294999	99.3009	1.42331	6.55904	-22.4497	-0.53	0.713815	-0.00654106	-0.112201			374.69
162	1.33063	-0.0115104	689.065	0.285649	99.3731	1.34666	6.15948	-19.3449	-0.46	0.712497	-0.00675806	-0.116163			372.599
163	1.32	-0.0101563	690.412	0.277632	99.4413	1.26995	5.76493	-17.1024	-0.97	0.711363	-0.00697125	-0.120061			370.457
164	1.31	-0.00994792	691.682	0.270027	99.5055	1.19318	5.37544	-16.7824	-1.45	0.710222	-0.0071807	-0.123896			368.263
165	1.3	-0.01	692.875	0.262364	99.5657	1.11638	4.99104	-16.8994	-1.6	0.709031	-0.00738649	-0.127667			366.019
166	1.29	-0.01	693.991	0.254642	99.622	1.03954	4.61173	-16.9266	-1.51	0.7078	-0.00758869	-0.131373			363.725
167	1.28	-0.01	695.031	0.24686	99.6743	0.962656	4.23756	-16.952	-1.38	0.706528	-0.00778736	-0.135014			361.384
168	1.27	-0.00994792	695.994	0.239017	99.7226	0.885745	3.86854	-16.887	-1.21	0.705227	-0.00798258	-0.13859			358.994
169	1.26	-0.0101563	696.879	0.231112	99.7671	0.808806	3.5047	-17.2626	-1.47	0.703851	-0.00817442	-0.142102			356.559
170	1.24937	-0.0115625	697.688	0.222643	99.8076	0.731843	3.14603	-19.6757	-1.59	0.702198	-0.00836294	-0.145547			354.077
171	1.23687	-0.0132292	698.42	0.212588	99.8442	0.654859	2.79258	-22.5354	-1.3	0.700224	-0.0185482	-0.323149			348.693
172	1.22375	-0.011875	699.075	0.20192	99.877	0.577857	2.42446	-20.2476	-1.3	0.698441	-0.0087406	-0.152423			346.121
173	1.21375	-0.008125	699.653	0.193715	99.9059	0.500839	2.0841	-13.8651	-1.39	0.697263	0.00108184	0.0188812			346.368
174	1.20687	-0.00671875	700.154	0.188034	99.9309	0.423808	1.76356	-11.4736	-1.59	0.696292	-0.0090851	-0.158674			343.714
175	1.19937	-0.00859375	700.577	0.181801	99.952	0.346767	1.43105	-14.6844	-1.76	0.694967	-0.00925795	-0.161791			341.018
176	1.18938	-0.0113542	700.924	0.173428	99.9693	0.269716	1.1038	-19.4108	-1.82	0.693136	-0.00942786	-0.164842			338.283
177	1.17687	-0.0134375	701.194	0.162863	99.9827	0.192659	0.78182	-22.9812	-1.76	0.690916	-0.0195949	-0.34274			332.64
178	1.16312	-0.0133854	701.387	0.15111	99.9923	0.115597	0.461148	-22.8984	-1.73	0.688673	-0.00976107	-0.170781			329.827
179	1.15063	-0.0115104	701.502	0.140305	99.9981	0.0385327	0.152392	-19.6941	-1.88	0.686718	-0.00992104	-0.173608			326.977
180	1.14	-0.0101563	701.541	0.131028	100	-0.0385327	-0.151067	-17.3781	-1.94	0.684965	-0.0100783	-0.176369			324.091
181	1.13	-0.01	701.502	0.122218	99.9981	-0.115597	-0.449222	-17.1098	-1.59	0.68321	-0.0102328	-0.179064
182	1.12	-0.00979167	701.387	0.113329	99.9923	-0.192659	-0.742066	-16.7506	-1.22	0.68146	-0.0103847	-0.181691
183	1.11063	-0.00864583	701.194	0.104923	99.9827	-0.269716	-1.02959	-14.7864	-1.76	0.679879	-0.0105339	-0.184252
184	1.1025	-0.008125	700.924	0.0975803	99.9693	-0.346767	-1.31179	-13.8903	-2.91	0.678358	-0.000680629	-0.0119005
185	1.09375	-0.01	700.577	0.0896122	99.952	-0.423808	-1.60324	-17.0873	-2.54	0.676489	-0.0208324	-0.364065
186	1.0825	-0.0119271	700.154	0.0792732	99.9309	-0.500839	-1.86019	-20.3678	-1.15	0.674267	-0.0109665	-0.191533
187	1.07063	-0.0111458	699.653	0.0682426	99.9059	-0.577857	-2.12637	-19.02	-0.61	0.672152	-0.0111057	-0.193826
188	1.06063	-0.00885417	699.075	0.0588584	99.877	-0.654859	-2.3872	-15.0969	-1.86	0.670404	-0.0112425	-0.196052
189	1.0525	-0.008125	698.42	0.0511683	99.8442	-0.731843	-2.64267	-13.8406	-2.53	0.668755	-0.00137693	-0.0239891
190	1.04375	-0.00979167	697.688	0.04282	99.8076	-0.808806	-2.92058	-16.6623	-1.74	0.666797	-0.0215235	-0.374592
191	1.03313	-0.0105208	696.879	0.0325882	99.7671	-0.885745	-3.13748	-17.8823	-2.31	0.664695	-0.0116388	-0.202325
192	1.02313	-0.00947917	695.994	0.0228617	99.7226	-0.962656	-3.37681	-16.0913	-2.6	0.662748	-0.00176625	-0.0306649
193	1.01375	-0.0102083	695.031	0.0136563	99.6743	-1.03954	-3.64649	-17.3051	-2.1	0.660653	-0.0219102	-0.37987
194	1.0025	-0.0118229	693.991	0.00249688	99.622	-1.11638	-3.83926	-20.0122	-1.89	0.658268	-0.0120144	-0.20799
195	0.990625	-0.0113542	692.875	-0.00941922	99.5657	-1.19318	-4.06236	-19.1879	-1.77	0.655943	-0.0121352	-0.209742
196	0.98	-0.0102083	691.682	-0.0202027	99.5055	-1.26995	-4.28003	-17.2218	-1.85	0.653793	-0.0122538	-0.211427
197	0.97	-0.00994792	690.412	-0.0304592	99.4413	-1.34666	-4.49225	-16.7516	-2.35	0.651668	-0.0123702	-0.213044
198	0.96	-0.01	689.065	-0.040822	99.3731	-1.42331	-4.69902	-16.8065	-2.8	0.649518	-0.0124845	-0.214592
199	0.95	-0.01	687.642	-0.0512933	99.3009	-1.49991	-4.90031	-16.7718	-2.63	0.64735	-0.0125966	-0.216073
200	0.94	-0.0100521	686.142	-0.0618754	99.2246	-1.57644	-5.09613	-16.8223	-1.66	0.645159	-0.0127066	-0.217484
201	0.93	-0.00984375	684.566	-0.0725707	99.1442	-1.65289	-5.28644	-16.4358	-1.27	0.642986	-0.0128145	-0.218827
202	0.920625	-0.00848958	682.913	-0.0827025	99.0598	-1.72927	-5.47124	-14.1406	-1.63	0.641025	-0.0129203	-0.220102
203	0.913125	-0.00661458	681.183	-0.0908825	98.9712	-1.80556	-5.65051	-10.9896	-2.12	0.639361	-0.00302409	-0.0513858
204	0.906875	-0.00661458	679.378	-0.0977507	98.8784	-1.88175	-5.88895	-10.9605	-2.36	0.637676	-0.0131605	-0.223032
205	0.899375	-0.00854167	677.496	-0.106055	98.7815	-1.95783	-6.05972	-14.1145	-2	0.635659	-0.0132616	-0.224124
206	0.89	-0.0096875	675.538	-0.116534	98.6804	-2.0338	-6.22492	-15.9617	-1.34	0.63344	-0.0133607	-0.225146
207	0.880625	-0.00859375	673.504	-0.127123	98.5751	-2.10965	-6.38451	-14.1169	-1.32	0.63139	-0.0134578	-0.226098
208	0.873125	-0.00645833	671.395	-0.135677	98.4655	-2.18536	-6.53848	-10.5758	-1.68	0.629679	-0.00355276	-0.0595016
209	0.8675	-0.00510417	669.209	-0.14214	98.3516	-2.26092	-6.76456	-8.33111	-1.7	0.628169	-0.0136881	-0.228502
210	0.8625	-0.00515625	666.949	-0.14792	98.2333	-2.33633	-6.90983	-8.38769	-1.85	0.626639	-0.00378063	-0.0628986
211	0.856875	-0.00630208	664.612	-0.154463	98.1107	-2.41156	-7.13235	-10.2157	-1.78	0.624904	-0.0139167	-0.230721
212	0.85	-0.00708333	662.201	-0.162519	97.9837	-2.48662	-7.26881	-11.4405	-1.64	0.623034	-0.0140067	-0.231371
213	0.843125	-0.00630208	659.714	-0.17064	97.8523	-2.56148	-7.39955	-10.1404	-1.46	0.62128	-0.00409473	-0.0673853
214	0.8375	-0.00520833	657.153	-0.177334	97.7164	-2.63613	-7.6152	-8.34797	-1.4	0.619683	-0.0142311	-0.233286
215	0.8325	-0.005	654.516	-0.183322	97.5759	-2.71055	-7.73698	-7.98191	-1.42	0.618111	-0.00431671	-0.0704787
216	0.8275	-0.00479167	651.806	-0.189346	97.4309	-2.78474	-7.94873	-7.61765	-1.36	0.616555	-0.014454	-0.235012
217	0.823125	-0.00369792	649.021	-0.194647	97.2813	-2.85867	-8.06145	-5.85372	-1.4	0.615163	-0.00453718	-0.0734563
218	0.82	-0.00291667	646.162	-0.198451	97.1271	-2.93233	-8.26916	-4.59668	-1.55	0.613877	-0.00467538	-0.0753604
219	0.816875	-0.00369792	643.23	-0.202269	96.9682	-3.0057	-8.47606	-5.80149	-1.62	0.612449	-0.0148149	-0.237712
220	0.8125	-0.00484375	640.224	-0.207639	96.8046	-3.07876	-8.57622	-7.56363	-1.55	0.610835	-0.00489546	-0.0781826
221	0.8075	-0.00494792	637.146	-0.213812	96.6361	-3.15149	-8.77883	-7.68913	-1.06	0.609188	-0.0150361	-0.238978
222	0.803125	-0.00338542	633.994	-0.219245	96.4629	-3.22389	-8.86962	-5.23496	-0.46	0.607778	-0.00511429	-0.0808826
223	0.80125	5.20833e-05	630.77	-0.221582	96.2848	-3.29591	-9.06778	0.0801283	-0.12	0.606879	-0.00525611	-0.0827027
224	0.803125	0.00317708	627.474	-0.219245	96.1017	-3.36755	-9.26488	4.86229	-0.35	0.606439	0.00460057	0.0720098
225	0.806875	0.00359375	624.107	-0.214587	95.9137	-3.43879	-9.57913	5.47045	-0.44	0.606028	-0.0056136	-0.0873946
226	0.81	0.00296875	620.668	-0.210721	95.7207	-3.5096	-9.77637	4.49417	-0.28	0.6055	-0.00576188	-0.0892088
227	0.813125	0.00369792	617.158	-0.20687	95.5226	-3.57996	-9.97236	5.56634	-0.42	0.605059	0.00408821	0.0629382
228	0.8175	0.00484375	613.579	-0.201504	95.3193	-3.64984	-10.2925	7.24883	-0.56	0.604755	-0.00613823	-0.0939501
229	0.8225	0.00489583	609.929	-0.195407	95.1109	-3.71923	-10.4882	7.28319	-0.71	0.604434	0.00370658	0.0563946
230	0.826875	0.00348958	606.209	-0.190102	94.8972	-3.7881	-10.8127	5.15956	-0.65	0.603869	-0.00652904	-0.0987316
231	0.829375	0.00161458	602.421	-0.187083	94.6782	-3.85642	-11.0077	2.37234	-0.56	0.603005	-0.00668975	-0.10053
232	0.830625	0.00166667	598.565	-0.185577	94.4538	-3.92417	-11.2011	2.43319	-0.66	0.602128	-0.00685234	-0.102314
233	0.833125	0.00333333	594.641	-0.182572	94.224	-3.99132	-11.3928	4.83448	-0.82	0.601473	0.00298316	0.0442503
234	0.836875	0.00333333	590.649	-0.178081	93.9887	-4.05786	-11.7223	4.80203	-0.88	0.600781	-0.00726984	-0.107112
235	0.839375	0.00166667	586.592	-0.175098	93.7478	-4.12374	-11.9126	2.38452	-0.86	0.599828	-0.00744032	-0.108871
236	0.840625	0.00166667	582.468	-0.17361	93.5013	-4.18894	-12.1009	2.36776	-0.88	0.598854	-0.00761287	-0.110613
237	0.843125	0.00333333	578.279	-0.17064	93.2492	-4.25344	-12.2873	4.70145	-0.94	0.598096	0.00221247	0.0319153
238	0.846875	0.00338542	574.025	-0.166202	92.9912	-4.3172	-12.6199	4.73979	-1.01	0.597308	-0.00805915	-0.1154
239	0.849375	0.00145833	569.708	-0.163254	92.7275	-4.38021	-12.8041	2.0264	-1.03	0.59623	-0.00824029	-0.117106
240	0.85	0.0003125	565.328	-0.162519	92.4578	-4.44242	-12.9859	0.43089	-0.95	0.594975	-0.0084237	-0.118792
241	0.850625	0.00140625	560.886	-0.161784	92.1822	-4.5038	-13.1654	1.92377	-0.84	0.59385	-0.00860942	-0.120457
242	0.853125	0.00354167	556.382	-0.158849	91.9005	-4.56434	-13.3423	4.80614	-0.81	0.592997	0.0012025	0.0166895
243	0.8575	0.00489583	551.818	-0.153734	91.6127	-4.62399	-13.6757	6.58928	-0.7	0.592288	-0.00909373	-0.125176
244	0.8625	0.00489583	547.194	-0.14792	91.3187	-4.68273	-13.8495	6.53407	-0.94	0.591557	0.000711049	0.00970565
245	0.866875	0.00354167	542.511	-0.14286	91.0184	-4.74053	-14.1834	4.68632	-1.25	0.590607	-0.00959702	-0.129876
246	0.869375	0.00140625	537.77	-0.139981	90.7118	-4.79735	-14.3534	1.84449	-1.25	0.589356	-0.00979969	-0.13146
247	0.87	0.0003125	532.973	-0.139262	90.3987	-4.85316	-14.5204	0.406229	-1.21	0.587945	-0.010005	-0.133017
248	0.870625	0.00140625	528.12	-0.138544	90.0791	-4.90793	-14.6843	1.81139	-0.92	0.586657	-0.0102131	-0.134547
249	0.873125	0.00348958	523.212	-0.135677	89.7529	-4.96162	-14.8449	4.45315	-0.67	0.585618	-0.000423939	-0.00553306
250	0.8775	0.00505208	518.25	-0.130678	89.42	-5.01422	-15.1747	6.38596	-0.6	0.584739	-0.0107599	-0.139101
251	0.883125	0.00640625	513.236	-0.124289	89.0803	-5.06567	-15.3305	8.01931	-0.54	0.584008	-0.000978933	-0.012533
252	0.89	0.00692708	508.17	-0.116534	88.7338	-5.11596	-15.6586	8.5857	-1.14	0.583301	-0.00132824	-0.0168373
253	0.89625	0.00489583	503.054	-0.109536	88.3802	-5.16504	-15.9864	6.007	-2.15	0.582303	-0.0116857	-0.146641
254	0.899375	0.00151042	497.889	-0.106055	88.0197	-5.21289	-16.1345	1.8342	-2.83	0.580873	-0.0119191	-0.148033
255	0.899375	-0.00151042	492.676	-0.106055	87.6519	-5.25947	-16.2787	-1.81499	-1.93	0.579063	-0.0121556	-0.149391
256	0.896875	-0.00317708	487.417	-0.108839	87.277	-5.30475	-16.4188	-3.77699	-0.43	0.577044	-0.0223955	-0.272299
257	0.894375	-0.000260417	482.112	-0.11163	86.8946	-5.34869	-16.3709	-0.30622	-0.01	0.575376	-0.0124983	-0.150309
258	0.8975	0.006875	476.764	-0.108142	86.5048	-5.39127	-16.5012	7.99451	-0.3	0.574526	0.00725777	0.0863158
259	0.9075	0.0116667	471.372	-0.0970617	86.1075	-5.43244	-17.0009	13.413	-0.77	0.574167	-0.0032815	-0.0385853
260	0.919375	0.0113021	465.94	-0.0840612	85.7025	-5.47218	-17.3135	12.8441	-0.95	0.57372	-0.00368681	-0.0428514
261	0.929375	0.00869792	460.468	-0.073243	85.2898	-5.51046	-17.6241	9.76856	-1.06	0.572934	-0.00410151	-0.0471115
262	0.936875	0.00661458	454.957	-0.0652054	84.8691	-5.54724	-17.9325	7.33988	-1.07	0.571875	-0.0145258	-0.164852
263	0.943125	0.00645833	449.41	-0.0585564	84.4405	-5.58249	-18.0464	7.07912	-1.04	0.570778	-0.0048024	-0.0538375
264	0.95	0.00697917	443.827	-0.0512933	84.0038	-5.61618	-18.3485	7.55499	-1.03	0.569699	-0.00524349	-0.0580522
265	0.956875	0.00651042	438.211	-0.0440825	83.5589	-5.64828	-18.6476	6.95838	-1.05	0.56853	-0.0156947	-0.171562
266	0.963125	0.00651042	432.563	-0.0375721	83.1056	-5.67875	-18.7482	6.8687	-1.09	0.567342	-0.00598982	-0.0646319
267	0.97	0.00697917	426.884	-0.0304592	82.6439	-5.70757	-19.0396	7.26658	-1.14	0.566165	-0.00645893	-0.0687789
268	0.976875	0.00645833	421.177	-0.0233966	82.1736	-5.73471	-19.3274	6.63439	-1.22	0.564895	-0.0169388	-0.177964
269	0.983125	0.00671875	415.442	-0.017019	81.6946	-5.76013	-19.413	6.80793	-1.24	0.563635	-0.00725368	-0.0751714
270	0.990625	0.00833333	409.682	-0.00941922	81.2068	-5.78381	-19.6917	8.32687	-1.18	0.562498	-0.00775257	-0.0792276
271	0.999375	0.00833333	403.898	-0.000625195	80.7101	-5.80571	-19.966	8.20931	-1.09	0.561323	-0.00826291	-0.0832509
272	1.00687	0.00666667	398.092	0.00685147	80.2042	-5.82582	-20.2355	6.47304	-1.11	0.559947	-0.0187849	-0.186542
273	1.01313	0.00666667	392.266	0.0130396	79.6891	-5.84409	-20.2989	6.37832	-1.39	0.558554	-0.00912948	-0.0893329
274	1.02063	0.00838542	386.422	0.0204152	79.1647	-5.86051	-20.5575	7.9032	-1.65	0.557289	-0.00967217	-0.0932332
275	1.02937	0.00817708	380.562	0.0289518	78.6308	-5.87505	-20.8106	7.58997	-1.81	0.555967	-0.0102273	-0.0970888
276	1.03625	0.00520833	374.687	0.0356084	78.0872	-5.88768	-21.0578	4.75974	-1.78	0.554337	-0.020795	-0.194362
277	1.04	0.00307292	368.799	0.0392207	77.5338	-5.89837	-21.096	2.76412	-1.7	0.552504	-0.0211722	-0.194778
278	1.04313	0.00359375	362.901	0.042221	76.9705	-5.90711	-21.1273	3.18091	-1.66	0.550709	-0.0115552	-0.104604
279	1.0475	0.005	356.994	0.0464064	76.3971	-5.91387	-21.3548	4.35358	-1.61	0.549009	-0.0221552	-0.197297
280	1.05313	0.00635417	351.08	0.0517619	75.8135	-5.91862	-21.372	5.44102	-1.63	0.547416	-0.012554	-0.109944
281	1.06	0.00708333	345.161	0.0582689	75.2195	-5.92135	-21.5855	5.96315	-1.68	0.545854	-0.0131778	-0.113462
282	1.06688	0.00630208	339.24	0.0647338	74.6149	-5.92204	-21.7917	5.21443	-1.74	0.544196	-0.0238158	-0.201538
283	1.0725	0.00520833	333.318	0.0699924	73.9996	-5.92066	-21.7866	4.23422	-1.81	0.542441	-0.0142418	-0.118415
284	1.0775	0.005	327.397	0.0746435	73.3734	-5.91719	-21.9773	3.99265	-1.86	0.540642	-0.0249051	-0.203399
285	1.0825	0.00479167	321.48	0.0792732	72.7362	-5.91162	-21.9566	3.75713	-1.92	0.538822	-0.0153488	-0.123087
286	1.08688	0.00369792	315.568	0.0833066	72.0878	-5.90393	-22.1311	2.84621	-1.97	0.536894	-0.0260385	-0.204971
287	1.09	0.00296875	309.664	0.0861777	71.4279	-5.89411	-22.0943	2.24223	-2.02	0.534909	-0.0265006	-0.204707
288	1.09313	0.00354167	303.77	0.0890406	70.7565	-5.88213	-22.0494	2.62403	-2.06	0.532966	-0.0169702	-0.128592
289	1.09688	0.00333333	297.888	0.0924652	70.0733	-5.86799	-22.1982	2.42185	-2.09	0.530989	-0.027699	-0.205826
290	1.09938	0.00151042	292.02	0.0947418	69.3782	-5.85167	-22.1365	1.07579	-2.11	0.528883	-0.028188	-0.205334
291	1.1	0.00015625	286.168	0.0953102	68.671	-5.83317	-22.0664	0.109058	-2.12	0.526687	-0.0286848	-0.204766
292	1.1	-5.20833e-05	280.335	0.0953102	67.9515	-5.81246	-21.9881	-0.0356117	-2.14	0.524484	-0.0291895	-0.204121
293	1.1	-5.20833e-05	274.523	0.0953102	67.2195	-5.78954	-21.9014	-0.0348733	-2.15	0.522291	-0.0297021	-0.2034
294	1.1	0.00015625	268.733	0.0953102	66.4747	-5.76441	-21.8063	0.102414	-2.16	0.52012	-0.0302228	-0.202601
295	1.10062	0.00151042	262.969	0.0958782	65.7172	-5.73705	-21.7029	0.968762	-2.17	0.518047	-0.0307517	-0.201724
296	1.10313	0.0034375	257.232	0.0981471	64.9465	-5.70747	-21.5909	2.15667	-2.17	0.516104	-0.0212888	-0.136603
297	1.10688	0.00322917	251.524	0.101541	64.1625	-5.67565	-21.6658	1.98101	-2.17	0.514135	-0.0321237	-0.201553
298	1.10875	3.70074e-17	245.849	0.103233	63.3651	-5.64159	-21.5358	2.21908e-14	-2.17	0.511982	-0.0326825	-0.200432
299	1.10688	-0.00322917	240.207	0.101541	62.5541	-5.6053	-21.3972	-1.89188	-2.17	0.509653	-0.0432497	-0.259151
300	1.10312	-0.0034375	234.602	0.0981471	61.7291	-5.56677	-21.0587	-1.96694	-2.17	0.50735	-0.0335207	-0.196168
301	1.10062	-0.00151042	229.035	0.0958782	60.8901	-5.526	-20.9044	-0.843752	-2.16	0.505175	-0.0340997	-0.194821
302	1.1	-0.00015625	223.509	0.0953102	60.0368	-5.48299	-20.7418	-0.0851788	-2.16	0.503093	-0.034687	-0.193395
303	1.1	5.20833e-05	218.026	0.0953102	59.169	-5.43775	-20.5706	0.0276964	-2.15	0.501038	-0.0352826	-0.19189
304	1.1	5.20833e-05	212.588	0.0953102	58.2866	-5.39029	-20.3911	0.0270056	-2.14	0.499002	-0.0358864	-0.190306
305	1.1	-0.00015625	207.198	0.0953102	57.3893	-5.3406	-20.2031	-0.0789627	-2.13	0.496974	-0.0364983	-0.188644
306	1.09938	-0.00151042	201.857	0.0947418	56.4769	-5.2887	-20.0068	-0.743631	-2.13	0.494899	-0.0371181	-0.186902
307	1.09688	-0.00333333	196.569	0.0924652	55.5493	-5.2346	-19.8021	-1.59812	-2.15	0.492759	-0.0477456	-0.234117
308	1.09313	-0.00359375	191.334	0.0890406	54.6063	-5.17831	-19.4111	-1.67709	-2.11	0.49065	-0.0380316	-0.181519
309	1.09	-0.00286458	186.156	0.0861777	53.6477	-5.11983	-19.1919	-1.30063	-1.88	0.488601	-0.0386678	-0.17956
310	1.0875	-0.00203125	181.036	0.0838815	52.6733	-5.05919	-18.9645	-0.896901	-1.7	0.486614	-0.0493105	-0.222684
311	1.08625	0.00015625	175.977	0.0827314	51.6831	-4.99639	-18.5573	0.0670643	-1.84	0.484765	-0.0295927	-0.129905
312	1.0875	0.0015625	170.98	0.0838815	50.6767	-4.93145	-18.4857	0.651602	-2.26	0.482982	-0.0406137	-0.173222
313	1.08813	-0.00166667	166.049	0.084456	49.6542	-4.8644	-18.2344	-0.674996	-2.22	0.481091	-0.0412729	-0.170957
314	1.08375	-0.0065625	161.185	0.0804272	48.6154	-4.79524	-17.9751	-2.57994	-1.83	0.479036	-0.0619362	-0.24903
315	1.07625	-0.00682292	156.389	0.0734828	47.5602	-4.72401	-17.3832	-2.60252	-1.7	0.477037	-0.0418208	-0.163149
316	1.07125	-0.00302083	151.665	0.0688262	46.4886	-4.65071	-17.1135	-1.11745	-1.72	0.475214	-0.042477	-0.160703
317	1.07	-0.0003125	147.015	0.0676586	45.4005	-4.57538	-16.8363	-0.112054	-1.77	0.473519	-0.0431338	-0.158184
318	1.07	0.000104167	142.439	0.0676586	44.2958	-4.49804	-16.5517	0.0361888	-1.74	0.471867	-0.0437901	-0.155593
319	1.07	5.20833e-05	137.941	0.0676586	43.1747	-4.41872	-16.2598	0.017523	-1.64	0.470243	-0.0444441	-0.15293
320	1.07	-0.00015625	133.522	0.0676586	42.0372	-4.33743	-15.9607	-0.0508851	-1.6	0.468642	-0.0450939	-0.150195
321	1.06937	-0.00145833	129.185	0.0670744	40.8834	-4.25422	-15.6545	-0.4595	-1.64	0.467031	-0.0457376	-0.14739
322	1.06688	-0.00354167	124.931	0.0647338	39.7135	-4.1691	-15.3413	-1.07918	-1.76	0.465389	-0.0563726	-0.17568
323	1.0625	-0.00484375	120.762	0.0606246	38.5277	-4.08212	-14.8808	-1.42668	-1.71	0.463758	-0.0465571	-0.140249
324	1.0575	-0.00505208	116.68	0.0559076	37.3262	-3.9933	-14.557	-1.43774	-1.53	0.462158	-0.0571606	-0.16637
325	1.0525	-0.00505208	112.686	0.0511683	36.1096	-3.90268	-14.0925	-1.38854	-1.42	0.46061	-0.047296	-0.132947
326	1.0475	-0.00484375	108.784	0.0464064	34.8781	-3.81029	-13.7589	-1.28517	-1.43	0.459106	-0.057855	-0.156996
327	1.04313	-0.00354167	104.973	0.042221	33.6324	-3.71617	-13.2912	-0.906782	-1.42	0.457686	-0.0479273	-0.125501
328	1.04062	-0.00145833	101.257	0.0398215	32.3731	-3.62036	-12.9485	-0.360163	-1.34	0.456355	-0.0484252	-0.122315
329	1.04	-0.000104167	97.6368	0.0392207	31.1011	-3.52289	-12.5999	-0.0248061	-1.3	0.455093	-0.0488874	-0.119068
330	1.04	-0.000104167	94.1139	0.0392207	29.8171	-3.4238	-12.2455	-0.023911	-1.26	0.453866	-0.0493081	-0.115759
331	1.03938	-0.00151042	90.6901	0.0386196	28.5224	-3.32315	-11.8855	-0.334097	-1.24	0.452644	-0.0496805	-0.112391
332	1.03687	-0.00333333	87.3669	0.0362114	27.2181	-3.22096	-11.52	-0.7103	-1.22	0.451421	-0.0599975	-0.130757
333	1.03313	-0.00354167	84.146	0.0325882	25.9057	-3.11728	-11.042	-0.726871	-1.18	0.450244	-0.0497677	-0.104464
334	1.03	-0.00302083	81.0287	0.0295588	24.5868	-3.01215	-10.6696	-0.59701	-1.13	0.449117	-0.0499469	-0.100956
335	1.02687	-0.00354167	78.0166	0.0265202	23.2633	-2.90563	-10.2923	-0.673924	-1.06	0.448021	-0.0600449	-0.116855
336	1.02312	-0.00333333	75.1109	0.0228617	21.9372	-2.79775	-9.81397	-0.610658	-1	0.446978	-0.0495653	-0.0928678
337	1.02062	-0.00145833	72.3132	0.0204152	20.6109	-2.68857	-9.43099	-0.257211	-0.97	0.446009	-0.0494699	-0.0892365
338	1.02	-0.0003125	69.6246	0.0198026	19.2872	-2.57813	-9.04359	-0.0530675	-0.93	0.4451	-0.0492609	-0.0855558
339	1.01938	-0.00145833	67.0465	0.0191897	17.9689	-2.46649	-8.65196	-0.238478	-0.9	0.444211	-0.0489261	-0.0818277
340	1.01687	-0.00338542	64.58	0.0167342	16.6594	-2.35368	-8.25626	-0.533244	-0.85	0.443332	-0.0584522	-0.0941636
341	1.01313	-0.00338542	62.2263	0.0130396	15.3622	-2.23977	-7.77965	-0.51381	-0.8	0.442502	-0.0473571	-0.0735095
342	1.01062	-0.00145833	59.9865	0.010569	14.0815	-2.1248	-7.38033	-0.213367	-0.77	0.441743	-0.0465726	-0.0696896
343	1.01	-0.0003125	57.8617	0.00995033	12.8215	-2.00884	-6.97752	-0.0441019	-0.73	0.441041	-0.0456101	-0.0658319
344	1.00938	-0.00145833	55.8529	0.00933133	11.5869	-1.89192	-6.57141	-0.198664	-0.69	0.440364	-0.0444566	-0.0619393
345	1.00687	-0.00333333	53.961	0.00685147	10.383	-1.7741	-6.16219	-0.438707	-0.66	0.439704	-0.0530998	-0.0714754
346	1.00313	-0.00354167	52.1869	0.00312013	9.21497	-1.65545	-5.69312	-0.450801	-0.63	0.439089	-0.0411172	-0.0535266
347	1	-0.00302083	50.5314	0	8.08872	-1.536	-5.28236	-0.37231	-0.59	0.438524	-0.0393398	-0.0495882
348	0.996875	-0.00348958	48.9954	-0.00312989	7.01023	-8.90729	-30.6324	-0.417009	-0.52	0.435419	-0.295064	-0.360625
349	0.993125	-0.00348958	40.0881	-0.00689874	0	6.19647	21.0967	-0.341197	-0.45	0.437494	0.162802	0.162802
350	0.99	-0.00302083	46.2846	-0.0100503	5.02163	-1.17353	-3.99544	-0.34102	-0.41	0.437061	-0.0322966	-0.0372887
351	0.986875	-0.00354167	45.1111	-0.0132119	4.12436	-1.05151	-3.58	-0.389679	-0.37	0.436664	-0.0396213	-0.0445857
352	0.983125	-0.00328125	44.0596	-0.017019	3.30034	-0.928986	-3.13091	-0.352611	-0.3	0.436316	-0.0264559	-0.0290768
353	0.980625	-0.00140625	43.1306	-0.0195652	2.55579	-0.806021	-2.71649	-0.147933	-0.28	0.436029	-0.023384	-0.0251587
354	0.979375	-0.00151042	42.3246	-0.0208407	1.89669	-0.682671	-2.30077	-0.155921	-0.47	0.435783	-0.0201235	-0.0212461
355	0.97375	-0.0123437	41.6419	-0.0266007	1.32857	-0.558995	-1.88395	-1.2537	-1.32	0.43547	-0.0266962	-0.0277309
356	0.94625	-0.054375	41.0829	-0.0552485	0.856386	-0.435051	-1.45127	-5.44849	-0.15	0.43478	-0.0629946	-0.0645578
357	0.86375	-0.109896	40.6478	-0.146472	0.484431	-0.3109	-0.983656	-10.8952	-0.1	0.433592	-0.188872	-0.191509
358	0.751875	-0.0760937	40.3369	-0.285185	0.216175	-0.186599	-0.474873	-7.48631	-0.05	0.432796	-0.264301	-0.265942
359	0.7375	0.0580208	40.1503	-0.304489	0.0541759	0.0558419			0

## Sheet: 75% load
C Angle	Cyl pressure(bar)	DP/Dq	pv	log p	log vol	dV/dq			Net HR dQn/dq	Cum HR (KJ)				MFB	mean gas temp(k)
-360	0.5	0.0759896	40.0881	-0.693147	0	0.0622097	0.126225	7.42995	0.04	0.000755618	-0.00885752	-0.00885752
-359	0.56375	0.0414062	40.1503	-0.573144	0.0541759	0.186599	0.372197	4.05482	0.07	0.00119832	0.00335192	0.00335712
-358	0.580625	0.004375	40.3369	-0.54365	0.216175	0.3109	0.620131	0.430425	0.09	0.00130337	0.00553993	0.00557432
-357	0.580625	-0.000416667	40.6478	-0.54365	0.484431	0.435051	0.867768	-0.0413088	0.1	0.00138602	0.00766727	0.00777432
-356	0.5825	0.00192708	41.0829	-0.540426	0.856386	0.558995	1.11499	0.193098	0.1	0.00151683	0.0197159	0.0202052
-355	0.58375	1.11022e-16	41.6419	-0.538282	1.32857	0.682671	1.38516	1.1276e-14	0.1	0.00165534	0.00187138	0.00194391
-354	0.5825	-0.001875	42.3246	-0.540426	1.89669	0.806021	1.60772	-0.193557	0.13	0.00179676	0.013517	0.014271
-353	0.580625	-0.00140625	43.1306	-0.54365	2.55579	0.928986	1.85299	-0.147933	0.21	0.00196727	0.015246	0.016403
-352	0.58	-5.20833e-05	44.0596	-0.544727	3.30034	1.05151	2.09737	-0.005597	0.27	0.00217644	0.0168497	0.018519
-351	0.580625	0.0015625	45.1111	-0.54365	4.12436	1.17353	2.34076	0.171917	0.29	0.00242771	0.0183235	0.0206194
-350	0.583125	0.00338542	46.2846	-0.539354	5.02163	1.29499	2.58303	0.382177	0.27	0.00272423	0.029665	0.0342503
-349	0.586875	0.00338542	47.5796	-0.532943	5.98574	1.41583	2.87276	0.39287	0.26	0.0030508	0.0212342	0.0252023
-348	0.589375	0.00151042	48.9954	-0.528693	7.01023	1.536	3.11659	0.180496	0.29	0.0033805	0.022332	0.027294
-347	0.59	0.00015625	50.5314	-0.527633	8.08872	1.65545	3.35894	0.0192574	0.33	0.00371832	0.0233011	0.0293712
-346	0.59	-5.20833e-05	52.1869	-0.527633	9.21497	1.7741	3.5997	-0.00662943	0.37	0.00407763	0.0241467	0.0314342
-345	0.59	-5.20833e-05	53.961	-0.527633	10.383	1.89192	3.83874	-0.0068548	0.42	0.00446082	0.0248748	0.0334829
-344	0.59	0.00015625	55.8529	-0.527633	11.5869	2.00884	4.07598	0.0212854	0.46	0.00487055	0.0254923	0.0355172
-343	0.590625	0.00151042	57.8617	-0.526574	12.8215	2.1248	4.31128	0.213159	0.45	0.00532299	0.0260066	0.0375369
-342	0.593125	0.0034375	59.9865	-0.52235	14.0815	2.23977	4.54455	0.502936	0.45	0.00582774	0.036425	0.0545052
-341	0.596875	0.00322917	62.2263	-0.516048	15.3622	2.35368	4.85662	0.490095	0.46	0.00636241	0.0272088	0.0422346
-340	0.59875	-9.25186e-17	64.58	-0.512911	16.6594	2.46649	5.08939	-1.45728e-14	0.49	0.00687135	0.0274627	0.0442411
-339	0.596875	-0.00322917	67.0465	-0.516048	17.9689	2.57813	5.31976	-0.528059	0.51	0.00735052	0.017642	0.0295059
-338	0.593125	-0.0034375	69.6246	-0.52235	19.2872	2.68857	5.45518	-0.583743	0.54	0.00783766	0.0272913	0.0473992
-337	0.590625	-0.00151042	72.3132	-0.526574	20.6109	2.79775	5.67671	-0.266398	0.56	0.00837869	0.0273415	0.0493201
-336	0.59	-0.00015625	75.1109	-0.527633	21.9372	2.90563	5.89559	-0.0286246	0.56	0.00896539	0.0273382	0.0512221
-335	0.59	5.20833e-05	78.0166	-0.527633	23.2633	3.01215	6.11173	0.00991064	0.56	0.00957756	0.0272871	0.0531042
-334	0.59	-5.20833e-05	81.0287	-0.527633	24.5868	3.11728	6.32503	-0.0102933	0.64	0.010209	0.0271937	0.0549658
-333	0.59	0.00015625	84.146	-0.527633	25.9057	3.22096	6.5354	0.0320678	0.76	0.0108658	0.0270629	0.0568058
-332	0.590625	0.00151042	87.3669	-0.526574	27.2181	3.32315	6.74274	0.321855	0.77	0.0115722	0.0268992	0.0586233
-331	0.593125	0.00338542	90.6901	-0.52235	28.5224	3.4238	6.94698	0.748838	0.71	0.0123418	0.0367066	0.0830403
-330	0.596875	0.00338542	94.1139	-0.516048	29.8171	3.52289	7.26918	0.777109	0.72	0.0131464	0.026938	0.0632417
-329	0.599375	0.00151042	97.6368	-0.511868	31.1011	3.62036	7.4703	0.359688	0.77	0.0139294	0.0266946	0.0650162
-328	0.6	0.00015625	101.257	-0.510826	32.3731	3.71617	7.668	0.0385888	0.79	0.0147001	0.0264323	0.0667643
-327	0.6	-0.000104167	104.973	-0.510826	33.6324	3.81029	7.86221	-0.02667	0.83	0.0154837	0.0261537	0.0684852
-326	0.6	0.00015625	108.784	-0.510826	34.8781	3.90268	8.05285	0.0414572	0.9	0.0162931	0.0258614	0.0701778
-325	0.600625	0.00151042	112.686	-0.509784	36.1096	3.9933	8.23983	0.41513	0.91	0.0171586	0.0255576	0.0718415
-324	0.603125	0.00338542	116.68	-0.505631	37.3262	4.08212	8.4231	0.963437	0.92	0.0180972	0.0352443	0.102581
-323	0.606875	0.00338542	120.762	-0.499432	38.5277	4.1691	8.74596	0.997143	0.88	0.0190715	0.0253386	0.07633
-322	0.609375	0.00151042	124.931	-0.495321	39.7135	4.25422	8.92452	0.460238	0.86	0.02001	0.0250058	0.0779282
-321	0.61	0.00015625	129.185	-0.494296	40.8834	4.33743	9.09908	0.0492321	0.86	0.0209249	0.0246681	0.0794937
-320	0.61	-5.20833e-05	133.522	-0.494296	42.0372	4.41872	9.2696	-0.0169617	0.87	0.0218501	0.0243268	0.0810259
-319	0.61	2.77556e-17	137.941	-0.494296	43.1747	4.49804	9.43601	9.33814e-15	0.94	0.0227937	0.0239829	0.082524
-318	0.61	2.77556e-17	142.439	-0.494296	44.2958	4.57538	9.59826	9.64264e-15	0.99	0.0237535	0.0236375	0.0839875
-317	0.61	2.77556e-17	147.015	-0.494296	45.4005	4.65071	9.75629	9.95238e-15	1.02	0.0247292	0.0232912	0.0854156
-316	0.61	2.77556e-17	151.665	-0.494296	46.4886	4.72401	9.91004	1.02672e-14	1.06	0.0257202	0.022945	0.0868077
-315	0.61	-5.20833e-05	156.389	-0.494296	47.5602	4.79524	10.0595	-0.0198665	1.09	0.0267241	0.0225994	0.0881633
-314	0.61	0.00015625	161.185	-0.494296	48.6154	4.8644	10.2046	0.061427	1.12	0.0277507	0.022255	0.0894819
-313	0.610625	0.00151042	166.049	-0.493272	49.6542	4.93145	10.3452	0.611715	1.13	0.0288464	0.0219123	0.090763
-312	0.613125	0.00338542	170.98	-0.489186	50.6767	4.99639	10.4814	1.4118	1.1	0.0300358	0.0315718	0.134657
-311	0.616875	0.00338542	175.977	-0.483089	51.6831	5.05919	10.7872	1.45306	1.1	0.0312598	0.0215818	0.0947385
-310	0.619375	0.00151042	181.036	-0.479044	52.6733	5.11983	10.9165	0.666926	1.12	0.0324181	0.021241	0.0959232
-309	0.62	0.00015625	186.156	-0.478036	53.6477	5.17831	11.0412	0.0709435	1.13	0.0335293	0.0209033	0.097068
-308	0.62	-5.20833e-05	191.334	-0.478036	54.6063	5.2346	11.1612	-0.0243057	1.15	0.034643	0.020569	0.0981725
-307	0.62	9.25186e-18	196.569	-0.478036	55.5493	5.2887	11.2765	4.43567e-15	1.14	0.0357707	0.0202382	0.0992363
-306	0.62	9.25186e-18	201.857	-0.478036	56.4769	5.3406	11.3872	4.55502e-15	1.13	0.0369094	0.0199111	0.100259
-305	0.62	9.25186e-18	207.198	-0.478036	57.3893	5.39029	11.4931	4.67553e-15	1.14	0.0380587	0.0195878	0.101241
-304	0.62	9.25186e-18	212.588	-0.478036	58.2866	5.43775	11.5943	4.79716e-15	1.2	0.0392181	0.0192685	0.102181
-303	0.62	9.25186e-18	218.026	-0.478036	59.169	5.48299	11.6908	4.91987e-15	1.22	0.0403872	0.0189532	0.10308
-302	0.62	9.25186e-18	223.509	-0.478036	60.0368	5.526	11.7825	5.0436e-15	1.2	0.0415655	0.0186419	0.103937
-301	0.62	9.25186e-18	229.035	-0.478036	60.8901	5.56677	11.8694	5.16829e-15	1.22	0.0427524	0.0183348	0.104752
-300	0.62	9.25186e-18	234.602	-0.478036	61.7291	5.6053	11.9516	5.29391e-15	1.23	0.0439476	0.0180318	0.105525
-299	0.62	-5.20833e-05	240.207	-0.478036	62.5541	5.64159	12.029	-0.0305141	1.24	0.0451474	0.0177329	0.106255
-298	0.62	0.00015625	245.849	-0.478036	63.3651	5.67565	12.1016	0.0936923	1.25	0.046367	0.0174383	0.106944
-297	0.620625	0.00151042	251.524	-0.477028	64.1625	5.70747	12.1694	0.926601	1.25	0.0476766	0.0171478	0.10759
-296	0.623125	0.00338542	257.232	-0.473008	64.9465	5.73705	12.2325	2.12399	1.26	0.0491122	0.0268614	0.17236
-295	0.626875	0.00338542	262.969	-0.467008	65.7172	5.76441	12.4891	2.17136	1.26	0.0505783	0.0168466	0.11051
-294	0.629375	0.00151042	268.733	-0.463028	66.4747	5.78954	12.5435	0.989998	1.26	0.0519316	0.0165639	0.111037
-293	0.63	0.00015625	274.523	-0.462035	67.2195	5.81246	12.5932	0.10462	1.26	0.0532014	0.0162854	0.111522
-292	0.63	-5.20833e-05	280.335	-0.462035	67.9515	5.83317	12.6381	-0.0356117	1.27	0.0544616	0.016011	0.111965
-291	0.63	-9.25186e-18	286.168	-0.462035	68.671	5.85167	12.6781	-6.45754e-15	1.27	0.0557294	0.0157407	0.112365
-290	0.63	-9.25186e-18	292.02	-0.462035	69.3782	5.86799	12.7135	-6.58958e-15	1.28	0.0570008	0.0154743	0.112722
-289	0.63	-9.25186e-18	297.888	-0.462035	70.0733	5.88213	12.7441	-6.722e-15	1.3	0.0582752	0.0152119	0.113037
-288	0.63	-9.25186e-18	303.77	-0.462035	70.7565	5.89411	12.7701	-6.85473e-15	1.31	0.0595522	0.0149533	0.11331
-287	0.63	-9.25186e-18	309.664	-0.462035	71.4279	5.90393	12.7914	-6.98773e-15	1.3	0.0608314	0.0146986	0.113541
-286	0.63	-9.25186e-18	315.568	-0.462035	72.0878	5.91162	12.808	-7.12096e-15	1.25	0.0621122	0.0144477	0.113731
-285	0.63	5.20833e-05	321.48	-0.462035	72.7362	5.91719	12.8201	0.0408384	1.19	0.0633983	0.0142005	0.113879
-284	0.63	-0.00015625	327.397	-0.462035	73.3734	5.92066	12.8276	-0.12477	1.14	0.0646685	0.013957	0.113986
-283	0.629375	-0.00151042	333.318	-0.463028	73.9996	5.92204	12.8306	-1.22792	1.13	0.0658288	0.0137171	0.114053
-282	0.626875	-0.00338542	339.24	-0.467008	74.6149	5.92135	12.8291	-2.80114	1.18	0.0668316	0.00348073	0.0294552
-281	0.623125	-0.00338542	345.161	-0.473008	75.2195	5.91862	12.6197	-2.85003	1.27	0.0678086	0.0130376	0.112254
-280	0.620625	-0.00151042	351.08	-0.477028	75.8135	5.91387	12.6095	-1.29336	1.33	0.0689402	0.0128118	0.112202
-279	0.62	-0.00015625	356.994	-0.478036	76.3971	5.90711	12.5951	-0.136049	1.33	0.0701861	0.0125893	0.11211
-278	0.62	5.20833e-05	362.901	-0.478036	76.9705	5.89837	12.5765	0.0461002	1.28	0.0714483	0.01237	0.111981
-277	0.62	9.25186e-18	368.799	-0.478036	77.5338	5.88768	12.5537	8.32214e-15	1.24	0.0727037	0.012154	0.111813
-276	0.62	9.25186e-18	374.687	-0.478036	78.0872	5.87505	12.5267	8.455e-15	1.23	0.0739564	0.0119411	0.111609
-275	0.62	9.25186e-18	380.562	-0.478036	78.6308	5.86051	12.4957	8.58757e-15	1.23	0.075206	0.0117313	0.111367
-274	0.62	9.25186e-18	386.422	-0.478036	79.1647	5.84409	12.4607	8.71982e-15	1.23	0.076452	0.0115246	0.111089
-273	0.62	9.25186e-18	392.266	-0.478036	79.6891	5.82582	12.4218	8.85169e-15	1.22	0.0776942	0.0113208	0.110775
-272	0.62	9.25186e-18	398.092	-0.478036	80.2042	5.80571	12.3789	8.98315e-15	1.18	0.0789321	0.0111199	0.110426
-271	0.62	9.25186e-18	403.898	-0.478036	80.7101	5.78381	12.3322	9.11416e-15	1.13	0.0801653	0.0109219	0.110041
-270	0.62	9.25186e-18	409.682	-0.478036	81.2068	5.76013	12.2817	9.24468e-15	1.16	0.0813935	0.0107267	0.109622
-269	0.62	9.25186e-18	415.442	-0.478036	81.6946	5.73471	12.2275	9.37466e-15	1.24	0.0826163	0.0105343	0.109169
-268	0.62	9.25186e-18	421.177	-0.478036	82.1736	5.70757	12.1697	9.50406e-15	1.3	0.0838332	0.0103446	0.108683
-267	0.62	9.25186e-18	426.884	-0.478036	82.6439	5.67875	12.1082	9.63286e-15	1.29	0.085044	0.0101576	0.108164
-266	0.62	9.25186e-18	432.563	-0.478036	83.1056	5.64828	12.0432	9.761e-15	1.27	0.0862484	0.00997314	0.107613
-265	0.62	9.25186e-18	438.211	-0.478036	83.5589	5.61618	11.9748	9.88846e-15	1.2	0.0874458	0.00979127	0.10703
-264	0.62	-5.20833e-05	443.827	-0.478036	84.0038	5.58249	11.903	-0.0563805	1.07	0.0886305	0.00961192	0.106416
-263	0.62	0.00015625	449.41	-0.478036	84.4405	5.54724	11.8278	0.171269	1.37	0.0898304	0.00943504	0.105772
-262	0.620625	0.00151042	454.957	-0.477028	84.8691	5.51046	11.7494	1.67604	1.74	0.091173	0.00926059	0.105098
-261	0.623125	0.0034375	460.468	-0.473008	85.2898	5.47218	11.6678	3.86063	1.46	0.0927258	0.0190885	0.219258
-260	0.626875	0.00322917	465.94	-0.467008	85.7025	5.43244	11.7698	3.66975	0.69	0.0942698	0.00906262	0.105334
-259	0.62875	6.4763e-17	471.372	-0.464022	86.1075	5.39127	11.6806	7.44573e-14	0.5	0.0954378	0.00889247	0.104561
-258	0.626875	-0.00322917	476.764	-0.467008	86.5048	5.34869	11.5884	-3.755	1.11	0.0962212	-0.0012754	-0.0151682
-257	0.623125	-0.0034375	482.112	-0.473008	86.8946	5.30475	11.3108	-4.0421	1.26	0.096948	0.00842312	0.101299
-256	0.620625	-0.00145833	487.417	-0.477028	87.277	5.25947	11.2142	-1.7337	0.89	0.0978961	0.00826229	0.100458
-255	0.62	-0.0003125	492.676	-0.478036	87.6519	5.21289	11.1149	-0.375516	0.72	0.09897	0.00810359	0.0995917
-254	0.619375	-0.00151042	497.889	-0.479044	88.0197	5.16504	11.0129	-1.8342	0.9	0.0998879	0.00794697	0.0987003
-253	0.616875	-0.00322917	503.054	-0.483089	88.3802	5.11596	10.9082	-3.96206	1.23	0.100582	-0.0022076	-0.0277025
-252	0.61375	-0.001875	508.17	-0.488168	88.7338	5.06567	10.6268	-2.32395	1.29	0.101413	0.00751662	0.0952831
-251	0.61375	0.001875	513.236	-0.488168	89.0803	5.01422	10.5189	2.34712	1.09	0.102699	0.0173685	0.222363
-250	0.616875	0.00322917	518.25	-0.483089	89.42	4.96162	10.5792	4.08175	0.99	0.104165	0.0073406	0.0948976
-249	0.619375	0.0015625	523.212	-0.479044	89.7529	4.90793	10.4647	1.99395	0.98	0.105411	0.00719385	0.0938908
-248	0.62	0.00015625	528.12	-0.478036	90.0791	4.85316	10.3479	0.201265	1.05	0.106466	0.00704896	0.0928628
-247	0.62	-5.20833e-05	532.973	-0.478036	90.3987	4.79735	10.2289	-0.0677049	1.17	0.107482	0.0069059	0.0918142
-246	0.62	9.25186e-18	537.77	-0.478036	90.7118	4.74053	10.1077	1.21351e-14	1.35	0.108493	0.00676463	0.0907455
-245	0.62	-5.20833e-05	542.511	-0.478036	91.0184	4.68273	9.9845	-0.0689165	1.34	0.109485	0.00662513	0.0896575
-244	0.62	0.00015625	547.194	-0.478036	91.3187	4.62399	9.85925	0.208534	1.32	0.110491	0.00648735	0.0885508
-243	0.620625	0.00145833	551.818	-0.477028	91.6127	4.56434	9.73206	1.96277	1.58	0.111661	0.00635126	0.0874259
-242	0.623125	0.00354167	556.382	-0.473008	91.9005	4.5038	9.60299	4.80614	1.57	0.113102	0.0162168	0.225073
-241	0.6275	0.00489583	560.886	-0.466012	92.1822	4.44242	9.62487	6.69757	1.33	0.114734	0.00618218	0.0864968
-240	0.6325	0.00484375	565.328	-0.458075	92.4578	4.38021	9.49009	6.6788	1.49	0.116351	0.0160489	0.226323
-239	0.636875	0.00369792	569.708	-0.451182	92.7275	4.3172	9.50206	5.13837	1.52	0.117815	0.00601107	0.0854258
-238	0.64	0.00296875	574.025	-0.446287	92.9912	4.25344	9.36172	4.15643	1.21	0.119167	0.00587885	0.0841798
-237	0.643125	0.00354167	578.279	-0.441416	93.2492	4.18894	9.21976	4.9953	1.2	0.120588	0.0157482	0.227171
-236	0.646875	0.00333333	582.468	-0.435602	93.5013	4.12374	9.21806	4.73551	1.22	0.121984	0.00570684	0.0829186
-235	0.649375	0.00151042	586.592	-0.431745	93.7478	4.05786	9.07079	2.16097	1.14	0.123107	0.0055772	0.0816087
-234	0.65	0.00015625	590.649	-0.430783	93.9887	3.99132	8.92207	0.225095	0.94	0.124022	0.00544905	0.080285
-233	0.65	-0.000104167	594.641	-0.430783	94.224	3.92417	8.77195	-0.151077	0.85	0.124884	0.00532235	0.0789482
-232	0.65	0.00015625	598.565	-0.430783	94.4538	3.85642	8.6205	0.228112	1.28	0.125769	0.00519707	0.0775987
-231	0.650625	0.00145833	602.421	-0.429822	94.6782	3.7881	8.46778	2.14276	1.47	0.12683	0.0050732	0.0762371
-230	0.653125	0.00354167	606.209	-0.425987	94.8972	3.71923	8.31384	5.23657	1.54	0.128185	0.0149507	0.226083
-229	0.6575	0.00484375	609.929	-0.419311	95.1109	3.64984	8.28425	7.20571	1.68	0.129734	0.00490382	0.0746101
-228	0.6625	0.00505208	613.579	-0.411735	95.3193	3.57996	8.12563	7.56061	1.42	0.131302	0.0147821	0.226251
-227	0.6675	0.005	617.158	-0.404216	95.5226	3.5096	8.08663	7.52632	1.37	0.132864	0.00473233	0.0728545
-226	0.6725	0.005	620.668	-0.396753	95.7207	3.43879	7.92348	7.56912	1.43	0.134413	0.0146114	0.226222
-225	0.6775	0.005	624.107	-0.389346	95.9137	3.36755	7.87515	7.61106	1.58	0.135961	0.00455875	0.0709723
-224	0.6825	0.005	627.474	-0.381993	96.1017	3.29591	7.70761	7.65213	1.65	0.137497	0.0144385	0.225997
-223	0.6875	0.00505208	630.77	-0.374693	96.2848	3.22389	7.65005	7.77245	1.51	0.13904	0.00438306	0.0689656
-222	0.6925	0.00484375	633.994	-0.367447	96.4629	3.15149	7.47827	7.49002	1.14	0.140537	0.0142635	0.225578
-221	0.696875	0.00348958	637.146	-0.361149	96.6361	3.07876	7.41155	5.42286	0.97	0.14182	0.00420523	0.0668364
-220	0.699375	0.00161458	640.224	-0.357568	96.8046	3.0057	7.23567	2.52121	1.24	0.142796	0.00408632	0.0652603
-219	0.700625	0.00161458	643.23	-0.355782	96.9682	2.93233	7.05904	2.53305	1.37	0.143755	0.00396855	0.063677
-218	0.703125	0.00348958	646.162	-0.352221	97.1271	2.85867	6.88172	5.4996	1.47	0.144993	0.0138519	0.223272
-217	0.7075	0.00484375	649.021	-0.346018	97.2813	2.78474	6.79952	7.66755	1.56	0.14644	0.00378968	0.0613544
-216	0.7125	0.00505208	651.806	-0.338975	97.4309	2.71055	6.61838	8.03165	1.64	0.147905	0.0136735	0.222322
-215	0.7175	0.005	654.516	-0.331982	97.5759	2.63613	6.52731	7.98191	1.47	0.149356	0.00360848	0.0589155
-214	0.7225	0.005	657.153	-0.325038	97.7164	2.56148	6.34247	8.01406	1.3	0.150791	0.0134927	0.221182
-213	0.7275	0.005	659.714	-0.318141	97.8523	2.48662	6.24263	8.04529	1.42	0.15222	0.0034249	0.0563623
-212	0.7325	0.005	662.201	-0.311292	97.9837	2.41156	6.0542	8.07562	1.4	0.153633	0.0133095	0.219855
-211	0.7375	0.005	664.612	-0.304489	98.1107	2.33633	5.94567	8.10503	1.38	0.155038	0.00323886	0.0536964
-210	0.7425	0.005	666.949	-0.297732	98.2333	2.26092	5.75377	8.13352	1.24	0.156427	0.0131238	0.218341
-209	0.7475	0.00505208	669.209	-0.291021	98.3516	2.18536	5.63662	8.2461	1.15	0.157815	0.00305027	0.0509196
-208	0.7525	0.00479167	671.395	-0.284354	98.4655	2.10965	5.44134	7.84659	1.15	0.159144	0.0129354	0.216642
-207	0.756875	0.00364583	673.504	-0.278557	98.5751	2.0338	5.31566	5.98899	1.39	0.160274	0.00285903	0.0480334
-206	0.76	0.003125	675.538	-0.274437	98.6804	1.95783	5.1171	5.14892	1.46	0.161301	0.00274432	0.0462455
-205	0.76375	0.005	677.496	-0.269515	98.7815	1.88175	4.91824	8.26215	1.38	0.162619	0.0126304	0.213456
-204	0.77	0.006875	679.378	-0.261365	98.8784	1.80556	4.7812	11.392	1.47	0.164236	0.0125504	0.212693
-203	0.776875	0.00635417	681.183	-0.252476	98.9712	1.72927	4.63866	10.557	1.49	0.165756	0.00246811	0.0419385
-202	0.7825	0.00515625	682.913	-0.245261	99.0598	1.65289	4.43379	8.58846	1.56	0.167058	0.0123534	0.210444
-201	0.7875	0.00515625	684.566	-0.238892	99.1442	1.57644	4.28292	8.60925	1.56	0.168347	0.00226817	0.0387324
-200	0.793125	0.00630208	686.142	-0.231774	99.2246	1.49991	4.075	10.5466	1.53	0.169809	0.0121534	0.208015
-199	0.8	0.00703125	687.642	-0.223144	99.3009	1.42331	3.91585	11.7926	1.41	0.17138	0.012065	0.206955
-198	0.806875	0.00651042	689.065	-0.214587	99.3731	1.34666	3.75126	10.9417	1.36	0.17285	0.00197441	0.0339377
-197	0.813125	0.00651042	690.412	-0.20687	99.4413	1.26995	3.53757	10.9631	1.39	0.1743	0.0118585	0.204232
-196	0.82	0.00703125	691.682	-0.198451	99.5055	1.19318	3.36478	11.8619	1.31	0.175822	0.0117647	0.202989
-195	0.826875	0.00630208	692.875	-0.190102	99.5657	1.11638	3.18658	10.6501	1.27	0.177206	0.00166862	0.0288402
-194	0.8325	0.00515625	693.991	-0.183322	99.622	1.03954	2.96724	8.72779	1.4	0.178376	0.0115515	0.199975
-193	0.8375	0.00510417	695.031	-0.177334	99.6743	0.962656	2.7809	8.65257	1.68	0.179519	0.00145204	0.0251749
-192	0.843125	0.00651042	695.994	-0.17064	99.7226	0.885745	2.55872	11.0517	1.8	0.18088	0.0113344	0.196782
-191	0.850625	0.00838542	696.879	-0.161784	99.7671	0.808806	2.36428	14.2527	1.45	0.182542	0.0112315	0.195246
-190	0.859375	0.00838542	697.688	-0.15155	99.8076	0.731843	2.16447	14.2693	0.95	0.184185	0.0111263	0.193641
-189	0.866875	0.00651042	698.42	-0.14286	99.8442	0.654859	1.95931	11.0903	0.85	0.18549	0.0010186	0.0177461
-188	0.8725	0.00515625	699.075	-0.136393	99.877	0.577857	1.72892	8.79172	1.02	0.186542	0.0108981	0.190046
-187	0.8775	0.00494792	699.653	-0.130678	99.9059	0.500839	1.51571	8.44347	1.21	0.187538	0.00078679	0.0137317
-186	0.8825	0.00494792	700.154	-0.124996	99.9309	0.423808	1.28259	8.44952	1.33	0.188511	0.0106654	0.186275
-185	0.8875	0.00515625	700.577	-0.119347	99.952	0.346767	1.06136	8.81061	1.43	0.189498	0.000550351	0.00961789
-184	0.893125	0.00645833	700.924	-0.113029	99.9693	0.269716	0.825529	11.041	1.58	0.190685	0.0104279	0.182328
-183	0.900625	0.00859375	701.194	-0.104666	99.9827	0.192659	0.596303	14.6973	1.56	0.192214	0.010309	0.180318
-182	0.91	0.0096875	701.387	-0.0943107	99.9923	0.115597	0.361763	16.5724	1.24	0.193908	0.0101874	0.178241
-181	0.919375	0.00854167	701.502	-0.0840612	99.9981	0.0385327	0.121914	14.6146	0.95	0.195381	0.0100632	0.176095
-180	0.926875	0.00666667	701.541	-0.0759366	100	-0.0385327	-0.123239	11.4072	1.13	0.19651	-6.38553e-05	-0.00111746			266.73
-179	0.933125	0.00645833	701.502	-0.0692161	99.9981	-0.115597	-0.369714	11.0501	1.33	0.197578	0.0098084	0.171637			269.553
-178	0.94	0.00697917	701.387	-0.0618754	99.9923	-0.192659	-0.622806	11.9393	1.33	0.19871	0.00967715	0.169313			272.346
-177	0.946875	0.00651042	701.194	-0.0545882	99.9827	-0.269716	-0.881182	11.1343	0.84	0.199735	-0.000456973	-0.00799305			272.241
-176	0.953125	0.00651042	700.924	-0.0480092	99.9693	-0.346767	-1.13291	11.13	0.69	0.200735	0.00941218	0.164568			274.971
-175	0.96	0.00703125	700.577	-0.040822	99.952	-0.423808	-1.39919	12.0145	0.87	0.201796	0.00927358	0.162064			277.667
-174	0.966875	0.00630208	700.154	-0.0336861	99.9309	-0.500839	-1.67073	10.762	0.79	0.202705	-0.000868034	-0.0151605			277.469
-173	0.9725	0.00515625	699.653	-0.0278852	99.9059	-0.577857	-1.92765	8.79899	1.17	0.203392	0.00899764	0.157035			280.098
-172	0.9775	0.00510417	699.075	-0.022757	99.877	-0.654859	-2.20704	8.70291	1.21	0.204042	-0.00114873	-0.0200321			279.835
-171	0.983125	0.00645833	698.42	-0.017019	99.8442	-0.731843	-2.46649	11.0015	1.04	0.204895	0.00871486	0.151831			282.394
-170	0.990625	0.00859375	697.688	-0.00941922	99.8076	-0.808806	-2.75369	14.6238	1.14	0.206082	0.00856353	0.149039			284.916
-169	1	0.0096875	696.879	0	99.7671	-0.885745	-3.0461	16.4659	1.12	0.207424	0.00840896	0.146179			287.4
-168	1.00937	0.00854167	695.994	0.00933133	99.7226	-0.962656	-3.3437	14.4999	1.03	0.20854	0.00825107	0.143252			289.844
-167	1.01687	0.00661458	695.031	0.0167342	99.6743	-1.03954	-3.64649	11.213	1.09	0.209297	-0.00191019	-0.0331181			289.41
-166	1.02313	0.00661458	693.991	0.0228617	99.622	-1.11638	-3.91604	11.1963	0.95	0.210025	0.00794527	0.137546			291.777
-165	1.03063	0.00854167	692.875	0.0301654	99.5657	-1.19318	-4.22649	14.4349	0.8	0.211046	0.00777852	0.134442			294.103
-164	1.04	0.00973958	691.682	0.0392207	99.5055	-1.26995	-4.54207	16.431	0.52	0.212234	0.00760823	0.131273			296.386
-163	1.04937	0.00838542	690.412	0.0481947	99.4413	-1.34666	-4.86274	14.1205	0.27	0.21316	0.00743432	0.128037			298.625
-162	1.05625	0.00515625	689.065	0.0547249	99.3731	-1.42331	-5.1885	8.66584	-0.16	0.213508	-0.00274326	-0.0471532			298.008
-161	1.06	0.00307292	687.642	0.0582689	99.3009	-1.49991	-5.46772	5.15382	0.11	0.213477	-0.00289725	-0.0496972			297.358
-160	1.06313	0.00359375	686.142	0.0612127	99.2246	-1.57644	-5.7467	6.0142	0.81	0.213503	0.00694787	0.118919			299.474
-159	1.0675	0.00494792	684.566	0.0653195	99.1442	-1.65289	-6.08225	8.2614	0.57	0.213721	-0.00323821	-0.0552974			298.75
-158	1.07313	0.00651042	682.913	0.070575	99.0598	-1.72927	-6.36329	10.844	0.75	0.214169	0.00660351	0.112493			300.779
-157	1.08062	0.00854167	681.183	0.0775396	98.9712	-1.80556	-6.7061	14.1913	1.46	0.214918	0.00641097	0.108936			302.759
-156	1.09	0.00984375	679.378	0.0861777	98.8784	-1.88175	-7.05379	16.3113	1.45	0.215844	0.00621434	0.105315			304.691
-155	1.1	0.0101042	677.496	0.0953102	98.7815	-1.95783	-7.40633	16.6964	0.45	0.216773	0.00601356	0.10163			306.572
-154	1.11	0.00989583	675.538	0.10436	98.6804	-2.0338	-7.76366	16.3049	-0.24	0.217627	0.00580855	0.0978818			308.403
-153	1.11938	0.00833333	673.504	0.11277	98.5751	-2.10965	-8.12574	13.6891	-0.32	0.218183	0.00559922	0.0940702			310.182
-152	1.12625	0.00510417	671.395	0.118894	98.4655	-2.18536	-8.4925	8.35832	-0.09	0.21817	-0.00461451	-0.0772837			309.172
-151	1.13	0.00322917	669.209	0.122218	98.3516	-2.26092	-8.78615	5.2707	0.26	0.217818	-0.00479033	-0.0799671			308.127
-150	1.13375	0.00515625	666.949	0.125531	98.2333	-2.33633	-9.07919	8.38769	0.44	0.217749	0.00503243	0.0837248			309.765
-149	1.14062	0.00817708	664.612	0.131576	98.1107	-2.41156	-9.45451	13.2551	0.38	0.218129	0.00480816	0.0797134			311.349
-148	1.14937	0.00838542	662.201	0.139218	97.9837	-2.48662	-9.83428	13.5435	0.2	0.2185	0.00457917	0.0756416			312.877
-147	1.15687	0.00671875	659.714	0.145722	97.8523	-2.56148	-10.2184	10.8109	0.08	0.218559	-0.00565463	-0.0930559			311.662
-146	1.16312	0.00645833	657.153	0.15111	97.7164	-2.63613	-10.5162	10.3515	0.04	0.218543	0.00415705	0.0681452			313.088
-145	1.17	0.00697917	654.516	0.157004	97.5759	-2.71055	-10.9063	11.1414	0.03	0.218566	0.00391499	0.0639199			314.456
-144	1.17687	0.00645833	651.806	0.162863	97.4309	-2.78474	-11.3006	10.2673	0.02	0.218463	-0.00633214	-0.102956			313.113
-143	1.18312	0.00671875	649.021	0.168159	97.2813	-2.85867	-11.6006	10.6356	-0.01	0.218366	0.00347089	0.0561932			314.375
-142	1.19063	0.00833333	646.162	0.174478	97.1271	-2.93233	-12.0004	13.1334	-0.04	0.21848	0.00321499	0.051821			315.578
-141	1.19937	0.00833333	643.23	0.181801	96.9682	-3.0057	-12.404	13.0738	-0.07	0.218547	0.00295374	0.047394			316.721
-140	1.20688	0.00666667	640.224	0.188034	96.8046	-3.07876	-12.8114	10.4102	-0.1	0.218306	-0.00731298	-0.116791			315.198
-139	1.21313	0.00666667	637.146	0.1932	96.6361	-3.15149	-13.1141	10.3601	-0.15	0.218031	0.00247691	0.0393671			316.231
-138	1.22063	0.00833333	633.994	0.199363	96.4629	-3.22389	-13.5262	12.8861	-0.26	0.217967	0.00220071	0.0348042			317.202
-137	1.22937	0.00833333	630.77	0.206506	96.2848	-3.29591	-13.9417	12.8205	-0.37	0.217855	0.00191873	0.0301905			318.11
-136	1.23687	0.00666667	627.474	0.212588	96.1017	-3.36755	-14.3606	10.2028	-0.26	0.217439	-0.00836912	-0.130997			316.403
-135	1.24313	0.00661458	624.107	0.217628	95.9137	-3.43879	-14.6643	10.0688	0.1	0.21698	0.00140634	0.0218944			317.197
-134	1.25062	0.00848958	620.668	0.223643	95.7207	-3.5096	-15.087	12.8517	0.29	0.216756	0.00110822	0.0171581			317.927
-133	1.26	0.00989583	617.158	0.231112	95.5226	-3.57996	-15.5126	14.8958	-0.08	0.216694	0.000803889	0.0123759			318.591
-132	1.27	0.00989583	613.579	0.239017	95.3193	-3.64984	-15.9409	14.8094	-0.76	0.216581	0.000493234	0.00754932			319.19
-131	1.27937	0.00848958	609.929	0.246372	95.1109	-3.71923	-16.3719	12.6294	-1.04	0.216207	0.000176131	0.00267978			319.722
-130	1.28688	0.00661458	606.209	0.252217	94.8972	-3.7881	-16.8053	9.78006	-0.69	0.215505	-0.0101475	-0.15345			317.724
-129	1.29313	0.00661458	602.421	0.257062	94.6782	-3.85642	-17.1084	9.71894	-0.27	0.214766	-0.000397325	-0.00597076			318.137
-128	1.30063	0.00848958	598.565	0.262845	94.4538	-3.92417	-17.5439	12.3941	0.03	0.214251	-0.000732575	-0.0109382			318.483
-127	1.31	0.00979167	594.641	0.270027	94.224	-3.99132	-17.9814	14.2013	0.23	0.213873	-0.00107477	-0.0159424			318.76
-126	1.32	0.0102083	590.649	0.277632	93.9887	-4.05786	-18.4207	14.7062	0.25	0.213501	-0.00142403	-0.0209814			318.968
-125	1.33063	0.0114583	586.592	0.285649	93.7478	-4.12374	-18.8616	16.3936	0.16	0.213254	-0.00178051	-0.0260534			319.107
-124	1.34313	0.0135417	582.468	0.294999	93.5013	-4.18894	-19.3039	19.238	-0.04	0.213248	0.00785566	0.11414			321.541
-123	1.3575	0.0148958	578.279	0.305645	93.2492	-4.25344	-19.8936	21.0096	-0.14	0.213359	-0.00260838	-0.0376264			321.522
-122	1.3725	0.0148438	574.025	0.316634	92.9912	-4.3172	-20.3403	20.7822	-0.11	0.213404	0.00701054	0.100385			323.763
-121	1.38688	0.0136979	569.708	0.327053	92.7275	-4.38021	-20.9385	19.0337	-0.11	0.213213	-0.0034753	-0.0493888			323.585
-120	1.4	0.0129167	565.328	0.336472	92.4578	-4.44242	-21.3886	17.8101	-0.11	0.212855	-0.00387432	-0.0546362			323.335
-119	1.41312	0.0136979	560.886	0.345804	92.1822	-4.5038	-21.8391	18.7389	-0.12	0.212545	0.0057185	0.0800093			325.288
-118	1.4275	0.0147917	556.382	0.355925	91.9005	-4.56434	-22.4465	20.0727	-0.14	0.212308	-0.0048005	-0.066626			324.876
-117	1.4425	0.015	551.818	0.366378	91.6127	-4.62399	-22.8989	20.1884	-0.15	0.212037	0.00477329	0.0657048			326.628
-116	1.4575	0.0152083	547.194	0.376723	91.3187	-4.68273	-23.5119	20.2973	-0.17	0.211715	-0.00576961	-0.0787539			326.051
-115	1.47313	0.0163021	542.511	0.387386	91.0184	-4.74053	-23.9651	21.5709	-0.19	0.211476	0.00378435	0.0512134			327.599
-114	1.49	0.0170312	537.77	0.398776	90.7118	-4.79735	-24.5823	22.3388	-0.23	0.211252	0.00321662	0.04315			329.035
-113	1.50687	0.0164583	532.973	0.410038	90.3987	-4.85316	-25.2021	21.3947	-0.29	0.210871	-0.00736506	-0.0979187			328.198
-112	1.52313	0.0167187	528.12	0.420764	90.0791	-4.90793	-25.6553	21.5354	-0.35	0.210459	0.00215643	0.0284087			329.426
-111	1.54062	0.0183333	523.212	0.432188	89.7529	-4.96162	-26.2772	23.3957	-0.42	0.210171	0.00154843	0.0202094			330.54
-110	1.55938	0.0183333	518.25	0.444285	89.42	-5.01422	-26.9007	23.1738	-0.48	0.209798	0.000925662	0.0119667			331.538
-109	1.57688	0.0166667	513.236	0.455445	89.0803	-5.06567	-27.5251	20.8633	-0.51	0.209132	-0.00971217	-0.124342			330.344
-108	1.59313	0.0166146	508.17	0.465697	88.7338	-5.11596	-27.9743	20.5928	-0.54	0.208394	-0.0002381	-0.00301824			331.131
-107	1.61062	0.0185417	503.054	0.476622	88.3802	-5.16504	-28.598	22.7499	-0.59	0.207809	-0.000904435	-0.0113495			331.803
-106	1.63	0.0196875	497.889	0.48858	88.0197	-5.21289	-29.2214	23.9078	-0.68	0.207277	-0.00158674	-0.0197071			332.357
-105	1.64938	0.0185417	492.676	0.500396	87.6519	-5.25947	-29.8443	22.2806	-0.73	0.206521	-0.00228533	-0.0280864			332.795
-104	1.66687	0.0166146	487.417	0.510951	87.277	-5.30475	-30.4661	19.7518	-0.72	0.20545	-0.0130006	-0.158069			331.144
-103	1.68312	0.0166146	482.112	0.520652	86.8946	-5.34869	-30.9024	19.5368	-0.76	0.204313	-0.00359232	-0.0432024			331.369
-102	1.70062	0.0184896	476.764	0.530996	86.5048	-5.39127	-31.5192	21.5004	-0.84	0.203311	-0.00433909	-0.0516043			331.476
-101	1.72	0.0197917	471.372	0.542324	86.1075	-5.43244	-32.1336	22.7542	-0.89	0.202373	-0.0051035	-0.060009			331.466
-100	1.74	0.0202083	465.94	0.553885	85.7025	-5.47218	-32.745	22.9655	-0.83	0.201395	-0.00588592	-0.0684114			331.338
-99	1.76063	0.0214583	460.468	0.565669	85.2898	-5.51046	-33.3531	24.0997	-0.63	0.20047	-0.00668672	-0.0768063			331.093
-98	1.78313	0.0234896	454.957	0.578367	84.8691	-5.54724	-33.9572	26.0653	-0.55	0.199681	0.00249371	0.0283009			332.568
-97	1.8075	0.025	449.41	0.591945	84.4405	-5.58249	-34.749	27.403	-0.47	0.198946	-0.00850249	-0.0953176			332.066
-96	1.83313	0.0265104	443.827	0.606022	84.0038	-5.61618	-35.345	28.6977	-0.21	0.198281	0.000636227	0.00704386			333.239
-95	1.86062	0.0284896	438.211	0.620912	83.5589	-5.64828	-36.1297	30.4499	-0.14	0.197714	-0.000408564	-0.0044661			334.249
-94	1.89	0.03	432.563	0.636577	83.1056	-5.67875	-36.9105	31.6509	-0.16	0.197188	-0.00147995	-0.0159691			335.097
-93	1.92062	0.0315104	426.884	0.652651	82.6439	-5.70757	-37.6867	32.808	-0.17	0.1967	-0.00257851	-0.0274576			335.783
-92	1.95312	0.0334896	421.177	0.669431	82.1736	-5.73471	-38.4575	34.4025	-0.08	0.196294	0.00629519	0.0661389			338.005
-91	1.9875	0.0350521	415.442	0.686878	81.6946	-5.76013	-39.4204	35.5173	-0.1	0.195904	-0.00503553	-0.0521843			338.343
-90	2.02312	0.0363542	409.682	0.704643	81.2068	-5.78381	-40.1791	36.326	-0.4	0.195519	0.00377758	0.0386051			340.172
-89	2.06	0.0369792	403.898	0.722706	80.7101	-5.80571	-41.1299	36.4288	-0.25	0.195048	0.00237841	0.0239631			341.793
-88	2.09688	0.0365625	398.092	0.740448	80.2042	-5.82582	-42.0738	35.5006	0.12	0.194391	-0.00905777	-0.0899475			341.602
-87	2.13375	0.0383333	392.266	0.757881	79.6891	-5.84409	-42.8087	36.6753	0.17	0.193778	-0.000342372	-0.00335015			342.832
-86	2.17437	0.0433333	386.422	0.776741	79.1647	-5.86051	-43.7351	40.8414	0.01	0.193488	0.00814842	0.0785452			345.412
-85	2.22	0.0467188	380.562	0.797507	78.6308	-5.87505	-44.8538	43.3643	-0.29	0.193339	0.00640337	0.060788			347.739
-84	2.26688	0.0465625	374.687	0.818402	78.0872	-5.88768	-45.9626	42.5521	-0.41	0.192998	-0.00538917	-0.0503703			348.306
-83	2.31312	0.0466667	368.799	0.838599	77.5338	-5.89837	-46.8575	41.9771	-0.33	0.19251	0.00297334	0.0273539			350.154
-82	2.36062	0.0484896	362.901	0.858926	76.9705	-5.90711	-47.9427	42.9193	-0.28	0.192008	0.00108632	0.00983402			351.752
-81	2.41	0.0497917	356.994	0.879627	76.3971	-5.91387	-49.0144	43.3544	-0.32	0.191442	-0.000851368	-0.00758162			353.102
-80	2.46	0.0501562	351.08	0.900161	75.8135	-5.91862	-50.0716	42.9484	-0.3	0.19073	-0.00284087	-0.0248795			354.205
-79	2.51063	0.0516146	345.161	0.920532	75.2195	-5.92135	-51.1128	43.4521	-0.22	0.189964	-0.00488333	-0.0420458			355.064
-78	2.56375	0.0549479	339.24	0.941471	74.6149	-5.92204	-52.1371	45.4647	-0.14	0.189296	0.00302006	0.0255568			357.042
-77	2.62062	0.0584896	333.318	0.963413	73.9996	-5.92066	-53.3466	47.5503	-0.09	0.188717	0.000641533	0.0053341			358.731
-76	2.68063	0.0615104	327.397	0.98605	73.3734	-5.91719	-54.5363	49.1179	-0.03	0.188175	-0.00180166	-0.014714			360.134
-75	2.74375	0.065	321.48	1.00933	72.7362	-5.91162	-55.7048	50.9663	0.17	0.187701	0.00568904	0.0456223			362.543
-74	2.81062	0.0684375	315.568	1.03341	72.0878	-5.90393	-57.0536	52.6749	0.35	0.187263	0.00287327	0.022618			364.622
-73	2.88063	0.0716146	309.664	1.05801	71.4279	-5.89411	-58.3775	54.089	0.42	0.186834	-2.00454e-05	-0.000154843			366.376
-72	2.95437	0.0766667	303.77	1.08329	70.7565	-5.88213	-59.6749	56.8026	0.47	0.186547	0.00700737	0.0530987			369.025
-71	3.03437	0.0833333	297.888	1.11001	70.0733	-5.86799	-61.1459	60.5464	0.49	0.186487	0.013702	0.101817			372.501
-70	3.12063	0.0883854	292.02	1.13803	69.3782	-5.85167	-62.787	62.952	0.49	0.186504	0.0100486	0.0731987			375.566
-69	3.21062	0.0915625	286.168	1.16647	68.671	-5.83317	-64.3939	63.908	0.49	0.186455	0.00629259	0.0449195			378.226
-68	3.30375	0.095	280.335	1.19506	67.9515	-5.81246	-65.9643	64.9557	0.48	0.186354	0.0124316	0.0869341			381.608
-67	3.40062	0.0984375	274.523	1.22396	67.2195	-5.78954	-67.6953	65.9106	0.47	0.186176	0.00819349	0.0561089			384.547
-66	3.50063	0.101667	268.733	1.25294	66.4747	-5.76441	-69.3838	66.6371	0.44	0.185901	0.00383644	0.0257178			387.049
-65	3.60438	0.106458	262.969	1.28215	65.7172	-5.73705	-71.0275	68.281	0.31	0.185626	0.00935802	0.0613865			390.174
-64	3.71375	0.111979	257.232	1.31204	64.9465	-5.70747	-72.8203	70.2551	0.21	0.18537	0.0144713	0.0928574			393.857
-63	3.82812	0.116458	251.524	1.34238	64.1625	-5.67565	-74.7566	71.4442	0.25	0.185039	-0.000841077	-0.00527716			396.026
-62	3.94688	0.121667	245.849	1.37292	63.3651	-5.64159	-76.4422	72.9551	0.47	0.18469	0.013992	0.0858089			399.705
-61	4.07188	0.128437	240.207	1.4041	62.5541	-5.6053	-78.4564	75.2478	0.58	0.184369	0.00808437	0.0484414			402.847
-60	4.20375	0.134948	234.602	1.43598	61.7291	-5.56677	-80.4058	77.2171	0.51	0.18405	0.0120118	0.0702948			406.398
-59	4.34187	0.141719	229.035	1.46831	60.8901	-5.526	-82.4775	79.1672	0.5	0.183719	0.00546132	0.0312021			409.386
-58	4.4875	0.149792	223.509	1.5013	60.0368	-5.48299	-84.4755	81.658	0.45	0.183437	0.0187294	0.104425			413.605
-57	4.64125	0.157031	218.026	1.53498	59.169	-5.43775	-86.7706	83.5046	0.41	0.183111	0.0111716	0.0607589			417.196
-56	4.80125	0.162969	212.588	1.56888	58.2866	-5.39029	-88.9792	84.5006	0.33	0.182663	0.00340477	0.0180556			420.172
-55	4.9675	0.170156	207.198	1.60292	57.3893	-5.3406	-91.0976	85.9903	0.3	0.182152	0.0154258	0.0797292			424.197
-54	5.14187	0.178437	201.857	1.63742	56.4769	-5.2887	-93.4862	87.8511	0.13	0.181589	0.00655714	0.0330174			427.549
-53	5.32437	0.18651	196.569	1.6723	55.5493	-5.2346	-95.7702	89.4198	0.09	0.180954	0.00744844	0.0365228			431.026
-52	5.515	0.195	191.334	1.70747	54.6063	-5.17831	-98.1239	91.0004	0.21	0.180241	0.00774842	0.036982			434.583
-51	5.71438	0.203385	186.156	1.74298	53.6477	-5.11983	-100.537	92.3448	0.13	0.179422	0.00743769	0.0345381			438.174
-50	5.92188	0.211771	181.036	1.77865	52.6733	-5.05919	-103	93.5077	0.1	0.178473	-0.0035029	-0.0158189			441.037
-49	6.13875	0.223073	175.977	1.81462	51.6831	-4.99639	-105.33	95.7455	0.13	0.177514	0.0052745	0.0231537			444.593
-48	6.36875	0.236927	170.98	1.8514	50.6767	-4.93145	-107.862	98.8046	0.17	0.176609	0.0130246	0.0555512			448.742
-47	6.6125	0.249948	166.049	1.88896	49.6542	-4.8644	-110.577	101.228	0.19	0.175674	-0.00028813	-0.00119346			452.072
-46	6.86875	0.263177	161.185	1.92698	48.6154	-4.79524	-113.128	103.464	0.16	0.174707	0.00607137	0.0244115			455.886
-45	7.13937	0.27849	156.389	1.96563	47.5602	-4.72401	-115.834	106.226	0.09	0.173747	0.0113247	0.0441791			460.097
-44	7.42562	0.293333	151.665	2.00494	46.4886	-4.65071	-118.675	108.509	0	0.17273	0.00544011	0.0205816			464.021
-43	7.72562	0.30651	147.015	2.04454	45.4005	-4.57538	-121.473	109.906	-0.11	0.171573	-0.00120871	-0.00443269			467.633
-42	8.03875	0.320156	142.439	2.08427	44.2958	-4.49804	-124.215	111.226	-0.24	0.170274	0.00136971	0.00486679			471.476
-41	8.36625	0.334948	137.941	2.12421	43.1747	-4.41872	-127.039	112.69	-0.42	0.16884	-0.0072452	-0.0249304			474.934
-40	8.70875	0.349948	133.522	2.16433	42.0372	-4.33743	-129.774	113.966	-0.56	0.167259	-0.00665155	-0.0221545			478.52
-39	9.06625	0.365	129.185	2.20456	40.8834	-4.25422	-132.551	115.006	-0.59	0.165504	-0.0172732	-0.0556635			481.66
-38	9.43938	0.381771	124.931	2.24489	39.7135	-4.1691	-135.204	116.329	-0.51	0.163617	-0.0186856	-0.0582318			484.842
-37	9.83125	0.403281	120.762	2.28557	38.5277	-4.08212	-137.858	118.783	-0.35	0.161709	-0.0213116	-0.0641993			488.012
-36	10.2475	0.430052	116.68	2.32703	37.3262	-3.9933	-140.489	122.386	-0.25	0.159899	-0.00514463	-0.0149739			492.042
-35	10.6919	0.458333	112.686	2.36948	36.1096	-3.90268	-143.341	125.97	-0.24	0.158162	-0.0110684	-0.0311127			495.904
-34	11.1638	0.484896	108.784	2.41267	34.8781	-3.81029	-146.106	128.655	-0.35	0.156417	-0.00817415	-0.0221815			499.994
-33	11.6613	0.510052	104.973	2.45627	33.6324	-3.71617	-148.887	130.59	-0.54	0.154587	-0.0168782	-0.0441967			503.82
-32	12.1838	0.535	101.257	2.5001	32.3731	-3.62036	-151.523	132.128	-0.75	0.152648	-0.0166678	-0.0421005			507.762
-31	12.7312	0.559948	97.6368	2.54406	31.1011	-3.52289	-154.107	133.345	-0.9	0.150572	-0.0279308	-0.0680269			511.374
-30	13.3038	0.585	94.1139	2.58805	29.8171	-3.4238	-156.484	134.284	-0.94	0.148352	-0.0301004	-0.070666			515.017
-29	13.9019	0.611823	90.6901	2.63202	28.5224	-3.32315	-158.74	135.332	-0.88	0.146011	-0.0435219	-0.0984582			518.292
-28	14.5288	0.643073	87.3669	2.67613	27.2181	-3.22096	-160.726	137.032	-0.8	0.143641	-0.0375612	-0.0818598			521.89
-27	15.1894	0.678698	84.146	2.7206	25.9057	-3.11728	-162.628	139.292	-0.77	0.141308	-0.0329861	-0.0692387			525.745
-26	15.8869	0.716458	81.0287	2.76549	24.5868	-3.01215	-164.395	141.594	-0.79	0.139028	-0.0395702	-0.0799818			529.486
-25	16.6225	0.755	78.0166	2.81076	23.2633	-2.90563	-165.876	143.665	-0.89	0.136807	-0.0265482	-0.0516662			533.719
-24	17.3963	0.791719	75.1109	2.85625	21.9372	-2.79775	-167.222	145.041	-1.09	0.134588	-0.0345536	-0.0647413			537.786
-23	18.2044	0.823229	72.3132	2.90166	20.6109	-2.68857	-168.186	145.196	-1.35	0.132289	-0.0422125	-0.0761452			541.703
-22	19.0412	0.850052	69.6246	2.94661	19.2872	-2.57813	-168.725	144.353	-1.63	0.129852	-0.0590544	-0.102565			545.218
-21	19.9037	0.874844	67.0465	2.99091	17.9689	-2.46649	-168.713	143.061	-1.83	0.127287	-0.0640581	-0.107136			548.66
-20	20.7906	0.898646	64.58	3.0345	16.6594	-2.35368	-168.201	141.548	-1.88	0.124622	-0.0770953	-0.124197			551.815
-19	21.7013	0.923021	62.2263	3.07737	15.3622	-2.23977	-167.07	140.088	-1.8	0.121923	-0.0870054	-0.135053			554.761
-18	22.6375	0.950417	59.9865	3.11961	14.0815	-2.1248	-165.29	139.054	-1.73	0.1193	-0.0730408	-0.109296	-0.109296	-0.154581	558.057
-17	23.6025	0.979792	57.8617	3.16135	12.8215	-2.00884	-162.97	138.274	-1.79	0.11683	-0.0752892	-0.10867	-0.217965	-0.308277	561.29
-16	24.5956	1.00495	55.8529	3.20257	11.5869	-1.89192	-159.926	136.901	-2.02	0.114528	-0.0519241	-0.0723434	-0.290309	-0.410595	565.001
-15	25.6088	1.01839	53.961	3.24293	10.383	-1.7741	-156.251	134.032	-2.32	0.112306	-0.0728561	-0.0980686	-0.388377	-0.549297	568.188
-14	26.6281	1.01797	52.1869	3.28197	9.21497	-1.65545	-151.608	129.572	-2.52	0.110102	-0.0749523	-0.0975732	-0.485951	-0.687298	571.237
-13	27.6419	1.00849	50.5314	3.31933	8.08872	-1.536	-146.057	124.294	-2.46	0.107926	-0.0877466	-0.110605	-0.596556	-0.843732	573.905
-12	28.645	0.997865	48.9954	3.35498	7.01023	-1.41583	-139.499	119.246	-2.03	0.105901	-0.0796136	-0.0973031	-0.693859	-0.981351	576.579
-11	29.6419	0.997969	47.5796	3.38919	5.98574	-1.29499	-132.002	115.812	-0.76	0.104282	-0.0502165	-0.0596007	-0.75346	-1.06565	579.62
-10	30.6538	1.0326	46.2846	3.42276	5.02163	-1.17353	-123.616	116.57	2.28	0.103577	0.0307632	0.0355183	-0.717941	-1.01541	583.92
-9	31.7362	1.15078	45.1111	3.45746	4.12436	-1.05151	-114.488	126.617	8.43	0.10479	0.222718	0.250623	-0.467318	-0.660946	591.385
-8	33.0088	1.43125	44.0596	3.49677	3.30034	-0.928986	-104.886	153.805	17.6	0.109682	0.623729	0.68552	0.218202	0.308612	605.543
-7	34.6725	1.94724	43.1306	3.54595	2.55579	-0.806021	-95.188	204.843	28.42	0.120647	1.37061	1.47463	1.69283	2.39423	632.123
-6	36.9688	2.68302	42.3246	3.61007	1.89669	-0.682671	-85.7623	276.97	35.66	0.139768	2.33989	2.47042	4.16325	5.88825	674.535
-5	40.0494	3.46667	41.6419	3.69011	1.32857	-0.558995	-76.1654	352.094	37.3	0.167361	3.355	3.48503	7.64828	10.8173	733.17
-4	43.8275	4.01693	41.0829	3.78026	0.856386	-0.435051	-65.307	402.505	31.93	0.201081	3.77524	3.86892	11.5172	16.2892	797.864
-3	47.9425	4.11193	40.6478	3.87	0.484431	-0.3109	-51.3319	407.661	26.07	0.236714	3.817	3.8703	15.3875	21.7631	862.345
-2	51.9106	3.75375	40.3369	3.94952	0.216175	-0.186599	-33.5555	369.304	20.8	0.270289	3.04605	3.06496	18.4525	26.098	913.347
-1	55.3713	3.15302	40.1503	4.01406	0.0541759	-0.0622097	-11.9037	308.768	18.21	0.299975	2.83205	2.83644	21.2889	30.1097	960.118
0	58.2125	2.55417	40.0881	4.0641	0	0.0622097	12.5326	249.736	18.8	0.326202	2.14343	2.14343	23.4323	33.1412	994.931
1	60.5212	2.10036	40.1503	4.10299	0.0541759	0.186599	38.8946	205.684	19.15	0.35066	2.37028	2.37395	25.8063	36.4988	1032.87
2	62.4606	1.80151	40.3369	4.13454	0.216175	0.3109	66.9635	177.238	20.67	0.37508	2.16822	2.18167	27.988	39.5844	1066.92
3	64.1519	1.58594	40.6478	4.16125	0.484431	0.435051	96.053	157.232	21.11	0.400408	2.41869	2.45246	30.4404	43.0531	1104.71
4	65.6394	1.38578	41.0829	4.18418	0.856386	0.558995	126.436	138.858	22.27	0.426938	2.35175	2.41011	32.8505	46.4618	1141.02
5	66.92	1.17141	41.6419	4.2035	1.32857	0.682671	157.344	118.975	22.89	0.45457	2.42851	2.52263	35.3732	50.0296	1178.42
6	67.9762	0.938542	42.3246	4.21916	1.89669	0.806021	188.768	96.8862	23.08	0.483135	2.40708	2.54136	37.9145	53.624	1215.32
7	68.79	0.683958	43.1306	4.23106	2.55579	0.928986	220.186	71.95	23.16	0.512349	2.38164	2.56239	40.4769	57.2481	1251.76
8	69.3369	0.405677	44.0596	4.23898	3.30034	1.05151	251.287	43.595	23.33	0.541837	2.26877	2.49353	42.9705	60.7748	1286.25
9	69.5975	0.115625	45.1111	4.24273	4.12436	1.17353	281.456	12.7219	22.97	0.571255	2.17324	2.44554	45.416	64.2336	1319.14
10	69.5681	-0.173802	46.2846	4.24231	5.02163	1.29499	310.454	-19.6204	22.75	0.600338	2.05353	2.37094	47.7869	67.5869	1350.02
11	69.2525	-0.455521	47.5796	4.23776	5.98574	1.41583	337.915	-52.8622	22.57	0.628843	1.87772	2.22861	50.0156	70.7389	1377.77
12	68.6625	-0.72026	48.9954	4.2292	7.01023	1.536	363.321	-86.0719	21.96	0.656568	1.76338	2.15519	52.1707	73.7871	1403.61
13	67.8187	-0.964323	50.5314	4.21684	8.08872	1.65545	386.791	-118.85	21.37	0.683362	1.59318	2.00822	54.179	76.6274	1426.34
14	66.7413	-1.18734	52.1869	4.20082	9.21497	1.7741	407.864	-151.131	21.03	0.709035	1.42594	1.85629	56.0353	79.2528	1445.93
15	65.4544	-1.37953	53.961	4.18135	10.383	1.89192	426.426	-181.563	20.82	0.733522	1.28321	1.72728	57.7625	81.6957	1462.82
16	63.9956	-1.5299	55.8529	4.15881	11.5869	2.00884	442.554	-208.412	20.75	0.756936	1.15786	1.61319	59.3757	83.9773	1477.35
17	62.4081	-1.63844	57.8617	4.1337	12.8215	2.1248	456.338	-231.226	20.68	0.779447	1.06273	1.5339	60.9096	86.1468	1490.15
18	60.73	-1.71302	59.9865	4.10644	14.0815	2.23977	468.012	-250.63	20.48	0.801185	0.97133	1.45347	62.3631	88.2025	1501.27
19	58.9906	-1.76203	62.2263	4.07738	15.3622	2.35368	477.649	-267.426	20.17	0.822207	0.885988	1.37526	63.7384	90.1476	1510.79
20	57.2119	-1.79328	64.58	4.04676	16.6594	2.46649	485.358	-282.464	19.66	0.842497	0.81903	1.31942	65.0578	92.0137	1519.15
21	55.4075	-1.81495	67.0465	4.01471	17.9689	2.57813	491.368	-296.795	19.06	0.861954	0.723204	1.20954	66.2673	93.7244	1525.48
22	53.5844	-1.83016	69.6246	3.98126	19.2872	2.68857	495.497	-310.79	18.33	0.880425	0.638882	1.1096	67.3769	95.2937	1529.99
23	51.75	-1.83661	72.3132	3.94642	20.6109	2.79775	497.915	-323.93	17.45	0.897823	0.558174	1.00687	68.3838	96.7178	1532.68
24	49.9137	-1.83495	75.1109	3.9103	21.9372	2.90563	498.727	-336.158	16.5	0.91408	0.482625	0.904268	69.288	97.9967	1533.6
25	48.0819	-1.82844	78.0166	3.87291	23.2633	3.01215	498.054	-347.923	15.51	0.929093	0.393671	0.766134	70.0542	99.0803	1532.18
26	46.2587	-1.81667	81.0287	3.83425	24.5868	3.11728	495.818	-359.03	14.58	0.942772	0.321713	0.650268	70.7045	100	1528.86
27	44.4512	-1.79651	84.146	3.79439	25.9057	3.22096	492.259	-368.705	13.7	0.955128	0.248435	0.52147			1523.44
28	42.6688	-1.76687	87.3669	3.75347	27.2181	3.32315	487.42	-376.504	12.78	0.966219	0.194492	0.423871			1516.5
29	40.92	-1.72979	90.6901	3.71162	28.5224	3.4238	481.579	-382.622	11.84	0.976115	0.141359	0.319793			1507.96
30	39.2112	-1.68682	94.1139	3.66896	29.8171	3.52289	474.798	-387.204	11.1	0.984875	0.0895006	0.210118			1497.74
31	37.5487	-1.63656	97.6368	3.62564	31.1011	3.62036	467.143	-389.729	10.62	0.992616	0.0593043	0.144439			1486.62
32	35.9406	-1.57828	101.257	3.58187	32.3731	3.71617	458.93	-389.786	10.14	0.99953	0.0319717	0.0807562			1474.66
33	34.3937	-1.5151	104.973	3.53787	33.6324	3.81029	450.242	-387.916	9.54	1.00576	0.0177357	0.0464421			1462.36
34	32.9106	-1.45156	108.784	3.4938	34.8781	3.90268	441.296	-385.137	8.81	1.01138	-0.0027945	-0.00758318			1449.4
35	31.49	-1.39026	112.686	3.44967	36.1096	3.9933	432.042	-382.106	8.18	1.01637	-0.0199292	-0.0560203			1435.89
36	30.1294	-1.33141	116.68	3.4055	37.3262	4.08212	422.559	-378.897	7.74	1.02074	-0.0335786	-0.0977331			1421.94
37	28.8269	-1.27349	120.762	3.36131	38.5277	4.1691	412.924	-375.095	7.26	1.02452	-0.0536873	-0.161728			1407.18
38	27.5825	-1.2149	124.931	3.31718	39.7135	4.25422	403.066	-370.19	6.77	1.02781	-0.0506394	-0.157813			1392.78
39	26.3969	-1.15667	129.185	3.27325	40.8834	4.33743	393.349	-364.449	6.27	1.0307	-0.0636084	-0.20498			1377.85
40	25.2681	-1.10182	133.522	3.22954	42.0372	4.41872	383.549	-358.825	5.69	1.03317	-0.063428	-0.211261			1363.11
41	24.1919	-1.05141	137.941	3.18602	43.1747	4.49804	373.883	-353.737	5.15	1.03519	-0.0797254	-0.274331			1347.57
42	23.1644	-1.0037	142.439	3.14262	44.2958	4.57538	364.104	-348.697	4.63	1.03673	-0.0833268	-0.296073			1331.96
43	22.1837	-0.958021	147.015	3.09936	45.4005	4.65071	354.425	-343.52	4.21	1.03782	-0.0838795	-0.30761			1316.42
44	21.2475	-0.915104	151.665	3.05624	46.4886	4.72401	344.902	-338.511	3.79	1.03846	-0.101439	-0.383775			1299.88
45	20.3531	-0.873385	156.389	3.01323	47.5602	4.79524	335.261	-333.142	3.29	1.03867	-0.0968104	-0.377671			1283.72
46	19.5006	-0.83151	161.185	2.97045	48.6154	4.8644	325.877	-326.894	2.82	1.03857	-0.0992991	-0.399258			1267.48
47	18.6894	-0.791823	166.049	2.92796	49.6542	4.93145	316.632	-320.686	2.33	1.03816	-0.0993394	-0.411473			1251.29
48	17.9156	-0.756719	170.98	2.88567	50.6767	4.99639	307.57	-315.571	1.92	1.03736	-0.106993	-0.456337			1234.62
49	17.175	-0.724844	175.977	2.84345	51.6831	5.05919	298.561	-311.111	1.71	1.03611	-0.112673	-0.494604			1217.56
50	16.4662	-0.691719	181.036	2.80131	52.6733	5.11983	289.639	-305.429	1.68	1.03453	-0.116429	-0.525787			1200.24
51	15.7925	-0.655	186.156	2.75954	53.6477	5.17831	280.837	-297.395	1.57	1.03287	-0.098314	-0.456537			1184.34
52	15.1562	-0.618177	191.334	2.71841	54.6063	5.2346	272.549	-288.484	1.38	1.03128	-0.0977184	-0.466394			1168.53
53	14.555	-0.58526	196.569	2.67793	55.5493	5.2887	264.453	-280.595	1.05	1.02966	-0.0953813	-0.467694			1152.92
54	13.9844	-0.556615	201.857	2.63794	56.4769	5.3406	256.579	-274.041	0.73	1.02792	-0.0913575	-0.460016			1137.68
55	13.4406	-0.531615	207.198	2.59828	57.3893	5.39029	248.956	-268.657	0.49	1.02595	-0.0957019	-0.494641			1122.08
56	12.9206	-0.508281	212.588	2.55882	58.2866	5.43775	241.424	-263.548	0.45	1.02374	-0.0987799	-0.523832			1106.22
57	12.4244	-0.483438	218.026	2.51966	59.169	5.48299	234.005	-257.078	0.22	1.02143	-0.0906308	-0.492911			1091.09
58	11.9537	-0.458177	223.509	2.48105	60.0368	5.526	226.908	-249.772	-0.23	1.01914	-0.0809928	-0.45157			1076.86
59	11.5069	-0.436875	229.035	2.44294	60.8901	5.56677	220.159	-244.048	-0.45	1.01675	-0.0899195	-0.513736			1061.79
60	11.0787	-0.419896	234.602	2.40503	61.7291	5.6053	213.394	-240.264	-0.73	1.01407	-0.0880455	-0.515256			1046.89
61	10.6669	-0.403281	240.207	2.36714	62.5541	5.64159	206.821	-236.271	-0.97	1.01112	-0.0951078	-0.569884			1031.28
62	10.2725	-0.385156	245.849	2.32947	63.3651	5.67565	200.262	-230.952	-1.19	1.00805	-0.0814247	-0.499354			1017.04
63	9.89625	-0.368073	251.524	2.29216	64.1625	5.70747	194.122	-225.803	-1.36	1.00488	-0.0864655	-0.542509			1002.25
64	9.53562	-0.353646	257.232	2.25503	64.9465	5.73705	188.026	-221.876	-1.49	1.0015	-0.0908239	-0.582786			986.976
65	9.18875	-0.339792	262.969	2.21798	65.7172	5.76441	181.984	-217.938	-1.6	0.997903	-0.0845213	-0.55444			972.354
66	8.85625	-0.325052	268.733	2.18112	66.4747	5.78954	176.207	-213.054	-1.66	0.994218	-0.087316	-0.585328			957.386
67	8.53875	-0.31	274.523	2.14461	67.2195	5.81246	170.508	-207.566	-1.71	0.990512	-0.0795002	-0.544416			943.273
68	8.23625	-0.294948	280.335	2.10855	67.9515	5.83317	165.097	-201.669	-1.76	0.986855	-0.08084	-0.565312			928.97
69	7.94875	-0.280104	286.168	2.07301	68.671	5.85167	159.785	-195.505	-1.82	0.983283	-0.0716176	-0.511241			915.731
70	7.67563	-0.266562	292.02	2.03805	69.3782	5.86799	154.782	-189.858	-1.89	0.979776	-0.0716066	-0.521615			902.466
71	7.415	-0.255104	297.888	2.0035	70.0733	5.88213	149.895	-185.348	-1.96	0.97623	-0.0710795	-0.52818			889.238
72	7.165	-0.244948	303.77	1.96921	70.7565	5.89411	145.133	-181.483	-2.04	0.972596	-0.0700542	-0.53084			876.107
73	6.925	-0.235	309.664	1.93514	71.4279	5.90393	140.502	-177.491	-2.13	0.968897	-0.0685483	-0.529508			863.136
74	6.695	-0.225	315.568	1.90136	72.0878	5.91162	136.009	-173.178	-2.24	0.96518	-0.066579	-0.5241			850.389
75	6.475	-0.214948	321.48	1.86795	72.7362	5.91719	131.66	-168.54	-2.35	0.961492	-0.0641628	-0.514543			837.932
76	6.265	-0.205104	327.397	1.83498	73.3734	5.92066	127.462	-163.782	-2.42	0.95786	-0.0613161	-0.500764			825.83
77	6.06438	-0.196615	333.318	1.80243	73.9996	5.92204	123.418	-159.842	-2.44	0.954217	-0.0580546	-0.482702			814.15
78	5.87125	-0.19	339.24	1.77007	74.6149	5.92135	119.535	-157.209	-2.43	0.95045	-0.0643938	-0.544923			801.549
79	5.68437	-0.183333	345.161	1.73772	75.2195	5.91862	115.612	-154.34	-2.49	0.946577	-0.060559	-0.521417			789.456
80	5.505	-0.175	351.08	1.70566	75.8135	5.91387	111.859	-149.851	-2.62	0.942778	-0.0563473	-0.493472			777.942
81	5.33437	-0.166615	356.994	1.67417	76.3971	5.90711	108.277	-145.074	-2.73	0.939098	-0.0517728	-0.461049			767.075
82	5.17125	-0.160104	362.901	1.64311	76.9705	5.89837	104.872	-141.712	-2.84	0.935414	-0.0568498	-0.514637			755.418
83	5.01375	-0.155	368.799	1.61218	77.5338	5.88768	101.442	-139.424	-2.84	0.931616	-0.0517877	-0.476432			744.499
84	4.86125	-0.149896	374.687	1.5813	78.0872	5.87505	98.1935	-136.985	-2.67	0.927737	-0.0563969	-0.527118			732.834
85	4.71438	-0.143333	380.562	1.55062	78.6308	5.86051	94.9274	-133.042	-2.26	0.923925	-0.0508797	-0.483007			722.001
86	4.575	-0.135156	386.422	1.52061	79.1647	5.84409	91.8477	-127.384	-2.31	0.920372	-0.0450527	-0.434278			712.072
87	4.44375	-0.128073	392.266	1.4915	79.6891	5.82582	88.9559	-122.533	-2.63	0.917014	-0.0389286	-0.38092			703.116
88	4.31813	-0.123594	398.092	1.46282	80.2042	5.80571	86.2531	-120.004	-2.66	0.913639	-0.0525193	-0.521539			691.903
89	4.19625	-0.119948	403.898	1.43419	80.7101	5.78381	83.3418	-118.163	-2.73	0.910157	-0.0361889	-0.364613			683.387
90	4.07812	-0.116458	409.682	1.40564	81.2068	5.76013	80.8217	-116.368	-2.78	0.906602	-0.0494111	-0.504959			672.613
91	3.96313	-0.113646	415.442	1.37703	81.6946	5.73471	78.0984	-115.154	-3.18	0.902897	-0.0427163	-0.442678			662.956
92	3.85062	-0.111406	421.177	1.34824	82.1736	5.70757	75.5697	-114.443	-3.97	0.899009	-0.0457633	-0.480801			652.742
93	3.74	-0.110208	426.884	1.31909	82.6439	5.67875	73.0399	-114.747	-4.47	0.894839	-0.0487269	-0.518876			641.971
94	3.63	-0.109948	432.563	1.28923	83.1056	5.64828	70.5112	-115.999	-3.9	0.89029	-0.0516089	-0.556875			630.646
95	3.52062	-0.108125	438.211	1.25864	83.5589	5.61618	67.986	-115.565	-2.78	0.885532	-0.0544108	-0.594776			618.768
96	3.415	-0.101927	443.827	1.22818	84.0038	5.58249	65.4663	-110.337	-2.57	0.881045	-0.0471344	-0.521839			608.177
97	3.3175	-0.0930729	449.41	1.19921	84.4405	5.54724	63.1452	-102.019	-3.16	0.877158	-0.029629	-0.332158			600.804
98	3.22812	-0.0869271	454.957	1.1719	84.8691	5.51046	61.2105	-96.4588	-3.23	0.873633	-0.0417553	-0.473878			591.137
99	3.1425	-0.0848958	460.468	1.14502	85.2898	5.47218	59.0916	-95.3458	-3	0.870007	-0.0339711	-0.390205			582.923
100	3.05812	-0.0832812	465.94	1.1178	85.7025	5.43244	57.1678	-94.644	-2.98	0.86626	-0.0459816	-0.534439			572.374
101	2.97625	-0.0802083	471.372	1.09066	86.1075	5.39127	55.0659	-92.2146	-3.42	0.862545	-0.0280784	-0.330157			565.276
102	2.8975	-0.0779688	476.764	1.06385	86.5048	5.34869	53.3434	-90.665	-3.7	0.858813	-0.0398391	-0.473802			555.849
103	2.82	-0.0770312	482.112	1.03674	86.8946	5.30475	51.4457	-90.5798	-3.42	0.854899	-0.0416884	-0.501358			546.023
104	2.74375	-0.0748437	487.417	1.00933	87.277	5.25947	49.5596	-88.9759	-3.16	0.850958	-0.033486	-0.407144			537.815
105	2.67062	-0.0715625	492.676	0.982313	87.6519	5.21289	47.8658	-85.9931	-2.88	0.847145	-0.0351023	-0.431401			529.256
106	2.60062	-0.0684896	497.889	0.955752	88.0197	5.16504	46.183	-83.1713	-2.83	0.843446	-0.036674	-0.455486			520.349
107	2.53375	-0.0649479	503.054	0.9297	88.3802	5.11596	44.5126	-79.6886	-2.98	0.839928	-0.028202	-0.353898			513.175
108	2.47063	-0.0616667	508.17	0.904471	88.7338	5.06567	43.0298	-76.4321	-2.91	0.836588	-0.0295639	-0.374761			505.701
109	2.41	-0.0599479	513.236	0.879627	89.0803	5.01422	41.5581	-75.0425	-2.74	0.83324	-0.0308885	-0.395457			497.928
110	2.35062	-0.0585417	518.25	0.854681	89.42	4.96162	40.0984	-73.9981	-2.73	0.82985	-0.0321767	-0.415974			489.861
111	2.29313	-0.0563542	523.212	0.829916	89.7529	4.90793	38.6517	-71.915	-2.57	0.826524	-0.0234292	-0.305787			483.66
112	2.23813	-0.0535417	528.12	0.805638	90.0791	4.85316	37.3859	-68.9669	-2.26	0.823365	-0.0345328	-0.454934			475.03
113	2.18625	-0.05	532.973	0.782188	90.3987	4.79735	35.966	-64.9967	-2.09	0.820462	-0.015718	-0.208971			470.511
114	2.13813	-0.0464583	537.77	0.759929	90.7118	4.74053	34.888	-60.9364	-2.03	0.817858	-0.0266511	-0.357517			463.569
115	2.09313	-0.0436458	542.511	0.738658	91.0184	4.68273	33.6574	-57.752	-1.97	0.815448	-0.0176669	-0.239086			458.622
116	2.05063	-0.0414583	547.194	0.718145	91.3187	4.62399	32.5991	-55.3311	-1.78	0.813175	-0.0185499	-0.253202			453.473
117	2.01	-0.0400521	551.818	0.698135	91.6127	4.56434	31.5507	-53.906	-1.26	0.810939	-0.0194096	-0.267175			448.125
118	1.97062	-0.0383333	556.382	0.678351	91.9005	4.5038	30.5127	-52.0194	-0.87	0.808789	-0.0202465	-0.281			442.579
119	1.93375	-0.035	560.886	0.659461	92.1822	4.44242	29.4857	-47.8805	-1.06	0.806949	-0.0110609	-0.154757			439.151
120	1.90063	-0.0316146	565.328	0.642183	92.4578	4.38021	28.6209	-43.5917	-1.7	0.805452	-0.0117574	-0.165804			435.566
121	1.87	-0.0301562	569.708	0.625938	92.7275	4.3172	27.7638	-41.9031	-1.72	0.804038	-0.0124364	-0.176738			431.826
122	1.84	-0.0297917	574.025	0.609766	92.9912	4.25344	26.9149	-41.7102	-0.91	0.802559	-0.0130983	-0.187556			427.933
123	1.81063	-0.0285417	578.279	0.593672	93.2492	4.18894	26.0746	-40.2562	-0.56	0.80114	-0.0137434	-0.198251			423.888
124	1.78313	-0.0265104	582.468	0.578367	93.5013	4.12374	25.2433	-37.6621	-0.54	0.799899	-0.00437203	-0.0635242			422.093
125	1.7575	-0.025	586.592	0.563892	93.7478	4.05786	24.5609	-35.7678	-0.4	0.798778	-0.0148987	-0.218005			417.768
126	1.73313	-0.0234896	590.649	0.549926	93.9887	3.99132	23.7464	-33.8393	-0.59	0.797769	-0.00549715	-0.0809938			415.729
127	1.71062	-0.0214063	594.641	0.536859	94.224	3.92417	23.077	-31.0464	-1.08	0.796972	-0.00599813	-0.0889723			413.578
128	1.69	-0.0203125	598.565	0.524729	94.4538	3.85642	22.4133	-29.6545	-1.25	0.796248	-0.00648761	-0.096868			411.317
129	1.66937	-0.0214583	602.421	0.512449	94.6782	3.7881	21.7557	-31.5292	-1.1	0.79527	-0.00696579	-0.104678			408.946
130	1.64688	-0.0233854	606.209	0.49888	94.8972	3.71923	21.1044	-34.5767	-1	0.793923	-0.0174329	-0.263618			403.974
131	1.62312	-0.0233854	609.929	0.484353	95.1109	3.64984	20.3341	-34.7889	-0.99	0.792478	-0.00796336	-0.12116			401.374
132	1.60062	-0.0215625	613.579	0.470394	95.3193	3.57996	19.6985	-32.269	-0.88	0.79122	-0.00840701	-0.128676			398.67
133	1.58	-0.02	617.158	0.457425	95.5226	3.5096	19.07	-30.1053	-0.8	0.790117	-0.00884017	-0.136095			395.862
134	1.56063	-0.0184375	620.668	0.445086	95.7207	3.43879	18.4487	-27.9111	-0.73	0.789171	-0.00926303	-0.143416			392.952
135	1.54313	-0.0166667	624.107	0.43381	95.9137	3.36755	17.8349	-25.3702	-0.59	0.788417	0.000324225	0.00504766			392.507
136	1.52687	-0.0164583	627.474	0.423223	96.1017	3.29591	17.3421	-25.1883	-0.7	0.787633	-0.0100133	-0.156732			389.411
137	1.51	-0.0169792	630.77	0.41211	96.2848	3.22389	16.7414	-26.1218	-1.28	0.786694	-0.0104081	-0.163767			386.217
138	1.49313	-0.0164583	633.994	0.400871	96.4629	3.15149	16.1487	-25.45	-1.51	0.785764	-0.000793276	-0.0125457			385.532
139	1.47687	-0.0167187	637.146	0.389928	96.6361	3.07876	15.6701	-25.9812	-1.3	0.784733	-0.0111089	-0.176561			382.16
140	1.45938	-0.0183333	640.224	0.378008	96.8046	3.0057	15.0915	-28.6279	-0.96	0.78338	-0.0114771	-0.183294			378.694
141	1.44062	-0.0183854	643.23	0.365077	96.9682	2.93233	14.5215	-28.844	-0.5	0.781947	-0.0118361	-0.189915			375.137
142	1.42312	-0.0165625	646.162	0.352855	97.1271	2.85867	13.9601	-26.1026	-0.27	0.780733	-0.00218617	-0.0352379			374.143
143	1.4075	-0.015	649.021	0.341815	97.2813	2.78474	13.5033	-23.7447	-0.32	0.779709	-0.012474	-0.201953			370.419
144	1.39312	-0.0134896	651.806	0.331549	97.4309	2.71055	12.9571	-21.4453	-0.74	0.77886	-0.00280821	-0.0456596			369.283
145	1.38062	-0.0114062	654.516	0.322536	97.5759	2.63613	12.5107	-18.2087	-0.93	0.77829	-0.00308374	-0.050348			368.084
146	1.37	-0.0103125	657.153	0.314811	97.7164	2.56148	12.0683	-16.529	-0.91	0.777844	-0.00335409	-0.0549826			366.821
147	1.35938	-0.0114583	659.714	0.307025	97.8523	2.48662	11.6301	-18.4371	-0.81	0.777164	-0.00361936	-0.0595623			365.496
148	1.34687	-0.0133854	662.201	0.297787	97.9837	2.41156	11.1961	-21.6191	-0.76	0.776121	-0.0138796	-0.229273			361.393
149	1.33313	-0.0133333	664.612	0.287526	98.1107	2.33633	10.6861	-21.6134	-0.87	0.775029	-0.0041788	-0.0692794			359.937
150	1.32063	-0.0116667	666.949	0.278105	98.2333	2.26092	10.2635	-18.9782	-1.2	0.774157	-0.00442784	-0.0736663			358.421
151	1.30938	-0.0116667	669.209	0.26955	98.3516	2.18536	9.84529	-19.0425	-1.33	0.773237	-0.00467219	-0.0779951			356.846
152	1.29688	-0.0133333	671.395	0.259958	98.4655	2.10965	9.43166	-21.834	-1.03	0.771997	-0.0149119	-0.249745			352.46
153	1.28313	-0.0133854	673.504	0.249299	98.5751	2.0338	8.95269	-21.9881	-0.5	0.770694	-0.0051848	-0.0871077			350.763
154	1.27063	-0.0115104	675.538	0.239509	98.6804	1.95783	8.55094	-18.9652	-0.53	0.769652	-0.0054141	-0.0912347			349.009
155	1.26	-0.0101563	677.496	0.231112	98.7815	1.88175	8.15393	-16.7825	-0.95	0.768789	-0.00563906	-0.0953012			347.201
156	1.25	-0.00994792	679.378	0.223144	98.8784	1.80556	7.76169	-16.4839	-1	0.767917	-0.00585978	-0.0993064			345.339
157	1.24	-0.01	681.183	0.215111	98.9712	1.72927	7.37428	-16.6142	-0.82	0.766993	-0.00607634	-0.10325			343.423
158	1.23	-0.0100521	682.913	0.207014	99.0598	1.65289	6.99174	-16.7432	-0.53	0.766018	-0.0062888	-0.107132			341.456
159	1.22	-0.00984375	684.566	0.198851	99.1442	1.57644	6.61412	-16.4358	-0.36	0.765036	-0.00649726	-0.110951			339.437
160	1.21062	-0.00848958	686.142	0.191137	99.2246	1.49991	6.24145	-14.2075	-0.52	0.764239	-0.00670178	-0.114707			337.367
161	1.20312	-0.00661458	687.642	0.184922	99.3009	1.42331	5.87377	-11.0938	-0.93	0.763717	0.00309756	0.0531332			338.066
162	1.19687	-0.00661458	689.065	0.179714	99.3731	1.34666	5.55742	-11.1168	-1.26	0.763161	-0.00707495	-0.12161			335.904
163	1.18937	-0.00848958	690.412	0.173428	99.4413	1.26995	5.19717	-14.2959	-1.3	0.762251	-0.00726954	-0.125199			333.694
164	1.18	-0.00984375	691.682	0.165514	99.5055	1.19318	4.842	-16.6067	-1.47	0.761075	-0.00746048	-0.128723			331.437
165	1.17	-0.01	692.875	0.157004	99.5657	1.11638	4.49193	-16.8994	-1.55	0.759834	-0.00764784	-0.132184			329.133
166	1.16	-0.0101562	693.991	0.14842	99.622	1.03954	4.14699	-17.1911	-1.46	0.75853	-0.00783169	-0.135579			326.785
167	1.14938	-0.0115104	695.031	0.139218	99.6743	0.962656	3.80719	-19.5124	-1.64	0.756959	-0.00801208	-0.13891			324.392
168	1.13687	-0.0133854	695.994	0.128283	99.7226	0.885745	3.47255	-22.7224	-1.79	0.755034	-0.0181891	-0.315792			319.106
169	1.12313	-0.0133854	696.879	0.116115	99.7671	0.808806	3.11528	-22.7513	-1.67	0.753071	-0.00837726	-0.145628			316.624
170	1.11063	-0.0115104	697.688	0.104923	99.8076	0.731843	2.79368	-19.587	-1.2	0.751391	-0.00854629	-0.148738			314.101
171	1.1	-0.0102083	698.42	0.0953102	99.8442	0.654859	2.47729	-17.3895	-0.9	0.7499	-0.00871212	-0.151784			311.537
172	1.09	-0.00973958	699.075	0.0861777	99.877	0.577857	2.16612	-16.6066	-1.14	0.748456	-0.0088748	-0.154763			308.934
173	1.08062	-0.00864583	699.653	0.0775396	99.9059	0.500839	1.86019	-14.7539	-1.76	0.747167	-0.00903439	-0.157676			306.293
174	1.0725	-0.008125	700.154	0.0699924	99.9309	0.423808	1.55951	-13.875	-1.96	0.745935	0.000809048	0.0141303			306.478
175	1.06375	-0.01	700.577	0.0618004	99.952	0.346767	1.27602	-17.0873	-1.63	0.744354	-0.0193383	-0.337956			300.898
176	1.0525	-0.011875	700.924	0.0511683	99.9693	0.269716	0.973938	-20.3012	-1.51	0.742421	-0.00949517	-0.166019			298.147
177	1.04063	-0.0113021	701.194	0.0398215	99.9827	0.192659	0.689061	-19.3291	-1.76	0.740557	-0.00964292	-0.168667			295.362
178	1.03	-0.0103646	701.387	0.0295588	99.9923	0.115597	0.409468	-17.7307	-2.45	0.738825	-0.00978784	-0.171249			292.542
179	1.01938	-0.0114583	701.502	0.0191897	99.9981	0.0385327	0.135165	-19.605	-2.69	0.736878	-0.00992997	-0.173765			289.69
180	1.00687	-0.0133854	701.541	0.00685147	100	-0.0385327	-0.13384	-22.9034	-2.27	0.734574	-0.0200693	-0.351213			283.938
181	0.993125	-0.0133854	701.502	-0.00689874	99.9981	-0.115597	-0.393566	-22.9022	-2.04	0.732245	-0.010204	-0.178559
182	0.980625	-0.0115104	701.387	-0.0195652	99.9923	-0.192659	-0.649308	-19.6909	-1.85	0.730211	-0.0103366	-0.18085
183	0.97	-0.0101563	701.194	-0.0304592	99.9827	-0.269716	-0.899733	-17.3695	-1.69	0.728384	-0.0104666	-0.183074
184	0.96	-0.00994792	700.924	-0.040822	99.9693	-0.346767	-1.14484	-17.0067	-1.7	0.726569	-0.010594	-0.185232
185	0.95	-0.00994792	700.577	-0.0512933	99.952	-0.423808	-1.38461	-16.9983	-1.8	0.72473	-0.0107189	-0.187322
186	0.94	-0.0101562	700.154	-0.0618754	99.9309	-0.500839	-1.61905	-17.3437	-2.08	0.722834	-0.0108412	-0.189345
187	0.929375	-0.0115104	699.653	-0.073243	99.9059	-0.577857	-1.84816	-19.6422	-2.17	0.720685	-0.010961	-0.191301
188	0.916875	-0.0133854	699.075	-0.0867841	99.877	-0.654859	-2.07191	-22.8229	-2.21	0.718196	-0.0210784	-0.367575
189	0.903125	-0.0133854	698.42	-0.101894	99.8442	-0.731843	-2.26514	-22.8016	-2.22	0.715689	-0.0111802	-0.194783
190	0.890625	-0.0114583	697.688	-0.115832	99.8076	-0.808806	-2.47554	-19.4984	-2.31	0.713492	-0.0112914	-0.196513
191	0.88	-0.0103125	696.879	-0.127833	99.7671	-0.885745	-2.68057	-17.5282	-2.4	0.711471	-0.0114001	-0.198176
192	0.869375	-0.0114062	695.994	-0.139981	99.7226	-0.962656	-2.88022	-19.3626	-2.58	0.709246	-0.0115065	-0.199771
193	0.856875	-0.0135417	695.031	-0.154463	99.6743	-1.03954	-3.07449	-22.9558	-2.86	0.706643	-0.0216106	-0.374675
194	0.8425	-0.0148438	693.991	-0.171382	99.622	-1.11638	-3.22498	-25.1255	-3.21	0.703808	-0.0116921	-0.20241
195	0.8275	-0.0150521	692.875	-0.189346	99.5657	-1.19318	-3.40581	-25.4371	-3.22	0.700924	-0.0217901	-0.376616
196	0.8125	-0.0150521	691.682	-0.207639	99.5055	-1.26995	-3.53757	-25.3933	-2.66	0.698031	-0.0118628	-0.204682
197	0.7975	-0.0147917	690.412	-0.226273	99.4413	-1.34666	-3.70495	-24.9082	-2.38	0.69517	-0.0219548	-0.378113
198	0.783125	-0.0136979	689.065	-0.244463	99.3731	-1.42331	-3.81795	-23.0214	-2.63	0.692486	-0.0120186	-0.206585
199	0.77	-0.0129167	687.642	-0.261365	99.3009	-1.49991	-3.97183	-21.6635	-3.04	0.689922	-0.0121046	-0.207633
200	0.756875	-0.0136979	686.142	-0.278557	99.2246	-1.57644	-4.12027	-22.9237	-3.1	0.687218	-0.0221883	-0.379772
201	0.7425	-0.0147917	684.566	-0.297732	99.1442	-1.65289	-4.20642	-24.6972	-2.91	0.684327	-0.0122395	-0.209008
202	0.7275	-0.0150521	682.913	-0.318141	99.0598	-1.72927	-4.34131	-25.0714	-2.55	0.681386	-0.0223172	-0.38018
203	0.7125	-0.0150521	681.183	-0.338975	98.9712	-1.80556	-4.40864	-25.0079	-2.46	0.678445	-0.0123595	-0.210014
204	0.6975	-0.0148437	679.378	-0.360253	98.8784	-1.88175	-4.52996	-24.5964	-2.59	0.675532	-0.0224312	-0.380143
205	0.683125	-0.0135417	677.496	-0.381077	98.7815	-1.95783	-4.57846	-22.3767	-2.57	0.672836	-0.0124643	-0.21065
206	0.670625	-0.0114583	675.538	-0.399545	98.6804	-2.0338	-4.68617	-18.8794	-2.2	0.67048	-0.01253	-0.211147
207	0.66	-0.0101562	673.504	-0.415515	98.5751	-2.10965	-4.78838	-16.6836	-1.82	0.668333	-0.0125933	-0.211575
208	0.65	-0.00994792	671.395	-0.430783	98.4655	-2.18536	-4.88507	-16.2902	-1.83	0.666215	-0.0126544	-0.211935
209	0.64	-0.01	669.209	-0.446287	98.3516	-2.26092	-4.97623	-16.3222	-2.32	0.664085	-0.0127131	-0.212226
210	0.63	-0.00994792	666.949	-0.462035	98.2333	-2.33633	-5.06185	-16.1823	-2.57	0.661961	-0.0127695	-0.212447
211	0.62	-0.0102083	664.612	-0.478036	98.1107	-2.41156	-5.14193	-16.5478	-2.37	0.659792	-0.0128236	-0.2126
212	0.609375	-0.0113542	662.201	-0.495321	97.9837	-2.48662	-5.21644	-18.3384	-2.08	0.657436	-0.0128754	-0.212684
213	0.5975	-0.011875	659.714	-0.515001	97.8523	-2.56148	-5.28539	-19.1076	-1.85	0.654997	-0.0229248	-0.377264
214	0.58625	-0.01	657.153	-0.534009	97.7164	-2.63613	-5.25811	-16.0281	-1.91	0.652868	-0.00292148	-0.0478909
215	0.5775	-0.008125	654.516	-0.549047	97.5759	-2.71055	-5.40656	-12.9706	-2.17	0.651031	-0.0130165	-0.21252
216	0.569375	-0.00864583	651.806	-0.563216	97.4309	-2.78474	-5.45877	-13.7449	-2.17	0.64911	-0.0130587	-0.212326
217	0.56	-0.00984375	649.021	-0.579818	97.2813	-2.85867	-5.50538	-15.5824	-1.77	0.647002	-0.0130986	-0.212064
218	0.55	-0.00989583	646.162	-0.597837	97.1271	-2.93233	-5.54639	-15.5959	-1.45	0.644887	-0.0131359	-0.211732
219	0.540625	-0.00848958	643.23	-0.615029	96.9682	-3.0057	-5.5818	-13.3189	-1.59	0.642997	-0.0131708	-0.211331
220	0.533125	-0.00666667	640.224	-0.628999	96.8046	-3.07876	-5.6116	-10.4102	-1.86	0.641395	-0.0032032	-0.0511565
221	0.526875	-0.00645833	637.146	-0.640792	96.6361	-3.15149	-5.74418	-10.0363	-1.63	0.639817	-0.0132952	-0.21131
222	0.52	-0.00703125	633.994	-0.653926	96.4629	-3.22389	-5.76525	-10.8726	-1.16	0.638153	-0.0133243	-0.210724
223	0.513125	-0.00635417	630.77	-0.667236	96.2848	-3.29591	-5.78071	-9.77566	-0.86	0.636598	-0.00335077	-0.052723
224	0.5075	-0.005	627.474	-0.678259	96.1017	-3.36755	-5.90636	-7.65213	-0.91	0.635242	-0.0134421	-0.210401
225	0.503125	-0.00364583	624.107	-0.686917	95.9137	-3.43879	-5.91304	-5.54973	-1.13	0.634096	-0.00346519	-0.0539473
226	0.5	-0.00296875	620.668	-0.693147	95.7207	-3.5096	-6.0348	-4.49417	-1.18	0.633043	-0.00355671	-0.0550671
227	0.496875	-0.00354167	617.158	-0.699417	95.5226	-3.57996	-6.15578	-5.33115	-0.99	0.631894	-0.0136493	-0.210131
228	0.493125	-0.00333333	613.579	-0.706993	95.3193	-3.64984	-6.15043	-4.98844	-0.85	0.63078	-0.00366796	-0.0561409
229	0.490625	-0.00145833	609.929	-0.712075	95.1109	-3.71923	-6.26735	-2.16946	-0.86	0.629936	-0.0037607	-0.0572179
230	0.49	-0.0003125	606.209	-0.71335	94.8972	-3.7881	-6.3834	-0.46205	-0.89	0.629252	-0.00385449	-0.0582874
231	0.489375	-0.00145833	602.421	-0.714626	94.6782	-3.85642	-6.49853	-2.14276	-0.89	0.628388	-0.00394937	-0.0593489
232	0.486875	-0.00338542	598.565	-0.719748	94.4538	-3.92417	-6.6127	-4.94242	-0.82	0.627232	-0.0140454	-0.209714
233	0.483125	-0.0034375	594.641	-0.72748	94.224	-3.99132	-6.5886	-4.98556	-0.66	0.626075	-0.00405793	-0.0601926
234	0.480625	-0.00135417	590.649	-0.732668	93.9887	-4.05786	-6.69843	-1.95082	-0.46	0.62521	-0.00415419	-0.061207
235	0.480625	0.00135417	586.592	-0.732668	93.7478	-4.12374	-6.80718	1.93742	-0.26	0.624723	-0.00425161	-0.0622119
236	0.483125	0.0034375	582.468	-0.72748	93.5013	-4.18894	-6.91482	4.8835	-0.24	0.62452	0.00564979	0.0820896
237	0.486875	0.00338542	578.279	-0.719748	93.2492	-4.25344	-7.16756	4.77491	-0.48	0.62428	-0.00454273	-0.0655297
238	0.489375	0.00151042	574.025	-0.714626	92.9912	-4.3172	-7.27502	2.11468	-0.87	0.623764	-0.00464586	-0.0665246
239	0.49	0.00015625	569.708	-0.71335	92.7275	-4.38021	-7.38118	0.217114	-1.05	0.623048	-0.00475028	-0.0675082
240	0.49	-5.20833e-05	565.328	-0.71335	92.4578	-4.44242	-7.48601	-0.071815	-0.98	0.622292	-0.00485601	-0.0684801
241	0.49	1.85037e-17	560.886	-0.71335	92.1822	-4.5038	-7.58946	2.53133e-14	-0.9	0.621533	-0.00496308	-0.06944
242	0.49	1.85037e-17	556.382	-0.71335	91.9005	-4.56434	-7.69147	2.51101e-14	-0.81	0.620764	-0.0050715	-0.0703872
243	0.49	1.85037e-17	551.818	-0.71335	91.6127	-4.62399	-7.79199	2.49041e-14	-0.75	0.619985	-0.00518131	-0.0713213
244	0.49	1.85037e-17	547.194	-0.71335	91.3187	-4.68273	-7.89097	2.46954e-14	-0.71	0.619196	-0.00529254	-0.072242
245	0.49	1.85037e-17	542.511	-0.71335	91.0184	-4.74053	-7.98837	2.44841e-14	-0.69	0.618397	-0.00540522	-0.0731486
246	0.49	1.85037e-17	537.77	-0.71335	90.7118	-4.79735	-8.08411	2.42701e-14	-0.68	0.617589	-0.00551937	-0.0740406
247	0.49	1.85037e-17	532.973	-0.71335	90.3987	-4.85316	-8.17816	2.40536e-14	-0.68	0.616771	-0.00563502	-0.0749178
248	0.49	1.85037e-17	528.12	-0.71335	90.0791	-4.90793	-8.27045	2.38346e-14	-0.68	0.615944	-0.0057522	-0.0757794
249	0.49	1.85037e-17	523.212	-0.71335	89.7529	-4.96162	-8.36094	2.36131e-14	-0.69	0.615108	-0.00587095	-0.076625
250	0.49	1.85037e-17	518.25	-0.71335	89.42	-5.01422	-8.44957	2.33892e-14	-0.7	0.614263	-0.0059913	-0.0774542
251	0.49	1.85037e-17	513.236	-0.71335	89.0803	-5.06567	-8.53628	2.31629e-14	-0.72	0.613409	-0.00611327	-0.0782663
252	0.49	-5.20833e-05	508.17	-0.71335	88.7338	-5.11596	-8.62102	-0.0645542	-0.77	0.612541	-0.0062369	-0.079061
253	0.49	0.000208333	503.054	-0.71335	88.3802	-5.16504	-8.70373	0.255617	-0.83	0.611696	-0.00636222	-0.0798377
254	0.490625	0.00135417	497.889	-0.712075	88.0197	-5.21289	-8.78436	1.64445	-0.89	0.610982	-0.00648926	-0.0805958
255	0.4925	0.00182292	492.676	-0.708261	87.6519	-5.25947	-8.86285	2.19051	-0.92	0.610314	0.00338193	0.0415634
256	0.49375	0.00015625	487.417	-0.705726	87.277	-5.30475	-9.12158	0.185753	-0.88	0.609421	-0.0168864	-0.205316
257	0.493125	-0.000364583	482.112	-0.706993	86.8946	-5.34869	-9.0132	-0.428707	-0.73	0.608477	-0.00688109	-0.0827542
258	0.49375	0.00197917	476.764	-0.705726	86.5048	-5.39127	-9.08494	2.30145	-0.51	0.607798	0.00298461	0.0354957
259	0.496875	0.00333333	471.372	-0.699417	86.1075	-5.43244	-9.34115	3.83229	-0.31	0.607247	-0.00729753	-0.0858073
260	0.5	0.00307292	465.94	-0.693147	85.7025	-5.47218	-9.40949	3.49218	-0.34	0.606656	-0.00743848	-0.0864567
261	0.503125	0.00354167	460.468	-0.686917	85.2898	-5.51046	-9.47531	3.97762	-0.66	0.606106	0.00241854	0.0277803
262	0.506875	0.00333333	454.957	-0.679491	84.8691	-5.54724	-9.72932	3.69884	-1.09	0.605503	-0.00788102	-0.0894411
263	0.509375	0.0015625	449.41	-0.674571	84.4405	-5.58249	-9.79115	1.71269	-1.42	0.604695	-0.00803109	-0.0900329
264	0.51	-5.20833e-05	443.827	-0.673345	84.0038	-5.61618	-9.85024	-0.0563805	-1.41	0.603704	-0.00818335	-0.0906002
265	0.509375	-0.00140625	438.211	-0.674571	83.5589	-5.64828	-9.90653	-1.50301	-1.03	0.602563	-0.00833783	-0.0911425
266	0.5075	-0.001875	432.563	-0.678259	83.1056	-5.67875	-9.95998	-1.97818	-0.74	0.60137	-0.0184946	-0.199562
267	0.50625	-9.25186e-18	426.884	-0.680725	82.6439	-5.70757	-9.81424	-9.63286e-15	-0.76	0.600388	0.00151601	0.0161435
268	0.5075	0.001875	421.177	-0.678259	82.1736	-5.73471	-10.0581	1.92611	-0.83	0.599575	-0.0088151	-0.0926139
269	0.509375	0.00130208	415.442	-0.674571	81.6946	-5.76013	-10.1027	1.31937	-0.83	0.598697	-0.00897896	-0.0930509
270	0.51	0.000364583	409.682	-0.673345	81.2068	-5.78381	-10.1442	0.3643	-0.81	0.597719	-0.00914526	-0.0934603
271	0.510625	0.00145833	403.898	-0.67212	80.7101	-5.80571	-10.1827	1.43663	-0.84	0.596844	-0.00931408	-0.0938417
272	0.513125	0.00338542	398.092	-0.667236	80.2042	-5.82582	-10.2179	3.28709	-0.8	0.596151	0.000514543	0.00510963
273	0.516875	0.00333333	392.266	-0.659954	79.6891	-5.84409	-10.4509	3.18916	-0.64	0.595425	-0.00984884	-0.0963719
274	0.519375	0.00166667	386.422	-0.655129	79.1647	-5.86051	-10.4803	1.57082	-0.67	0.594534	-0.0100289	-0.0966723
275	0.520625	0.00166667	380.562	-0.652725	78.6308	-5.87505	-10.5063	1.547	-0.93	0.593638	-0.0102118	-0.0969422
276	0.523125	0.00328125	374.687	-0.647935	78.0872	-5.88768	-10.5289	2.99864	-1.08	0.592885	-0.000397518	-0.00371544
277	0.526875	0.00354167	368.799	-0.640792	77.5338	-5.89837	-10.7509	3.18576	-0.63	0.592128	-0.0107897	-0.0992618
278	0.53	0.00296875	362.901	-0.634878	76.9705	-5.90711	-10.7668	2.62771	-0.41	0.591315	-0.0109849	-0.0994412
279	0.533125	0.00369792	356.994	-0.628999	76.3971	-5.91387	-10.7791	3.21984	-0.7	0.590559	-0.00118308	-0.0105356
280	0.5375	0.00489583	351.08	-0.620827	75.8135	-5.91862	-10.9913	4.19226	-0.92	0.589879	-0.0115992	-0.101582
281	0.5425	0.00473958	345.161	-0.611567	75.2195	-5.92135	-10.9964	3.99005	-1.17	0.589178	-0.00180757	-0.0155633
282	0.54625	0.00203125	339.24	-0.604679	74.6149	-5.92204	-11.2013	1.68068	-1.32	0.588226	-0.0122418	-0.103594
283	0.54625	-0.00192708	333.318	-0.604679	73.9996	-5.92066	-11.1987	-1.56666	-1.3	0.586949	-0.0224607	-0.186753
284	0.543125	-0.00322917	327.397	-0.610416	73.3734	-5.91719	-10.9887	-2.57858	-1.14	0.585593	-0.0124526	-0.101699
285	0.540625	-0.0015625	321.48	-0.615029	72.7362	-5.91162	-10.9783	-1.22515	-1.14	0.584372	-0.0126744	-0.10164
286	0.54	-0.000104167	315.568	-0.616186	72.0878	-5.90393	-10.964	-0.0801749	-1.2	0.583268	-0.0128998	-0.101545
287	0.54	-0.000104167	309.664	-0.616186	71.4279	-5.89411	-10.9458	-0.0786749	-1.35	0.582166	-0.0131288	-0.101414
288	0.539375	-0.0015625	303.77	-0.617344	70.7565	-5.88213	-10.9235	-1.15766	-1.3	0.580957	-0.0133614	-0.101247
289	0.536875	-0.00322917	297.888	-0.62199	70.0733	-5.86799	-10.8973	-2.34617	-0.96	0.579633	-0.0235977	-0.17535
290	0.53375	-0.001875	292.02	-0.627828	69.3782	-5.85167	-10.6657	-1.33546	-0.85	0.578433	-0.0135815	-0.0989337
291	0.53375	0.001875	286.168	-0.627828	68.671	-5.83317	-10.632	1.3087	-0.88	0.577501	-0.00382085	-0.0272751
292	0.536875	0.00322917	280.335	-0.62199	67.9515	-5.81246	-10.7942	2.20793	-1.1	0.576642	-0.0143294	-0.100205
293	0.539375	0.0015625	274.523	-0.617344	67.2195	-5.78954	-10.7516	1.0462	-1.07	0.575671	-0.014581	-0.0998507
294	0.54	0.00015625	268.733	-0.616186	66.4747	-5.76441	-10.7049	0.102414	-0.99	0.574611	-0.0148367	-0.0994585
295	0.54	-5.20833e-05	262.969	-0.616186	65.7172	-5.73705	-10.6541	-0.0334056	-1.12	0.573542	-0.0150963	-0.0990282
296	0.54	0	257.232	-0.616186	64.9465	-5.70747	-10.5992	0	-0.98	0.572482	-0.01536	-0.0985597
297	0.54	0	251.524	-0.616186	64.1625	-5.67565	-10.5401	0	-0.96	0.571428	-0.0156277	-0.0980528
298	0.54	0	245.849	-0.616186	63.3651	-5.64159	-10.4769	0	-1.03	0.570381	-0.0158996	-0.0975074
299	0.54	0	240.207	-0.616186	62.5541	-5.6053	-10.4095	0	-1.09	0.56934	-0.0161755	-0.0969234
300	0.54	0	234.602	-0.616186	61.7291	-5.56677	-10.3379	0	-1.02	0.568306	-0.0164556	-0.0963008
301	0.54	0	229.035	-0.616186	60.8901	-5.526	-10.2622	0	-1.03	0.56728	-0.0167398	-0.0956395
302	0.54	0	223.509	-0.616186	60.0368	-5.48299	-10.1823	0	-0.98	0.566262	-0.0170282	-0.0949395
303	0.54	0	218.026	-0.616186	59.169	-5.43775	-10.0983	0	-1	0.565252	-0.0173205	-0.0942007
304	0.54	0	212.588	-0.616186	58.2866	-5.39029	-10.0102	0	-1.06	0.564251	-0.017617	-0.0934232
305	0.54	0	207.198	-0.616186	57.3893	-5.3406	-9.91789	0	-0.97	0.563259	-0.0179174	-0.092607
306	0.54	0	201.857	-0.616186	56.4769	-5.2887	-9.82151	0	-0.98	0.562277	-0.0182216	-0.0917521
307	0.54	0	196.569	-0.616186	55.5493	-5.2346	-9.72104	0	-0.96	0.561305	-0.0185297	-0.0908587
308	0.54	0	191.334	-0.616186	54.6063	-5.17831	-9.61649	0	-0.94	0.560343	-0.0188414	-0.0899267
309	0.54	0	186.156	-0.616186	53.6477	-5.11983	-9.5079	0	-0.93	0.559392	-0.0191565	-0.0889564
310	0.54	0	181.036	-0.616186	52.6733	-5.05919	-9.39528	0	-0.93	0.558453	-0.0194749	-0.0879478
311	0.54	0	175.977	-0.616186	51.6831	-4.99639	-9.27866	0	-0.94	0.557525	-0.0197964	-0.0869011
312	0.54	0	170.98	-0.616186	50.6767	-4.93145	-9.15807	0	-0.94	0.556609	-0.0201206	-0.0858165
313	0.54	0	166.049	-0.616186	49.6542	-4.8644	-9.03354	0	-0.94	0.555706	-0.0204471	-0.0846941
314	0.54	0	161.185	-0.616186	48.6154	-4.79524	-8.90512	0	-0.93	0.554815	-0.0207757	-0.0835341
315	0.54	0	156.389	-0.616186	47.5602	-4.72401	-8.77283	0	-0.9	0.553938	-0.0211058	-0.0823368
316	0.54	-5.20833e-05	151.665	-0.616186	46.4886	-4.65071	-8.63671	-0.0192664	-0.83	0.553072	-0.021437	-0.0811024
317	0.54	0.00015625	147.015	-0.616186	45.4005	-4.57538	-8.49682	0.0560269	-0.7	0.552228	-0.0217685	-0.0798312
318	0.540625	0.00151042	142.439	-0.615029	44.2958	-4.49804	-8.35319	0.524738	-0.65	0.551445	-0.0220997	-0.0785235
319	0.543125	0.00338542	137.941	-0.610416	43.1747	-4.41872	-8.20588	1.139	-0.78	0.550739	-0.0124297	-0.04277
320	0.546875	0.0034375	133.522	-0.603535	42.0372	-4.33743	-8.20409	1.11947	-0.98	0.55003	-0.0231791	-0.0772032
321	0.549375	0.00135417	129.185	-0.598974	40.8834	-4.25422	-8.04669	0.426678	-1.01	0.549268	-0.02351	-0.0757615
322	0.549375	-0.00135417	124.931	-0.598974	39.7135	-4.1691	-7.8857	-0.412627	-0.85	0.548438	-0.0238364	-0.0742838
323	0.546875	-0.0034375	120.762	-0.603535	38.5277	-4.08212	-7.72118	-1.01248	-0.75	0.547565	-0.034157	-0.102895
324	0.543125	-0.00338542	116.68	-0.610416	37.3262	-3.9933	-7.41585	-0.963437	-0.75	0.546727	-0.0240252	-0.0699273
325	0.540625	-0.00151042	112.686	-0.615029	36.1096	-3.90268	-7.24756	-0.41513	-0.73	0.545961	-0.0243237	-0.068373
326	0.54	-0.00015625	108.784	-0.616186	34.8781	-3.81029	-7.07599	-0.0414572	-0.72	0.545249	-0.0246111	-0.066785
327	0.54	5.20833e-05	104.973	-0.616186	33.6324	-3.71617	-6.9012	0.013335	-0.7	0.54456	-0.0248853	-0.0651639
328	0.54	0	101.257	-0.616186	32.3731	-3.62036	-6.72327	0	-0.66	0.543888	-0.0251438	-0.0635099
329	0.54	0	97.6368	-0.616186	31.1011	-3.52289	-6.54226	0	-0.63	0.543234	-0.0253839	-0.0618237
330	0.54	-5.20833e-05	94.1139	-0.616186	29.8171	-3.4238	-6.35825	-0.0119555	-0.6	0.542597	-0.0256023	-0.0601058
331	0.54	0.00015625	90.6901	-0.616186	28.5224	-3.32315	-6.17132	0.0345618	-0.58	0.541983	-0.0257957	-0.0583567
332	0.540625	0.00151042	87.3669	-0.615029	27.2181	-3.22096	-5.98155	0.321855	-0.56	0.541417	-0.0259602	-0.056577
333	0.543125	0.00338542	84.146	-0.610416	25.9057	-3.11728	-5.78901	0.694803	-0.55	0.540908	-0.0160918	-0.0337771
334	0.546875	0.00338542	81.0287	-0.603535	24.5868	-3.01215	-5.69738	0.669063	-0.53	0.540405	-0.0266707	-0.0539085
335	0.549375	0.00151042	78.0166	-0.598974	23.2633	-2.90563	-5.49589	0.287409	-0.51	0.539884	-0.026723	-0.0520063
336	0.55	0.00015625	75.1109	-0.597837	21.9372	-2.79775	-5.29185	0.0286246	-0.51	0.539358	-0.0267264	-0.0500758
337	0.55	-0.000104167	72.3132	-0.597837	20.6109	-2.68857	-5.08534	-0.0183722	-0.5	0.538847	-0.0266749	-0.0481177
338	0.55	0.00015625	69.6246	-0.597837	19.2872	-2.57813	-4.87645	0.0265338	-0.47	0.538362	-0.0265623	-0.046133
339	0.550625	0.00151042	67.0465	-0.596701	17.9689	-2.46649	-4.66527	0.246995	-0.41	0.537921	-0.0263817	-0.0441228
340	0.553125	0.00338542	64.58	-0.592171	16.6594	-2.35368	-4.45191	0.533244	-0.39	0.537529	-0.0161262	-0.0259785
341	0.556875	0.00338542	62.2263	-0.585414	15.3622	-2.23977	-4.31347	0.51381	-0.41	0.537149	-0.0262574	-0.0407577
342	0.559375	0.00151042	59.9865	-0.580935	14.0815	-2.1248	-4.09206	0.220987	-0.4	0.536762	-0.0258224	-0.0386398
343	0.56	0.00015625	57.8617	-0.579818	12.8215	-2.00884	-3.86872	0.022051	-0.38	0.536377	-0.0252888	-0.0365009
344	0.56	-0.000104167	55.8529	-0.579818	11.5869	-1.89192	-3.64355	-0.0141903	-0.35	0.536011	-0.0246492	-0.0343426
345	0.56	0.00015625	53.961	-0.579818	10.383	-1.7741	-3.41666	0.0205644	-0.33	0.535672	-0.0238969	-0.0321666
346	0.560625	0.00151042	52.1869	-0.578703	9.21497	-1.65545	-3.18815	0.192253	-0.31	0.535372	-0.0230257	-0.0299749
347	0.563125	0.00338542	50.5314	-0.574254	8.08872	-1.536	-2.95812	0.417244	-0.28	0.535118	-0.0120303	-0.0151643
348	0.566875	0.00338542	48.9954	-0.567616	7.01023	-8.90729	-17.4605	0.404561	-0.26	0.533412	-0.162486	-0.19859
349	0.569375	0.00151042	40.0881	-0.563216	0	6.19647	12.1466	0.147682	-0.24	0.534642	0.0937347	0.0937347
350	0.57	0.000104167	46.2846	-0.562119	5.02163	-1.17353	-2.3004	0.0117593	-0.21	0.534413	-0.018595	-0.0214693
351	0.57	0.000104167	45.1111	-0.562119	4.12436	-1.05151	-2.06121	0.0114611	-0.18	0.534208	-0.0170547	-0.0191916
352	0.570625	0.0015625	44.0596	-0.561023	3.30034	-0.928986	-1.82104	0.16791	-0.15	0.534043	-0.0153876	-0.016912
353	0.573125	0.00338542	43.1306	-0.556651	2.55579	-0.806021	-1.58	0.356134	-0.16	0.53392	-0.00360087	-0.00387416
354	0.57625	0.00192708	42.3246	-0.551214	1.89669	-0.682671	-1.36168	0.198934	-0.28	0.533804	-0.0119098	-0.0125742
355	0.574375	-0.00713542	41.6419	-0.554473	1.32857	-0.558995	-1.11499	-0.724713	-0.77	0.53362	-0.0198814	-0.020652
356	0.5575	-0.0326042	41.0829	-0.584293	0.856386	-0.435051	-0.852807	-3.26701	-0.09	0.533208	-0.037636	-0.0385699
357	0.50875	-0.0648437	40.6478	-0.675799	0.484431	-0.3109	-0.577363	-6.42868	-0.06	0.532507	-0.105208	-0.106677
358	0.4425	-0.0460417	40.3369	-0.815315	0.216175	-0.186599	-0.282357	-4.52971	-0.03	0.532026	-0.162558	-0.163567
359	0.4325	0.03375	40.1503	-0.838173	0.0541759	0.0558419			0

## Sheet: Full load
C Angle	Cyl pressure(bar)	DP/Dq	pv	log p	log vol	dV/dq			Net HR dQn/dq	Cum HR (KJ)				MFB	mean gas temp(k)
-360	0.75125	0.115313	40.0881	-0.286017	0	0.0622097	0.190407	11.2748	-0.03	0.00114652	-0.0182766	-0.0182766
-359	0.846875	0.0615104	40.1503	-0.166202	0.0541759	0.186599	0.558296	6.02357	0.01	0.00180471	0.00502788	0.00503568
-358	0.87125	0.00536458	40.3369	-0.137826	0.216175	0.3109	0.930197	0.527783	0.05	0.0019505	0.0083099	0.00836148
-357	0.869375	-0.00427083	40.6478	-0.139981	0.484431	0.435051	1.30165	-0.423415	0.09	0.00203833	0.0115009	0.0116615
-356	0.866875	-0.00322917	41.0829	-0.14286	0.856386	0.558995	1.67249	-0.323569	0.14	0.00217322	0.00457387	0.00468737
-355	0.863125	-0.00354167	41.6419	-0.147196	1.32857	0.682671	2.01904	-0.359711	0.19	0.00233915	0.017304	0.0179747
-354	0.86	-0.00307292	42.3246	-0.150823	1.89669	0.806021	2.38386	-0.317219	0.24	0.00254582	0.0200424	0.0211605
-353	0.856875	-0.00338542	43.1306	-0.154463	2.55579	0.928986	2.74753	-0.356134	0.29	0.00278496	0.0126061	0.0135628
-352	0.85375	-0.00182292	44.0596	-0.158117	3.30034	1.05151	3.07374	-0.195895	0.32	0.00307274	0.0246936	0.0271399
-351	0.85375	0.001875	45.1111	-0.158117	4.12436	1.17353	3.43042	0.206301	0.34	0.00343641	0.0368534	0.041471
-350	0.856875	0.00328125	46.2846	-0.154463	5.02163	1.29499	3.83001	0.370418	0.37	0.00385646	0.0291584	0.0336655
-349	0.859375	0.00140625	47.5796	-0.15155	5.98574	1.41583	4.18742	0.163192	0.4	0.00429152	0.0309515	0.0367356
-348	0.859375	-0.00135417	48.9954	-0.15155	7.01023	1.536	4.54283	-0.161824	0.43	0.00472962	0.0325517	0.0397844
-347	0.856875	-0.00338542	50.5314	-0.154463	8.08872	1.65545	4.89608	-0.417244	0.45	0.0051775	0.0239643	0.0302072
-346	0.853125	-0.00354167	52.1869	-0.158849	9.21497	1.7741	5.186	-0.450801	0.48	0.00565102	0.0347876	0.0452866
-345	0.85	-0.00302083	53.961	-0.162519	10.383	1.89192	5.53039	-0.397578	0.51	0.0061643	0.0358366	0.0482381
-344	0.846875	-0.00354167	55.8529	-0.166202	11.5869	2.00884	5.87217	-0.482469	0.56	0.00670327	0.0267262	0.0372364
-343	0.843125	-0.00333333	57.8617	-0.17064	12.8215	2.1248	6.13809	-0.470421	0.61	0.00727004	0.0370263	0.0534424
-342	0.840625	-0.00151042	59.9865	-0.17361	14.0815	2.23977	6.47021	-0.220987	0.66	0.00789496	0.0376221	0.0562964
-341	0.84	-0.00015625	62.2263	-0.174353	15.3622	2.35368	6.79927	-0.0237143	0.71	0.00857252	0.0380924	0.0591284
-340	0.84	5.20833e-05	64.58	-0.174353	16.6594	2.46649	7.12514	0.00820376	0.73	0.00928585	0.0384478	0.0619376
-339	0.84	-9.25186e-18	67.0465	-0.174353	17.9689	2.57813	7.44766	-1.51294e-15	0.74	0.0100306	0.0386989	0.064723
-338	0.84	-9.25186e-18	69.6246	-0.174353	19.2872	2.68857	7.7667	-1.57111e-15	0.75	0.0108073	0.0388554	0.0674836
-337	0.84	-9.25186e-18	72.3132	-0.174353	20.6109	2.79775	8.0821	-1.63178e-15	0.78	0.0116155	0.0389269	0.0702185
-336	0.84	-9.25186e-18	75.1109	-0.174353	21.9372	2.90563	8.39373	-1.69492e-15	0.85	0.0124549	0.0389222	0.0729263
-335	0.84	-9.25186e-18	78.0166	-0.174353	23.2633	3.01215	8.70145	-1.76048e-15	0.89	0.013325	0.0388495	0.075606
-334	0.84	-9.25186e-18	81.0287	-0.174353	24.5868	3.11728	9.00513	-1.82845e-15	0.92	0.0142255	0.0387165	0.0782563
-333	0.84	-9.25186e-18	84.146	-0.174353	25.9057	3.22096	9.30463	-1.8988e-15	0.91	0.015156	0.0385303	0.080876
-332	0.84	-9.25186e-18	87.3669	-0.174353	27.2181	3.32315	9.59984	-1.97148e-15	0.9	0.016116	0.0382971	0.0834637
-331	0.84	-9.25186e-18	90.6901	-0.174353	28.5224	3.4238	9.89062	-2.04647e-15	0.96	0.017105	0.038023	0.0860183
-330	0.84	-9.25186e-18	94.1139	-0.174353	29.8171	3.52289	10.1768	-2.12373e-15	1.09	0.0181227	0.0377132	0.0885384
-329	0.84	-9.25186e-18	97.6368	-0.174353	31.1011	3.62036	10.4584	-2.20322e-15	1.13	0.0191686	0.0373725	0.0910227
-328	0.84	-9.25186e-18	101.257	-0.174353	32.3731	3.71617	10.7352	-2.28492e-15	1.09	0.0202421	0.0370052	0.0934701
-327	0.84	-5.20833e-05	104.973	-0.174353	33.6324	3.81029	11.0071	-0.013335	1.11	0.0213415	0.0366152	0.0958792
-326	0.84	0.00015625	108.784	-0.174353	34.8781	3.90268	11.274	0.0414572	1.15	0.022473	0.036206	0.098249
-325	0.840625	0.00151042	112.686	-0.17361	36.1096	3.9933	11.5358	0.41513	1.19	0.0236681	0.0357807	0.100578
-324	0.843125	0.00338542	116.68	-0.17064	37.3262	4.08212	11.7923	0.963437	1.21	0.0249437	0.045342	0.131971
-323	0.846875	0.00338542	120.762	-0.166202	38.5277	4.1691	12.187	0.997143	1.24	0.0262621	0.0353078	0.106362
-322	0.849375	0.00151042	124.931	-0.163254	39.7135	4.25422	12.4358	0.460238	1.27	0.0275517	0.0348442	0.108588
-321	0.85	0.00015625	129.185	-0.162519	40.8834	4.33743	12.679	0.0492321	1.3	0.0288245	0.0343736	0.11077
-320	0.85	-5.20833e-05	133.522	-0.162519	42.0372	4.41872	12.9167	-0.0169617	1.32	0.0301145	0.033898	0.112905
-319	0.85	-2.77556e-17	137.941	-0.162519	43.1747	4.49804	13.1485	-9.33814e-15	1.35	0.0314293	0.0334188	0.114993
-318	0.85	-5.20833e-05	142.439	-0.162519	44.2958	4.57538	13.3746	-0.0180944	1.38	0.032765	0.0329374	0.117032
-317	0.85	0.00015625	147.015	-0.162519	45.4005	4.65071	13.5948	0.0560269	1.41	0.0341301	0.032455	0.119022
-316	0.850625	0.00151042	151.665	-0.161784	46.4886	4.72401	13.8091	0.558726	1.43	0.0355669	0.0319725	0.120962
-315	0.853125	0.00338542	156.389	-0.158849	47.5602	4.79524	14.0173	1.29132	1.46	0.0370977	0.041491	0.161862
-314	0.856875	0.00338542	161.185	-0.154463	48.6154	4.8644	14.3868	1.33092	1.48	0.0386695	0.0313759	0.126155
-313	0.859375	0.00151042	166.049	-0.15155	49.6542	4.93145	14.5851	0.611715	1.5	0.0401892	0.0308928	0.127961
-312	0.86	0.00015625	170.98	-0.150823	50.6767	4.99639	14.7771	0.0651602	1.5	0.0416734	0.0304126	0.129713
-311	0.86	-5.20833e-05	175.977	-0.150823	51.6831	5.05919	14.9628	-0.0223548	1.49	0.0431674	0.029936	0.131411
-310	0.86	2.77556e-17	181.036	-0.150823	52.6733	5.11983	15.1422	1.22555e-14	1.5	0.0446817	0.0294633	0.133055
-309	0.86	2.77556e-17	186.156	-0.150823	53.6477	5.17831	15.3152	1.26021e-14	1.53	0.0462132	0.0289949	0.134643
-308	0.86	2.77556e-17	191.334	-0.150823	54.6063	5.2346	15.4817	1.29527e-14	1.56	0.0477613	0.0285312	0.136175
-307	0.86	2.77556e-17	196.569	-0.150823	55.5493	5.2887	15.6417	1.3307e-14	1.59	0.0493255	0.0280724	0.13765
-306	0.86	2.77556e-17	201.857	-0.150823	56.4769	5.3406	15.7952	1.3665e-14	1.63	0.050905	0.0276186	0.139069
-305	0.86	2.77556e-17	207.198	-0.150823	57.3893	5.39029	15.9421	1.40266e-14	1.64	0.0524992	0.0271702	0.140431
-304	0.86	-5.20833e-05	212.588	-0.150823	58.2866	5.43775	16.0825	-0.0270056	1.64	0.0541048	0.0267273	0.141735
-303	0.86	0.00015625	218.026	-0.150823	59.169	5.48299	16.2163	0.0830892	1.68	0.0557347	0.0262899	0.142982
-302	0.860625	0.00145833	223.509	-0.150096	60.0368	5.526	16.3435	0.795002	1.9	0.0574486	0.0258581	0.144171
-301	0.863125	0.00354167	229.035	-0.147196	60.8901	5.56677	16.4641	1.97845	2.07	0.0592928	0.0354321	0.202434
-300	0.8675	0.00489583	234.602	-0.14214	61.7291	5.6053	16.7708	2.80139	2.02	0.06125	0.0253027	0.148075
-299	0.8725	0.00489583	240.207	-0.136393	62.5541	5.64159	16.8794	2.86833	1.62	0.0632248	0.0348833	0.20902
-298	0.876875	0.00354167	245.849	-0.131391	63.3651	5.67565	17.1765	2.12369	1.46	0.0651548	0.0247511	0.151791
-297	0.879375	0.00145833	251.524	-0.128544	64.1625	5.70747	17.2727	0.89465	1.72	0.0669716	0.0243388	0.152708
-296	0.88	0.00015625	257.232	-0.127833	64.9465	5.73705	17.3623	0.0980304	1.82	0.0687176	0.0239323	0.153566
-295	0.88	-5.20833e-05	262.969	-0.127833	65.7172	5.76441	17.4451	-0.0334056	1.83	0.0704588	0.0235317	0.154363
-294	0.88	-9.25186e-18	268.733	-0.127833	66.4747	5.78954	17.5211	-6.0641e-15	1.78	0.0722109	0.0231369	0.1551
-293	0.88	-9.25186e-18	274.523	-0.127833	67.2195	5.81246	17.5905	-6.19475e-15	1.78	0.0739699	0.0227479	0.155777
-292	0.88	-9.25186e-18	280.335	-0.127833	67.9515	5.83317	17.6532	-6.32591e-15	1.76	0.0757352	0.0223646	0.156395
-291	0.88	-9.25186e-18	286.168	-0.127833	68.671	5.85167	17.7092	-6.45754e-15	1.75	0.0775062	0.021987	0.156954
-290	0.88	-9.25186e-18	292.02	-0.127833	69.3782	5.86799	17.7585	-6.58958e-15	1.71	0.079282	0.0216149	0.157453
-289	0.88	-9.25186e-18	297.888	-0.127833	70.0733	5.88213	17.8013	-6.722e-15	1.69	0.0810621	0.0212483	0.157893
-288	0.88	-9.25186e-18	303.77	-0.127833	70.7565	5.89411	17.8376	-6.85473e-15	1.75	0.0828459	0.0208872	0.158274
-287	0.88	-9.25186e-18	309.664	-0.127833	71.4279	5.90393	17.8673	-6.98773e-15	1.94	0.0846326	0.0205314	0.158597
-286	0.88	-5.20833e-05	315.568	-0.127833	72.0878	5.91162	17.8906	-0.0400874	2.04	0.0864177	0.0201809	0.158862
-285	0.88	0.000208333	321.48	-0.127833	72.7362	5.91719	17.9074	0.163354	1.93	0.0882248	0.0198357	0.159069
-284	0.880625	0.00130208	327.397	-0.127123	73.3734	5.92066	17.9179	1.03975	1.79	0.0901205	0.0194955	0.159219
-283	0.8825	0.00203125	333.318	-0.124996	73.9996	5.92204	17.9221	1.65135	1.84	0.0920779	0.0291604	0.242458
-282	0.884375	0.00151042	339.24	-0.122874	74.6149	5.92135	18.1237	1.24974	1.94	0.0940152	0.00904421	0.0765352
-281	0.885625	0.00151042	345.161	-0.121462	75.2195	5.91862	17.9118	1.27155	1.85	0.0959336	0.0285049	0.245429
-280	0.8875	0.00203125	351.08	-0.119347	75.8135	5.91387	18.1008	1.73934	1.86	0.0979176	0.0183911	0.161064
-279	0.889375	0.00130208	356.994	-0.117236	76.3971	5.90711	18.0801	1.13375	1.89	0.0998389	0.0180717	0.160933
-278	0.89	0.000208333	362.901	-0.116534	76.9705	5.89837	18.0533	0.184401	1.88	0.101663	0.017757	0.160747
-277	0.89	-5.20833e-05	368.799	-0.116534	77.5338	5.88768	18.0206	-0.0468495	1.95	0.10346	0.0174469	0.160506
-276	0.89	-5.20833e-05	374.687	-0.116534	78.0872	5.87505	17.9819	-0.0475974	1.98	0.105254	0.0171413	0.160213
-275	0.89	0.00015625	380.562	-0.116534	78.6308	5.86051	17.9374	0.145031	1.99	0.107062	0.0168401	0.159866
-274	0.890625	0.00151042	386.422	-0.115832	79.1647	5.84409	17.8872	1.42356	1.95	0.108993	0.0165433	0.159467
-273	0.893125	0.00338542	392.266	-0.113029	79.6891	5.82582	17.8313	3.23899	1.92	0.1111	0.0262508	0.256867
-272	0.896875	0.00338542	398.092	-0.108839	80.2042	5.80571	17.9694	3.28709	1.91	0.113226	0.0161418	0.160295
-271	0.899375	0.00145833	403.898	-0.106055	80.7101	5.78381	17.9016	1.43663	1.96	0.115159	0.0158544	0.159737
-270	0.9	0.0003125	409.682	-0.105361	81.2068	5.76013	17.8283	0.312257	2.14	0.116973	0.0155711	0.159129
-269	0.900625	0.00140625	415.442	-0.104666	81.6946	5.73471	17.7496	1.42492	2.22	0.118891	0.0152918	0.158472
-268	0.903125	0.00354167	421.177	-0.101894	82.1736	5.70757	17.6656	3.63821	2.25	0.121021	0.0250164	0.262829
-267	0.9075	0.00489583	426.884	-0.0970617	82.6439	5.67875	17.7717	5.09745	2.26	0.123308	0.0149087	0.158757
-266	0.9125	0.00489583	432.563	-0.0915672	83.1056	5.64828	17.6764	5.16526	2.04	0.125592	0.024638	0.265851
-265	0.916875	0.00359375	438.211	-0.0867841	83.5589	5.61618	17.7691	3.84103	1.61	0.127753	0.014529	0.158819
-264	0.919375	0.00130208	443.827	-0.0840612	84.0038	5.58249	17.6625	1.40951	1.29	0.129661	0.0142629	0.157908
-263	0.919375	-0.00140625	449.41	-0.0840612	84.4405	5.54724	17.5509	-1.54142	1.51	0.131261	0.0140004	0.156952
-262	0.916875	-0.00328125	454.957	-0.0867841	84.8691	5.51046	17.4346	-3.64104	2.03	0.132641	0.00374152	0.0424622
-261	0.91375	-0.001875	460.468	-0.0901983	85.2898	5.47218	17.1253	-2.1058	2.04	0.134143	0.0133396	0.153224
-260	0.91375	0.001875	465.94	-0.0901983	85.7025	5.43244	17.0009	2.13082	1.58	0.136056	0.0230904	0.268378
-259	0.916875	0.00317708	471.372	-0.0867841	86.1075	5.39127	17.0574	3.65266	1.58	0.138127	0.0129858	0.152693
-258	0.919375	0.00166667	476.764	-0.0840612	86.5048	5.34869	16.9227	1.93806	2.47	0.140013	0.0127407	0.151524
-257	0.920625	0.00177083	482.112	-0.0827025	86.8946	5.30475	16.7837	2.08229	2.87	0.1419	0.0124988	0.150315
-256	0.92375	0.005	487.417	-0.0793138	87.277	5.25947	16.6405	5.94411	2.6	0.144158	0.0222602	0.270653
-255	0.930625	0.00822917	492.676	-0.0718989	87.6519	5.21289	16.6724	9.88858	2.49	0.146814	0.0221554	0.272286
-254	0.939375	0.0084375	497.889	-0.0625405	88.0197	5.16504	16.6969	10.2462	2.37	0.149509	0.0220486	0.273841
-253	0.946875	0.00651042	503.054	-0.0545882	88.3802	5.11596	16.7142	7.98803	2.34	0.151979	0.01194	0.149831
-252	0.9525	0.00515625	508.17	-0.0486652	88.7338	5.06567	16.5499	6.39086	2.41	0.154273	0.0217062	0.275155
-251	0.9575	0.00494792	513.236	-0.0434296	89.0803	5.01422	16.5543	6.19378	2.42	0.156548	0.0115963	0.148463
-250	0.9625	0.005	518.25	-0.0382212	89.42	4.96162	16.3806	6.32012	2.3	0.158818	0.0213661	0.276216
-249	0.9675	0.005	523.212	-0.0330399	89.7529	4.90793	16.3721	6.38063	2.05	0.161093	0.0112549	0.146894
-248	0.9725	0.005	528.12	-0.0278852	90.0791	4.85316	16.1894	6.44048	2.04	0.163356	0.0210282	0.277025
-247	0.9775	0.005	532.973	-0.022757	90.3987	4.79735	16.1682	6.49967	2.19	0.165623	0.0109158	0.145126
-246	0.9825	0.005	537.77	-0.0176549	90.7118	4.74053	15.9767	6.55817	2.26	0.167876	0.0206925	0.277584
-245	0.9875	0.005	542.511	-0.0125788	91.0184	4.68273	15.943	6.61599	2.35	0.170132	0.0105788	0.143163
-244	0.9925	0.005	547.194	-0.00752827	91.3187	4.62399	15.743	6.67309	2.24	0.172374	0.0203588	0.277893
-243	0.9975	0.00505208	551.818	-0.00250313	91.6127	4.56434	15.6969	6.79958	2.08	0.174623	0.010244	0.141009
-242	1.0025	0.00479167	556.382	0.00249688	91.9005	4.5038	15.4887	6.50243	2.05	0.176822	0.0200272	0.277956
-241	1.00687	0.00369792	560.886	0.00685147	92.1822	4.44242	15.4304	5.0588	2.16	0.178871	0.00991111	0.138669
-240	1.01	0.00291667	565.328	0.00995033	92.4578	4.38021	15.2143	4.02164	2.2	0.180795	0.00969739	0.136754
-239	1.01313	0.00369792	569.708	0.0130396	92.7275	4.3172	14.9954	5.13837	2.21	0.182808	0.0194862	0.276927
-238	1.0175	0.00479167	574.025	0.0173486	92.9912	4.25344	14.9202	6.70863	2.25	0.184971	0.00936942	0.134162
-237	1.0225	0.005	578.279	0.0222506	93.2492	4.18894	14.694	7.05218	2.31	0.187146	0.0191612	0.276404
-236	1.0275	0.00520833	582.468	0.0271287	93.5013	4.12374	14.6071	7.39924	2.4	0.189347	0.00904315	0.131394
-235	1.03313	0.00630208	586.592	0.0325882	93.7478	4.05786	14.3737	9.01646	2.42	0.191686	0.0188377	0.275644
-234	1.04	0.00708333	590.649	0.0392207	93.9887	3.99132	14.2753	10.2043	2.19	0.194133	0.0187185	0.275794
-233	1.04688	0.00635417	594.641	0.0458095	94.224	3.92417	14.1701	9.21572	1.9	0.196472	0.00859764	0.127532
-232	1.0525	0.005	598.565	0.0511683	94.4538	3.85642	13.9254	7.29957	1.86	0.198595	0.0183953	0.274664
-231	1.05688	0.00359375	602.421	0.0553164	94.6782	3.7881	13.809	5.28037	2.24	0.200504	0.00827321	0.124325
-230	1.06	0.003125	606.209	0.0582689	94.8972	3.71923	13.5579	4.6205	2.37	0.202321	0.00807343	0.122086
-229	1.06375	0.005	609.929	0.0618004	95.1109	3.64984	13.305	7.43815	2.11	0.204396	0.0178758	0.271975
-228	1.07	0.006875	613.579	0.0676586	95.3193	3.57996	13.1734	10.2887	2.03	0.206742	0.0177528	0.27172
-227	1.07688	0.00635417	617.158	0.0740633	95.5226	3.5096	13.0352	9.5647	1.96	0.209002	0.00762824	0.117437
-226	1.0825	0.00520833	620.668	0.0792732	95.7207	3.43879	12.7722	7.8845	1.95	0.211068	0.0174333	0.269912
-225	1.0875	0.00494792	624.107	0.0838815	95.9137	3.36755	12.6234	7.53178	1.99	0.213083	0.00730741	0.113764
-224	1.0925	0.005	627.474	0.0884686	96.1017	3.29591	12.3548	7.65213	2.01	0.215084	0.0171147	0.267886
-223	1.0975	0.00505208	630.77	0.0930349	96.2848	3.22389	12.1957	7.77245	1.85	0.217081	0.00698748	0.109945
-222	1.1025	0.00479167	633.994	0.0975803	96.4629	3.15149	11.9219	7.40949	1.72	0.219014	0.0167969	0.265643
-221	1.10688	0.00364583	637.146	0.101541	96.6361	3.07876	11.7526	5.66568	1.78	0.220756	0.0066683	0.105983
-220	1.11	0.003125	640.224	0.10436	96.8046	3.0057	11.4737	4.87976	2.19	0.222391	0.00647974	0.103484
-219	1.11375	0.005	643.23	0.107733	96.9682	2.93233	11.1936	7.84427	2.29	0.224295	0.016293	0.261428
-218	1.12	0.006875	646.162	0.113329	97.1271	2.85867	11.0108	10.835	2.09	0.226479	0.016163	0.260524
-217	1.12688	0.00640625	649.021	0.119448	97.2813	2.78474	10.8218	10.141	1.92	0.228576	0.00603146	0.0976485
-216	1.1325	0.005	651.806	0.124428	97.4309	2.71055	10.5335	7.94885	1.45	0.230424	0.0158466	0.257654
-215	1.13687	0.00364583	654.516	0.128283	97.5759	2.63613	10.3349	5.82014	1.2	0.232039	0.00571343	0.0932829
-214	1.14	0.00296875	657.153	0.131028	97.7164	2.56148	10.0422	4.75835	1.23	0.233519	0.00553017	0.0906545
-213	1.14312	0.00348958	659.714	0.133766	97.8523	2.48662	9.74876	5.61494	1.55	0.235056	0.0153485	0.252584
-212	1.14688	0.0034375	662.201	0.137041	97.9837	2.41156	9.53744	5.55199	1.81	0.236565	0.00521364	0.0861222
-211	1.15	0.00317708	664.612	0.139762	98.1107	2.33633	9.23989	5.15007	2.01	0.238004	0.00503337	0.0834471
-210	1.15375	0.005	666.949	0.143018	98.2333	2.26092	8.94166	8.13352	2.15	0.239711	0.0148545	0.247136
-209	1.16	0.00692708	669.209	0.14842	98.3516	2.18536	8.71797	11.3065	1.85	0.241714	0.0147178	0.24569
-208	1.16688	0.00619792	671.395	0.154329	98.4655	2.10965	8.48849	10.1494	0.95	0.243577	0.00457925	0.0766932
-207	1.17188	0.00369792	673.504	0.158605	98.5751	2.0338	8.18332	6.07455	0.63	0.245003	0.0144014	0.241952
-206	1.17437	0.00161458	675.538	0.160736	98.6804	1.95783	7.94497	2.66028	1.28	0.246064	-0.00573908	-0.0967112
-205	1.17562	0.00140625	677.496	0.1618	98.7815	1.88175	7.5715	2.32373	1.52	0.247053	0.0140494	0.237438
-204	1.1775	0.0021875	679.378	0.163394	98.8784	1.80556	7.32703	3.62473	1.41	0.248148	0.00390836	0.0662355
-203	1.18	0.00276042	681.183	0.165514	98.9712	1.72927	7.01746	4.58622	1.38	0.249309	0.00373381	0.0634454
-202	1.18312	0.00375	682.913	0.168159	99.0598	1.65289	6.70753	6.24615	1.38	0.250604	0.0135603	0.231004
-201	1.1875	0.00479167	684.566	0.17185	99.1442	1.57644	6.45148	8.00051	1.38	0.252049	0.00341661	0.0583438
-200	1.1925	0.00505208	686.142	0.176052	99.2246	1.49991	6.13829	8.45475	1.34	0.253509	0.0132437	0.226677
-199	1.1975	0.00505208	687.642	0.180236	99.3009	1.42331	5.87377	8.47323	1.26	0.254943	0.00309756	0.0531332
-198	1.2025	0.00479167	689.065	0.184403	99.3731	1.34666	5.55742	8.0531	1.2	0.256304	0.0129251	0.222166
-197	1.20687	0.00369792	690.412	0.188034	99.4413	1.26995	5.28452	6.22704	1.15	0.257456	0.00277635	0.0478153
-196	1.21	0.00296875	691.682	0.19062	99.5055	1.19318	4.9651	5.00837	1.05	0.258453	0.00260408	0.0449309
-195	1.21313	0.00348958	692.875	0.1932	99.5657	1.11638	4.6455	5.89718	0.88	0.259507	0.0124326	0.214882
-194	1.21687	0.00348958	693.991	0.196286	99.622	1.03954	4.36149	5.90669	1	0.260534	0.00228047	0.0394786
-193	1.22	0.00296875	695.031	0.198851	99.6743	0.962656	4.03893	5.03262	1.54	0.261441	0.00210892	0.0365636
-192	1.22313	0.00364583	695.994	0.201409	99.7226	0.885745	3.71624	6.18897	1.73	0.262432	0.011938	0.207263
-191	1.2275	0.005	696.879	0.20498	99.7671	0.808806	3.42125	8.49853	1.34	0.263624	0.00178211	0.0309797
-190	1.23313	0.00645833	697.688	0.209552	99.8076	0.731843	3.0957	10.99	0.55	0.265032	0.0116109	0.202074
-189	1.24	0.00671875	698.42	0.215111	99.8442	0.654859	2.79258	11.4451	0.05	0.266456	0.0114518	0.199515
-188	1.24562	0.0034375	699.075	0.219637	99.877	0.577857	2.48408	5.86115	0.29	0.26729	0.00129037	0.022502
-187	1.24688	-0.000104167	699.653	0.22064	99.9059	0.500839	2.153	-0.177757	1.42	0.267488	-0.0088824	-0.155023
-186	1.24688	0.00177083	700.154	0.22064	99.9309	0.423808	1.80728	3.02404	1.92	0.267971	0.0109376	0.191029
-185	1.25125	0.00666667	700.577	0.224143	99.952	0.346767	1.49067	11.3915	1.42	0.269259	0.010773	0.188268
-184	1.25937	0.00828125	700.924	0.230616	99.9693	0.269716	1.16873	14.1574	1.16	0.270792	0.0106058	0.185438
-183	1.26687	0.00661458	701.194	0.236553	99.9827	0.192659	0.84145	11.3125	0.84	0.272007	0.000436044	0.00762699
-182	1.2725	0.00494792	701.387	0.240983	99.9923	0.115597	0.504878	8.4644	0.6	0.272904	0.0102616	0.179538
-181	1.27687	0.00364583	701.502	0.244416	99.9981	0.0385327	0.169619	6.23795	0.55	0.273545	8.78808e-05	0.00153783
-180	1.28	0.00291667	701.541	0.24686	100	-0.0385327	-0.169619	4.99063	0.71	0.274027	-8.78868e-05	-0.00153802			367.112
-179	1.28313	0.00369792	701.502	0.249299	99.9981	-0.115597	-0.508853	6.32706	0.8	0.274609	0.00973629	0.170375			369.919
-178	1.2875	0.00479167	701.387	0.252702	99.9923	-0.192659	-0.854701	8.1971	0.81	0.275343	-0.000443063	-0.00775189			369.817
-177	1.2925	0.00505208	701.194	0.256578	99.9827	-0.269716	-1.19655	8.64022	0.77	0.276088	0.00937948	0.164059			372.541
-176	1.2975	0.00505208	700.924	0.260439	99.9693	-0.346767	-1.5503	8.6369	0.68	0.276796	-0.00080438	-0.0140643			372.357
-175	1.3025	0.00484375	700.577	0.264285	99.952	-0.423808	-1.89473	8.27664	0.34	0.277434	0.0090163	0.157568			374.994
-174	1.30688	0.00354167	700.154	0.267639	99.9309	-0.500839	-2.25634	6.04807	-0.27	0.277814	-0.00117229	-0.0204745			374.726
-173	1.30938	0.00140625	699.653	0.26955	99.9059	-0.577857	-2.60332	2.39972	-0.38	0.277793	-0.0013537	-0.023626			374.416
-172	1.31	0.0003125	699.075	0.270027	99.877	-0.654859	-2.95022	0.532831	-0.1	0.277551	-0.00153555	-0.0267776			374.065
-171	1.31062	0.00145833	698.42	0.270504	99.8442	-0.731843	-3.29704	2.48422	0.19	0.27747	-0.00171789	-0.0299293			373.673
-170	1.31313	0.00333333	697.688	0.27241	99.8076	-0.808806	-3.64377	5.67226	0.42	0.277673	0.00809922	0.140958			376.089
-169	1.31688	0.00354167	696.879	0.275262	99.7671	-0.885745	-4.02085	6.01979	0.36	0.277873	-0.00210018	-0.0365089			375.611
-168	1.32	0.00302083	695.994	0.277632	99.7226	-0.962656	-4.36999	5.128	0.01	0.277949	-0.00228574	-0.039684			375.092
-167	1.32313	0.00348958	695.031	0.279996	99.6743	-1.03954	-4.71898	5.91553	-0.25	0.278068	0.00752799	0.130517			377.368
-166	1.32688	0.00348958	693.991	0.282827	99.622	-1.11638	-5.10621	5.90669	-0.02	0.278148	-0.00267921	-0.0463815			376.761
-165	1.33	0.00296875	692.875	0.285179	99.5657	-1.19318	-5.45751	5.01701	0.59	0.278104	-0.00286851	-0.0495788			376.112
-164	1.33312	0.00364583	691.682	0.287526	99.5055	-1.26995	-5.80861	6.15063	0.82	0.278139	0.00694129	0.119765			378.245
-163	1.3375	0.005	690.412	0.290802	99.4413	-1.34666	-6.20579	8.41966	0.47	0.27836	-0.00327429	-0.056391			377.507
-162	1.34313	0.00635417	689.065	0.294999	99.3731	-1.42331	-6.55904	10.6791	0.15	0.278772	0.00653211	0.112279			379.538
-161	1.35	0.00708333	687.642	0.300105	99.3009	-1.49991	-6.9636	11.88	-0.03	0.279264	0.00631011	0.108239			381.516
-160	1.35688	0.00635417	686.142	0.305184	99.2246	-1.57644	-7.37312	10.6338	-0.14	0.27959	-0.00391594	-0.0670246			380.639
-159	1.3625	0.005	684.566	0.309321	99.1442	-1.65289	-7.73071	8.34836	-0.15	0.279651	0.00588414	0.100481			382.512
-158	1.36688	0.00364583	682.913	0.312527	99.0598	-1.72927	-8.14739	6.07265	-0.13	0.279444	-0.00434877	-0.0740826			381.544
-157	1.37	0.00296875	681.183	0.314811	98.9712	-1.80556	-8.50681	4.93235	-0.14	0.279087	-0.00455276	-0.0773611			380.532
-156	1.37312	0.00348958	679.378	0.317089	98.8784	-1.88175	-8.86578	5.78231	-0.32	0.278778	0.00524188	0.0888347			382.248
-155	1.37687	0.00348958	677.496	0.319816	98.7815	-1.95783	-9.29158	5.76629	-0.43	0.278426	-0.00500117	-0.0845206			381.144
-154	1.38	0.00296875	675.538	0.322083	98.6804	-2.0338	-9.65212	4.89147	-0.37	0.27795	-0.00521099	-0.0878122			379.996
-153	1.38312	0.00369792	673.504	0.324345	98.5751	-2.10965	-10.0121	6.07455	-0.06	0.277556	0.00457761	0.0769066			381.551
-152	1.3875	0.00479167	671.395	0.327504	98.4655	-2.18536	-10.4465	7.84659	-0.06	0.277296	-0.00567625	-0.0950658			380.309
-151	1.3925	0.00505208	669.209	0.331101	98.3516	-2.26092	-10.8077	8.2461	-0.3	0.27704	0.00410747	0.068568			381.751
-150	1.3975	0.005	666.949	0.334685	98.2333	-2.33633	-11.2486	8.13352	-0.34	0.276728	-0.00615452	-0.102393			380.414
-149	1.4025	0.005	664.612	0.338256	98.1107	-2.41156	-11.6108	8.10503	-0.45	0.276378	0.00362405	0.0600824			381.741
-148	1.4075	0.005	662.201	0.341815	97.9837	-2.48662	-12.0577	8.07562	-0.47	0.275979	-0.00664641	-0.10979			380.307
-147	1.4125	0.005	659.714	0.345361	97.8523	-2.56148	-12.4207	8.04529	-0.34	0.275542	0.0031267	0.0514549			381.517
-146	1.4175	0.005	657.153	0.348895	97.7164	-2.63613	-12.8733	8.01406	-0.29	0.275056	-0.00715258	-0.11725			379.987
-145	1.4225	0.00494792	654.516	0.352416	97.5759	-2.71055	-13.2368	7.89876	-0.36	0.274522	0.00261478	0.0426913			381.078
-144	1.4275	0.00520833	651.806	0.355925	97.4309	-2.78474	-13.6948	8.28005	-0.33	0.273981	-0.00767369	-0.124769			379.45
-143	1.43312	0.00630208	649.021	0.359857	97.2813	-2.85867	-14.0584	9.97606	-0.32	0.273572	0.0020876	0.033798			380.42
-142	1.44	0.00703125	646.162	0.364643	97.1271	-2.93233	-14.5215	11.0813	-0.35	0.273228	0.00178957	0.0288453			381.324
-141	1.44687	0.00645833	643.23	0.369406	96.9682	-3.0057	-14.9882	10.1322	-0.39	0.272743	-0.00851423	-0.136614			379.542
-140	1.45312	0.00671875	640.224	0.373716	96.8046	-3.07876	-15.3525	10.4915	-0.41	0.272257	0.00123652	0.0197477			380.322
-139	1.46062	0.00833333	637.146	0.378864	96.6361	-3.15149	-15.8236	12.9501	-0.36	0.271969	0.000922556	0.0146628			381.033
-138	1.46938	0.00833333	633.994	0.384837	96.4629	-3.22389	-16.2979	12.8861	-0.38	0.271628	0.000602491	0.0095284			381.674
-137	1.47688	0.00666667	630.77	0.389928	96.2848	-3.29591	-16.7754	10.2564	-0.45	0.270976	-0.0097238	-0.153			379.68
-136	1.48313	0.00661458	627.474	0.394151	96.1017	-3.36755	-17.14	10.1231	-0.45	0.270275	1.10509e-05	0.000172973			380.194
-135	1.49063	0.00848958	624.107	0.399195	95.9137	-3.43879	-17.6209	12.9229	-0.29	0.269805	-0.000326253	-0.00507923			380.636
-134	1.5	0.00984375	620.668	0.405465	95.7207	-3.5096	-18.1044	14.9017	-0.08	0.269485	-0.000670139	-0.0103755			381.007
-133	1.51	0.0100521	617.158	0.41211	95.5226	-3.57996	-18.5904	15.131	-0.07	0.269139	-0.00102074	-0.0157143			381.306
-132	1.52	0.01	613.579	0.41871	95.3193	-3.64984	-19.0789	14.9653	-0.51	0.268727	-0.00137818	-0.021094			381.531
-131	1.53	0.01	609.929	0.425268	95.1109	-3.71923	-19.5695	14.8763	-0.74	0.268258	-0.00174259	-0.026513			381.683
-130	1.54	0.01	606.209	0.431782	94.8972	-3.7881	-20.0621	14.7856	-0.64	0.26773	-0.00211412	-0.0319696			381.761
-129	1.55	0.01	602.421	0.438255	94.6782	-3.85642	-20.5566	14.6932	-0.66	0.267144	-0.00249291	-0.037462			381.764
-128	1.56	0.01	598.565	0.444686	94.4538	-3.92417	-21.0527	14.5991	-0.62	0.266499	-0.00287909	-0.0429883			381.693
-127	1.57	0.00994792	594.641	0.451076	94.224	-3.99132	-21.5502	14.4279	-0.52	0.265786	-0.00327281	-0.0485467			381.546
-126	1.58	0.0101562	590.649	0.457425	93.9887	-4.05786	-22.049	14.6312	-0.29	0.265045	-0.00367422	-0.0541351			381.323
-125	1.59062	0.0114583	586.592	0.464127	93.7478	-4.12374	-22.5488	16.3936	0.13	0.264429	-0.00408347	-0.0597516			381.023
-124	1.60312	0.0134896	582.468	0.471955	93.5013	-4.18894	-23.0494	19.164	0.29	0.264041	0.00549929	0.079903			383.012
-123	1.6175	0.0150521	578.279	0.480882	93.2492	-4.25344	-23.6968	21.23	-0.12	0.263794	-0.00501881	-0.0723972			382.541
-122	1.63312	0.0164583	574.025	0.490495	92.9912	-4.3172	-24.2006	23.0427	-0.79	0.263678	0.00454539	0.0650858			384.323
-121	1.65	0.0167708	569.708	0.500775	92.7275	-4.38021	-24.855	23.3036	-1.22	0.263523	0.00400414	0.0569045			385.991
-120	1.66562	0.0133333	565.328	0.5102	92.4578	-4.44242	-25.5136	18.3847	-1.22	0.26281	-0.00655009	-0.0923702			385.251
-119	1.67625	0.00828125	560.886	0.516559	92.1822	-4.5038	-26.021	11.3289	-1.5	0.261341	-0.0170163	-0.23808			382.157
-118	1.68312	0.00666667	556.382	0.520652	91.9005	-4.56434	-26.3707	9.04686	-1.57	0.259608	-0.007388	-0.102538			381.278
-117	1.69063	0.00859375	551.818	0.525098	91.6127	-4.62399	-26.8744	11.5663	-1.03	0.258078	-0.00787024	-0.108335			380.32
-116	1.70063	0.0113021	547.194	0.530996	91.3187	-4.68273	-27.3768	15.084	-0.63	0.256848	-0.00836188	-0.114138			379.284
-115	1.71313	0.0135417	542.511	0.538319	91.0184	-4.74053	-27.8778	17.9183	-0.43	0.255852	0.0011369	0.0153856			380.367
-114	1.7275	0.015	537.77	0.546675	90.7118	-4.79735	-28.5419	19.6745	-0.38	0.254966	-0.00948674	-0.127262			379.153
-113	1.74313	0.0165104	532.973	0.555679	90.3987	-4.85316	-29.0408	21.4625	-0.36	0.254208	-1.00653e-05	-0.000133819			380.018
-112	1.76063	0.0185417	528.12	0.565669	90.0791	-4.90793	-29.7061	23.8835	-0.31	0.253626	-0.000660979	-0.00870772			380.765
-111	1.78	0.0197917	523.212	0.576613	89.7529	-4.96162	-30.3724	25.2567	-0.22	0.253114	-0.00132714	-0.0173212			381.392
-110	1.8	0.0202083	518.25	0.587787	89.42	-5.01422	-31.0392	25.5438	-0.15	0.252564	-0.00200885	-0.02597			381.899
-109	1.82063	0.0214583	513.236	0.59918	89.0803	-5.06567	-31.7062	26.8614	-0.09	0.25208	-0.00270643	-0.0346496			382.285
-108	1.84312	0.0234896	508.17	0.611463	88.7338	-5.11596	-32.3728	29.1139	0.05	0.251754	0.00657981	0.0834078			384.606
-107	1.8675	0.0250521	503.054	0.624601	88.3802	-5.16504	-33.2163	30.738	0.05	0.251506	-0.00428031	-0.0537123			384.728
-106	1.89312	0.0263542	497.889	0.638229	88.0197	-5.21289	-33.8825	32.0036	-0.12	0.251318	0.00496998	0.0617265			386.743
-105	1.92	0.0270312	492.676	0.652325	87.6519	-5.25947	-34.7279	32.4821	-0.39	0.251094	0.00406797	0.0499947			388.593
-104	1.94687	0.0264583	487.417	0.666226	87.277	-5.30475	-35.5742	31.4542	-0.22	0.250682	-0.00685694	-0.083371			388.306
-103	1.97313	0.0266667	482.112	0.679619	86.8946	-5.34869	-36.2367	31.3569	0.03	0.250194	0.0023352	0.0280838			389.846
-102	2.00062	0.0284896	476.764	0.69346	86.5048	-5.39127	-37.0814	33.1288	-0.24	0.249799	0.00136577	0.016243			391.219
-101	2.03	0.0298438	471.372	0.708036	86.1075	-5.43244	-37.9251	34.311	-0.44	0.249437	0.000372027	0.00437445			392.425
-100	2.06	0.0300521	465.94	0.722706	85.7025	-5.47218	-38.7671	34.1523	-0.53	0.248976	-0.000646551	-0.00751479			393.464
-99	2.09	0.0299479	460.468	0.737164	85.2898	-5.51046	-39.6068	33.6343	-0.53	0.248378	-0.00169048	-0.0194175			394.336
-98	2.12	0.0301562	454.957	0.751416	84.8691	-5.54724	-40.4435	33.4629	-0.44	0.24768	-0.0027603	-0.0313264			395.04
-97	2.15062	0.0314583	449.41	0.765758	84.4405	-5.58249	-41.2764	34.4822	-0.3	0.247001	-0.00385655	-0.0432341			395.576
-96	2.18313	0.0335417	443.827	0.780757	84.0038	-5.61618	-42.1049	36.3091	-0.38	0.246421	0.0050202	0.0555802			397.737
-95	2.2175	0.0348958	438.211	0.79638	83.5589	-5.64828	-43.1226	37.2969	-0.69	0.245839	-0.00629409	-0.068802			397.916
-94	2.2525	0.0348958	432.563	0.812041	83.1056	-5.67875	-43.9411	36.8162	-1.02	0.245126	0.00252387	0.0272333			399.673
-93	2.28688	0.0334896	426.884	0.827186	82.6439	-5.70757	-44.9492	34.8687	-1.14	0.244118	-0.00885665	-0.0943114			399.495
-92	2.31937	0.0315625	421.177	0.841298	82.1736	-5.73471	-45.7546	32.4229	-0.95	0.242785	-0.0101001	-0.106114			399.152
-91	2.35062	0.0317708	415.442	0.854681	81.6946	-5.76013	-46.5517	32.1925	-0.74	0.241349	-0.0113736	-0.117867			398.642
-90	2.38375	0.0349479	409.682	0.868675	81.2068	-5.78381	-47.3398	34.9208	-0.72	0.240107	-0.0026779	-0.0273669			399.619
-89	2.42063	0.0383854	403.898	0.884026	80.7101	-5.80571	-48.3177	37.8141	-0.89	0.239057	-0.00419623	-0.0422781			400.386
-88	2.46	0.0398958	398.092	0.900161	80.2042	-5.82582	-49.2864	38.7371	-1.02	0.238002	-0.00575338	-0.0571336			400.941
-87	2.5	0.04	392.266	0.916291	79.6891	-5.84409	-50.2449	38.2699	-1.04	0.236804	-0.0073502	-0.0719225			401.287
-86	2.54	0.0401042	386.422	0.932164	79.1647	-5.86051	-51.1923	37.7979	-0.96	0.235465	-0.00898756	-0.086634			401.425
-85	2.58062	0.0416146	380.562	0.948032	78.6308	-5.87505	-52.1274	38.6266	-0.88	0.234115	-0.0106664	-0.101257			401.356
-84	2.62375	0.045	374.687	0.964605	78.0872	-5.88768	-53.0494	41.1242	-0.85	0.232922	-0.0023875	-0.0223149			402.588
-83	2.67063	0.0483333	368.799	0.982313	77.5338	-5.89837	-54.16	43.4763	-0.76	0.231854	-0.00435549	-0.0400693			403.568
-82	2.72	0.05	362.901	1.00063	76.9705	-5.90711	-55.256	44.2562	-0.63	0.230754	-0.00637508	-0.0577109			404.296
-81	2.77062	0.0516146	356.994	1.01907	76.3971	-5.91387	-56.3361	44.9417	-0.38	0.229615	-0.00844742	-0.0752262			404.776
-80	2.82375	0.0551042	351.08	1.03807	75.8135	-5.91862	-57.3991	47.1853	-0.24	0.228593	-0.000573677	-0.00502409			406.419
-79	2.88125	0.06	345.161	1.05822	75.2195	-5.92135	-58.6474	50.5114	-0.21	0.22778	-0.0029737	-0.0256038			407.769
-78	2.94375	0.0648958	339.24	1.07968	74.6149	-5.92204	-59.8762	53.6957	-0.1	0.227162	0.00456209	0.0386061			410.19
-77	3.01062	0.0683854	333.318	1.10215	73.9996	-5.92066	-61.2875	55.5953	-0.11	0.226592	0.00180573	0.015014			412.273
-76	3.08	0.07	327.397	1.12493	73.3734	-5.91719	-62.676	55.8971	-0.26	0.225914	-0.00102579	-0.00837753			414.023
-75	3.15062	0.0716667	321.48	1.1476	72.7362	-5.91162	-64.0402	56.1936	-0.38	0.22513	-0.00393413	-0.0315491			415.441
-74	3.22375	0.075	315.568	1.17055	72.0878	-5.90393	-65.3781	57.7259	-0.4	0.224365	0.00307898	0.0242373			417.796
-73	3.30063	0.0782812	309.664	1.19411	71.4279	-5.89411	-66.8909	59.1242	-0.39	0.223588	-0.000231302	-0.00178671			419.78
-72	3.38	0.0801562	303.77	1.21788	70.7565	-5.88213	-68.3733	59.388	-0.28	0.222689	-0.00363224	-0.0275235			421.395
-71	3.46125	0.083125	297.888	1.24163	70.0733	-5.86799	-69.8234	60.395	-0.27	0.221747	-0.00712582	-0.0529508			422.645
-70	3.54688	0.0885417	292.02	1.26607	69.3782	-5.85167	-71.2391	63.0633	-0.37	0.220929	0.00928593	0.067643			425.876
-69	3.63813	0.0931771	286.168	1.29147	68.671	-5.83317	-73.0199	65.035	-0.49	0.22013	-0.00492055	-0.0351253			427.51
-68	3.7325	0.0950521	280.335	1.31708	67.9515	-5.81246	-74.5597	64.9913	-0.6	0.219174	0.00102121	0.00714128			429.87
-67	3.82812	0.0966667	274.523	1.34238	67.2195	-5.78954	-76.2568	64.7249	-0.63	0.21802	-0.0134173	-0.0918817			430.692
-66	3.92625	0.0998958	268.733	1.36768	66.4747	-5.76441	-77.7099	65.4764	-0.68	0.216797	0.00229682	0.0153968			433.28
-65	4.02813	0.103646	262.969	1.3933	65.7172	-5.73705	-79.5114	66.4771	-0.73	0.215494	-0.0126631	-0.0830671			434.345
-64	4.13375	0.107917	257.232	1.41918	64.9465	-5.70747	-81.0641	67.7063	-0.68	0.214158	-0.00747535	-0.0479668			436.019
-63	4.24437	0.113594	251.524	1.44559	64.1625	-5.67565	-82.7593	69.6868	-0.45	0.212851	-0.00270657	-0.0169818			438.242
-62	4.36125	0.120052	245.849	1.47276	63.3651	-5.64159	-84.5909	71.9869	-0.11	0.21159	-0.00837433	-0.0513573			439.97
-61	4.485	0.128177	240.207	1.50074	62.5541	-5.6053	-86.3599	75.0952	0.03	0.210464	-0.00419706	-0.0251487			442.173
-60	4.61813	0.138438	234.602	1.52999	61.7291	-5.56677	-88.255	79.2139	-0.16	0.20956	0.00951771	0.0556991			445.727
-59	4.76125	0.146563	229.035	1.56051	60.8901	-5.526	-90.4592	81.873	-0.53	0.208701	0.00244145	0.0139487			448.679
-58	4.91	0.150052	223.509	1.59127	60.0368	-5.48299	-92.5836	81.8	-0.55	0.207623	-0.00483003	-0.0269296			451.044
-57	5.06125	0.153333	218.026	1.62161	59.169	-5.43775	-94.6248	81.5382	-0.61	0.206314	-0.0122999	-0.066895			452.832
-56	5.2175	0.159896	212.588	1.65202	58.2866	-5.39029	-96.5795	82.9073	-0.79	0.204947	2.89324e-05	0.000153429			455.751
-55	5.38125	0.166927	207.198	1.68292	57.3893	-5.3406	-98.8116	84.3584	-0.78	0.203502	-0.00850992	-0.043984			458.034
-54	5.55125	0.173021	201.857	1.71402	56.4769	-5.2887	-100.943	85.1842	-0.6	0.201926	-0.0172778	-0.0869996			459.695
-53	5.72813	0.181875	196.569	1.74539	55.5493	-5.2346	-102.971	87.1974	-0.26	0.200348	-0.00627724	-0.0307799			462.317
-52	5.91625	0.195052	191.334	1.7777	54.6063	-5.17831	-105.247	91.0247	-0.04	0.198926	-0.00620813	-0.0296304			465.026
-51	6.11875	0.209844	186.156	1.81136	53.6477	-5.11983	-107.58	95.2771	0	0.197696	0.00324769	0.0150812			468.52
-50	6.33563	0.223437	181.036	1.84619	52.6733	-5.05919	-110.134	98.6591	-0.09	0.196548	0.00171058	0.00772489			471.975
-49	6.565	0.234896	175.977	1.88175	51.6831	-4.99639	-112.718	100.82	-0.26	0.195358	-0.000489274	-0.00214779			475.351
-48	6.805	0.245	170.98	1.91766	50.6767	-4.93145	-115.324	102.171	-0.47	0.194043	-0.00336998	-0.0143733			478.613
-47	7.055	0.255156	166.049	1.95374	49.6542	-4.8644	-117.938	103.338	-0.63	0.192583	-0.00694876	-0.0287825			481.726
-46	7.31562	0.266458	161.185	1.99001	48.6154	-4.79524	-120.549	104.754	-0.71	0.191004	-0.0112417	-0.0452003			484.659
-45	7.58813	0.278438	156.389	2.02658	47.5602	-4.72401	-123.144	106.206	-0.75	0.18931	-0.00626354	-0.0244349			488.001
-44	7.8725	0.290156	151.665	2.06338	46.4886	-4.65071	-125.872	107.333	-0.85	0.187456	-0.022424	-0.0848368			490.467
-43	8.16875	0.302917	147.015	2.10032	45.4005	-4.57538	-128.396	108.617	-1.01	0.185478	-0.018946	-0.0694804			493.256
-42	8.47875	0.317135	142.439	2.13756	44.2958	-4.49804	-131.021	110.177	-1.15	0.183394	-0.0166374	-0.0591153			496.291
-41	8.80313	0.331406	137.941	2.17511	43.1747	-4.41872	-133.725	111.499	-1.21	0.181171	-0.0355213	-0.122227			498.408
-40	9.14188	0.346563	133.522	2.21287	42.0372	-4.33743	-136.188	112.863	-1.16	0.178838	-0.0247734	-0.0825134			501.231
-39	9.49688	0.363698	129.185	2.25096	40.8834	-4.25422	-138.842	114.596	-1.08	0.176414	-0.0356538	-0.114895			503.624
-38	9.87	0.382969	124.931	2.2895	39.7135	-4.1691	-141.369	116.694	-1.01	0.173946	-0.0373213	-0.116308			506.072
-37	10.2638	0.405208	120.762	2.32862	38.5277	-4.08212	-143.895	119.35	-0.94	0.171492	-0.030198	-0.0909686			509.001
-36	10.6813	0.430052	116.68	2.36849	37.3262	-3.9933	-146.532	122.386	-0.89	0.169077	-0.0347207	-0.101057			511.852
-35	11.1244	0.456458	112.686	2.40914	36.1096	-3.90268	-149.112	125.455	-0.94	0.166712	-0.0304372	-0.0855579			515.029
-34	11.5944	0.483542	108.784	2.45052	34.8781	-3.81029	-151.741	128.296	-1.04	0.164367	-0.0277719	-0.0753622			518.448
-33	12.0913	0.50974	104.973	2.49248	33.6324	-3.71617	-154.382	130.51	-1.1	0.16198	-0.0366943	-0.0960864			521.622
-32	12.6137	0.53526	101.257	2.53479	32.3731	-3.62036	-156.876	132.193	-1	0.159512	-0.0366897	-0.0926732			524.927
-31	13.1625	0.563229	97.6368	2.57737	31.1011	-3.52289	-159.316	134.127	-0.94	0.156993	-0.0481438	-0.117257			527.919
-30	13.7413	0.594948	94.1139	2.6204	29.8171	-3.4238	-161.547	136.568	-1.05	0.154495	-0.0304874	-0.0715745			531.702
-29	14.3525	0.626823	90.6901	2.66392	28.5224	-3.32315	-163.883	138.65	-1.17	0.151971	-0.0450183	-0.101843			535.08
-28	14.9944	0.65651	87.3669	2.70768	27.2181	-3.22096	-165.933	139.896	-1.28	0.149368	-0.0501562	-0.109309			538.403
-27	15.6656	0.686719	84.146	2.75147	25.9057	-3.11728	-167.774	140.938	-1.43	0.146684	-0.0561788	-0.117921			541.647
-26	16.3681	0.718333	81.0287	2.79534	24.5868	-3.01215	-169.367	141.965	-1.61	0.143944	-0.0528464	-0.106817			545.115
-25	17.1019	0.748438	78.0166	2.83919	23.2633	-2.90563	-170.772	142.416	-1.79	0.141108	-0.070356	-0.136922			548.152
-24	17.8644	0.776354	75.1109	2.88281	21.9372	-2.79775	-171.745	142.226	-1.94	0.138156	-0.0773925	-0.145006			551.091
-23	18.6544	0.803698	72.3132	2.92608	20.6109	-2.68857	-172.347	141.751	-2.06	0.135097	-0.0840374	-0.151591			553.943
-22	19.4719	0.831406	69.6246	2.96897	19.2872	-2.57813	-172.538	141.186	-2.15	0.131962	-0.0998213	-0.173368			556.457
-21	20.3175	0.860156	67.0465	3.01148	17.9689	-2.46649	-172.191	140.66	-2.19	0.128809	-0.0937245	-0.156752			559.221
-20	21.1925	0.889948	64.58	3.05365	16.6594	-2.35368	-171.439	140.178	-2.19	0.125683	-0.106096	-0.170916			561.737
-19	22.0975	0.920052	62.2263	3.09546	15.3622	-2.23977	-170.074	139.638	-2.13	0.122639	-0.0952918	-0.147916			564.571
-18	23.0325	0.95	59.9865	3.13691	14.0815	-2.1248	-168.213	138.993	-2.06	0.119717	-0.101485	-0.151859	-0.151859	-0.188355	567.283
-17	23.9969	0.978281	57.8617	3.17792	12.8215	-2.00884	-165.664	138.061	-2.1	0.116957	-0.082901	-0.119656	-0.271516	-0.336768	570.424
-16	24.9875	1.00182	55.8529	3.21838	11.5869	-1.89192	-162.529	136.475	-2.25	0.114351	-0.0895307	-0.124739	-0.396254	-0.491485	573.384
-15	25.9981	1.01802	53.961	3.25802	10.383	-1.7741	-158.57	133.984	-2.42	0.111893	-0.0790718	-0.106435	-0.50269	-0.6235	576.509
-14	27.0206	1.0251	52.1869	3.2966	9.21497	-1.65545	-153.828	130.48	-2.47	0.109558	-0.080988	-0.10543	-0.60812	-0.754268	579.501
-13	28.0456	1.02307	50.5314	3.33383	8.08872	-1.536	-148.17	126.091	-2.35	0.10735	-0.0834825	-0.10523	-0.713351	-0.884788	582.318
-12	29.0663	1.01771	48.9954	3.36958	7.01023	-1.41583	-141.544	121.617	-1.85	0.105357	-0.0752938	-0.0920235	-0.805374	-0.998928	585.138
-11	30.0862	1.02448	47.5796	3.40407	5.98574	-1.29499	-133.961	118.889	-0.12	0.10385	-0.0356584	-0.042322	-0.847696	-1.05142	588.514
-10	31.1331	1.0801	46.2846	3.43827	5.02163	-1.17353	-125.513	121.932	4.25	0.103492	0.0554304	0.0639984	-0.783698	-0.972042	593.327
-9	32.2869	1.25615	45.1111	3.47466	4.12436	-1.05151	-116.332	138.21	12	0.10568	0.327458	0.368488	-0.41521	-0.514996	602.734
-8	33.71	1.63589	44.0596	3.51779	3.30034	-0.928986	-106.898	175.796	21.77	0.112569	0.886722	0.974567	0.559357	0.693786	621.59
-7	35.6275	2.24177	43.1306	3.57312	2.55579	-0.806021	-97.7104	235.826	30.06	0.126381	1.72889	1.86011	2.41946	3.00093	654.446
-6	38.2275	2.96625	42.3246	3.64356	1.89669	-0.682671	-88.7909	306.208	33.7	0.148123	2.6534	2.80143	5.22089	6.47561	702.286
-5	41.5256	3.58568	41.6419	3.72631	1.32857	-0.558995	-79.2989	364.181	32.14	0.176611	3.30722	3.43541	8.6563	10.7366	760.213
-4	45.3	3.88557	41.0829	3.81331	0.856386	-0.435051	-67.7158	389.343	28.15	0.208774	3.47367	3.55987	12.2162	15.152	819.967
-3	49.1794	3.80609	40.6478	3.89547	0.484431	-0.3109	-52.7539	377.34	24.46	0.241232	3.24418	3.28947	15.5056	19.2321	875.044
-2	52.8306	3.47089	40.3369	3.96709	0.216175	-0.186599	-34.0496	341.475	23.24	0.271975	2.93157	2.94977	18.4554	22.8907	924.181
-1	56.0975	3.07443	40.1503	4.02709	0.0541759	-0.0622097	-12.0449	301.071	22.85	0.300878	2.70077	2.70496	21.1604	26.2458	968.805
0	58.9944	2.73865	40.0881	4.07744	0	0.0622097	12.646	267.774	23.3	0.328919	2.74446	2.74446	23.9048	29.6498	1013.48
1	61.5962	2.47547	40.1503	4.1206	0.0541759	0.186599	39.6198	242.417	23.97	0.357123	2.64681	2.65091	26.5557	32.9378	1055.96
2	63.9569	2.2475	40.3369	4.15821	0.216175	0.3109	68.4603	221.115	24.12	0.386081	2.82159	2.8391	29.3948	36.4592	1100.82
3	66.0919	2.01839	40.6478	4.19105	0.484431	0.435051	99.1051	200.105	25.16	0.416002	2.73566	2.77385	32.1687	39.8997	1143.85
4	67.9894	1.77427	41.0829	4.21935	0.856386	0.558995	130.915	177.786	25.67	0.446872	2.81078	2.88053	35.0492	43.4725	1187.84
5	69.6356	1.51656	41.6419	4.24328	1.32857	0.682671	163.801	154.031	25.88	0.478655	2.79384	2.90213	37.9514	47.0721	1231.37
6	71.0156	1.2374	42.3246	4.2629	1.89669	0.806021	197.25	127.737	26.07	0.511154	2.76839	2.92283	40.8742	50.6974	1274.39
7	72.1031	0.93375	43.1306	4.2781	2.55579	0.928986	230.889	98.2272	26.43	0.544065	2.6597	2.86156	43.7357	54.2466	1315.53
8	72.8806	0.622813	44.0596	4.28882	3.30034	1.05151	264.088	66.9289	26.61	0.577167	2.59161	2.84836	46.5841	57.7795	1355.6
9	73.3506	0.319271	45.1111	4.29525	4.12436	1.17353	296.631	35.1284	26.73	0.610343	2.49203	2.80427	49.3884	61.2577	1394.08
10	73.5219	0.0242708	46.2846	4.29758	5.02163	1.29499	328.089	2.73992	26.64	0.643426	2.36779	2.73378	52.1222	64.6485	1430.55
11	73.4019	-0.263021	47.5796	4.29595	5.98574	1.41583	358.073	-30.523	26.38	0.676181	2.24672	2.66657	54.7887	67.9559	1465.11
12	72.9994	-0.54	48.9954	4.29045	7.01023	1.536	386.352	-64.5306	26	0.708363	2.07841	2.54021	57.3289	71.1066	1496.79
13	72.3269	-0.801927	50.5314	4.2812	8.08872	1.65545	412.466	-98.8354	25.46	0.739726	1.9313	2.43442	59.7634	74.1261	1525.98
14	71.4019	-1.04484	52.1869	4.26832	9.21497	1.7741	436.356	-132.993	24.88	0.770062	1.75707	2.28736	62.0507	76.9632	1552.04
15	70.245	-1.26495	53.961	4.25199	10.383	1.89192	457.721	-166.482	24.4	0.799186	1.586	2.13485	64.1856	79.6111	1574.95
16	68.8825	-1.45344	55.8529	4.2324	11.5869	2.00884	476.475	-197.997	24.11	0.827034	1.42001	1.97843	66.164	82.065	1594.69
17	67.3512	-1.60135	57.8617	4.20992	12.8215	2.1248	492.582	-225.993	23.94	0.853693	1.30136	1.87833	68.0423	84.3948	1612.29
18	65.6931	-1.70828	59.9865	4.18499	14.0815	2.23977	506.371	-249.936	23.81	0.879336	1.17437	1.7573	69.7996	86.5744	1627.46
19	63.9462	-1.7801	62.2263	4.15804	15.3622	2.35368	517.797	-270.169	23.62	0.904099	1.09091	1.69336	71.493	88.6747	1641.23
20	62.1419	-1.82484	64.58	4.12942	16.6594	2.46649	527.26	-287.435	23.26	0.928082	0.99514	1.60312	73.0961	90.6631	1653.2
21	60.3025	-1.85198	67.0465	4.09937	17.9689	2.57813	534.724	-302.85	22.68	0.951269	0.918486	1.53615	74.6322	92.5684	1663.82
22	58.4412	-1.86979	69.6246	4.06802	19.2872	2.68857	540.433	-317.521	21.91	0.97356	0.823688	1.43057	76.0628	94.3428	1672.49
23	56.565	-1.88198	72.3132	4.03539	20.6109	2.79775	544.291	-331.931	21.05	0.994796	0.73154	1.31959	77.3824	95.9795	1679.16
24	54.6794	-1.88813	75.1109	4.00149	21.9372	2.90563	546.392	-345.9	20.18	1.01485	0.643647	1.20597	78.5884	97.4753	1683.83
25	52.7912	-1.88677	78.0166	3.96635	23.2633	3.01215	546.845	-359.023	19.26	1.03363	0.551506	1.0733	79.6617	98.8066	1686.23
26	50.9087	-1.87656	81.0287	3.93003	24.5868	3.11728	545.668	-370.867	18.33	1.05111	0.476037	0.962197	80.6239	100	1686.77
27	49.0413	-1.85672	84.146	3.89266	25.9057	3.22096	543.103	-381.062	17.43	1.06731	0.398975	0.837459			1685.25
28	47.1981	-1.82833	87.3669	3.85435	27.2181	3.32315	539.191	-389.6	16.56	1.08227	0.341023	0.743216			1682.24
29	45.3869	-1.79323	90.6901	3.81522	28.5224	3.4238	534.211	-396.654	15.71	1.09603	0.273696	0.619174			1677.26
30	43.6138	-1.75187	94.1139	3.77537	29.8171	3.52289	528.106	-402.136	14.86	1.10862	0.227046	0.53303			1670.98
31	41.885	-1.70469	97.6368	3.73493	31.1011	3.62036	521.178	-405.952	13.96	1.12015	0.182395	0.444234			1663.39
32	40.2056	-1.6537	101.257	3.69401	32.3731	3.71617	513.5	-408.412	13.06	1.13066	0.140081	0.353827			1654.49
33	38.5781	-1.60146	104.973	3.65269	33.6324	3.81029	505.147	-410.025	12.25	1.14017	0.110376	0.289026			1644.71
34	37.0031	-1.54833	108.784	3.611	34.8781	3.90268	496.324	-410.813	11.57	1.14872	0.0639252	0.173468			1633.23
35	35.4825	-1.49187	112.686	3.56904	36.1096	3.9933	486.837	-410.034	11.04	1.1564	0.0500289	0.140629			1621.46
36	34.0206	-1.43125	116.68	3.52697	37.3262	4.08212	477.169	-407.311	10.58	1.16338	0.0300885	0.0875749			1609.06
37	32.6206	-1.3687	120.762	3.48494	38.5277	4.1691	467.264	-403.137	10.1	1.1698	0.0137441	0.0414028			1596.17
38	31.2831	-1.30646	124.931	3.44308	39.7135	4.25422	457.199	-398.09	9.5	1.17571	0.0110351	0.0343899			1583.45
39	30.0069	-1.24677	129.185	3.40143	40.8834	4.33743	447.198	-392.839	8.85	1.18114	-0.0076215	-0.0245605			1570.01
40	28.7881	-1.19177	133.522	3.35996	42.0372	4.41872	437.039	-388.117	8.18	1.18604	-0.0130503	-0.043467			1556.55
41	27.6219	-1.14146	137.941	3.31861	43.1747	4.49804	426.941	-384.034	7.55	1.19033	-0.0348705	-0.119988			1542.08
42	26.5044	-1.09354	142.439	3.27731	44.2958	4.57538	416.659	-379.91	6.84	1.194	-0.0439021	-0.155991			1527.3
43	25.4344	-1.04646	147.015	3.2361	45.4005	4.65071	406.405	-375.231	6.11	1.19712	-0.0497869	-0.182583			1512.37
44	24.4106	-1.00188	151.665	3.19502	46.4886	4.72401	396.239	-370.609	5.5	1.19968	-0.0625767	-0.236746			1496.81
45	23.4294	-0.961562	156.389	3.15399	47.5602	4.79524	386.053	-366.776	4.92	1.20161	-0.072702	-0.28362			1480.76
46	22.4869	-0.923333	161.185	3.11293	48.6154	4.8644	375.896	-362.993	4.47	1.2029	-0.0902131	-0.362725			1463.67
47	21.5831	-0.883333	166.049	3.07191	49.6542	4.93145	365.644	-357.748	4.09	1.20369	-0.0855253	-0.354254			1447.03
48	20.7206	-0.841615	170.98	3.03113	50.6767	4.99639	355.682	-350.975	3.75	1.20416	-0.087975	-0.375223			1430.31
49	19.8994	-0.801771	175.977	2.99069	51.6831	5.05919	345.885	-344.129	3.44	1.20434	-0.0879912	-0.386259			1413.7
50	19.1163	-0.764844	181.036	2.95054	52.6733	5.11983	336.298	-337.718	3.04	1.20419	-0.0956407	-0.431909			1396.6
51	18.3694	-0.728542	186.156	2.91068	53.6477	5.17831	326.783	-330.786	2.58	1.20379	-0.0913292	-0.424102			1379.91
52	17.6587	-0.693177	191.334	2.87123	54.6063	5.2346	317.554	-323.484	2.11	1.2032	-0.0847789	-0.404636			1363.82
53	16.9819	-0.661667	196.569	2.83215	55.5493	5.2887	308.65	-317.227	1.81	1.20234	-0.0960606	-0.471025			1346.87
54	16.3344	-0.633594	201.857	2.79327	56.4769	5.3406	299.741	-311.94	1.59	1.20112	-0.095888	-0.482829			1329.98
55	15.7144	-0.606302	207.198	2.75458	57.3893	5.39029	291.036	-306.401	1.41	1.19959	-0.0939851	-0.485768			1313.3
56	15.1219	-0.578542	212.588	2.71614	58.2866	5.43775	282.566	-299.979	1.35	1.19785	-0.100408	-0.532465			1296.08
57	14.5575	-0.55	218.026	2.67811	59.169	5.48299	274.168	-292.474	1.25	1.19601	-0.0855174	-0.465101			1280.24
58	14.0219	-0.521406	223.509	2.64062	60.0368	5.526	266.247	-284.241	1.11	1.19422	-0.0887528	-0.494836			1264.14
59	13.5144	-0.49375	229.035	2.60375	60.8901	5.56677	258.447	-275.82	0.95	1.19248	-0.0807751	-0.461491			1248.83
60	13.0337	-0.467969	234.602	2.56754	61.7291	5.6053	250.983	-267.771	0.79	1.1908	-0.0713327	-0.41745			1234.47
61	12.5775	-0.445208	240.207	2.53191	62.5541	5.64159	243.878	-260.835	0.6	1.1891	-0.0804789	-0.482228			1219.24
62	12.1425	-0.425	245.849	2.49671	63.3651	5.67565	236.762	-254.843	0.37	1.1873	-0.0688286	-0.422106			1205.22
63	11.7269	-0.406615	251.524	2.46188	64.1625	5.70747	230.042	-249.447	0.16	1.18535	-0.0758519	-0.475916			1190.5
64	11.3288	-0.39	257.232	2.42734	64.9465	5.73705	223.342	-244.684	-0.02	1.18322	-0.0721434	-0.462919			1176.2
65	10.9469	-0.373281	262.969	2.39305	65.7172	5.76441	216.874	-239.418	-0.1	1.18097	-0.0774579	-0.508106			1161.33
66	10.5825	-0.355156	268.733	2.3592	66.4747	5.78954	210.453	-232.786	-0.16	1.17873	-0.0620937	-0.416249			1148.19
67	10.2363	-0.338021	274.523	2.32594	67.2195	5.81246	204.489	-226.328	-0.24	1.17655	-0.0655553	-0.448922			1134.68
68	9.90563	-0.32375	280.335	2.2931	67.9515	5.83317	198.598	-221.362	-0.49	1.17427	-0.068398	-0.478306			1120.85
69	9.58813	-0.311406	286.168	2.26053	68.671	5.85167	192.788	-217.353	-0.82	1.17182	-0.0606419	-0.432891			1107.95
70	9.2825	-0.299948	292.02	2.22813	69.3782	5.86799	187.272	-213.636	-1.05	1.16918	-0.0720612	-0.524926			1093.68
71	8.98813	-0.288646	297.888	2.1959	70.0733	5.88213	181.655	-209.717	-1.34	1.16637	-0.0631705	-0.46941			1080.5
72	8.705	-0.277969	303.77	2.1639	70.7565	5.89411	176.349	-205.948	-1.55	1.16341	-0.0635016	-0.481187			1067.28
73	8.43187	-0.268542	309.664	2.13202	71.4279	5.90393	171.161	-202.824	-1.66	1.16025	-0.0733183	-0.566354			1052.79
74	8.16812	-0.258333	315.568	2.10024	72.0878	5.91162	165.895	-198.834	-1.63	1.15695	-0.0628676	-0.494885			1039.66
75	7.91562	-0.24651	321.48	2.06884	72.7362	5.91719	160.963	-193.288	-1.53	1.15372	-0.0617044	-0.494828			1026.67
76	7.675	-0.235156	327.397	2.03797	73.3734	5.92066	156.171	-187.779	-1.36	1.15056	-0.0600789	-0.490661			1013.89
77	7.445	-0.224948	333.318	2.00754	73.9996	5.92204	151.523	-182.876	-1.27	1.14742	-0.0580076	-0.482312			1001.39
78	7.225	-0.215	339.24	1.97755	74.6149	5.92135	147.026	-177.894	-1.31	1.14434	-0.0555066	-0.469716			989.235
79	7.015	-0.204948	345.161	1.94805	75.2195	5.91862	142.684	-172.537	-1.45	1.14135	-0.0525913	-0.452815			977.49
80	6.815	-0.195104	351.08	1.91913	75.8135	5.91387	138.501	-167.066	-1.7	1.1385	-0.0492772	-0.431555			966.225
81	6.62438	-0.186563	356.994	1.89076	76.3971	5.90711	134.483	-162.443	-1.93	1.1357	-0.045579	-0.405891			955.506
82	6.44125	-0.180052	362.901	1.86272	76.9705	5.89837	130.633	-159.368	-2.1	1.13283	-0.0515111	-0.466308			943.895
83	6.26375	-0.175104	368.799	1.83478	77.5338	5.88768	126.752	-157.508	-2.3	1.12975	-0.0472836	-0.434996			932.922
84	6.09062	-0.171458	374.687	1.80675	78.0872	5.87505	123.045	-156.691	-2.71	1.12639	-0.0527072	-0.492632			921.1
85	5.92063	-0.168542	380.562	1.77844	78.6308	5.86051	119.314	-156.44	-3.07	1.12267	-0.0579846	-0.550456			908.426
86	5.75375	-0.164896	386.422	1.74985	79.1647	5.84409	115.563	-155.413	-3.03	1.11869	-0.0531189	-0.51203			896.505
87	5.59125	-0.159948	392.266	1.7212	79.6891	5.82582	111.996	-153.03	-2.61	1.11459	-0.0579303	-0.566854			883.778
88	5.43437	-0.153438	398.092	1.69274	80.2042	5.80571	108.415	-148.981	-2	1.11053	-0.052611	-0.52245			871.897
89	5.285	-0.144896	403.898	1.66487	80.7101	5.78381	105.023	-142.739	-1.65	1.10676	-0.0469875	-0.473411			860.933
90	5.145	-0.134948	409.682	1.63803	81.2068	5.76013	101.819	-134.843	-1.64	1.10345	-0.0410719	-0.419735			850.957
91	5.015	-0.125208	415.442	1.61243	81.6946	5.73471	98.8063	-126.87	-1.77	1.10065	-0.0348759	-0.361426			842.04
92	4.89375	-0.118229	421.177	1.58796	82.1736	5.70757	95.9833	-121.452	-1.88	1.0981	-0.028411	-0.298494			834.253
93	4.7775	-0.114896	426.884	1.56392	82.6439	5.67875	93.3504	-119.627	-1.95	1.09547	-0.0416884	-0.443925			824.128
94	4.66375	-0.111979	432.563	1.53982	83.1056	5.64828	90.5185	-118.142	-1.98	1.09271	-0.0350406	-0.378099			815.182
95	4.55375	-0.108021	438.211	1.51595	83.5589	5.61618	87.8796	-115.454	-2.03	1.08995	-0.0281447	-0.307655			807.484
96	4.4475	-0.105	443.827	1.49234	84.0038	5.58249	85.4326	-113.663	-2.17	1.08713	-0.0410112	-0.454047			797.429
97	4.34375	-0.101979	449.41	1.46874	84.4405	5.54724	82.7946	-111.782	-2.37	1.08423	-0.0339547	-0.380651			788.671
98	4.24375	-0.0979688	454.957	1.44545	84.8691	5.51046	80.3506	-108.711	-2.37	1.0814	-0.0266695	-0.302671			781.28
99	4.1475	-0.0952083	460.468	1.42251	85.2898	5.47218	78.0987	-106.928	-2.15	1.07851	-0.0391656	-0.449871			771.515
100	4.05313	-0.0933333	465.94	1.39949	85.7025	5.43244	75.6633	-106.068	-1.89	1.07547	-0.0317403	-0.368914			763.166
101	3.96125	-0.0898958	471.372	1.37656	86.1075	5.39127	73.4212	-103.352	-1.89	1.07248	-0.0341045	-0.401014			754.351
102	3.87375	-0.085	476.764	1.35422	86.5048	5.34869	71.1859	-98.8412	-2	1.06971	-0.026406	-0.314044			747.045
103	3.79125	-0.0801042	482.112	1.3327	86.8946	5.30475	69.1416	-94.1932	-1.96	1.06721	-0.0285103	-0.342874			739.323
104	3.71312	-0.0766146	487.417	1.31187	87.277	5.25947	67.1044	-91.0811	-1.87	1.06481	-0.0205595	-0.249976			733.201
105	3.6375	-0.075	492.676	1.2913	87.6519	5.21289	65.2552	-90.1237	-1.7	1.06232	-0.0324241	-0.398487			724.674
106	3.56312	-0.0733854	497.889	1.27064	88.0197	5.16504	63.2353	-89.1166	-1.51	1.05974	-0.024369	-0.30266			717.794
107	3.49125	-0.0698958	503.054	1.25026	88.3802	5.11596	61.4028	-85.7595	-1.26	1.0573	-0.0261363	-0.327977			710.551
108	3.42375	-0.0650521	508.17	1.23074	88.7338	5.06567	59.5797	-80.6281	-1.08	1.0552	-0.0178576	-0.226369			705.044
109	3.36125	-0.0598958	513.236	1.21231	89.0803	5.01422	57.9399	-74.9773	-0.98	1.05349	-0.0194131	-0.24854			699.219
110	3.30375	-0.0553125	518.25	1.19506	89.42	4.96162	56.3084	-69.9164	-0.97	1.05213	-0.0109291	-0.141288			695.217
111	3.25	-0.0529167	523.212	1.17865	89.7529	4.90793	54.8551	-67.5284	-0.86	1.05086	-0.0122903	-0.160407			690.943
112	3.1975	-0.0519792	528.12	1.16237	90.0791	4.85316	53.4084	-66.9542	-0.77	1.04951	-0.0236183	-0.311146			684.218
113	3.14625	-0.05	532.973	1.14621	90.3987	4.79735	51.8043	-64.9967	-0.87	1.04819	-0.00502496	-0.066807			681.582
114	3.0975	-0.0480208	537.77	1.1306	90.7118	4.74053	50.5386	-62.9858	-0.86	1.04695	-0.0161768	-0.217007			676.5
115	3.05	-0.0469792	542.511	1.11514	91.0184	4.68273	49.1173	-62.1627	-0.83	1.04564	-0.0174086	-0.23559			671.153
116	3.00375	-0.0449479	547.194	1.09986	91.3187	4.62399	47.7061	-59.9883	-0.8	1.04441	-0.00860961	-0.117519			667.801
117	2.96	-0.0431771	551.818	1.08519	91.6127	4.56434	46.4627	-58.1119	-0.9	1.04325	-0.00967784	-0.133217			664.225
118	2.91688	-0.0434896	556.382	1.07051	91.9005	4.5038	45.227	-59.0166	-1.09	1.04187	-0.0207207	-0.287582			658.136
119	2.87313	-0.0433854	560.886	1.0554	92.1822	4.44242	43.8466	-59.3518	-1.06	1.04032	-0.0118367	-0.165612			654.104
120	2.83063	-0.0414063	565.328	1.0405	92.4578	4.38021	42.6301	-57.093	-0.63	1.03887	-0.0128281	-0.180904			649.855
121	2.79062	-0.0385938	569.708	1.02627	92.7275	4.3172	41.423	-53.6273	-0.03	1.03765	-0.0137955	-0.196053			645.392
122	2.75375	-0.0348437	574.025	1.01296	92.9912	4.25344	40.2261	-48.7834	0.39	1.0368	-0.0047393	-0.0678625			643.081
123	2.72125	-0.03	578.279	1.00109	93.2492	4.18894	39.184	-42.3131	0.77	1.03648	-0.0055702	-0.0803512			640.595
124	2.69375	-0.0251042	582.468	0.990934	93.5013	4.12374	38.1486	-35.6643	0.83	1.03673	0.00361755	0.0525619			640.334
125	2.67062	-0.0215104	586.592	0.982313	93.7478	4.05786	37.26	-30.7752	0.61	1.03738	0.00290943	0.0425724			639.934
126	2.65	-0.0202604	590.649	0.97456	93.9887	3.99132	36.3746	-29.1873	0.38	1.0381	0.00221534	0.0326404			639.396
127	2.62938	-0.0214062	594.641	0.966746	94.224	3.92417	35.4927	-31.0464	-0.1	1.03854	0.00153503	0.0227697			638.721
128	2.60688	-0.0234896	598.565	0.958152	94.4538	3.85642	34.6146	-34.2928	-0.46	1.03858	-0.00913175	-0.136348			635.448
129	2.5825	-0.0250521	602.421	0.948758	94.6782	3.7881	33.6106	-36.8095	-0.53	1.03826	0.00013669	0.00205411			634.486
130	2.55687	-0.0263542	606.209	0.938786	94.8972	3.71923	32.7437	-38.9662	-0.53	1.03763	-0.0105019	-0.158809			630.898
131	2.53	-0.0270833	609.929	0.928219	95.1109	3.64984	31.7563	-40.29	-0.55	1.03678	-0.011202	-0.170436			627.148
132	2.50312	-0.0263542	613.579	0.91754	95.3193	3.57996	30.7789	-39.4399	-0.56	1.03591	-0.00188595	-0.0288659			625.76
133	2.4775	-0.025	617.158	0.90725	95.5226	3.5096	29.9326	-37.6316	-0.53	1.03514	-0.0124833	-0.192181			621.706
134	2.45312	-0.0236458	620.668	0.897363	95.7207	3.43879	28.9739	-35.7956	-0.52	1.03446	-0.00313745	-0.0485759			620.047
135	2.43	-0.0229688	624.107	0.887891	95.9137	3.36755	28.1421	-34.9633	-0.52	1.03378	-0.00370918	-0.0577458			618.262
136	2.40687	-0.0235417	627.474	0.878329	96.1017	3.29591	27.3167	-36.0288	-0.54	1.03291	-0.0142693	-0.223349			613.773
137	2.38312	-0.0233333	630.77	0.868413	96.2848	3.22389	26.3871	-35.8975	-0.53	1.03196	-0.00488163	-0.0768105			611.726
138	2.36062	-0.0215104	633.994	0.858926	96.4629	3.15149	25.5778	-33.2621	-0.46	1.03119	-0.00541754	-0.0856784			609.557
139	2.34	-0.0201562	637.146	0.850151	96.6361	3.07876	24.7757	-31.3231	-0.38	1.03053	-0.00594251	-0.094448			607.267
140	2.32	-0.0199479	640.224	0.841567	96.8046	3.0057	23.9811	-31.1491	-0.68	1.02982	-0.00645676	-0.103117			604.859
141	2.3	-0.02	643.23	0.832909	96.9682	2.93233	23.194	-31.3771	-1.12	1.029	-0.00696047	-0.111684			602.332
142	2.28	-0.02	646.162	0.824175	97.1271	2.85867	22.4148	-31.5201	-1.31	1.02809	-0.00745385	-0.120145			599.69
143	2.26	-0.02	649.021	0.815365	97.2813	2.78474	21.6435	-31.6596	-0.84	1.02709	-0.00793708	-0.1285			596.933
144	2.24	-0.02	651.806	0.806476	97.4309	2.71055	20.8805	-31.7954	-0.58	1.026	-0.00841035	-0.136747			594.064
145	2.22	-0.0200521	654.516	0.797507	97.5759	2.63613	20.1259	-32.0108	-0.96	1.02481	-0.00887384	-0.144883			591.083
146	2.2	-0.0198438	657.153	0.788457	97.7164	2.56148	19.3798	-31.8058	-1.06	1.02356	-0.00932773	-0.152907			587.993
147	2.18063	-0.0184896	659.714	0.779612	97.8523	2.48662	18.6424	-29.7508	-1.09	1.02245	-0.0097722	-0.160817			584.794
148	2.16312	-0.0166146	662.201	0.771554	97.9837	2.41156	17.9138	-26.8346	-0.85	1.02156	-0.000207422	-0.00342632			584.207
149	2.14687	-0.0166667	664.612	0.764013	98.1107	2.33633	17.2746	-27.0168	-0.96	1.02059	-0.0105898	-0.175566			580.807
150	2.12938	-0.0183333	666.949	0.755829	98.2333	2.26092	16.5615	-29.8229	-1.33	1.01926	-0.0110086	-0.18315			577.303
151	2.11062	-0.0183333	669.209	0.746984	98.3516	2.18536	15.8577	-29.924	-1.32	1.01785	-0.0114186	-0.190615			573.699
152	2.09313	-0.0167187	671.395	0.738658	98.4655	2.10965	15.1632	-27.3778	-1.24	1.01663	-0.00181997	-0.0304808			572.748
153	2.07688	-0.0164583	673.504	0.730864	98.5751	2.0338	14.5481	-27.036	-1.13	1.01538	-0.0121753	-0.204552			568.954
154	2.06	-0.0170313	675.538	0.722706	98.6804	1.95783	13.87	-28.0616	-1.16	1.01397	-0.0125614	-0.211677			565.063
155	2.04312	-0.0163021	677.496	0.71448	98.7815	1.88175	13.2016	-26.938	-1.28	1.01259	-0.00293944	-0.049677			563.854
156	2.0275	-0.0151563	679.378	0.706804	98.8784	1.80556	12.605	-25.1142	-1.42	1.01134	-0.0132763	-0.224995			559.783
157	2.0125	-0.0151562	681.183	0.699378	98.9712	1.72927	11.9535	-25.1809	-1.66	1.01002	-0.00363987	-0.0618492			558.412
158	1.99688	-0.0163021	682.913	0.691583	99.0598	1.65289	11.3687	-27.1534	-1.77	1.00844	-0.0139655	-0.237907			554.166
159	1.98	-0.0170833	684.566	0.683097	99.1442	1.57644	10.7344	-28.5236	-1.58	1.00666	-0.0143152	-0.244454			549.832
160	1.96313	-0.0163021	686.142	0.674538	99.2246	1.49991	10.1101	-27.2818	-1.16	1.00494	-0.00465743	-0.0797158			548.222
161	1.9475	-0.0151562	687.642	0.666546	99.3009	1.42331	9.54488	-25.4197	-1.44	1.00336	-0.0149665	-0.256724			543.722
162	1.9325	-0.0151042	689.065	0.658815	99.3731	1.34666	8.93819	-25.3848	-2.14	1.00171	-0.00529554	-0.0910237			541.962
163	1.91688	-0.0165104	690.412	0.650696	99.4413	1.26995	8.38536	-27.8024	-2.42	0.999769	-0.0155946	-0.268575			537.303
164	1.89937	-0.0183854	691.682	0.641525	99.5055	1.19318	7.79644	-31.0167	-2.21	0.997447	-0.0159109	-0.274528			532.565
165	1.88062	-0.0183333	692.875	0.631604	99.5657	1.11638	7.2178	-30.9822	-2.42	0.995071	-0.0162205	-0.280351			527.748
166	1.86312	-0.0166667	693.991	0.622255	99.622	1.03954	6.64948	-28.211	-2.86	0.992915	-0.00652322	-0.112928			525.697
167	1.84688	-0.0166146	695.031	0.613495	99.6743	0.962656	6.1246	-28.165	-2.29	0.990711	-0.016802	-0.291307			520.734
168	1.82938	-0.0185417	695.994	0.603974	99.7226	0.885745	5.57436	-31.4753	-2.18	0.988121	-0.017093	-0.296762			515.698
169	1.81	-0.0196875	696.879	0.593327	99.7671	0.808806	5.03452	-33.463	-2.36	0.985278	-0.0173775	-0.302086			510.592
170	1.79063	-0.0185937	697.688	0.582565	99.8076	0.731843	4.50512	-31.6406	-2.37	0.982564	-0.0176557	-0.307278			505.417
171	1.77313	-0.0164583	698.42	0.572744	99.8442	0.654859	3.98618	-28.0362	-2.39	0.980159	-0.00792768	-0.138117			503.032
172	1.7575	-0.0151042	699.075	0.563892	99.877	0.577857	3.49759	-25.7535	-2.37	0.977934	-0.0181832	-0.317086			497.727
173	1.7425	-0.0151042	699.653	0.555321	99.9059	0.500839	2.99697	-25.7748	-2.54	0.975656	-0.0084443	-0.147377			495.221
174	1.72687	-0.0164583	700.154	0.546313	99.9309	0.423808	2.52145	-28.1058	-2.86	0.973097	-0.0186919	-0.326461			489.792
175	1.70938	-0.0185417	700.577	0.536128	99.952	0.346767	2.03924	-31.6826	-3.27	0.970133	-0.0189426	-0.331039			484.303
176	1.69	-0.0198438	700.924	0.524729	99.9693	0.269716	1.56758	-33.9243	-3.98	0.966897	-0.0191875	-0.335485			478.756
177	1.67	-0.0200521	701.194	0.512824	99.9827	0.192659	1.10647	-34.2937	-3.65	0.963579	-0.0194266	-0.339797			473.152
178	1.65	-0.02	701.387	0.500775	99.9923	0.115597	0.655944	-34.214	-3.06	0.960223	-0.0196601	-0.343976			467.494
179	1.63	-0.02	701.502	0.48858	99.9981	0.0385327	0.215999	-34.2196	-3.36	0.956822	-0.0198881	-0.348022			461.783
180	1.61	-0.0199479	701.541	0.476234	100	-0.0385327	-0.213349	-34.1324	-3.6	0.953388	-0.0201105	-0.351934			456.022
181	1.59	-0.0201563	701.502	0.463734	99.9981	-0.115597	-0.632091	-34.487	-3.85	0.949876	-0.0203276	-0.355712
182	1.56937	-0.0215625	701.387	0.450677	99.9923	-0.192659	-1.04022	-36.8869	-3.79	0.946083	-0.0205392	-0.359357
183	1.54688	-0.0232292	701.194	0.436237	99.9827	-0.269716	-1.43772	-39.7272	-3.36	0.941967	-0.0307456	-0.537781
184	1.52375	-0.0218229	700.924	0.421174	99.9693	-0.346767	-1.81266	-37.3078	-3.31	0.938055	-0.0209405	-0.366136
185	1.50375	-0.0182812	700.577	0.407962	99.952	-0.423808	-2.18623	-31.2376	-3.76	0.934712	-0.011135	-0.194595
186	1.48625	-0.0182813	700.154	0.396256	99.9309	-0.500839	-2.56637	-31.2187	-4.03	0.931334	-0.0213334	-0.372595
187	1.46625	-0.0217708	699.653	0.382708	99.9059	-0.577857	-2.92128	-37.1513	-4.2	0.927327	-0.031519	-0.550098
188	1.44312	-0.0233854	699.075	0.366811	99.877	-0.654859	-3.24299	-39.8736	-4.31	0.923015	-0.0216879	-0.378204
189	1.42	-0.0230729	698.42	0.350657	99.8442	-0.731843	-3.57389	-39.3039	-4.36	0.918727	-0.0218621	-0.380885
190	1.39688	-0.0234896	697.688	0.334238	99.8076	-0.808806	-3.89411	-39.9717	-4.39	0.914341	-0.0320314	-0.557469
191	1.37312	-0.0234896	696.879	0.317089	99.7671	-0.885745	-4.17315	-39.9254	-4.42	0.909931	-0.0221797	-0.385565
192	1.35	-0.0230208	695.994	0.300105	99.7226	-0.962656	-4.46931	-39.0789	-4.43	0.905576	-0.0223377	-0.387818
193	1.32688	-0.0235417	695.031	0.282827	99.6743	-1.03954	-4.75473	-39.9078	-4.41	0.90111	-0.0324907	-0.563311
194	1.30313	-0.0232813	693.991	0.264765	99.622	-1.11638	-4.99104	-39.4073	-4.34	0.89667	-0.0226188	-0.391568
195	1.28062	-0.0216146	692.875	0.247348	99.5657	-1.19318	-5.25234	-36.5273	-4.58	0.892492	-0.0227607	-0.393391
196	1.25937	-0.0218229	691.682	0.230616	99.5055	-1.26995	-5.50289	-36.8159	-4.95	0.88826	-0.0228977	-0.395078
197	1.23625	-0.0248437	690.412	0.212083	99.4413	-1.34666	-5.74267	-41.8352	-5	0.883502	-0.0330299	-0.568853
198	1.21	-0.0268229	689.065	0.19062	99.3731	-1.42331	-5.92272	-45.0799	-4.07	0.878402	-0.0331315	-0.569489
199	1.18375	-0.0247396	687.642	0.168687	99.3009	-1.49991	-6.08671	-41.4926	-3.07	0.873644	-0.0232252	-0.398388
200	1.16125	-0.0201042	686.142	0.149497	99.2246	-1.57644	-6.28884	-33.6447	-3.53	0.869651	-0.0233401	-0.399485
201	1.14312	-0.0168229	684.566	0.133766	99.1442	-1.65289	-6.48015	-28.0888	-4.35	0.866194	-0.0134501	-0.22968
202	1.12625	-0.0182292	682.913	0.118894	99.0598	-1.72927	-6.72011	-30.3632	-5.29	0.862485	-0.0235869	-0.40181
203	1.10562	-0.0233854	681.183	0.100411	98.9712	-1.80556	-6.89238	-38.8531	-4.95	0.857911	-0.0336887	-0.572444
204	1.08	-0.0266146	679.378	0.076961	98.8784	-1.88175	-6.98908	-44.1009	-4.18	0.852802	-0.0337509	-0.571981
205	1.05375	-0.0249479	677.496	0.0523552	98.7815	-1.95783	-7.06968	-41.2247	-4.46	0.847972	-0.0238052	-0.402313
206	1.03062	-0.0216667	675.538	0.0301654	98.6804	-2.0338	-7.20412	-35.6992	-4.36	0.843682	-0.0238894	-0.402568
207	1.01	-0.0201042	673.504	0.00995033	98.5751	-2.10965	-7.32767	-33.025	-4.14	0.839647	-0.0239686	-0.402686
208	0.99	-0.0199479	671.395	-0.0100503	98.4655	-2.18536	-7.44034	-32.6657	-3.95	0.835636	-0.0240428	-0.402668
209	0.97	-0.02	669.209	-0.0304592	98.3516	-2.26092	-7.5421	-32.6444	-3.95	0.831618	-0.024112	-0.402514
210	0.95	-0.02	666.949	-0.0512933	98.2333	-2.33633	-7.63295	-32.5341	-3.98	0.827601	-0.0241763	-0.402222
211	0.93	-0.02	664.612	-0.0725707	98.1107	-2.41156	-7.71289	-32.4201	-3.87	0.823588	-0.0242355	-0.401794
212	0.91	-0.0200521	662.201	-0.0943107	97.9837	-2.48662	-7.78191	-32.3866	-3.52	0.819571	-0.0242895	-0.40123
213	0.89	-0.0198438	659.714	-0.116534	97.8523	-2.56148	-7.84	-31.9298	-3.29	0.815594	-0.0243385	-0.400528
214	0.870625	-0.0185417	657.153	-0.138544	97.7164	-2.63613	-7.88717	-29.7188	-3.25	0.811833	-0.0243822	-0.39969
215	0.853125	-0.0164583	654.516	-0.158849	97.5759	-2.71055	-7.92341	-26.2738	-3	0.808413	-0.0144207	-0.235446
216	0.8375	-0.0151562	651.806	-0.177334	97.4309	-2.78474	-8.0445	-24.095	-3.07	0.8052	-0.0245076	-0.398477
217	0.8225	-0.0149479	649.021	-0.195407	97.2813	-2.85867	-8.06145	-23.6622	-3.22	0.802027	-0.0145372	-0.235355
218	0.8075	-0.0150521	646.162	-0.213812	97.1271	-2.93233	-8.16832	-23.7222	-3.26	0.798838	-0.0246184	-0.396812
219	0.7925	-0.0148958	643.23	-0.232563	96.9682	-3.0057	-8.16596	-23.3694	-2.57	0.795685	-0.0146388	-0.234885
220	0.778125	-0.0133333	640.224	-0.250868	96.8046	-3.07876	-8.25858	-20.8203	-2.04	0.792777	-0.0247141	-0.394696
221	0.76625	-0.0101562	637.146	-0.266247	96.6361	-3.15149	-8.23693	-15.783	-2.21	0.790375	-0.00472524	-0.0751013
222	0.7575	-0.00807292	633.994	-0.277732	96.4629	-3.22389	-8.42614	-12.4834	-2.11	0.788284	-0.0148586	-0.234989
223	0.749375	-0.00869792	630.77	-0.288516	96.2848	-3.29591	-8.50104	-13.3814	-2.04	0.786095	-0.0149276	-0.23488
224	0.74	-0.00963542	627.474	-0.301105	96.1017	-3.36755	-8.57001	-14.7463	-1.94	0.783764	-0.0149945	-0.234699
225	0.730625	-0.00859375	624.107	-0.313855	95.9137	-3.43879	-8.63304	-13.0815	-1.84	0.781592	-0.0150592	-0.234447
226	0.723125	-0.00645833	620.668	-0.324173	95.7207	-3.5096	-8.69011	-9.77678	-1.75	0.779746	-0.00512167	-0.0792967
227	0.7175	-0.00515625	617.158	-0.331982	95.5226	-3.57996	-8.86432	-7.76152	-1.66	0.778083	-0.0152549	-0.23485
228	0.7125	-0.00494792	613.579	-0.338975	95.3193	-3.64984	-8.91184	-7.40472	-1.48	0.776451	-0.00531481	-0.0813471
229	0.7075	-0.005	609.929	-0.346018	95.1109	-3.71923	-9.08127	-7.43815	-1.37	0.7748	-0.0154492	-0.235055
230	0.7025	-0.00505208	606.209	-0.35311	94.8972	-3.7881	-9.11915	-7.46981	-1.36	0.773141	-0.00550642	-0.0832677
231	0.6975	-0.00479167	602.421	-0.360253	94.6782	-3.85642	-9.28362	-7.04049	-1.55	0.771508	-0.015642	-0.235058
232	0.693125	-0.00369792	598.565	-0.366545	94.4538	-3.92417	-9.31177	-5.39864	-1.46	0.770037	-0.00569652	-0.085056
233	0.69	-0.00296875	594.641	-0.371064	94.224	-3.99132	-9.47112	-4.30571	-1.15	0.76866	-0.00583327	-0.0865269
234	0.686875	-0.00354167	590.649	-0.375603	93.9887	-4.05786	-9.62899	-5.10215	-1.01	0.767186	-0.0159717	-0.235323
235	0.683125	-0.00333333	586.592	-0.381077	93.7478	-4.12374	-9.64351	-4.76904	-0.95	0.765745	-0.00602312	-0.0881336
236	0.680625	-0.0015625	582.468	-0.384744	93.5013	-4.18894	-9.79599	-2.21977	-0.98	0.764544	-0.0061628	-0.0895436
[truncated: 123 more rows]
