# Supplementary material for: Dataset for compression ignition engine fuelled with corn oil methyl ester biodiesel
Source: Data Brief. 2019 Oct 18;27:104683. doi: 10.1016/j.dib.2019.104683 (PMC6838419; doi:10.1016/j.dib.2019.104683)
Supplement: Multimedia component 4 [file mmc4.xlsx]

## Sheet: No load
C Angle	Cyl pressure(bar)	DP/Dq	pv	log p	log vol	dV/dq			Net HR dQn/dq	Cum HR (KJ)				MFB	mean gas temp(k)
-360	0.665	0.0981771	40.0881	-0.407968	0	0.0622097	0.166874	9.59935	-0.04	0.000976623	-0.00848961	-0.00848961
-359	0.7475	0.0530208	40.1503	-0.291021	0.0541759	0.186599	0.494124	5.19221	-0.01	0.00154526	0.00444996	0.00445687
-358	0.7675	0.00229167	40.3369	-0.264617	0.216175	0.3109	0.823277	0.225461	0.02	0.00165013	-0.00264526	-0.00266168
-357	0.7625	-0.00708333	40.6478	-0.271153	0.484431	0.435051	1.13708	-0.702249	0.05	0.00169361	0.0100468	0.010187
-356	0.7575	-0.00494792	41.0829	-0.277732	0.856386	0.558995	1.46102	-0.495792	0.11	0.00179014	0.0027312	0.00279897
-355	0.7525	-0.00515625	41.6419	-0.284354	1.32857	0.682671	1.76079	-0.523697	0.12	0.00191384	0.0150907	0.0156756
-354	0.746875	-0.00645833	42.3246	-0.291857	1.89669	0.806021	2.07895	-0.666698	0.1	0.00205507	0.00747882	0.00789605
-353	0.739375	-0.00854167	43.1306	-0.30195	2.55579	0.928986	2.36416	-0.898554	0.1	0.00220163	0.00945175	0.0101691
-352	0.73	-0.00989583	44.0596	-0.314711	3.30034	1.05151	2.6398	-1.06343	0.15	0.00235927	0.0112074	0.0123177
-351	0.72	-0.00989583	45.1111	-0.328504	4.12436	1.17353	2.90577	-1.08881	0.22	0.00254096	0.0127464	0.0143435
-350	0.710625	-0.00848958	46.2846	-0.34161	5.02163	1.29499	3.16199	-0.958383	0.25	0.00276132	0.0140726	0.0162479
-349	0.703125	-0.00666667	47.5796	-0.352221	5.98574	1.41583	3.40836	-0.773652	0.27	0.00302479	0.0251931	0.0299011
-348	0.696875	-0.00645833	48.9954	-0.361149	7.01023	1.536	3.69765	-0.771777	0.3	0.00331738	0.0164956	0.0201608
-347	0.69	-0.00697917	50.5314	-0.371064	8.08872	1.65545	3.92825	-0.860164	0.33	0.00362419	0.0172504	0.0217443
-346	0.683125	-0.00651042	52.1869	-0.381077	9.21497	1.7741	4.1488	-0.828679	0.33	0.0039562	0.0278301	0.0362293
-345	0.676875	-0.00645833	53.961	-0.390269	10.383	1.89192	4.42431	-0.849995	0.33	0.00431363	0.0186693	0.0251299
-344	0.67	-0.0071875	55.8529	-0.400478	11.5869	2.00884	4.62865	-0.979128	0.32	0.00467859	0.0189489	0.0264006
-343	0.6625	-0.0078125	57.8617	-0.411735	12.8215	2.1248	4.82279	-1.10255	0.37	0.00505061	0.0290921	0.0419904
-342	0.654375	-0.00859375	59.9865	-0.424075	14.0815	2.23977	5.08373	-1.25734	0.42	0.00543325	0.0095602	0.0143056
-341	0.645625	-0.00833333	62.2263	-0.437536	15.3622	2.35368	5.1804	-1.26476	0.42	0.00582481	0.0290228	0.0450502
-340	0.638125	-0.00645833	64.58	-0.449221	16.6594	2.46649	5.42868	-1.01727	0.41	0.00626596	0.0192936	0.031081
-339	0.6325	-0.00536458	67.0465	-0.458075	17.9689	2.57813	5.58575	-0.877259	0.44	0.0067368	0.0290241	0.0485422
-338	0.626875	-0.00625	69.6246	-0.467008	19.2872	2.68857	5.82502	-1.06135	0.5	0.00721317	0.0191416	0.0332448
-337	0.62	-0.00708333	72.3132	-0.478036	20.6109	2.79775	5.96536	-1.24931	0.51	0.00768478	0.0187317	0.0337894
-336	0.613125	-0.00630208	75.1109	-0.489186	21.9372	2.90563	6.09544	-1.15453	0.52	0.00817887	0.0282649	0.0529584
-335	0.6075	-0.00520833	78.0166	-0.498403	23.2633	3.01215	6.31891	-0.991064	0.55	0.00871165	0.0182121	0.0354431
-334	0.6025	-0.005	81.0287	-0.506668	24.5868	3.11728	6.43223	-0.988155	0.59	0.00925606	0.0276547	0.0558974
-333	0.5975	-0.00484375	84.146	-0.515001	25.9057	3.22096	6.64617	-0.994103	0.61	0.00982127	0.0175216	0.0367783
-332	0.593125	-0.00348958	87.3669	-0.52235	27.2181	3.32315	6.74274	-0.743596	0.61	0.0104212	0.0268992	0.0586233
-331	0.590625	-0.00161458	90.6901	-0.526574	28.5224	3.4238	6.94698	-0.357138	0.64	0.0110802	0.0267066	0.0604176
-330	0.589375	-0.00166667	94.1139	-0.528693	29.8171	3.52289	7.14803	-0.382577	0.65	0.0117567	0.026489	0.0621877
-329	0.586875	-0.00333333	97.6368	-0.532943	31.1011	3.62036	7.34579	-0.793795	0.66	0.0124119	0.0162497	0.0395771
-328	0.583125	-0.00333333	101.257	-0.539354	32.3731	3.71617	7.4124	-0.823229	0.69	0.0130708	0.0255512	0.0645388
-327	0.580625	-0.00166667	104.973	-0.54365	33.6324	3.81029	7.60014	-0.426721	0.71	0.0137882	0.0252819	0.0662023
-326	0.579375	-0.00166667	108.784	-0.545805	34.8781	3.90268	7.78442	-0.44221	0.72	0.0145224	0.0249994	0.0678386
-325	0.576875	-0.00333333	112.686	-0.55013	36.1096	3.9933	7.96517	-0.916149	0.73	0.0152273	0.0147057	0.0413372
-324	0.573125	-0.00333333	116.68	-0.556651	37.3262	4.08212	8.00195	-0.948614	0.73	0.0159326	0.0239821	0.0698017
-323	0.570625	-0.00166667	120.762	-0.561023	38.5277	4.1691	8.17246	-0.490901	0.74	0.0167008	0.023677	0.0713248
-322	0.569375	-0.00166667	124.931	-0.563216	39.7135	4.25422	8.3393	-0.507849	0.78	0.0174839	0.0233661	0.0728182
-321	0.566875	-0.00333333	129.185	-0.567616	40.8834	4.33743	8.50242	-1.05028	0.84	0.0182291	0.0130506	0.0420558
-320	0.563125	-0.00338542	133.522	-0.574254	42.0372	4.41872	8.5098	-1.10251	0.85	0.0189699	0.0223328	0.0743844
-319	0.560625	-0.00151042	137.941	-0.578703	43.1747	4.49804	8.66257	-0.508167	0.79	0.0197853	0.0220171	0.0757598
-318	0.56	-0.00015625	142.439	-0.579818	44.2958	4.57538	8.81152	-0.0542832	0.78	0.020661	0.0217	0.0771032
-317	0.56	0.000104167	147.015	-0.579818	45.4005	4.65071	8.95659	0.0373513	0.84	0.0215604	0.0213821	0.0784143
-316	0.56	-0.00015625	151.665	-0.579818	46.4886	4.72401	9.09775	-0.0577993	0.87	0.0224644	0.0210642	0.0796923
-315	0.559375	-0.00151042	156.389	-0.580935	47.5602	4.79524	9.23494	-0.576129	0.89	0.0233303	0.020747	0.0809368
-314	0.556875	-0.00338542	161.185	-0.585414	48.6154	4.8644	9.36812	-1.33092	0.9	0.024134	0.0104308	0.0419398
-313	0.553125	-0.00338542	166.049	-0.592171	49.6542	4.93145	9.32766	-1.37109	0.89	0.0249297	0.019757	0.0818355
-312	0.550625	-0.00151042	170.98	-0.596701	50.6767	4.99639	9.45048	-0.629882	0.91	0.0258117	0.0194499	0.0829562
-311	0.55	-0.00015625	175.977	-0.597837	51.6831	5.05919	9.56926	-0.0670643	0.97	0.026762	0.0191451	0.0840422
-310	0.55	5.20833e-05	181.036	-0.597837	52.6733	5.11983	9.68397	0.0229975	1.05	0.0277327	0.0188428	0.0850932
-309	0.55	-1.85037e-17	186.156	-0.597837	53.6477	5.17831	9.79458	-8.4014e-15	1.03	0.0287121	0.0185433	0.0861087
-308	0.55	-1.85037e-17	191.334	-0.597837	54.6063	5.2346	9.90106	-8.6351e-15	0.94	0.0297022	0.0182467	0.0870885
-307	0.55	-1.85037e-17	196.569	-0.597837	55.5493	5.2887	10.0034	-8.87135e-15	0.91	0.0307026	0.0179533	0.0880322
-306	0.55	-1.85037e-17	201.857	-0.597837	56.4769	5.3406	10.1016	-9.11003e-15	1.01	0.0317127	0.0176631	0.0889397
-305	0.55	-1.85037e-17	207.198	-0.597837	57.3893	5.39029	10.1955	-9.35106e-15	1.07	0.0327323	0.0173763	0.0898106
-304	0.55	-1.85037e-17	212.588	-0.597837	58.2866	5.43775	10.2853	-9.59433e-15	1.01	0.0337608	0.017093	0.0906448
-303	0.55	-1.85037e-17	218.026	-0.597837	59.169	5.48299	10.3709	-9.83974e-15	1.02	0.0347979	0.0168133	0.091442
-302	0.55	-1.85037e-17	223.509	-0.597837	60.0368	5.526	10.4522	-1.00872e-14	0.98	0.0358431	0.0165372	0.0922021
-301	0.55	-1.85037e-17	229.035	-0.597837	60.8901	5.56677	10.5293	-1.03366e-14	0.93	0.036896	0.0162647	0.092925
-300	0.55	-1.85037e-17	234.602	-0.597837	61.7291	5.6053	10.6022	-1.05878e-14	0.99	0.0379563	0.0159959	0.0936106
-299	0.55	-1.85037e-17	240.207	-0.597837	62.5541	5.64159	10.6709	-1.08408e-14	1.15	0.0390233	0.0157308	0.0942588
-298	0.55	-5.20833e-05	245.849	-0.597837	63.3651	5.67565	10.7353	-0.0312308	1.34	0.0400938	0.0154694	0.0948695
-297	0.55	0.000208333	251.524	-0.597837	64.1625	5.70747	10.7955	0.127807	1.29	0.0411861	0.0152117	0.0954427
-296	0.550625	0.00135417	257.232	-0.596701	64.9465	5.73705	10.8514	0.849597	1.05	0.0423562	0.0149577	0.0959784
-295	0.5525	0.001875	262.969	-0.593302	65.7172	5.76441	10.9032	1.2026	0.97	0.0435668	0.0247073	0.162074
-294	0.55375	9.25186e-18	268.733	-0.591042	66.4747	5.78954	11.1498	6.0641e-15	0.98	0.0446817	0.00472351	0.0316643
-293	0.5525	-0.001875	274.523	-0.593302	67.2195	5.81246	10.9941	-1.25544	1.02	0.0456556	0.0142175	0.0973609
-292	0.550625	-0.00130208	280.335	-0.596701	67.9515	5.83317	11.0332	-0.890292	0.96	0.0466699	0.0139779	0.097747
-291	0.55	-0.000364583	286.168	-0.597837	68.671	5.85167	11.0682	-0.254469	0.84	0.0477513	0.0137419	0.098096
-290	0.549375	-0.00145833	292.02	-0.598974	69.3782	5.86799	11.0991	-1.03869	0.76	0.0487573	0.0135093	0.0984079
-289	0.546875	-0.00338542	297.888	-0.603535	70.0733	5.88213	11.1258	-2.4597	0.87	0.0496239	0.0032802	0.0243746
-288	0.543125	-0.00338542	303.77	-0.610416	70.7565	5.89411	10.9458	-2.50827	1.07	0.0504677	0.0128171	0.0971227
-287	0.540625	-0.00151042	309.664	-0.615029	71.4279	5.90393	10.964	-1.14079	1.19	0.05145	0.0125988	0.0973208
-286	0.54	-0.00015625	315.568	-0.616186	72.0878	5.91162	10.9783	-0.120262	1.28	0.0525358	0.0123838	0.0974833
-285	0.54	-9.25186e-18	321.48	-0.616186	72.7362	5.91719	10.9887	-7.25436e-15	1.29	0.0536347	0.0121719	0.0976104
-284	0.54	0.00015625	327.397	-0.616186	73.3734	5.92066	10.9951	0.12477	1.3	0.0547467	0.0119632	0.0977023
-283	0.540625	0.00151042	333.318	-0.615029	73.9996	5.92204	10.9977	1.22792	1.38	0.0559692	0.0117575	0.0977593
-282	0.543125	0.00338542	339.24	-0.610416	74.6149	5.92135	10.9964	2.80114	1.41	0.057349	0.0215549	0.182405
-281	0.546875	0.00333333	345.161	-0.603535	75.2195	5.91862	11.1949	2.80619	1.32	0.0587491	0.0115656	0.0995804
-280	0.549375	0.00166667	351.08	-0.598974	75.8135	5.91387	11.1859	1.42715	1.22	0.0600104	0.0113653	0.0995337
-279	0.550625	0.00166667	356.994	-0.596701	76.3971	5.90711	11.1731	1.45119	1.22	0.0612728	0.0111679	0.0994527
-278	0.553125	0.00333333	362.901	-0.592171	76.9705	5.89837	11.1566	2.95041	1.41	0.0626835	0.0209734	0.189864
-277	0.556875	0.00333333	368.799	-0.585414	77.5338	5.88768	11.3388	2.99837	1.46	0.0641172	0.0109778	0.100993
-276	0.559375	0.00166667	374.687	-0.580935	78.0872	5.87505	11.3145	1.52312	1.35	0.065401	0.0107855	0.100808
-275	0.560625	0.00166667	380.562	-0.578703	78.6308	5.86051	11.2865	1.547	1.3	0.0666843	0.010596	0.10059
-274	0.563125	0.00333333	386.422	-0.574254	79.1647	5.84409	11.2549	3.14165	1.3	0.068124	0.0204093	0.196732
-273	0.566875	0.00338542	392.266	-0.567616	79.6891	5.82582	11.42	3.23899	1.32	0.0695899	0.0104078	0.101842
-272	0.569375	0.00151042	398.092	-0.563216	80.2042	5.80571	11.3806	1.46655	1.29	0.0708746	0.0102232	0.10152
-271	0.57	0.000104167	403.898	-0.562119	80.7101	5.78381	11.3377	0.102616	1.26	0.0720186	0.0100411	0.101167
-270	0.57	0.000104167	409.682	-0.562119	81.2068	5.76013	11.2913	0.104086	1.26	0.0731582	0.00986168	0.100782
-269	0.570625	0.00151042	415.442	-0.561023	81.6946	5.73471	11.2414	1.53046	1.35	0.0744354	0.00968478	0.100365
-268	0.573125	0.00338542	421.177	-0.556651	82.1736	5.70757	11.1882	3.4777	1.39	0.0759019	0.0195104	0.204981
-267	0.576875	0.00338542	426.884	-0.55013	82.6439	5.67875	11.327	3.52483	1.35	0.0773871	0.00950224	0.101186
-266	0.579375	0.00151042	432.563	-0.545805	83.1056	5.64828	11.2663	1.59354	1.28	0.0786731	0.00932971	0.10067
-265	0.58	0.000104167	438.211	-0.544727	83.5589	5.61618	11.2022	0.111334	1.19	0.0798045	0.00915958	0.100125
-264	0.58	0.000104167	443.827	-0.544727	84.0038	5.58249	11.135	0.112761	1.22	0.0809292	0.0089918	0.0995509
-263	0.580625	0.00151042	449.41	-0.54365	84.4405	5.54724	11.0647	1.6556	1.4	0.0822013	0.00882633	0.098948
-262	0.583125	0.00338542	454.957	-0.539354	84.8691	5.51046	10.9914	3.75663	1.3	0.0836761	0.0186631	0.211806
-261	0.586875	0.00338542	460.468	-0.532943	85.2898	5.47218	11.1032	3.80213	0.96	0.0851666	0.00864874	0.0993428
-260	0.589375	0.00151042	465.94	-0.528693	85.7025	5.43244	11.0226	1.7165	0.95	0.0864405	0.00848721	0.0986459
-259	0.59	0.000104167	471.372	-0.527633	86.1075	5.39127	10.939	0.119759	1.19	0.0875464	0.00832787	0.0979224
-258	0.59	0.000104167	476.764	-0.527633	86.5048	5.34869	10.8526	0.121129	1.57	0.0886438	0.00817066	0.0971727
-257	0.590625	0.00145833	482.112	-0.526574	86.8946	5.30475	10.7635	1.71483	1.73	0.0898916	0.00801555	0.0963975
-256	0.593125	0.00354167	487.417	-0.52235	87.277	5.25947	10.6716	4.21041	1.68	0.0913798	0.0178625	0.217184
-255	0.5975	0.00489583	492.676	-0.515001	87.6519	5.21289	10.7564	5.88308	1.69	0.0930437	0.00784218	0.0963791
-254	0.6025	0.00484375	497.889	-0.506668	88.0197	5.16504	10.6576	5.88208	1.65	0.0946977	0.0176906	0.219715
-253	0.606875	0.00369792	503.054	-0.499432	88.3802	5.11596	10.7323	4.5372	1.52	0.0962247	0.00766672	0.0962074
-252	0.61	0.00296875	508.17	-0.494296	88.7338	5.06567	10.6268	3.67959	1.22	0.0976553	0.00751662	0.0952831
-251	0.613125	0.00348958	513.236	-0.489186	89.0803	5.01422	10.5189	4.36824	1.25	0.099144	0.0173685	0.222363
-250	0.616875	0.0034375	518.25	-0.483089	89.42	4.96162	10.5792	4.34509	1.74	0.100636	0.0073406	0.0948976
-249	0.62	0.00317708	523.212	-0.478036	89.7529	4.90793	10.4647	4.05436	1.97	0.102088	0.00719385	0.0938908
-248	0.62375	0.00505208	528.12	-0.472006	90.0791	4.85316	10.3479	6.50757	1.89	0.103774	0.017049	0.224602
-247	0.63	0.00666667	532.973	-0.462035	90.3987	4.79735	10.3939	8.66623	1.62	0.10568	0.0170173	0.226245
-246	0.63625	0.00505208	537.77	-0.452164	90.7118	4.74053	10.4338	6.62649	1.53	0.107386	0.00698285	0.0936728
-245	0.64	0.00317708	542.511	-0.446287	91.0184	4.68273	10.3066	4.20391	1.42	0.108837	0.00683884	0.0925497
-244	0.643125	0.0034375	547.194	-0.441416	91.3187	4.62399	10.1773	4.58775	1.38	0.110313	0.0166966	0.227905
-243	0.646875	0.00348958	551.818	-0.435602	91.6127	4.56434	10.203	4.69662	1.57	0.111803	0.00665858	0.0916561
-242	0.65	0.00296875	556.382	-0.430783	91.9005	4.5038	10.0676	4.02868	1.61	0.113213	0.00651766	0.0904583
-241	0.653125	0.00369792	560.886	-0.425987	92.1822	4.44242	9.93042	5.0588	1.64	0.114712	0.0163784	0.229156
-240	0.6575	0.00479167	565.328	-0.419311	92.4578	4.38021	9.942	6.60698	1.66	0.116367	0.00633691	0.0893639
-239	0.6625	0.00505208	569.708	-0.411735	92.7275	4.3172	9.799	7.02003	1.69	0.118049	0.0161989	0.230209
-238	0.6675	0.005	574.025	-0.404216	92.9912	4.25344	9.80055	7.00031	1.7	0.119729	0.00615442	0.0881258
-237	0.6725	0.005	578.279	-0.396753	93.2492	4.18894	9.65193	7.05218	1.67	0.121399	0.0160176	0.231057
-236	0.6775	0.005	582.468	-0.389346	93.5013	4.12374	9.64351	7.10327	1.58	0.123074	0.00597024	0.0867457
-235	0.6825	0.005	586.592	-0.381993	93.7478	4.05786	9.48944	7.15356	1.49	0.124738	0.0158346	0.231701
-234	0.6875	0.00505208	590.649	-0.374693	93.9887	3.99132	9.47112	7.27807	1.47	0.126413	0.00578437	0.0852256
-233	0.6925	0.00479167	594.641	-0.367447	94.224	3.92417	9.31177	6.94956	1.54	0.128039	0.0156499	0.23214
-232	0.696875	0.00369792	598.565	-0.361149	94.4538	3.85642	9.28362	5.39864	1.55	0.129508	0.00559685	0.0835678
-231	0.7	0.00291667	602.421	-0.356675	94.6782	3.7881	9.11915	4.28552	1.49	0.130848	0.00546344	0.0821015
-230	0.703125	0.00369792	606.209	-0.352221	94.8972	3.71923	8.95336	5.46759	1.5	0.13229	0.0153315	0.231842
-229	0.7075	0.00479167	609.929	-0.346018	95.1109	3.64984	8.91184	7.12823	1.53	0.133894	0.00527532	0.0802623
-228	0.7125	0.00505208	613.579	-0.338975	95.3193	3.57996	8.7412	7.56061	1.58	0.135524	0.0151444	0.231796
-227	0.7175	0.005	617.158	-0.331982	95.5226	3.5096	8.69011	7.52632	1.62	0.137146	0.00508549	0.0782914
-226	0.7225	0.005	620.668	-0.325038	95.7207	3.43879	8.51478	7.56912	1.64	0.138754	0.0149555	0.23155
-225	0.7275	0.005	624.107	-0.318141	95.9137	3.36755	8.4542	7.61106	1.65	0.140361	0.00489395	0.0761909
-224	0.7325	0.005	627.474	-0.311292	96.1017	3.29591	8.27435	7.65213	1.65	0.141953	0.0147649	0.231106
-223	0.7375	0.005	630.77	-0.304489	96.2848	3.22389	8.2044	7.69232	1.62	0.143543	0.00470067	0.0739631
-222	0.7425	0.005	633.994	-0.297732	96.4629	3.15149	8.02017	7.73164	1.55	0.145118	0.0145725	0.230464
-221	0.7475	0.005	637.146	-0.291021	96.6361	3.07876	7.94094	7.77007	1.59	0.146689	0.00450561	0.0716104
-220	0.7525	0.005	640.224	-0.284354	96.8046	3.0057	7.7525	7.80762	1.67	0.148245	0.0143782	0.229626
-219	0.7575	0.005	643.23	-0.277732	96.9682	2.93233	7.6641	7.84427	1.72	0.149796	0.00430871	0.0691351
-218	0.7625	0.005	646.162	-0.271153	97.1271	2.85867	7.47159	7.88003	1.48	0.151331	0.0141821	0.228594
-217	0.7675	0.005	649.021	-0.264617	97.2813	2.78474	7.37413	7.91489	1.3	0.15286	0.00410993	0.0665393
-216	0.7725	0.005	651.806	-0.258123	97.4309	2.71055	7.17768	7.94885	1.4	0.154373	0.0139839	0.227369
-215	0.7775	0.00505208	654.516	-0.251672	97.5759	2.63613	7.07125	8.06505	1.33	0.155887	0.00390919	0.0638251
-214	0.7825	0.00479167	657.153	-0.245261	97.7164	2.56148	6.87101	7.68014	1.27	0.157342	0.0137838	0.225954
-213	0.786875	0.00369792	659.714	-0.239686	97.8523	2.48662	6.75572	5.95016	1.24	0.158612	0.0037064	0.0609948
-212	0.79	0.00296875	662.201	-0.235722	97.9837	2.41156	6.55181	4.7949	1.26	0.159747	0.00358154	0.0591622
-211	0.793125	0.00348958	664.612	-0.231774	98.1107	2.33633	6.3474	5.65663	1.31	0.160947	0.0134577	0.223112
-210	0.796875	0.0034375	666.949	-0.227057	98.2333	2.26092	6.22029	5.59179	1.37	0.162129	0.00337707	0.0561844
-209	0.8	0.00317708	669.209	-0.223144	98.3516	2.18536	6.01239	5.18569	1.5	0.163248	0.00325362	0.0543142
-208	0.80375	0.005	671.395	-0.218467	98.4655	2.10965	5.8041	8.18774	1.55	0.164648	0.0131311	0.21992
-207	0.81	0.006875	673.504	-0.210721	98.5751	2.0338	5.66537	11.2935	1.39	0.166344	0.0130471	0.219199
-206	0.816875	0.00640625	675.538	-0.202269	98.6804	1.95783	5.52108	10.5553	1.15	0.167951	0.00296098	0.0498964
-205	0.8225	0.005	677.496	-0.195407	98.7815	1.88175	5.30652	8.26215	1.02	0.169308	0.0128381	0.216966
-204	0.826875	0.00364583	679.378	-0.190102	98.8784	1.80556	5.15376	6.04122	1.07	0.170428	0.0027491	0.0465893
-203	0.83	0.00296875	681.183	-0.18633	98.9712	1.72927	4.93601	4.93235	1.15	0.171414	0.00262632	0.0446269
-202	0.833125	0.00348958	682.913	-0.182572	99.0598	1.65289	4.71801	5.81239	1.13	0.172467	0.0125043	0.213014
-201	0.836875	0.00348958	684.566	-0.178081	99.1442	1.57644	4.55399	5.82646	0.99	0.173505	0.00241172	0.0411838
-200	0.84	0.00302083	686.142	-0.174353	99.2246	1.49991	4.33291	5.05542	0.83	0.174444	0.00228967	0.0391897
-199	0.843125	0.00348958	687.642	-0.17064	99.3009	1.42331	4.11164	5.85264	0.97	0.175441	0.0121683	0.208726
-198	0.846875	0.00348958	689.065	-0.166202	99.3731	1.34666	3.93651	5.86476	1.4	0.176421	0.00207191	0.0356136
-197	0.85	0.00296875	690.412	-0.162519	99.4413	1.26995	3.71227	4.99917	1.41	0.177292	0.00195033	0.0335893
-196	0.853125	0.00369792	691.682	-0.158849	99.5055	1.19318	3.48788	6.23849	0.88	0.178265	0.0118293	0.204103
-195	0.8575	0.00484375	692.875	-0.153734	99.5657	1.11638	3.30176	8.18564	0.46	0.179413	0.00172894	0.0298826
-194	0.8625	0.00484375	693.991	-0.14792	99.622	1.03954	3.07449	8.19883	0.94	0.180541	0.0116075	0.200946
-193	0.866875	0.00369792	695.031	-0.14286	99.6743	0.962656	2.88022	6.2687	1.13	0.181456	0.0015039	0.026074
-192	0.87	0.00296875	695.994	-0.139262	99.7226	0.885745	2.65011	5.03959	0.77	0.182225	0.00138201	0.0239939
-191	0.873125	0.00354167	696.879	-0.135677	99.7671	0.808806	2.41991	6.01979	0.76	0.183069	0.0112605	0.195749
-190	0.876875	0.00328125	697.688	-0.131391	99.8076	0.731843	2.21481	5.58363	0.67	0.183848	0.00115249	0.0200578
-189	0.879375	0.00166667	698.42	-0.128544	99.8442	0.654859	1.98183	2.83911	0.65	0.18433	0.00103031	0.0179501
-188	0.880625	0.00166667	699.075	-0.127123	99.877	0.577857	1.74879	2.84177	0.66	0.184789	0.000908418	0.0158414
-187	0.883125	0.00328125	699.653	-0.124289	99.9059	0.500839	1.51571	5.59935	0.67	0.185501	0.0107868	0.18826
-186	0.886875	0.00354167	700.154	-0.120051	99.9309	0.423808	1.29716	6.04807	0.65	0.186236	0.000672947	0.0117533
-185	0.89	0.00302083	700.577	-0.116534	99.952	0.346767	1.06136	5.16177	0.61	0.186858	0.000550351	0.00961789
-184	0.893125	0.00348958	700.924	-0.113029	99.9693	0.269716	0.825529	5.96569	0.58	0.187537	0.0104279	0.182328
-183	0.896875	0.00348958	701.194	-0.108839	99.9827	0.192659	0.596303	5.96799	0.55	0.188193	0.000309008	0.00540495
-182	0.9	0.00302083	701.387	-0.105361	99.9923	0.115597	0.357788	5.16774	0.57	0.188746	0.00018538	0.00324342
-181	0.903125	0.00348958	701.502	-0.101894	99.9981	0.0385327	0.119263	5.97061	0.64	0.189355	0.0100618	0.176071
-180	0.906875	0.00348958	701.541	-0.0977507	100	-0.0385327	-0.120589	5.97094	0.65	0.18994	-6.2482e-05	-0.00109343			260.994
-179	0.91	0.00302083	701.502	-0.0943107	99.9981	-0.115597	-0.361763	5.16859	0.23	0.190421	-0.000187478	-0.00328068			260.951
-178	0.913125	0.00354167	701.387	-0.0908825	99.9923	-0.192659	-0.602929	6.05872	-0.12	0.190966	0.00968745	0.169493			263.746
-177	0.916875	0.00328125	701.194	-0.0867841	99.9827	-0.269716	-0.853355	5.61169	0.08	0.191442	-0.000442542	-0.00774064			263.644
-176	0.919375	0.00166667	700.924	-0.0840612	99.9693	-0.346767	-1.09714	2.84929	0.95	0.191617	-0.000569254	-0.00995316			263.514
-175	0.920625	0.00166667	700.577	-0.0827025	99.952	-0.423808	-1.34089	2.84788	0.9	0.191768	-0.000696157	-0.012166			263.354
-174	0.923125	0.00328125	700.154	-0.0799906	99.9309	-0.500839	-1.58461	5.60336	0.27	0.19217	0.00917671	0.160275			266.027
-173	0.926875	0.00354167	699.653	-0.0759366	99.9059	-0.577857	-1.84816	6.04375	0.27	0.192589	-0.000961025	-0.0167726			265.807
-172	0.93	0.00302083	699.075	-0.0725707	99.877	-0.654859	-2.09443	5.1507	0.23	0.192895	-0.00109012	-0.01901			265.558
-171	0.933125	0.00354167	698.42	-0.0692161	99.8442	-0.731843	-2.34065	6.0331	0.3	0.193264	0.00878043	0.152974			268.132
-170	0.936875	0.00328125	697.688	-0.0652054	99.8076	-0.808806	-2.61461	5.58363	0.3	0.193561	-0.00136392	-0.0237374			267.821
-169	0.939375	0.00166667	696.879	-0.0625405	99.7671	-0.885745	-2.86333	2.83284	0.11	0.193558	-0.00149558	-0.0259987			267.481
-168	0.940625	0.00166667	695.994	-0.0612107	99.7226	-0.962656	-3.11196	2.82924	-0.11	0.19353	-0.00162772	-0.0282598			267.111
-167	0.943125	0.00333333	695.031	-0.0585564	99.6743	-1.03954	-3.36049	5.65066	-0.17	0.193759	0.00823963	0.142855			269.549
-166	0.946875	0.00338542	693.991	-0.0545882	99.622	-1.11638	-3.64729	5.73037	0	0.193967	-0.00191372	-0.0331296			269.115
-165	0.949375	0.00145833	692.875	-0.0519514	99.5657	-1.19318	-3.89822	2.46449	-0.02	0.193824	-0.00204894	-0.0354134			268.652
-164	0.95	0.0003125	691.682	-0.0512933	99.5055	-1.26995	-4.149	0.527197	-0.13	0.193462	-0.00218479	-0.0376965			268.158
-163	0.950625	0.00145833	690.412	-0.0506356	99.4413	-1.34666	-4.39963	2.45573	0.05	0.193267	-0.00232133	-0.0399787			267.635
-162	0.953125	0.00338542	689.065	-0.0480092	99.3731	-1.42331	-4.65007	5.68969	0.11	0.193371	0.00754142	0.129628			269.894
-161	0.956875	0.00338542	687.642	-0.0440825	99.3009	-1.49991	-4.9519	5.67794	-0.06	0.193444	-0.00262392	-0.0450088			269.305
-160	0.959375	0.00145833	686.142	-0.0414732	99.2246	-1.57644	-5.20456	2.44055	-0.35	0.193167	-0.00276419	-0.0473115			268.687
-159	0.96	0.0003125	684.566	-0.040822	99.1442	-1.65289	-5.45697	0.521773	-0.31	0.192674	-0.00290531	-0.0496126			268.038
-158	0.960625	0.00140625	682.913	-0.0401712	99.0598	-1.72927	-5.70912	2.34231	0.07	0.192337	-0.00304732	-0.0519119			267.359
-157	0.963125	0.00354167	681.183	-0.0375721	98.9712	-1.80556	-5.96098	5.88421	0.31	0.19233	0.00680975	0.115712			269.428
-156	0.9675	0.00489583	679.378	-0.0330399	98.8784	-1.88175	-6.27723	8.11249	-0.07	0.192513	-0.00336889	-0.0570929			268.682
-155	0.9725	0.00489583	677.496	-0.0278852	98.7815	-1.95783	-6.53103	8.09002	-0.4	0.192669	0.00648469	0.109592			270.667
-154	0.976875	0.00348958	675.538	-0.0233966	98.6804	-2.0338	-6.8544	5.74963	-0.29	0.192558	-0.00370056	-0.0623594			269.852
-153	0.979375	0.00161458	673.504	-0.0208407	98.5751	-2.10965	-7.11002	2.65227	0.42	0.192113	-0.00385068	-0.0646938			269.007
-152	0.980625	0.00161458	671.395	-0.0195652	98.4655	-2.18536	-7.36518	2.64396	0.22	0.191641	-0.00400196	-0.0670248			268.131
-151	0.983125	0.00348958	669.209	-0.017019	98.3516	-2.26092	-7.61985	5.69576	-0.45	0.191448	0.00584556	0.0975826			269.952
-150	0.9875	0.00484375	666.949	-0.0125788	98.2333	-2.33633	-7.95434	7.87935	-0.25	0.191441	-0.00435212	-0.0724065			269.007
-149	0.9925	0.00505208	664.612	-0.00752827	98.1107	-2.41156	-8.21049	8.18945	-0.01	0.191439	0.00549129	0.091039			270.738
-148	0.9975	0.005	662.201	-0.00250313	97.9837	-2.48662	-8.55154	8.07562	0.17	0.191391	-0.00471377	-0.0778649			269.721
-147	1.0025	0.005	659.714	0.00249688	97.8523	-2.56148	-8.80899	8.04529	0.03	0.191315	0.00512532	0.0843454			271.361
-146	1.0075	0.00505208	657.153	0.00747201	97.7164	-2.63613	-9.15637	8.09754	-0.29	0.191209	-0.0050874	-0.0833962			270.272
-145	1.0125	0.00479167	654.516	0.0124225	97.5759	-2.71055	-9.41488	7.64933	-0.54	0.191032	0.00474713	0.0775061			271.818
-144	1.01688	0.00369792	651.806	0.0167342	97.4309	-2.78474	-9.76832	5.87884	-0.52	0.190643	-0.00547354	-0.0889961			270.657
-143	1.02	0.00291667	649.021	0.0198026	97.2813	-2.85867	-10.0277	4.61702	-0.28	0.190102	-0.00564381	-0.0913725			269.464
-142	1.02313	0.00364583	646.162	0.0228617	97.1271	-2.93233	-10.286	5.74586	-0.04	0.189648	0.00418428	0.0674445			270.871
-141	1.0275	0.00494792	643.23	0.0271287	96.9682	-3.0057	-10.6468	7.76256	0.07	0.18936	-0.00604804	-0.0970432			269.606
-140	1.03313	0.0065625	640.224	0.0325882	96.8046	-3.07876	-10.9056	10.2475	0.1	0.189294	0.0037749	0.0602868			270.914
-139	1.04062	0.00838542	637.146	0.0398215	96.6361	-3.15149	-11.2716	13.0311	0.07	0.18947	0.00353388	0.0561661			272.166
-138	1.04937	0.00833333	633.994	0.0481947	96.4629	-3.22389	-11.6414	12.8861	-0.01	0.189594	0.00328749	0.0519918			273.361
-137	1.05688	0.00671875	630.77	0.0553164	96.2848	-3.29591	-12.0148	10.3366	-0.11	0.189427	-0.00696434	-0.109581			271.933
-136	1.06313	0.00645833	627.474	0.0612127	96.1017	-3.36755	-12.276	9.884	-0.23	0.189187	0.00284575	0.0445428			273.025
-135	1.07	0.00697917	624.107	0.0676586	95.9137	-3.43879	-12.6539	10.6238	-0.34	0.188984	0.0025845	0.0402365			274.058
-134	1.07688	0.00651042	620.668	0.0740633	95.7207	-3.5096	-13.0352	9.85563	-0.41	0.188666	-0.0076825	-0.118945			272.509
-133	1.08313	0.00651042	617.158	0.0798504	95.5226	-3.57996	-13.2965	9.7999	-0.43	0.188317	0.00211762	0.0326008			273.436
-132	1.09	0.00697917	613.579	0.0861777	95.3193	-3.64984	-13.6816	10.4446	-0.38	0.187993	0.00184065	0.0281725			274.304
-131	1.09688	0.00645833	609.929	0.0924652	95.1109	-3.71923	-14.0696	9.60762	-0.2	0.187547	-0.00844239	-0.128448			272.631
-130	1.10313	0.00666667	606.209	0.0981471	94.8972	-3.7881	-14.3301	9.85706	-0.01	0.187099	0.00134705	0.02037			273.39
-129	1.11063	0.00848958	602.421	0.104923	94.6782	-3.85642	-14.7212	12.4739	0.09	0.186875	0.00105346	0.0158309			274.087
-128	1.12	0.00984375	598.565	0.113329	94.4538	-3.92417	-15.1148	14.371	0.03	0.1868	0.000753474	0.0112503			274.722
-127	1.13	0.01	594.641	0.122218	94.224	-3.99132	-15.5107	14.5034	0.14	0.1867	0.000446958	0.00662988			275.292
-126	1.14	0.0101562	590.649	0.131028	93.9887	-4.05786	-15.9088	14.6312	0.29	0.186572	0.000133791	0.00197125			275.799
-125	1.15062	0.0115104	586.592	0.140305	93.7478	-4.12374	-16.3089	16.4681	0.27	0.186588	-0.000186156	-0.00272393			276.242
-124	1.16312	0.0133333	582.468	0.15111	93.5013	-4.18894	-16.7108	18.942	0.32	0.186811	0.00948699	0.137843			278.984
-123	1.17687	0.0135417	578.279	0.162863	93.2492	-4.25344	-17.2607	19.0997	0.32	0.186995	-0.000939624	-0.0135543			279.279
-122	1.19	0.0129688	574.025	0.173953	92.9912	-4.3172	-17.6679	18.1571	0.27	0.187044	-0.00128281	-0.0183687			279.507
-121	1.20312	0.0136979	569.708	0.184922	92.7275	-4.38021	-18.0764	19.0337	0.14	0.187139	0.00836665	0.118902			281.981
-120	1.2175	0.0148437	565.328	0.1968	92.4578	-4.44242	-18.6386	20.4673	-0.09	0.187322	-0.00209048	-0.0294802			282.058
-119	1.2325	0.0148958	560.886	0.209045	92.1822	-4.5038	-19.0511	20.3777	-0.29	0.187455	0.00754167	0.105518			284.343
-118	1.24687	0.0134896	556.382	0.22064	91.9005	-4.56434	-19.6211	18.3058	-0.5	0.187323	-0.0029375	-0.0407694			284.266
-117	1.25937	0.0115625	551.818	0.230616	91.6127	-4.62399	-20.0365	15.5619	-0.27	0.186876	-0.00332337	-0.0457466			284.122
-116	1.27062	0.0117187	547.194	0.239509	91.3187	-4.68273	-20.4521	15.6401	0.46	0.186395	-0.0037174	-0.0507417			283.908
-115	1.28375	0.0151042	542.511	0.249785	91.0184	-4.74053	-20.8676	19.9858	1.4	0.186307	0.00588025	0.0795772			285.825
-114	1.30125	0.0198958	537.77	0.263325	90.7118	-4.79735	-21.4476	26.0961	1.39	0.186771	0.00535678	0.0718597			287.633
-113	1.32313	0.0232812	532.973	0.279996	90.3987	-4.85316	-22.031	30.2641	0.58	0.187595	0.01482	0.197032			291.491
-112	1.34688	0.0234375	528.12	0.297787	90.0791	-4.90793	-22.7859	30.1898	0.33	0.188335	0.00415209	0.0546995			293.061
-111	1.36938	0.0215104	523.212	0.314354	89.7529	-4.96162	-23.3765	27.45	0.3	0.188743	0.00358529	0.0467936			294.519
-110	1.39	0.0201042	518.25	0.329304	89.42	-5.01422	-23.9692	25.4122	0.28	0.188887	0.00300428	0.0388386			295.867
-109	1.41	0.0201042	513.236	0.34359	89.0803	-5.06567	-24.5636	25.1663	0.27	0.188947	0.00240876	0.0308386			297.102
-108	1.43063	0.0215104	508.17	0.358111	88.7338	-5.11596	-25.1593	26.6609	0.23	0.189097	0.00179844	0.0227976			298.224
-107	1.45312	0.0233333	503.054	0.373716	88.3802	-5.16504	-25.7559	28.6291	0.34	0.189385	0.011173	0.140207			301.269
-106	1.47688	0.0235417	497.889	0.389928	88.0197	-5.21289	-26.5323	28.5882	0.24	0.18959	0.000399772	0.00496511			302.143
-105	1.5	0.0230208	492.676	0.405465	87.6519	-5.25947	-27.1312	27.663	0.02	0.189643	-0.000259395	-0.00318792			302.903
-104	1.52313	0.0234896	487.417	0.420764	87.277	-5.30475	-27.7296	27.9249	0.03	0.189663	0.00906536	0.110222			305.52
-103	1.54688	0.0234375	482.112	0.436237	86.8946	-5.34869	-28.5111	27.5598	0.14	0.189568	-0.00176672	-0.0212472			306.029
-102	1.57	0.0231771	476.764	0.451076	86.5048	-5.39127	-29.1089	26.9512	0.19	0.189352	-0.00247787	-0.029469			306.423
-101	1.59375	0.025	471.372	0.46609	86.1075	-5.43244	-29.7049	28.7422	0.14	0.189256	0.00679385	0.0798849			308.606
-100	1.62	0.0268229	465.94	0.482426	85.7025	-5.47218	-30.4867	30.4826	0.23	0.189255	0.00589931	0.0685671			310.629
-99	1.64688	0.0264583	460.468	0.49888	85.2898	-5.51046	-31.2685	29.7151	0.3	0.1891	-0.0050188	-0.0576479			310.632
-98	1.67312	0.0268229	454.957	0.514693	84.8691	-5.54724	-31.8588	29.7641	0.31	0.18889	0.00419354	0.0475921			312.357
-97	1.70125	0.0299479	449.41	0.531363	84.4405	-5.58249	-32.6372	32.8266	0.37	0.188909	0.0032297	0.0362068			313.921
-96	1.73313	0.0333333	443.827	0.549926	84.0038	-5.61618	-33.4136	36.0835	0.56	0.189176	0.0122408	0.135522			317.115
-95	1.7675	0.0350521	438.211	0.569566	83.5589	-5.64828	-34.3815	37.4639	0.77	0.189485	0.00106282	0.0116179			318.333
-94	1.80312	0.0365625	432.563	0.589521	83.1056	-5.67875	-35.1529	38.5746	0.67	0.189827	0.0100191	0.108109			321.135
-93	1.84062	0.0383854	426.884	0.610105	82.6439	-5.70757	-36.1164	39.9662	0.22	0.190212	0.00877893	0.0934837			323.729
-92	1.87938	0.0383854	421.177	0.630939	82.1736	-5.73471	-37.077	39.4318	-0.19	0.190447	0.0075051	0.0788506			326.115
-91	1.91688	0.0365104	415.442	0.650696	81.6946	-5.76013	-38.0337	36.995	-0.26	0.190343	-0.00380313	-0.0394126			326.619
-90	1.9525	0.0351042	409.682	0.669111	81.2068	-5.78381	-38.7868	35.0769	-0.17	0.189972	0.00503281	0.051433			328.613
-89	1.9875	0.0350521	403.898	0.686878	80.7101	-5.80571	-39.7323	34.5304	-0.04	0.189452	-0.00634318	-0.0639092			328.772
-88	2.02312	0.0366146	398.092	0.704643	80.2042	-5.82582	-40.4709	35.5512	0.07	0.18896	0.00243015	0.0241324			330.376
-87	2.06125	0.04	392.266	0.723313	79.6891	-5.84409	-41.4018	38.2699	0.14	0.188647	0.000983433	0.009623			331.773
-86	2.10313	0.0433333	386.422	0.743424	79.1647	-5.86051	-42.3243	40.8414	0.16	0.188499	0.00949847	0.0915588			334.521
-85	2.1475	0.0450521	380.562	0.764304	78.6308	-5.87505	-43.4395	41.8173	0.17	0.188337	-0.00222196	-0.0210934			335.484
-84	2.19313	0.0464583	374.687	0.785327	78.0872	-5.88768	-44.3428	42.4569	0.19	0.188148	0.00621045	0.0580465			337.752
-83	2.24063	0.0486979	368.799	0.806755	77.5338	-5.89837	-45.4376	43.8043	0.28	0.187985	0.00439839	0.0404639			339.768
-82	2.29062	0.05125	362.901	0.828825	76.9705	-5.90711	-46.5207	45.3626	0.36	0.187869	0.00253715	0.0229678			341.536
-81	2.34312	0.0536979	356.994	0.851486	76.3971	-5.91387	-47.5908	46.7556	0.41	0.187785	0.0106256	0.0946237			344.49
-80	2.39812	0.0564583	351.08	0.874687	75.8135	-5.91862	-48.8503	48.3448	0.45	0.187735	-0.00155207	-0.0135925			345.738
-79	2.45625	0.0600521	345.161	0.898636	75.2195	-5.92135	-49.891	50.5552	0.48	0.187801	0.0164286	0.141451			349.516
-78	2.51812	0.0633854	339.24	0.923515	74.6149	-5.92204	-51.3224	52.446	0.47	0.187914	0.00391037	0.0330909			351.591
-77	2.5825	0.0648438	333.318	0.948758	73.9996	-5.92066	-52.5321	52.716	0.35	0.187932	0.0115478	0.0960154			354.716
-76	2.6475	0.0651562	327.397	0.973616	73.3734	-5.91719	-53.9258	52.0292	0.2	0.187742	-0.00110985	-0.00906406			356.191
-75	2.71312	0.0665104	321.48	0.998101	72.7362	-5.91162	-55.0949	52.1506	0.29	0.187448	0.00639317	0.051269			358.672
-74	2.78125	0.0702604	315.568	1.0229	72.0878	-5.90393	-56.4445	54.0779	0.64	0.187211	0.00358993	0.0282594			360.824
-73	2.85438	0.0764583	309.664	1.04885	71.4279	-5.89411	-57.7694	57.7474	0.82	0.187209	0.0107093	0.0827252			363.892
-72	2.93438	0.0833854	303.77	1.07649	70.7565	-5.88213	-59.2704	61.7805	0.8	0.18746	0.0175022	0.132624			367.807
-71	3.02062	0.0883854	297.888	1.10546	70.0733	-5.86799	-60.9441	64.217	0.78	0.187787	0.0139538	0.103688			371.307
-70	3.11062	0.0915625	292.02	1.13482	69.3782	-5.85167	-62.5858	65.2149	0.77	0.18805	0.0103049	0.0750654			374.396
-69	3.20375	0.095	286.168	1.16432	68.671	-5.83317	-64.1933	66.3073	0.73	0.188262	0.0165534	0.118166			378.226
-68	3.30063	0.0984896	280.335	1.19411	67.9515	-5.81246	-65.9643	67.3417	0.67	0.188399	0.0124316	0.0869341			381.608
-67	3.40062	0.10151	274.523	1.22396	67.2195	-5.78954	-67.6953	67.9681	0.56	0.188427	0.00819349	0.0561089			384.547
-66	3.50375	0.105	268.733	1.25383	66.4747	-5.76441	-69.3838	68.8219	0.42	0.18837	0.0138364	0.0927535			388.125
-65	3.61063	0.10849	262.969	1.28388	65.7172	-5.73705	-71.2248	69.5839	0.29	0.188206	0.00907846	0.0595526			391.226
-64	3.72063	0.111458	257.232	1.31389	64.9465	-5.70747	-73.0166	69.9284	0.19	0.187898	0.00418685	0.0268656			393.857
-63	3.83375	0.115156	251.524	1.34384	64.1625	-5.67565	-74.7566	70.6454	0.11	0.187486	0.00915892	0.0574657			397.031
-62	3.95125	0.119948	245.849	1.37403	63.3651	-5.64159	-76.6362	71.9245	0.06	0.187015	0.00369757	0.0226761			399.705
-61	4.07375	0.125	240.207	1.40456	62.5541	-5.6053	-78.4564	73.2339	0.05	0.186493	0.00808437	0.0484414			402.847
-60	4.20125	0.13	234.602	1.43538	61.7291	-5.56677	-80.4058	74.3859	0.02	0.185891	0.00201179	0.0117733			405.461
-59	4.33375	0.134948	229.035	1.46643	60.8901	-5.526	-82.2875	75.3849	0.04	0.185201	0.00577132	0.0329732			408.472
-58	4.47125	0.140104	223.509	1.49767	60.0368	-5.48299	-84.2869	76.3769	0.06	0.18441	-0.000955242	-0.0053259			410.931
-57	4.61437	0.146563	218.026	1.52918	59.169	-5.43775	-86.2096	77.9377	0.08	0.183583	0.0021339	0.0116056			413.719
-56	4.765	0.155104	212.588	1.5613	58.2866	-5.39029	-88.2377	80.4228	0.1	0.182801	0.00470973	0.0249758			416.783
-55	4.925	0.164948	207.198	1.59432	57.3893	-5.3406	-90.363	83.3582	0.22	0.182101	0.00675301	0.0349034			420.07
-54	5.095	0.175	201.857	1.62826	56.4769	-5.2887	-92.5768	86.1587	0.34	0.181459	0.00824432	0.041513			423.53
-53	5.275	0.185052	196.569	1.66298	55.5493	-5.2346	-94.8701	88.7206	0.28	0.180844	0.00916415	0.0449356			427.115
-52	5.465	0.194844	191.334	1.69836	54.6063	-5.17831	-97.2334	90.9275	0.15	0.180213	0.00949299	0.0453085			430.777
-51	5.66437	0.203438	186.156	1.7342	53.6477	-5.11983	-99.6569	92.3685	0.15	0.179484	0.00921144	0.0427748			434.473
-50	5.87188	0.211719	181.036	1.77017	52.6733	-5.05919	-102.13	93.4847	0.31	0.17862	-0.00169967	-0.00767561			437.44
-49	6.08875	0.223281	175.977	1.80644	51.6831	-4.99639	-104.471	95.8349	0.38	0.177756	0.0071075	0.0312001			441.098
-48	6.31937	0.238333	170.98	1.84362	50.6767	-4.93145	-107.014	99.391	0.2	0.176994	0.0148876	0.0634972			445.348
-47	6.565	0.251719	166.049	1.88175	49.6542	-4.8644	-109.741	101.945	0.02	0.176214	0.0116051	0.0480696			449.436
-46	6.82188	0.26151	161.185	1.92013	48.6154	-4.79524	-112.468	102.808	-0.01	0.175248	-0.00238969	-0.00960834			452.689
-45	7.08813	0.271719	156.389	1.95842	47.5602	-4.72401	-115.022	103.644	0.01	0.174111	0.00327891	0.0127915			456.377
-44	7.36625	0.285208	151.665	1.99691	46.4886	-4.65071	-117.715	105.503	-0.02	0.172889	-0.002178	-0.00824003			459.813
-43	7.65937	0.301406	147.015	2.03593	45.4005	-4.57538	-120.372	108.076	-0.09	0.17166	0.00161313	0.00591581			463.556
-42	7.96938	0.318542	142.439	2.07561	44.2958	-4.49804	-123.132	110.665	-0.21	0.170413	0.00423448	0.0150458			467.528
-41	8.29625	0.334844	137.941	2.1158	43.1747	-4.41872	-125.975	112.655	-0.35	0.169081	-0.00433765	-0.0149256			471.113
-40	8.63875	0.35	133.522	2.15626	42.0372	-4.33743	-128.73	113.983	-0.45	0.167606	-0.00370148	-0.0123286			474.823
-39	8.99625	0.365104	129.185	2.19681	40.8834	-4.25422	-131.527	115.039	-0.51	0.165958	-0.0142811	-0.0460211			478.085
-38	9.36937	0.38151	124.931	2.23745	39.7135	-4.1691	-134.2	116.25	-0.58	0.164163	-0.0156518	-0.0487775			481.386
-37	9.76	0.400208	120.762	2.27829	38.5277	-4.08212	-136.875	117.878	-0.64	0.162263	-0.0182371	-0.0549376			484.672
-36	10.1706	0.421563	116.68	2.3195	37.3262	-3.9933	-139.528	119.97	-0.67	0.160307	-0.0220303	-0.0641207			487.895
-35	10.6037	0.444896	112.686	2.36121	36.1096	-3.90268	-142.133	122.277	-0.69	0.158321	-0.0170144	-0.0478269			491.457
-34	11.0606	0.468594	108.784	2.40339	34.8781	-3.81029	-144.796	124.33	-0.72	0.156275	-0.0236165	-0.0640861			494.843
-33	11.5412	0.493073	104.973	2.44593	33.6324	-3.71617	-147.353	126.243	-0.73	0.154164	-0.0313481	-0.0820871			498.025
-32	12.0475	0.520104	101.257	2.48886	32.3731	-3.62036	-149.779	128.449	-0.75	0.152031	-0.020149	-0.0508936			501.774
-31	12.5819	0.548438	97.6368	2.53226	31.1011	-3.52289	-152.289	130.604	-0.8	0.149862	-0.0308797	-0.0752092			505.217
-30	13.1444	0.57651	94.1139	2.57599	29.8171	-3.4238	-154.6	132.336	-0.89	0.147636	-0.0325145	-0.0763336			508.714
-29	13.735	0.605	90.6901	2.61995	28.5224	-3.32315	-156.797	133.823	-1.03	0.145339	-0.035401	-0.0800867			512.219
-28	14.3544	0.63349	87.3669	2.66405	27.2181	-3.22096	-158.843	134.99	-1.18	0.142953	-0.0393885	-0.0858422			515.697
-27	15.0019	0.661458	84.146	2.70818	25.9057	-3.11728	-160.699	135.754	-1.3	0.140459	-0.0542889	-0.113954			518.788
-26	15.6775	0.690104	81.0287	2.75223	24.5868	-3.01215	-162.22	136.386	-1.38	0.137875	-0.0493868	-0.0998239			522.15
-25	16.3825	0.720156	78.0166	2.79621	23.2633	-2.90563	-163.578	137.034	-1.48	0.135221	-0.0653732	-0.127224			525.12
-24	17.1181	0.75125	75.1109	2.84014	21.9372	-2.79775	-164.528	137.627	-1.56	0.132531	-0.0609475	-0.114194			528.326
-23	17.885	0.782187	72.3132	2.88396	20.6109	-2.68857	-165.227	137.957	-1.63	0.129804	-0.0666925	-0.120304			531.455
-22	18.6825	0.812969	69.6246	2.92759	19.2872	-2.57813	-165.533	138.055	-1.67	0.127056	-0.0816682	-0.14184			534.253
-21	19.5112	0.845052	67.0465	2.97099	17.9689	-2.46649	-165.32	138.19	-1.7	0.124343	-0.0648715	-0.108496			537.57
-20	20.3725	0.876927	64.58	3.01419	16.6594	-2.35368	-164.801	138.127	-1.72	0.121676	-0.0771444	-0.124276			540.621
-19	21.2644	0.906302	62.2263	3.05703	15.3622	-2.23977	-163.681	137.551	-1.77	0.119063	-0.0763746	-0.118551			543.725
-18	22.1844	0.933646	59.9865	3.09939	14.0815	-2.1248	-162.002	136.6	-1.86	0.116522	-0.0722906	-0.108173	-0.108173	-0.336758	546.939
-17	23.1306	0.958125	57.8617	3.14116	12.8215	-2.00884	-159.723	135.216	-1.97	0.114072	-0.0740647	-0.106902	-0.215076	-0.669559	550.101
-16	24.0987	0.976719	55.8529	3.18216	11.5869	-1.89192	-156.738	133.055	-2.09	0.111703	-0.0703561	-0.0980238	-0.313099	-0.97472	553.308
-15	25.0819	0.988333	53.961	3.22215	10.383	-1.7741	-153.018	130.077	-2.16	0.109409	-0.0802394	-0.108007	-0.421106	-1.31096	556.24
-14	26.0737	0.994948	52.1869	3.26093	9.21497	-1.65545	-148.42	126.642	-2.14	0.107232	-0.0719266	-0.0936344	-0.514741	-1.60246	559.254
-13	27.0706	0.998385	50.5314	3.29845	8.08872	-1.536	-142.993	123.048	-2.02	0.105237	-0.0649294	-0.0818441	-0.596585	-1.85725	562.286
-12	28.0694	0.998385	48.9954	3.33468	7.01023	-1.41583	-136.675	119.308	-1.81	0.1035	-0.04796	-0.0586163	-0.655201	-2.03973	565.49
-11	29.0663	0.995	47.5796	3.36958	5.98574	-1.29499	-129.463	115.468	-1.57	0.102101	-0.0302124	-0.0358583	-0.691059	-2.15136	568.833
-10	30.0581	0.988177	46.2846	3.40313	5.02163	-1.17353	-121.316	111.555	-1.31	0.101125	0.00935817	0.0108047	-0.680255	-2.11772	572.67
-9	31.0406	0.975208	45.1111	3.4353	4.12436	-1.05151	-112.282	107.299	-0.99	0.100626	0.040969	0.0461024	-0.634152	-1.9742	576.794
-8	32.0063	0.95474	44.0596	3.46593	3.30034	-0.928986	-102.298	102.599	-0.53	0.100656	0.0755955	0.0830846	-0.551068	-1.71555	581.209
-7	32.9488	0.929896	43.1306	3.49495	2.55579	-0.806021	-91.3627	97.8218	0.11	0.101302	0.133536	0.14367	-0.407398	-1.26828	586.267
-6	33.8663	0.904948	42.3246	3.52242	1.89669	-0.682671	-79.5409	93.4183	1.05	0.10269	0.194303	0.205143	-0.202255	-0.629646	591.963
-5	34.7619	0.887865	41.6419	3.54852	1.32857	-0.558995	-66.8417	90.1765	2.65	0.105024	0.277624	0.288385	0.0861299	0.268134	598.63
-4	35.6519	0.898594	41.0829	3.5738	0.856386	-0.435051	-53.3229	90.041	5.42	0.108695	0.412548	0.422785	0.508915	1.58432	607.081
-3	36.5794	0.970937	40.6478	3.59948	0.484431	-0.3109	-39.0576	96.2598	9.67	0.114416	0.627715	0.636479	1.14539	3.56576	618.599
-2	37.6231	1.13786	40.3369	3.62762	0.216175	-0.186599	-24.0709	111.946	14.56	0.123203	0.991963	0.99812	2.14351	6.67304	635.6
-1	38.8806	1.39266	40.1503	3.6605	0.0541759	-0.0622097	-8.28378	136.38	18.09	0.136013	1.47488	1.47717	3.62068	11.2717	660.02
0	40.4075	1.65214	40.0881	3.69902	0	0.0622097	8.61539	161.539	18.51	0.153028	1.92798	1.92798	5.54866	17.2737	691.412
1	42.1425	1.77818	40.1503	3.74106	0.0541759	0.186599	27.0292	174.133	16.31	0.173144	2.15342	2.15676	7.70542	23.988	726.125
2	43.8925	1.67208	40.3369	3.78174	0.216175	0.3109	47.0765	164.504	13.86	0.194302	2.03056	2.04316	9.74858	30.3486	758.477
3	45.4225	1.35953	40.6478	3.81601	0.484431	0.435051	68.2844	134.785	12.25	0.214609	1.75333	1.77781	11.5264	35.8832	785.911
4	46.5825	0.960833	41.0829	3.84122	0.856386	0.558995	89.949	96.2776	11.32	0.233232	1.51381	1.55137	13.0778	40.7128	809.033
5	47.3481	0.583073	41.6419	3.85753	1.32857	0.682671	111.564	59.2201	11.08	0.25031	1.34615	1.39832	14.4761	45.066	829.045
6	47.7675	0.268594	42.3246	3.86635	1.89669	0.806021	132.803	27.7271	11.26	0.266364	1.21655	1.28442	15.7605	49.0645	846.597
7	47.9056	0.0180208	43.1306	3.86923	2.55579	0.928986	153.383	1.89573	11.51	0.281891	1.162	1.25019	17.0107	52.9565	863.03
8	47.8194	-0.184531	44.0596	3.86743	3.30034	1.05151	173.25	-19.8302	11.78	0.297233	1.11185	1.22199	18.2327	56.7608	878.463
9	47.5469	-0.357188	45.1111	3.86172	4.12436	1.17353	192.225	-39.3003	12.01	0.312526	1.05474	1.18689	19.4196	60.4557	892.8
10	47.1119	-0.509948	46.2846	3.85253	5.02163	1.29499	210.116	-57.5676	12.17	0.327781	1.01964	1.17725	20.5968	64.1206	906.497
11	46.5319	-0.648333	47.5796	3.84014	5.98574	1.41583	226.899	-75.2376	12.25	0.342947	0.957141	1.13601	21.7328	67.6572	919.049
12	45.8187	-0.776927	48.9954	3.82469	7.01023	1.536	242.355	-92.8436	12.21	0.357898	0.896594	1.09581	22.8286	71.0686	930.507
13	44.9819	-0.894635	50.5314	3.80626	8.08872	1.65545	256.418	-110.261	12.28	0.372514	0.818782	1.03208	23.8607	74.2816	940.508
14	44.035	-0.995312	52.1869	3.78498	9.21497	1.7741	268.94	-126.688	12.26	0.386739	0.754043	0.981616	24.8423	77.3375	949.316
15	42.9975	-1.07646	53.961	3.76114	10.383	1.89192	279.968	-141.675	12.2	0.400568	0.704174	0.94786	25.7902	80.2883	957.253
16	41.8875	-1.14156	55.8529	3.73499	11.5869	2.00884	289.601	-155.511	12.15	0.413977	0.631251	0.879492	26.6697	83.0263	963.767
17	40.7194	-1.19182	57.8617	3.7067	12.8215	2.1248	297.698	-168.197	12.09	0.426927	0.575774	0.831051	27.5007	85.6135	969.238
18	39.5088	-1.22661	59.9865	3.67652	14.0815	2.23977	304.408	-179.464	11.78	0.439421	0.530029	0.793117	28.2939	88.0825	973.88
19	38.2694	-1.25167	62.2263	3.64465	15.3622	2.35368	309.853	-189.967	11.34	0.45141	0.475923	0.738746	29.0326	90.3824	977.449
20	37.0069	-1.27349	64.58	3.6111	16.6594	2.46649	314.015	-200.59	10.97	0.462753	0.404451	0.65155	29.6842	92.4107	979.419
21	35.7244	-1.28984	67.0465	3.57583	17.9689	2.57813	316.792	-210.926	10.5	0.473339	0.346084	0.578817	30.263	94.2127	980.075
22	34.4306	-1.295	69.6246	3.53895	19.2872	2.68857	318.342	-219.912	10.03	0.483182	0.292609	0.5082	30.7712	95.7947	979.487
23	33.1375	-1.29016	72.3132	3.50067	20.6109	2.79775	318.762	-227.55	9.45	0.492303	0.255295	0.460515	31.2317	97.2284	978.075
24	31.8519	-1.28135	75.1109	3.4611	21.9372	2.90563	318.262	-234.741	8.89	0.500656	0.195799	0.366857	31.5985	98.3705	975.084
25	30.5763	-1.2687	78.0166	3.42022	23.2633	3.01215	316.671	-241.413	8.34	0.508181	0.143844	0.279939	31.8785	99.242	970.658
26	29.3169	-1.24818	81.0287	3.37816	24.5868	3.11728	314.107	-246.678	7.83	0.514924	0.120469	0.2435	32.122	100	965.685
27	28.0819	-1.22151	84.146	3.33512	25.9057	3.22096	310.93	-250.696	7.34	0.520948	0.0775531	0.162786			959.429
28	26.875	-1.19193	87.3669	3.2912	27.2181	3.32315	306.966	-253.988	6.85	0.526245	0.0445969	0.0971933			952.17
29	25.6994	-1.15818	90.6901	3.24647	28.5224	3.4238	302.37	-256.183	6.35	0.530864	0.0224182	0.050716			944.252
30	24.56	-1.12	94.1139	3.20112	29.8171	3.52289	297.309	-257.092	5.83	0.534886	0.00176435	0.00414212			935.687
31	23.46	-1.08005	97.6368	3.1553	31.1011	3.62036	291.84	-257.202	5.32	0.53835	-0.0171297	-0.0417203			926.5
32	22.4	-1.04	101.257	3.10906	32.3731	3.71617	286.016	-256.847	4.87	0.541267	-0.0340761	-0.0860716			916.726
33	21.38	-0.999948	104.973	3.06246	33.6324	3.81029	279.895	-256.019	4.44	0.543654	-0.048928	-0.128121			906.415
34	20.4	-0.960156	108.784	3.01553	34.8781	3.90268	273.528	-254.754	3.95	0.545532	-0.061574	-0.167088			895.626
35	19.4594	-0.921406	112.686	2.96833	36.1096	3.9933	266.971	-253.244	3.44	0.546904	-0.0719334	-0.202202			884.431
36	18.5569	-0.883646	116.68	2.92084	37.3262	4.08212	260.274	-251.472	2.98	0.547784	-0.0899517	-0.261811			872.42
37	17.6919	-0.846458	120.762	2.87311	38.5277	4.1691	253.346	-249.316	2.59	0.548187	-0.0860123	-0.259104			860.655
38	16.8637	-0.809948	124.931	2.82517	39.7135	4.25422	246.521	-246.799	2.17	0.54816	-0.109266	-0.340517			847.709
39	16.0719	-0.773646	129.185	2.77707	40.8834	4.33743	239.41	-243.765	1.74	0.547724	-0.100945	-0.325297			835.229
40	15.3163	-0.737969	133.522	2.72891	42.0372	4.41872	232.5	-240.33	1.4	0.546941	-0.109836	-0.365832			822.263
41	14.5956	-0.703594	137.941	2.68072	43.1747	4.49804	225.536	-236.718	1.28	0.545823	-0.116769	-0.401795			808.894
42	13.9094	-0.668229	142.439	2.63256	44.2958	4.57538	218.557	-232.151	1.38	0.544464	-0.111764	-0.397113			795.807
43	13.26	-0.629844	147.015	2.58475	45.4005	4.65071	211.759	-225.844	1.47	0.543055	-0.104466	-0.383106			783.158
44	12.65	-0.590208	151.665	2.53766	46.4886	4.72401	205.187	-218.327	1.35	0.541741	-0.0949259	-0.359133			771.106
45	12.0787	-0.553229	156.389	2.49145	47.5602	4.79524	198.881	-211.022	1.12	0.540527	-0.0831989	-0.32457			759.823
46	11.5419	-0.521771	161.185	2.44598	48.6154	4.8644	192.883	-205.125	0.86	0.539303	-0.0893439	-0.35923			748.13
47	11.0338	-0.494948	166.049	2.40096	49.6542	4.93145	186.892	-200.453	0.57	0.537947	-0.0841414	-0.348522			736.795
48	10.5512	-0.470052	170.98	2.35624	50.6767	4.99639	181.106	-196.024	0.34	0.536455	-0.0872684	-0.37221			725.23
49	10.0931	-0.446562	175.977	2.31185	51.6831	5.05919	175.379	-191.67	0.17	0.534826	-0.0791223	-0.347327			714.253
50	9.6575	-0.425104	181.036	2.26773	52.6733	5.11983	169.91	-187.705	0.05	0.533046	-0.0893944	-0.403701			702.486
51	9.2425	-0.404948	186.156	2.22381	53.6477	5.17831	164.371	-183.862	-0.06	0.531097	-0.0788103	-0.365969			691.519
52	8.8475	-0.384948	191.334	2.18013	54.6063	5.2346	159.137	-179.643	-0.19	0.529046	-0.0867259	-0.413929			679.899
53	8.4725	-0.365104	196.569	2.13683	55.5493	5.2887	153.87	-175.044	-0.38	0.526929	-0.0738464	-0.362099			669.307
54	8.11688	-0.346563	201.857	2.09395	56.4769	5.3406	148.952	-170.625	-0.61	0.524762	-0.0795497	-0.40056			658.213
55	7.77875	-0.330052	207.198	2.0514	57.3893	5.39029	144.035	-166.795	-0.86	0.522486	-0.07452	-0.385161			647.523
56	7.45625	-0.315052	212.588	2.00905	58.2866	5.43775	139.319	-163.357	-1.11	0.520082	-0.0784671	-0.416113			636.453
57	7.14813	-0.301615	218.026	1.96685	59.169	5.48299	134.633	-160.39	-1.33	0.517506	-0.0717328	-0.390131			625.958
58	6.8525	-0.289948	223.509	1.92461	60.0368	5.526	130.178	-158.063	-1.53	0.514718	-0.0840369	-0.468543			614.279
59	6.56812	-0.27849	229.035	1.88223	60.8901	5.56677	125.586	-155.57	-1.73	0.511719	-0.0760063	-0.434246			603.312
60	6.29562	-0.266458	234.602	1.83985	61.7291	5.6053	121.251	-152.467	-1.99	0.508598	-0.0770647	-0.450994			592.192
61	6.035	-0.255156	240.207	1.79758	62.5541	5.64159	116.992	-149.489	-2.17	0.505348	-0.0775328	-0.464575			580.972
62	5.785	-0.245	245.849	1.75527	63.3651	5.67565	112.818	-146.91	-2.12	0.501939	-0.0774303	-0.474857			569.704
63	5.545	-0.234896	251.524	1.7129	64.1625	5.70747	108.74	-144.102	-1.8	0.498402	-0.0767764	-0.481717			558.443
64	5.31562	-0.223333	257.232	1.67065	64.9465	5.73705	104.766	-140.118	-1.7	0.494867	-0.0755902	-0.485037			547.245
65	5.09875	-0.210104	262.969	1.629	65.7172	5.76441	100.904	-134.758	-2.05	0.491482	-0.0638904	-0.419106			537.267
66	4.895	-0.198281	268.733	1.58821	66.4747	5.78954	97.3618	-129.963	-2.29	0.488222	-0.0614322	-0.411815			527.516
67	4.70125	-0.19	274.523	1.54783	67.2195	5.81246	93.9492	-127.218	-2.12	0.484895	-0.0685054	-0.469124			516.909
68	4.515	-0.181719	280.335	1.50741	67.9515	5.83317	90.4724	-124.249	-1.55	0.481517	-0.0653813	-0.45721			506.605
69	4.33875	-0.169844	286.168	1.46759	68.671	5.85167	87.1371	-118.546	-1.29	0.478376	-0.0518141	-0.369874			497.861
70	4.17563	-0.156771	292.02	1.42926	69.3782	5.86799	84.1513	-111.659	-1.57	0.475625	-0.0475749	-0.346557			489.597
71	4.02438	-0.146719	297.888	1.39237	70.0733	5.88213	81.3198	-106.599	-1.6	0.473097	-0.0429338	-0.319034			481.877
72	3.88125	-0.139896	303.77	1.35616	70.7565	5.89411	78.6475	-103.649	-1.57	0.470597	-0.0479065	-0.363014			473.503
73	3.74437	-0.133437	309.664	1.32025	71.4279	5.90393	75.9361	-100.783	-1.65	0.468113	-0.0427414	-0.33016			465.758
74	3.61438	-0.126615	315.568	1.28492	72.0878	5.91162	73.3921	-97.4526	-1.74	0.465707	-0.0372123	-0.29293			458.711
75	3.49063	-0.121562	321.48	1.25008	72.7362	5.91719	71.0193	-95.3168	-1.92	0.463277	-0.0413336	-0.331467			451.091
76	3.37063	-0.118646	327.397	1.2151	73.3734	5.92066	68.6175	-94.7422	-2.23	0.460664	-0.0453411	-0.370298			442.896
77	3.25312	-0.116354	333.318	1.17962	73.9996	5.92204	66.1896	-94.5925	-2.26	0.457824	-0.0392372	-0.326243			435.508
78	3.13813	-0.113385	339.24	1.14363	74.6149	5.92135	63.942	-93.8167	-2.12	0.454837	-0.0528103	-0.4469			426.175
79	3.02687	-0.108542	345.161	1.10753	75.2195	5.91862	61.47	-91.3765	-2.27	0.451846	-0.0364944	-0.314219			419.13
80	2.92125	-0.102969	351.08	1.07201	75.8135	5.91387	59.3868	-88.1713	-2.21	0.448968	-0.0396607	-0.347337			411.594
81	2.82062	-0.0986979	356.994	1.03696	76.3971	5.90711	57.2874	-85.9379	-2.12	0.446102	-0.0427391	-0.380601			403.568
82	2.72375	-0.0947917	362.901	1.00201	76.9705	5.89837	55.1742	-83.9024	-1.85	0.44323	-0.0357314	-0.323461			396.557
83	2.63125	-0.09	368.799	0.967459	77.5338	5.88768	53.2519	-80.9559	-1.84	0.440459	-0.0384434	-0.353668			389.1
84	2.54375	-0.0851042	374.687	0.933639	78.0872	5.87505	51.3192	-77.7742	-2.2	0.437814	-0.0310799	-0.29049			382.754
85	2.46063	-0.0815625	380.562	0.900415	78.6308	5.86051	49.5799	-75.7063	-2.58	0.435201	-0.0334531	-0.317574			376.01
86	2.38	-0.0801563	386.422	0.8671	79.1647	5.84409	47.8332	-75.5467	-2.76	0.43243	-0.0357605	-0.344707			368.866
87	2.3	-0.0799479	392.266	0.832909	79.6891	5.82582	46.0808	-76.49	-2.36	0.429389	-0.0380035	-0.371869			361.324
88	2.22063	-0.078125	398.092	0.797789	80.2042	5.80571	44.3245	-75.856	-1.63	0.426236	-0.0401835	-0.39904			353.383
89	2.145	-0.071875	403.898	0.76314	80.7101	5.78381	42.566	-70.8053	-1.45	0.423412	-0.0323018	-0.325448			346.718
90	2.0775	-0.0632292	409.682	0.731165	81.2068	5.76013	41.0051	-63.1801	-1.83	0.421194	-0.0141865	-0.14498			343.1
91	2.0175	-0.0583333	415.442	0.701859	81.6946	5.73471	39.8381	-59.1076	-2.03	0.419267	-0.0256785	-0.266112			337.505
92	1.95938	-0.0585417	421.177	0.672626	82.1736	5.70757	38.4718	-60.1375	-2.18	0.417101	-0.0272977	-0.286797			331.607
93	1.9	-0.0598438	426.884	0.641854	82.6439	5.67875	37.1058	-62.3082	-2.22	0.414581	-0.028872	-0.307447			325.407
94	1.84	-0.06	432.563	0.609766	83.1056	5.64828	35.7412	-63.3019	-2.03	0.411824	-0.0304023	-0.32805			318.906
95	1.78063	-0.0582292	438.211	0.576964	83.5589	5.61618	34.3793	-62.2358	-1.82	0.409039	-0.0318896	-0.348591			312.106
96	1.72437	-0.0535417	443.827	0.544865	84.0038	5.58249	33.0211	-57.9592	-1.59	0.406545	-0.0233347	-0.258345			306.845
97	1.67375	-0.0480729	449.41	0.515067	84.4405	5.54724	31.8588	-52.6938	-1.72	0.404461	-0.0145863	-0.16352			303.192
98	1.6275	-0.0452604	454.957	0.487045	84.8691	5.51046	30.8895	-50.2233	-1.8	0.402528	-0.0256536	-0.291141			297.451
99	1.5825	-0.045	460.468	0.459006	85.2898	5.47218	29.734	-50.5391	-1.64	0.400448	-0.016839	-0.193419			293.366
100	1.5375	-0.0446875	465.94	0.430158	85.7025	5.43244	28.7707	-50.7846	-1.62	0.398246	-0.0278469	-0.323662			287.151
101	1.49375	-0.0420313	471.372	0.40129	86.1075	5.39127	27.6256	-48.3228	-1.4	0.396176	-0.0189686	-0.223041			282.638
102	1.45375	-0.0380729	476.764	0.374146	86.5048	5.34869	26.6717	-44.2726	-1.64	0.394416	-0.00991957	-0.117972			279.896
103	1.41687	-0.0368229	482.112	0.348454	86.8946	5.30475	25.9053	-43.2995	-2.09	0.392677	-0.0207083	-0.249045			275.004
104	1.37938	-0.0383333	487.417	0.32163	87.277	5.25947	24.9607	-45.5715	-1.98	0.390616	-0.0216097	-0.262745			269.914
105	1.34063	-0.0381771	492.676	0.293136	87.6519	5.21289	24.0225	-45.8755	-1.57	0.388431	-0.0224858	-0.276347			264.628
106	1.30375	-0.0352083	497.889	0.265245	88.0197	5.16504	23.0915	-42.7557	-1.47	0.386464	-0.013337	-0.165644			261.203
107	1.27	-0.0331771	503.054	0.239017	88.3802	5.11596	22.3443	-40.707	-1.78	0.384628	-0.0140381	-0.176161			257.627
108	1.23687	-0.0333333	508.17	0.212588	88.7338	5.06567	21.602	-41.3147	-1.32	0.382657	-0.0247203	-0.313363			251.801
109	1.20375	-0.0318229	513.236	0.185442	89.0803	5.01422	20.6928	-39.8358	-1.4	0.380742	-0.0155047	-0.198502			247.905
110	1.17375	-0.028125	518.25	0.160204	89.42	4.96162	19.9639	-35.5507	-1.9	0.379184	-0.00614757	-0.0794744			246
111	1.14688	-0.0268229	523.212	0.137041	89.7529	4.90793	19.4102	-34.2294	-1.56	0.377702	-0.0166566	-0.217394			241.83
112	1.11938	-0.0283333	528.12	0.11277	90.0791	4.85316	18.6929	-36.4961	-1.38	0.375921	-0.0172664	-0.227467			237.515
113	1.09063	-0.0282292	532.973	0.0867509	90.3987	4.79735	17.983	-36.6961	-1.04	0.37405	-0.017859	-0.237436			233.057
114	1.06375	-0.0250521	537.77	0.0618004	90.7118	4.74053	17.281	-32.8592	-0.88	0.372492	-0.00843466	-0.113148			230.675
115	1.04062	-0.0216146	542.511	0.0398215	91.0184	4.68273	16.7482	-28.6004	-0.74	0.371307	-0.00888688	-0.120266			228.192
116	1.02	-0.0201042	547.194	0.0198026	91.3187	4.62399	16.2201	-26.8314	-0.93	0.370246	-0.00932727	-0.127315			225.608
117	1	-0.0199479	551.818	0	91.6127	4.56434	15.6969	-26.8478	-1.18	0.369131	-0.00975603	-0.134293			222.925
118	0.98	-0.02	556.382	-0.0202027	91.9005	4.5038	15.1789	-27.1406	-1.12	0.367935	-0.0101734	-0.141196			220.143
119	0.96	-0.0200521	560.886	-0.040822	92.1822	4.44242	14.6665	-27.4315	-1.06	0.366658	-0.0105795	-0.148022			217.264
120	0.94	-0.0198437	565.328	-0.0618754	92.4578	4.38021	14.1598	-27.3615	-0.79	0.365338	-0.0109747	-0.154767			214.289
121	0.920625	-0.0184896	569.708	-0.0827025	92.7275	4.3172	13.6592	-25.6919	-0.79	0.364135	-0.0113591	-0.161428			211.219
122	0.903125	-0.0166667	574.025	-0.101894	92.9912	4.25344	13.1649	-23.3344	-1.01	0.363118	-0.00173286	-0.024813			210.42
123	0.886875	-0.0165104	578.279	-0.120051	93.2492	4.18894	12.8212	-23.2869	-1.01	0.362071	-0.0120064	-0.173195			207.181
124	0.87	-0.0168229	582.468	-0.139262	93.5013	4.12374	12.338	-23.8995	-0.69	0.360915	-0.0123616	-0.17961			203.852
125	0.85375	-0.015	586.592	-0.158117	93.7478	4.05786	11.8618	-21.4607	-0.55	0.359955	-0.00270674	-0.0396065			202.847
126	0.84	-0.0131771	590.649	-0.174353	93.9887	3.99132	11.5301	-18.983	-0.58	0.35921	-0.00295816	-0.0435848			201.787
127	0.826875	-0.0134896	594.641	-0.190102	94.224	3.92417	11.2011	-19.5645	-0.61	0.358374	-0.0132038	-0.195856			198.224
128	0.813125	-0.0133333	598.565	-0.20687	94.4538	3.85642	10.7425	-19.4655	-0.67	0.357501	-0.00352365	-0.0526124			197.038
129	0.800625	-0.0115104	602.421	-0.222363	94.6782	3.7881	10.4219	-16.9125	-0.67	0.356852	-0.00375606	-0.056444			195.799
130	0.79	-0.0101562	606.209	-0.235722	94.8972	3.71923	10.1045	-15.0166	-0.56	0.356361	-0.00398301	-0.0602308			194.506
131	0.78	-0.00994792	609.929	-0.248461	95.1109	3.64984	9.79047	-14.7988	-0.6	0.35586	-0.00420458	-0.0639714			193.161
132	0.77	-0.00994792	613.579	-0.261365	95.3193	3.57996	9.4799	-14.8874	-0.69	0.355319	-0.00442087	-0.0676648			191.765
133	0.76	-0.0102083	617.158	-0.274437	95.5226	3.5096	9.17289	-15.3662	-0.73	0.3547	-0.00463198	-0.0713096			190.318
134	0.749375	-0.0113542	620.668	-0.288516	95.7207	3.43879	8.86956	-17.1882	-0.42	0.353868	-0.004838	-0.0749047			188.821
135	0.7375	-0.011875	624.107	-0.304489	95.9137	3.36755	8.57001	-18.0763	-0.28	0.352918	-0.015039	-0.234133			184.709
136	0.72625	-0.01	627.474	-0.319861	96.1017	3.29591	8.161	-15.3043	-0.69	0.352203	0.00469962	0.0735602			185.679
137	0.7175	-0.008125	630.77	-0.331982	96.2848	3.22389	7.98266	-12.5	-0.83	0.351752	-0.00542638	-0.0853818			184.036
138	0.709375	-0.00864583	633.994	-0.343371	96.4629	3.15149	7.69503	-13.3693	-0.78	0.351184	-0.0056129	-0.0887681			182.346
139	0.7	-0.00984375	637.146	-0.356675	96.6361	3.07876	7.41155	-15.2973	-0.44	0.350396	-0.00579477	-0.0920999			180.61
140	0.69	-0.00989583	640.224	-0.371064	96.8046	3.0057	7.1323	-15.4526	-0.08	0.349563	-0.00597205	-0.0953762			178.828
141	0.680625	-0.00854167	643.23	-0.384744	96.9682	2.93233	6.85736	-13.4006	0.05	0.348909	-0.00614483	-0.0985964			177.001
142	0.673125	-0.00645833	646.162	-0.395824	97.1271	2.85867	6.58679	-10.1784	-0.09	0.34855	0.00368681	0.059426			177.784
143	0.6675	-0.00510417	649.021	-0.404216	97.2813	2.78474	6.41645	-8.07979	-0.72	0.348384	-0.00642382	-0.104001			175.882
144	0.6625	-0.00510417	651.806	-0.411735	97.4309	2.71055	6.1523	-8.11445	-0.93	0.348187	0.00341481	0.0555225			176.614
145	0.656875	-0.00645833	654.516	-0.420262	97.5759	2.63613	5.98337	-10.31	-0.68	0.347755	-0.00669222	-0.109264			174.638
146	0.649375	-0.00859375	657.153	-0.431745	97.7164	2.56148	5.72584	-13.7742	-0.61	0.34695	-0.00684683	-0.112238			172.622
147	0.64	-0.0096875	659.714	-0.446287	97.8523	2.48662	5.47299	-15.5878	-0.46	0.345938	-0.00699734	-0.115152			170.565
148	0.630625	-0.00859375	662.201	-0.461044	97.9837	2.41156	5.22486	-13.88	-0.43	0.345073	-0.00714383	-0.118006			168.469
149	0.623125	-0.00645833	664.612	-0.473008	98.1107	2.33633	4.9815	-10.469	-0.49	0.344524	0.00271364	0.0449889			169.061
150	0.6175	-0.00515625	666.949	-0.482076	98.2333	2.26092	4.82072	-8.38769	-0.51	0.344168	-0.00738277	-0.122828			166.898
151	0.6125	-0.00494792	669.209	-0.490206	98.3516	2.18536	4.58445	-8.07608	-0.49	0.343818	0.00248089	0.0414146			167.443
152	0.6075	-0.00494792	671.395	-0.498403	98.4655	2.10965	4.42562	-8.10245	-0.47	0.343451	-0.00761253	-0.127494			165.216
153	0.6025	-0.00520833	673.504	-0.506668	98.5751	2.0338	4.19657	-8.5557	-0.78	0.343015	0.00225713	0.0379211			165.715
154	0.596875	-0.00630208	675.538	-0.516048	98.6804	1.95783	4.03982	-10.3837	-0.77	0.34238	-0.00783343	-0.132004			163.425
155	0.59	-0.00708333	677.496	-0.527633	98.7815	1.88175	3.81811	-11.7047	-0.81	0.341592	-0.00795797	-0.134491			161.101
156	0.583125	-0.00630208	679.378	-0.539354	98.8784	1.80556	3.60142	-10.4427	-0.43	0.340908	0.00192106	0.0325564			161.529
157	0.5775	-0.00520833	681.183	-0.549047	98.9712	1.72927	3.44926	-8.65324	0.1	0.340387	-0.00816474	-0.138736			159.147
158	0.5725	-0.00494792	682.913	-0.557743	99.0598	1.65289	3.24008	-8.24145	-0.29	0.339887	0.00171982	0.0292977			159.533
159	0.5675	-0.005	684.566	-0.566515	99.1442	1.57644	3.0902	-8.34836	-0.6	0.339361	-0.00836347	-0.142819			157.095
160	0.5625	-0.005	686.142	-0.575364	99.2246	1.49991	2.88861	-8.36759	-0.77	0.338813	0.00152645	0.0261265			157.438
161	0.5575	-0.005	687.642	-0.584293	99.3009	1.42331	2.74109	-8.38588	-0.62	0.338249	-0.00855447	-0.146737			154.947
162	0.5525	-0.005	689.065	-0.593302	99.3731	1.34666	2.54715	-8.40323	-0.57	0.337663	0.00134065	0.0230441			155.25
163	0.5475	-0.005	690.412	-0.602393	99.4413	1.26995	2.40206	-8.41966	-0.66	0.337061	-0.00873802	-0.150489			152.707
164	0.5425	-0.005	691.682	-0.611567	99.5055	1.19318	2.21583	-8.43514	-0.58	0.33644	0.00116215	0.0200518			152.971
165	0.5375	-0.005	692.875	-0.620827	99.5657	1.11638	2.0732	-8.4497	-0.37	0.335802	-0.00891439	-0.154074			150.38
166	0.5325	-0.00505208	693.991	-0.630172	99.622	1.03954	1.89474	-8.55147	-0.19	0.335136	0.000990695	0.0171506			150.605
167	0.5275	-0.00479167	695.031	-0.639606	99.6743	0.962656	1.75462	-8.12282	-0.46	0.334499	-0.00908383	-0.157492			147.968
168	0.523125	-0.00364583	695.994	-0.647935	99.7226	0.885745	1.58397	-6.18897	-1.08	0.334039	0.000826029	0.0143412			148.156
169	0.52	-0.003125	696.879	-0.653926	99.7671	0.808806	1.44638	-5.31158	-1.12	0.333652	0.000753414	0.0130971			148.328
170	0.51625	-0.00505208	697.688	-0.661164	99.8076	0.731843	1.30875	-8.59702	-0.31	0.332924	-0.00931898	-0.162186			145.629
171	0.51	-0.00671875	698.42	-0.673345	99.8442	0.654859	1.14856	-11.4451	0.04	0.331894	-0.00940289	-0.163818			142.907
172	0.50375	-0.00484375	699.075	-0.685675	99.877	0.577857	0.993632	-8.25889	-0.52	0.331167	0.000516147	0.0090008			143.025
173	0.500625	-0.00182292	699.653	-0.691898	99.9059	0.500839	0.861199	-3.11075	-0.75	0.330942	0.00044704	0.00780213			143.127
174	0.499375	-0.00161458	700.154	-0.694398	99.9309	0.423808	0.728744	-2.75721	-0.47	0.33074	0.00037806	0.00660295			143.214
175	0.496875	-0.00333333	700.577	-0.699417	99.952	0.346767	0.596269	-5.69575	-0.28	0.33023	-0.00969081	-0.169356			140.419
176	0.493125	-0.00333333	700.924	-0.706993	99.9693	0.269716	0.454505	-5.69857	-0.11	0.329705	0.000235588	0.00411917			140.473
177	0.490625	-0.00166667	701.194	-0.712075	99.9827	0.192659	0.324654	-2.85038	-0.33	0.329453	0.000168238	0.0029427			140.512
178	0.489375	-0.00161458	701.387	-0.714626	99.9923	0.115597	0.194795	-2.76207	-0.57	0.329196	0.000100929	0.00176586			140.535
179	0.486875	-0.00348958	701.502	-0.719748	99.9981	0.0385327	0.0649323	-5.97061	-0.83	0.328605	-0.00996636	-0.174401			137.675
180	0.4825	-0.00489583	701.541	-0.728774	100	-0.0385327	-0.0636072	-8.37714	-0.67	0.327761	-3.29576e-05	-0.000576756			137.667
181	0.4775	-0.00489583	701.502	-0.739191	99.9981	-0.115597	-0.19082	-8.37668	-0.22	0.326905	-0.0100989	-0.17672
182	0.473125	-0.00354167	701.387	-0.748396	99.9923	-0.192659	-0.311403	-6.05872	0.01	0.326268	-0.000161426	-0.00282433
183	0.470625	-0.00145833	701.194	-0.753694	99.9827	-0.269716	-0.435953	-2.49408	0.08	0.325975	-0.000226081	-0.00395446
184	0.47	-0.00015625	700.924	-0.755023	99.9693	-0.346767	-0.560493	-0.26712	-0.38	0.325892	-0.000290814	-0.00508477
185	0.47	0.000104167	700.577	-0.755023	99.952	-0.423808	-0.685019	0.177992	-0.6	0.325841	-0.000355645	-0.00621523
186	0.47	-0.00015625	700.154	-0.755023	99.9309	-0.500839	-0.809527	-0.266827	-0.53	0.325733	-0.000420594	-0.00734582
187	0.469375	-0.00151042	699.653	-0.756353	99.9059	-0.577857	-0.934015	-2.57748	-0.29	0.325382	-0.000485679	-0.0084765
188	0.466875	-0.00338542	699.075	-0.761694	99.877	-0.654859	-1.05848	-5.77234	-0.16	0.324699	-0.0105509	-0.183992
189	0.463125	-0.00338542	698.42	-0.769758	99.8442	-0.731843	-1.15774	-5.76693	-0.22	0.324007	-0.000603228	-0.0105095
190	0.460625	-0.00151042	697.688	-0.775171	99.8076	-0.808806	-1.27949	-2.57024	-0.28	0.323622	-0.000667448	-0.0116162
191	0.46	-0.00015625	696.879	-0.776529	99.7671	-0.885745	-1.40121	-0.265579	-0.3	0.323455	-0.000731881	-0.0127228
192	0.46	5.20833e-05	695.994	-0.776529	99.7226	-0.962656	-1.52287	0.0884138	-0.28	0.323312	-0.000796544	-0.0138293
193	0.46	-4.62593e-18	695.031	-0.776529	99.6743	-1.03954	-1.64449	-7.84186e-15	-0.24	0.323147	-0.000861458	-0.0149356
194	0.46	-4.62593e-18	693.991	-0.776529	99.622	-1.11638	-1.76606	-7.83013e-15	-0.18	0.322971	-0.000926643	-0.0160417
195	0.46	-4.62593e-18	692.875	-0.776529	99.5657	-1.19318	-1.88756	-7.81754e-15	-0.1	0.322782	-0.000992117	-0.0171475
196	0.46	-4.62593e-18	691.682	-0.776529	99.5055	-1.26995	-2.00899	-7.80408e-15	-0.32	0.322581	-0.0010579	-0.018253
197	0.46	-4.62593e-18	690.412	-0.776529	99.4413	-1.34666	-2.13035	-7.78975e-15	-0.54	0.322368	-0.00112401	-0.0193581
198	0.46	-4.62593e-18	689.065	-0.776529	99.3731	-1.42331	-2.25161	-7.77455e-15	-0.55	0.322143	-0.00119047	-0.0204627
199	0.46	-4.62593e-18	687.642	-0.776529	99.3009	-1.49991	-2.37278	-7.7585e-15	0.01	0.321905	-0.0012573	-0.0215667
200	0.46	-4.62593e-18	686.142	-0.776529	99.2246	-1.57644	-2.49385	-7.74157e-15	0.16	0.321656	-0.00132451	-0.0226701
201	0.46	-4.62593e-18	684.566	-0.776529	99.1442	-1.65289	-2.6148	-7.72379e-15	-0.26	0.321395	-0.00139213	-0.0237727
202	0.46	-4.62593e-18	682.913	-0.776529	99.0598	-1.72927	-2.73562	-7.70514e-15	-0.26	0.321121	-0.00146017	-0.0248745
203	0.46	-4.62593e-18	681.183	-0.776529	98.9712	-1.80556	-2.8563	-7.68563e-15	-0.31	0.320835	-0.00152866	-0.0259753
204	0.46	-4.62593e-18	679.378	-0.776529	98.8784	-1.88175	-2.97683	-7.66525e-15	-0.27	0.320538	-0.00159762	-0.027075
205	0.46	-5.20833e-05	677.496	-0.776529	98.7815	-1.95783	-3.09719	-0.086064	-0.13	0.320219	-0.00166706	-0.0281735
206	0.46	0.00015625	675.538	-0.776529	98.6804	-2.0338	-3.21737	0.257446	0.24	0.319923	-0.001737	-0.0292707
207	0.460625	0.00151042	673.504	-0.775171	98.5751	-2.10965	-3.33736	2.48115	0.41	0.319838	-0.00180746	-0.0303665
208	0.463125	0.00338542	671.395	-0.769758	98.4655	-2.18536	-3.45713	5.54378	0.26	0.320046	0.00812153	0.136019
209	0.466875	0.00338542	669.209	-0.761694	98.3516	-2.26092	-3.65442	5.52574	-0.43	0.320234	-0.00199244	-0.0332607
210	0.469375	0.00151042	666.949	-0.756353	98.2333	-2.33633	-3.7763	2.457	-0.67	0.320102	-0.00206616	-0.0343748
211	0.47	0.00015625	664.612	-0.755023	98.1107	-2.41156	-3.89791	0.253282	-0.7	0.319737	-0.0021405	-0.0354868
212	0.47	-5.20833e-05	662.201	-0.755023	97.9837	-2.48662	-4.01923	-0.084121	-0.53	0.319327	-0.00221547	-0.0365965
213	0.47	-1.85037e-17	659.714	-0.755023	97.8523	-2.56148	-4.14022	-2.97736e-14	-0.02	0.318913	-0.0022911	-0.0377037
214	0.47	-1.85037e-17	657.153	-0.755023	97.7164	-2.63613	-4.26088	-2.9658e-14	-0.09	0.318487	-0.0023674	-0.0388081
215	0.47	-5.20833e-05	654.516	-0.755023	97.5759	-2.71055	-4.38118	-0.0831449	-0.15	0.31804	-0.0024444	-0.0399096
216	0.47	0.00015625	651.806	-0.755023	97.4309	-2.78474	-4.50109	0.248402	-0.12	0.317615	-0.00252212	-0.041008
217	0.470625	0.00145833	649.021	-0.753694	97.2813	-2.85867	-4.62059	2.30851	0.07	0.317384	-0.00260058	-0.042103
218	0.473125	0.00354167	646.162	-0.748396	97.1271	-2.93233	-4.73964	5.58169	0.18	0.317468	0.00732021	0.117991
219	0.4775	0.00489583	643.23	-0.739191	96.9682	-3.0057	-4.9616	7.68085	0.28	0.31774	-0.0028185	-0.045224
220	0.4825	0.00484375	640.224	-0.728774	96.8046	-3.07876	-5.0822	7.56363	0.21	0.317988	0.00709898	0.113374
221	0.486875	0.00369792	637.146	-0.719748	96.6361	-3.15149	-5.31065	5.74661	-0.02	0.318032	-0.00304654	-0.0484206
222	0.49	0.00296875	633.994	-0.71335	96.4629	-3.22389	-5.43264	4.59066	-0.36	0.317947	-0.0031325	-0.0495406
223	0.493125	0.00348958	630.77	-0.706993	96.2848	-3.29591	-5.55401	5.3686	-0.2	0.317929	0.00678063	0.106691
224	0.496875	0.00348958	627.474	-0.699417	96.1017	-3.36755	-5.79055	5.34055	0.09	0.317884	-0.00337464	-0.0528212
225	0.5	0.00307292	624.107	-0.693147	95.9137	-3.43879	-5.91304	4.67763	-0.11	0.31776	-0.00346519	-0.0539473
226	0.503125	0.00333333	620.668	-0.686917	95.7207	-3.5096	-6.0348	5.04608	-0.86	0.317662	0.00644329	0.0997588
227	0.50625	0.00197917	617.158	-0.680725	95.5226	-3.57996	-6.27889	2.97917	-0.76	0.317332	-0.00372224	-0.057304
228	0.506875	-0.000416667	613.579	-0.679491	95.3193	-3.64984	-6.40146	-0.623555	0.18	0.316629	-0.0138177	-0.21149
229	0.50625	0.0003125	609.929	-0.680725	95.1109	-3.71923	-6.39526	0.464885	0.32	0.316036	0.00616255	0.0937613
230	0.508125	0.00333333	606.209	-0.677028	94.8972	-3.7881	-6.64395	4.92853	0.05	0.315864	-0.00401182	-0.0606664
231	0.5125	0.0046875	602.421	-0.668455	94.6782	-3.85642	-6.76378	6.88744	-0.31	0.315877	0.00588943	0.088503
232	0.516875	0.00375	598.565	-0.659954	94.4538	-3.92417	-7.01756	5.47468	-0.42	0.315723	-0.00429303	-0.0641002
233	0.52	0.00296875	594.641	-0.653926	94.224	-3.99132	-7.13765	4.30571	-0.36	0.315439	-0.00439609	-0.0652087
234	0.523125	0.00348958	590.649	-0.647935	93.9887	-4.05786	-7.25663	5.02712	-0.24	0.315216	0.00549962	0.0810302
235	0.526875	0.00348958	586.592	-0.640792	93.7478	-4.12374	-7.51626	4.99259	-0.04	0.314964	-0.00469449	-0.0686924
236	0.53	0.00296875	582.468	-0.634878	93.5013	-4.18894	-7.63511	4.21756	0.03	0.314622	-0.00480336	-0.0697913
237	0.533125	0.00369792	578.279	-0.628999	93.2492	-4.25344	-7.75267	5.21568	-0.14	0.314369	0.00508644	0.0733729
238	0.5375	0.00484375	574.025	-0.620827	92.9912	-4.3172	-8.01736	6.78155	-0.34	0.314245	-0.00511993	-0.0733128
239	0.5425	0.00489583	569.708	-0.611567	92.7275	-4.38021	-8.13436	6.80292	-0.54	0.314112	0.00476499	0.0677172
240	0.546875	0.00354167	565.328	-0.603535	92.4578	-4.44242	-8.40267	4.88342	-0.8	0.31376	-0.00545063	-0.0768655
241	0.549375	0.00145833	560.886	-0.598974	92.1822	-4.5038	-8.51878	1.99502	-0.85	0.313108	-0.0055708	-0.0779428
242	0.55	0.000104167	556.382	-0.597837	91.9005	-4.56434	-8.63328	0.141357	-0.74	0.312258	-0.0056925	-0.079006
243	0.55	0.000104167	551.818	-0.597837	91.6127	-4.62399	-8.74611	0.140198	-0.66	0.311398	-0.00581576	-0.0800546
244	0.550625	0.00151042	547.194	-0.596701	91.3187	-4.68273	-8.85722	2.01583	-0.64	0.310714	-0.00594061	-0.0810879
245	0.553125	0.00333333	542.511	-0.592171	91.0184	-4.74053	-8.96653	4.41066	-0.48	0.310258	0.00393292	0.053224
246	0.556875	0.00354167	537.77	-0.585414	90.7118	-4.79735	-9.23898	4.64537	-0.36	0.309799	-0.00630785	-0.0846179
247	0.56	0.00302083	532.973	-0.579818	90.3987	-4.85316	-9.34647	3.92688	-0.31	0.309257	-0.00644002	-0.0856203
248	0.563125	0.00348958	528.12	-0.574254	90.0791	-4.90793	-9.45195	4.49492	-0.59	0.308761	0.00342605	0.0451347
249	0.566875	0.0034375	523.212	-0.567616	89.7529	-4.96162	-9.72599	4.38668	-0.57	0.308227	-0.00682948	-0.0891352
250	0.57	0.00317708	518.25	-0.562119	89.42	-5.01422	-9.82909	4.01591	-0.12	0.307646	-0.00696947	-0.0900997
251	0.57375	0.005	513.236	-0.555562	89.0803	-5.06567	-9.92996	6.25898	-0.13	0.307279	0.00288865	0.0369824
252	0.58	0.006875	508.17	-0.544727	88.7338	-5.11596	-10.2045	8.52115	-0.33	0.30711	0.00261755	0.0331809
253	0.586875	0.00640625	503.054	-0.532943	88.3802	-5.16504	-10.48	7.86022	-0.63	0.306848	-0.00766063	-0.0961311
254	0.5925	0.00505208	497.889	-0.523404	88.0197	-5.21289	-10.5771	6.13507	-0.78	0.306404	0.0021864	0.0271547
255	0.596875	0.0034375	492.676	-0.516048	87.6519	-5.25947	-10.8525	4.13067	-0.75	0.305732	-0.00810376	-0.0995938
256	0.599375	0.00161458	487.417	-0.511868	87.277	-5.30475	-10.9459	1.91945	-0.71	0.304829	-0.00826367	-0.100475
257	0.600625	0.00166667	482.112	-0.509784	86.8946	-5.34869	-11.0366	1.95981	-0.76	0.303922	-0.00842583	-0.101332
258	0.603125	0.00333333	476.764	-0.505631	86.5048	-5.39127	-11.1244	3.87613	-1	0.303197	0.00140973	0.0167658
259	0.606875	0.00333333	471.372	-0.499432	86.1075	-5.43244	-11.3962	3.83229	-1.08	0.30244	-0.00890299	-0.104685
260	0.609375	0.00161458	465.94	-0.495321	85.7025	-5.47218	-11.4796	1.83487	-0.6	0.301476	-0.00907495	-0.105477
261	0.610625	0.00177083	460.468	-0.493272	85.2898	-5.51046	-11.5599	1.98881	0.07	0.300519	-0.00924938	-0.106242
262	0.61375	0.005	454.957	-0.488168	84.8691	-5.54724	-11.637	5.54826	0.08	0.29991	0.000573687	0.00651073
263	0.620625	0.00822917	449.41	-0.477028	84.4405	-5.58249	-11.903	9.02017	-0.62	0.299622	0.000236715	0.00265371
264	0.629375	0.00838542	443.827	-0.463028	84.0038	-5.61618	-12.1679	9.07726	-0.6	0.299313	-0.00010884	-0.001205
265	0.636875	0.00671875	438.211	-0.451182	83.5589	-5.64828	-12.4317	7.18105	-0.53	0.298788	-0.0104632	-0.114375
266	0.643125	0.00645833	432.563	-0.441416	83.1056	-5.67875	-12.4988	6.81375	-0.76	0.298219	-0.000659878	-0.00712028
267	0.65	0.00703125	426.884	-0.430783	82.6439	-5.70757	-12.7585	7.3208	-0.77	0.297675	-0.00102918	-0.0109594
268	0.656875	0.00630208	421.177	-0.420262	82.1736	-5.73471	-13.0164	6.47388	-0.79	0.297021	-0.0114078	-0.119853
269	0.6625	0.00520833	415.442	-0.411735	81.6946	-5.76013	-13.0741	5.27746	-0.87	0.296241	-0.00161982	-0.0167866
270	0.6675	0.00494792	409.682	-0.404216	81.2068	-5.78381	-13.3267	4.94408	-0.82	0.295403	-0.0120144	-0.122781
271	0.6725	0.005	403.898	-0.396753	80.7101	-5.80571	-13.3772	4.92559	-0.84	0.294558	-0.00223615	-0.0225297
272	0.6775	0.00505208	398.092	-0.389346	80.2042	-5.82582	-13.6239	4.90535	-0.99	0.293686	-0.0126473	-0.125593
273	0.6825	0.00479167	392.266	-0.381993	79.6891	-5.84409	-13.6666	4.58441	-0.94	0.292778	-0.00287926	-0.0281738
274	0.686875	0.00369792	386.422	-0.375603	79.1647	-5.86051	-13.9066	3.48526	-0.97	0.291736	-0.0133076	-0.128277
275	0.69	0.00291667	380.562	-0.371064	78.6308	-5.87505	-13.9411	2.70725	-0.96	0.290612	-0.0135503	-0.128635
276	0.693125	0.00369792	374.687	-0.366545	78.0872	-5.88768	-13.971	3.37942	-0.94	0.289553	-0.00379671	-0.0354862
277	0.6975	0.00479167	368.799	-0.360253	77.5338	-5.89837	-14.1993	4.31015	-0.94	0.288564	-0.0142505	-0.131101
278	0.7025	0.00505208	362.901	-0.35311	76.9705	-5.90711	-14.2203	4.47172	-1.05	0.287589	-0.00450829	-0.0408117
279	0.7075	0.005	356.994	-0.346018	76.3971	-5.91387	-14.4399	4.35358	-1.16	0.286581	-0.0149811	-0.13341
280	0.7125	0.005	351.08	-0.338975	75.8135	-5.91862	-14.4515	4.28146	-1.14	0.285564	-0.00525082	-0.0459851
281	0.7175	0.005	345.161	-0.331982	75.2195	-5.92135	-14.6619	4.20928	-0.91	0.284519	-0.0157434	-0.135552
282	0.7225	0.00494792	339.24	-0.325038	74.6149	-5.92204	-14.6635	4.09398	-0.76	0.283462	-0.00602561	-0.0509908
283	0.7275	0.00520833	333.318	-0.318141	73.9996	-5.92066	-14.8637	4.23422	-0.9	0.282399	-0.0165388	-0.137514
284	0.733125	0.00630208	327.397	-0.310439	73.3734	-5.91719	-14.855	5.0324	-1.09	0.281416	-0.00683403	-0.0558131
285	0.74	0.00708333	321.48	-0.301105	72.7362	-5.91162	-15.0444	5.55402	-1.23	0.280467	-0.00736865	-0.0590917
286	0.746875	0.00635417	315.568	-0.291857	72.0878	-5.90393	-15.2278	4.89067	-1.31	0.279434	-0.0179164	-0.141035
287	0.7525	0.005	309.664	-0.284354	71.4279	-5.89411	-15.2025	3.77639	-1.22	0.278291	-0.00823439	-0.0636073
288	0.756875	0.00359375	303.77	-0.278557	70.7565	-5.88213	-15.3739	2.66262	-1.08	0.27702	-0.0188049	-0.142495
289	0.76	0.003125	297.888	-0.274437	70.0733	-5.86799	-15.3369	2.27049	-1.05	0.275713	-0.0191375	-0.142207
290	0.76375	0.005	292.02	-0.269515	69.3782	-5.85167	-15.2943	3.56122	-1.14	0.27454	-0.00947534	-0.0690227
291	0.77	0.006875	286.168	-0.261365	68.671	-5.83317	-15.4465	4.79856	-1.22	0.273475	-0.0100793	-0.0719513
292	0.776875	0.00640625	280.335	-0.252476	67.9515	-5.81246	-15.5916	4.38024	-1.25	0.272354	-0.020698	-0.14474
293	0.7825	0.005	274.523	-0.245261	67.2195	-5.78954	-15.5301	3.34784	-1.29	0.271136	-0.0110615	-0.0757489
294	0.786875	0.00364583	268.733	-0.239686	66.4747	-5.76441	-15.6609	2.38965	-1.33	0.269809	-0.0217055	-0.145504
295	0.79	0.00296875	262.969	-0.235722	65.7172	-5.73705	-15.5866	1.90412	-1.38	0.26844	-0.0220853	-0.144875
296	0.793125	0.00354167	257.232	-0.231774	64.9465	-5.70747	-15.5062	2.22202	-1.42	0.267112	-0.0124711	-0.0800226
297	0.796875	0.00328125	251.524	-0.227057	64.1625	-5.67565	-15.615	2.01296	-1.42	0.265752	-0.0231522	-0.145263
298	0.799375	0.00166667	245.849	-0.223925	63.3651	-5.64159	-15.5213	0.999385	-1.37	0.2643	-0.0235549	-0.144455
299	0.800625	0.00161458	240.207	-0.222363	62.5541	-5.6053	-15.4214	0.945938	-1.31	0.262852	-0.0239638	-0.14359
300	0.803125	0.00348958	234.602	-0.219245	61.7291	-5.56677	-15.3154	1.99674	-1.3	0.26152	-0.0143787	-0.0841464
301	0.8075	0.00489583	229.035	-0.213812	60.8901	-5.526	-15.3933	2.73492	-1.33	0.260254	-0.0251098	-0.143459
302	0.8125	0.00489583	223.509	-0.207639	60.0368	-5.48299	-15.2735	2.66893	-1.36	0.258994	-0.0155422	-0.0866548
303	0.816875	0.00348958	218.026	-0.202269	59.169	-5.43775	-15.3345	1.85566	-1.37	0.257646	-0.0263016	-0.143045
304	0.819375	0.00161458	212.588	-0.199213	58.2866	-5.39029	-15.2006	0.837174	-1.39	0.25621	-0.0267517	-0.141865
305	0.820625	0.00166667	207.198	-0.197689	57.3893	-5.3406	-15.0605	0.842268	-1.42	0.254788	-0.0272078	-0.140625
306	0.823125	0.00333333	201.857	-0.194647	56.4769	-5.2887	-14.9141	1.64112	-1.44	0.253461	-0.0176699	-0.0889739
307	0.826875	0.00338542	196.569	-0.190102	55.5493	-5.2346	-14.9416	1.62309	-1.46	0.252129	-0.0284808	-0.139653
308	0.829375	0.00151042	191.334	-0.187083	54.6063	-5.17831	-14.7809	0.704864	-1.47	0.250721	-0.0289599	-0.138221
309	0.83	0.00015625	186.156	-0.18633	53.6477	-5.11983	-14.614	0.0709435	-1.47	0.249267	-0.0294443	-0.136729
310	0.83	-5.20833e-05	181.036	-0.18633	52.6733	-5.05919	-14.4409	-0.0229975	-1.47	0.24782	-0.0299337	-0.135179
311	0.83	9.25186e-18	175.977	-0.18633	51.6831	-4.99639	-14.2616	3.97101e-15	-1.47	0.246394	-0.0304278	-0.13357
312	0.83	5.20833e-05	170.98	-0.18633	50.6767	-4.93145	-14.0763	0.0217201	-1.46	0.244989	-0.030926	-0.131903
313	0.83	-0.00015625	166.049	-0.18633	49.6542	-4.8644	-13.8849	-0.0632808	-1.44	0.243594	-0.031428	-0.130178
314	0.829375	-0.00151042	161.185	-0.187083	48.6154	-4.79524	-13.6875	-0.593795	-1.4	0.242166	-0.0319331	-0.128395
315	0.826875	-0.00338542	156.389	-0.190102	47.5602	-4.72401	-13.4842	-1.29132	-1.35	0.240688	-0.0424405	-0.165566
316	0.823125	-0.0034375	151.665	-0.194647	46.4886	-4.65071	-13.115	-1.27158	-1.3	0.23925	-0.0325524	-0.123156
317	0.820625	-0.00135417	147.015	-0.197689	45.4005	-4.57538	-12.9026	-0.485566	-1.28	0.237911	-0.0330558	-0.121225
318	0.820625	0.00135417	142.439	-0.197689	44.2958	-4.49804	-12.6845	0.470455	-1.25	0.236689	-0.0335588	-0.119239
319	0.823125	0.0034375	137.941	-0.194647	43.1747	-4.41872	-12.4608	1.15652	-1.25	0.235559	-0.0240599	-0.082789
320	0.826875	0.00338542	133.522	-0.190102	42.0372	-4.33743	-12.3807	1.10251	-1.24	0.234431	-0.0349794	-0.116507
321	0.829375	0.00151042	129.185	-0.187083	40.8834	-4.25422	-12.1432	0.47591	-1.22	0.233264	-0.0354787	-0.114331
322	0.83	0.00015625	124.931	-0.18633	39.7135	-4.1691	-11.9002	0.0476108	-1.19	0.232079	-0.0359713	-0.112101
323	0.83	-5.20833e-05	120.762	-0.18633	38.5277	-4.08212	-11.652	-0.0153407	-1.15	0.230912	-0.0364551	-0.109817
324	0.83	9.25186e-18	116.68	-0.18633	37.3262	-3.9933	-11.3984	2.63293e-15	-1.13	0.229773	-0.0369277	-0.107481
325	0.83	9.25186e-18	112.686	-0.18633	36.1096	-3.90268	-11.1398	2.54282e-15	-1.12	0.228659	-0.0373864	-0.105092
326	0.83	5.20833e-05	108.784	-0.18633	34.8781	-3.81029	-10.8761	0.0138191	-1.08	0.227572	-0.0378282	-0.102651
327	0.83	-0.00015625	104.973	-0.18633	33.6324	-3.71617	-10.6074	-0.0400051	-1.06	0.226508	-0.0382497	-0.100159
328	0.829375	-0.00151042	101.257	-0.187083	32.3731	-3.62036	-10.3339	-0.373026	-1.04	0.225437	-0.038647	-0.0976171
329	0.826875	-0.00338542	97.6368	-0.190102	31.1011	-3.52289	-10.0557	-0.806198	-1.03	0.224351	-0.0490159	-0.119381
330	0.823125	-0.00338542	94.1139	-0.194647	29.8171	-3.4238	-9.65513	-0.777109	-1.02	0.223308	-0.0388775	-0.0912718
331	0.820625	-0.00151042	90.6901	-0.197689	28.5224	-3.32315	-9.37127	-0.334097	-0.99	0.222337	-0.0391712	-0.0886158
332	0.82	-0.00015625	87.3669	-0.198451	27.2181	-3.22096	-9.08309	-0.0332953	-0.94	0.221425	-0.0394211	-0.0859132
333	0.82	5.20833e-05	84.146	-0.198451	25.9057	-3.11728	-8.79072	0.0106893	-0.86	0.220547	-0.0396209	-0.0831652
334	0.82	2.77556e-17	81.0287	-0.198451	24.5868	-3.01215	-8.49427	5.48536e-15	-0.83	0.219698	-0.0397636	-0.0803727
335	0.82	5.20833e-05	78.0166	-0.198451	23.2633	-2.90563	-8.19388	0.00991064	-0.85	0.21888	-0.0398415	-0.0775367
336	0.82	-0.00015625	75.1109	-0.198451	21.9372	-2.79775	-7.88967	-0.0286246	-0.83	0.218088	-0.0398466	-0.0746584
337	0.819375	-0.00151042	72.3132	-0.199213	20.6109	-2.68857	-7.58177	-0.266398	-0.78	0.217303	-0.0397699	-0.0717391
338	0.816875	-0.00338542	69.6246	-0.202269	19.2872	-2.57813	-7.27034	-0.574898	-0.74	0.216518	-0.0496019	-0.0861481
339	0.813125	-0.00338542	67.0465	-0.20687	17.9689	-2.46649	-6.87067	-0.55361	-0.71	0.215776	-0.038853	-0.0649808
340	0.810625	-0.00151042	64.58	-0.20995	16.6594	-2.35368	-6.55644	-0.237909	-0.68	0.215097	-0.0384768	-0.0619842
341	0.81	-0.00015625	62.2263	-0.210721	15.3622	-2.23977	-6.23913	-0.0237143	-0.65	0.21447	-0.0379795	-0.0589531
342	0.81	5.20833e-05	59.9865	-0.210721	14.0815	-2.1248	-5.91888	0.00762024	-0.61	0.213879	-0.0373503	-0.0558897
343	0.81	3.70074e-17	57.8617	-0.210721	12.8215	-2.00884	-5.59583	5.22272e-15	-0.57	0.21332	-0.0365784	-0.0527959
344	0.81	3.70074e-17	55.8529	-0.210721	11.5869	-1.89192	-5.27014	5.0414e-15	-0.52	0.212793	-0.0356533	-0.0496741
345	0.81	5.20833e-05	53.961	-0.210721	10.383	-1.7741	-4.94195	0.0068548	-0.5	0.212299	-0.0345651	-0.0465267
346	0.81	-0.00015625	52.1869	-0.210721	9.21497	-1.65545	-4.61143	-0.0198883	-0.49	0.211836	-0.033305	-0.0433565
347	0.809375	-0.00151042	50.5314	-0.211493	8.08872	-1.536	-4.27871	-0.186155	-0.46	0.211389	-0.0318653	-0.0401664
348	0.806875	-0.00338542	48.9954	-0.214587	7.01023	-8.90729	-24.8122	-0.404561	-0.42	0.208868	-0.240902	-0.294428
349	0.803125	-0.00333333	40.0881	-0.219245	0	6.19647	17.0479	-0.32592	-0.38	0.21054	0.131557	0.131557
350	0.800625	-0.00166667	46.2846	-0.222363	5.02163	-1.17353	-3.22863	-0.188149	-0.36	0.210198	-0.0260983	-0.0301323
351	0.799375	-0.00161458	45.1111	-0.223925	4.12436	-1.05151	-2.89293	-0.177648	-0.34	0.209891	-0.0239364	-0.0269356
352	0.796875	-0.0034375	44.0596	-0.227057	3.30034	-0.928986	-2.55585	-0.369402	-0.3	0.209599	-0.0315966	-0.0347268
353	0.7925	-0.00484375	43.1306	-0.232563	2.55579	-0.806021	-2.18982	-0.509546	-0.26	0.209329	-0.0188503	-0.020281
354	0.786875	-0.00630208	42.3246	-0.239686	1.89669	-0.682671	-1.8547	-0.650568	-0.38	0.209078	-0.026222	-0.0276848
355	0.7775	-0.0140625	41.6419	-0.251672	1.32857	-0.558995	-1.49947	-1.42827	-1.04	0.208785	-0.0232888	-0.0241915
356	0.7525	-0.0448958	41.0829	-0.284354	0.856386	-0.435051	-1.15204	-4.49866	-0.12	0.20822	-0.0503153	-0.0515639
357	0.68625	-0.0880208	40.6478	-0.376513	0.484431	-0.3109	-0.78051	-8.72648	-0.08	0.20727	-0.14704	-0.149093
358	0.595625	-0.064375	40.3369	-0.518144	0.216175	-0.186599	-0.378615	-6.33339	-0.04	0.206598	-0.21343	-0.214754
359	0.57875	0.0411458	40.1503	-0.546885	0.0541759	0.0558419			0

## Sheet: 25% load
C Angle	Cyl pressure(bar)	DP/Dq	pv	log p	log vol	dV/dq			Net HR dQn/dq	Cum HR (KJ)				MFB	mean gas temp(k)
-360	0.62875	0.0945833	40.0881	-0.464022	0	0.0622097	0.164734	9.24797	-0.02	0.000941271	-0.058509	-0.058509
-359	0.700625	0.0392708	40.1503	-0.355782	0.0541759	0.186599	0.455621	3.8457	0.01	0.0013714	0.00410321	0.00410958
-358	0.7075	-0.008125	40.3369	-0.346018	0.216175	0.3109	0.759126	-0.79936	0.04	0.00136738	-0.0132184	-0.0133004
-357	0.69625	-0.00994792	40.6478	-0.362046	0.484431	0.435051	1.03234	-0.986247	0.11	0.00137199	0.00912141	0.00924876
-356	0.69125	-0.00276042	41.0829	-0.369254	0.856386	0.558995	1.32645	-0.2766	0.18	0.00147697	0.0115586	0.0118454
-355	0.69	-0.00015625	41.6419	-0.371064	1.32857	0.682671	1.61993	-0.0158696	0.23	0.00163738	0.0138835	0.0144216
-354	0.690625	0.00166667	42.3246	-0.370158	1.89669	0.806021	1.91263	0.172051	0.23	0.00184585	0.0160805	0.0169776
-353	0.693125	0.00322917	43.1306	-0.366545	2.55579	0.928986	2.20442	0.339697	0.2	0.00210026	0.0281374	0.0302729
-352	0.69625	0.00192708	44.0596	-0.362046	3.30034	1.05151	2.53131	0.207089	0.18	0.0023741	0.0203359	0.0223505
-351	0.69625	-0.00197917	45.1111	-0.362046	4.12436	1.17353	2.82506	-0.217762	0.21	0.00263483	0.0121145	0.0136325
-350	0.6925	-0.00484375	46.2846	-0.367447	5.02163	1.29499	3.07292	-0.546807	0.21	0.00288744	0.0233945	0.0270107
-349	0.686875	-0.00661458	47.5796	-0.375603	5.98574	1.41583	3.35967	-0.767608	0.23	0.00314665	0.0148332	0.0176052
-348	0.679375	-0.0084375	48.9954	-0.386582	7.01023	1.536	3.592	-1.00829	0.31	0.00340502	0.0157385	0.0192355
-347	0.670625	-0.00822917	50.5314	-0.399545	8.08872	1.65545	3.81439	-1.01422	0.37	0.00368503	0.0164606	0.0207487
-346	0.66375	-0.00505208	52.1869	-0.40985	9.21497	1.7741	4.02678	-0.643055	0.37	0.00402341	0.0270115	0.0351637
-345	0.660625	-0.0015625	53.961	-0.414569	10.383	1.89192	4.29419	-0.205644	0.4	0.00443226	0.027826	0.0374555
-344	0.66	-0.000260417	55.8529	-0.415515	11.5869	2.00884	4.55957	-0.0354757	0.43	0.00488467	0.0285168	0.0397312
-343	0.659375	-0.00140625	57.8617	-0.416463	12.8215	2.1248	4.82279	-0.198459	0.43	0.0053471	0.0290921	0.0419904
-342	0.656875	-0.00354167	59.9865	-0.420262	14.0815	2.23977	5.08373	-0.518176	0.43	0.00580366	0.0195602	0.0292692
-341	0.6525	-0.00489583	62.2263	-0.426944	15.3622	2.35368	5.26134	-0.743048	0.46	0.00625549	0.0294762	0.0457541
-340	0.6475	-0.00484375	64.58	-0.434636	16.6594	2.46649	5.5135	-0.762949	0.51	0.00673054	0.0197513	0.0318184
-339	0.643125	-0.00369792	67.0465	-0.441416	17.9689	2.57813	5.67441	-0.604713	0.53	0.00723751	0.0294848	0.0493127
-338	0.64	-0.00296875	69.6246	-0.446287	19.2872	2.68857	5.91748	-0.504142	0.53	0.00777885	0.0296041	0.0514161
-337	0.636875	-0.00354167	72.3132	-0.451182	20.6109	2.79775	6.15779	-0.624656	0.59	0.00833216	0.0196586	0.0354612
-336	0.633125	-0.00333333	75.1109	-0.457087	21.9372	2.90563	6.29529	-0.610658	0.61	0.00890062	0.0291916	0.0546947
-335	0.630625	-0.00151042	78.0166	-0.461044	23.2633	3.01215	6.52609	-0.287409	0.64	0.00952449	0.0291371	0.0567045
-334	0.63	-0.00015625	81.0287	-0.462035	24.5868	3.11728	6.75385	-0.0308798	0.67	0.0101968	0.0290374	0.0586923
-333	0.63	5.20833e-05	84.146	-0.462035	25.9057	3.22096	6.97847	0.0106893	0.7	0.0108957	0.0288977	0.060657
-332	0.63	-9.25186e-18	87.3669	-0.462035	27.2181	3.32315	7.19988	-1.97148e-15	0.7	0.0116157	0.0287229	0.0625978
-331	0.63	-9.25186e-18	90.6901	-0.462035	28.5224	3.4238	7.41796	-2.04647e-15	0.7	0.0123575	0.0285173	0.0645137
-330	0.63	5.20833e-05	94.1139	-0.462035	29.8171	3.52289	7.63264	0.0119555	0.74	0.0131219	0.0282849	0.0664038
-329	0.63	-0.00015625	97.6368	-0.462035	31.1011	3.62036	7.84381	-0.0372091	0.76	0.0139026	0.0280294	0.068267
-328	0.629375	-0.00151042	101.257	-0.463028	32.3731	3.71617	8.0514	-0.373026	0.78	0.0146704	0.0277539	0.0701025
-327	0.626875	-0.00338542	104.973	-0.467008	33.6324	3.81029	8.25532	-0.866777	0.8	0.0154093	0.0174614	0.0457238
-326	0.623125	-0.00338542	108.784	-0.473008	34.8781	3.90268	8.32127	-0.898239	0.81	0.0161516	0.0267235	0.0725171
-325	0.620625	-0.00151042	112.686	-0.477028	36.1096	3.9933	8.5145	-0.41513	0.85	0.0169615	0.0264095	0.0742362
-324	0.62	-0.00015625	116.68	-0.478036	37.3262	4.08212	8.70388	-0.0444663	0.89	0.0178275	0.0260858	0.0759246
-323	0.62	5.20833e-05	120.762	-0.478036	38.5277	4.1691	8.88934	0.0153407	0.88	0.0187179	0.025754	0.0775814
-322	0.62	9.25186e-18	124.931	-0.478036	39.7135	4.25422	9.07082	2.81913e-15	0.84	0.019625	0.0254157	0.0792057
-321	0.62	9.25186e-18	129.185	-0.478036	40.8834	4.33743	9.24825	2.91513e-15	0.85	0.0205499	0.0250725	0.0807969
-320	0.62	9.25186e-18	133.522	-0.478036	42.0372	4.41872	9.42156	3.013e-15	0.95	0.021492	0.0247256	0.0823542
-319	0.62	9.25186e-18	137.941	-0.478036	43.1747	4.49804	9.5907	3.11271e-15	0.99	0.0224511	0.0243761	0.0838769
-318	0.62	9.25186e-18	142.439	-0.478036	44.2958	4.57538	9.75561	3.21421e-15	0.95	0.0234266	0.024025	0.0853643
-317	0.62	9.25186e-18	147.015	-0.478036	45.4005	4.65071	9.91623	3.31746e-15	0.96	0.0244183	0.023673	0.0868158
-316	0.62	9.25186e-18	151.665	-0.478036	46.4886	4.72401	10.0725	3.4224e-15	0.98	0.0254255	0.0233211	0.0882308
-315	0.62	9.25186e-18	156.389	-0.478036	47.5602	4.79524	10.2244	3.529e-15	1	0.026448	0.0229699	0.0896086
-314	0.62	9.25186e-18	161.185	-0.478036	48.6154	4.8644	10.3718	3.63721e-15	1.02	0.0274851	0.0226198	0.0909489
-313	0.62	9.25186e-18	166.049	-0.478036	49.6542	4.93145	10.5148	3.74698e-15	1.04	0.0285366	0.0222715	0.0922509
-312	0.62	9.25186e-18	170.98	-0.478036	50.6767	4.99639	10.6533	3.85826e-15	1.06	0.0296019	0.0219254	0.0935143
-311	0.62	5.20833e-05	175.977	-0.478036	51.6831	5.05919	10.7872	0.0223548	1.07	0.0306829	0.0215818	0.0947385
-310	0.62	-0.00015625	181.036	-0.478036	52.6733	5.11983	10.9165	-0.0689924	1.05	0.0317677	0.021241	0.0959232
-309	0.619375	-0.00151042	186.156	-0.479044	53.6477	5.17831	11.0412	-0.685787	1.04	0.0328032	0.0209033	0.097068
-308	0.616875	-0.00338542	191.334	-0.483089	54.6063	5.2346	11.1612	-1.57987	1.07	0.0337613	0.010569	0.0504441
-307	0.613125	-0.0034375	196.569	-0.489186	55.5493	5.2887	11.0947	-1.64806	1.14	0.034706	0.0199118	0.0976358
-306	0.610625	-0.00135417	201.857	-0.493272	56.4769	5.3406	11.2035	-0.666704	1.23	0.0357597	0.01959	0.0986422
-305	0.610625	0.00140625	207.198	-0.493272	57.3893	5.39029	11.3078	0.710664	1.21	0.0369615	0.0192719	0.0996081
-304	0.613125	0.00328125	212.588	-0.489186	58.2866	5.43775	11.4073	1.70135	1.07	0.0382724	0.0289577	0.153564
-303	0.61625	0.001875	218.026	-0.484103	59.169	5.48299	11.6908	0.99707	0.96	0.0395412	0.0189532	0.10308
-302	0.61625	-0.001875	223.509	-0.484103	60.0368	5.526	11.7825	-1.02215	1.02	0.0406172	0.00864192	0.0481825
-301	0.613125	-0.00322917	229.035	-0.489186	60.8901	5.56677	11.678	-1.80388	1.1	0.0416046	0.0180391	0.103062
-300	0.610625	-0.0015625	234.602	-0.493272	61.7291	5.6053	11.7588	-0.894062	1.16	0.0426911	0.0177409	0.103823
-299	0.61	-0.00015625	240.207	-0.494296	62.5541	5.64159	11.835	-0.0915423	1.21	0.0438654	0.0174469	0.104542
-298	0.61	5.20833e-05	245.849	-0.494296	63.3651	5.67565	11.9064	0.0312308	1.21	0.0450592	0.017157	0.105219
-297	0.61	2.77556e-17	251.524	-0.494296	64.1625	5.70747	11.9732	1.70273e-14	1.18	0.0462565	0.0168712	0.105855
-296	0.61	2.77556e-17	257.232	-0.494296	64.9465	5.73705	12.0352	1.74137e-14	1.16	0.04746	0.0165894	0.106449
-295	0.61	2.77556e-17	262.969	-0.494296	65.7172	5.76441	12.0926	1.78021e-14	1.21	0.0486693	0.0163118	0.107001
-294	0.61	2.77556e-17	268.733	-0.494296	66.4747	5.78954	12.1453	1.81923e-14	1.36	0.0498838	0.0160381	0.107512
-293	0.61	-5.20833e-05	274.523	-0.494296	67.2195	5.81246	12.1934	-0.0348733	1.46	0.0510997	0.0157685	0.107982
-292	0.61	0.000208333	280.335	-0.494296	67.9515	5.83317	12.2368	0.142447	1.35	0.0523376	0.0155027	0.10841
-291	0.610625	0.00135417	286.168	-0.493272	68.671	5.85167	12.2757	0.94517	1.13	0.0536597	0.015241	0.108797
-290	0.6125	0.00192708	292.02	-0.490206	69.3782	5.86799	12.3099	1.37255	0.97	0.0550279	0.024983	0.181988
-289	0.61375	-0.00015625	297.888	-0.488168	70.0733	5.88213	12.5419	-0.113524	0.93	0.0562708	0.00497041	0.0369343
-288	0.611875	-0.00338542	303.77	-0.491227	70.7565	5.89411	12.3647	-2.50827	1.05	0.0572564	0.0144786	0.109713
-287	0.6075	-0.00473958	309.664	-0.498403	71.4279	5.90393	12.3853	-3.57971	1.21	0.058137	0.00423201	0.0326906
-286	0.603125	-0.00359375	315.568	-0.505631	72.0878	5.91162	12.1981	-2.76603	1.22	0.0590802	0.0137597	0.108315
-285	0.600625	-0.00145833	321.48	-0.509784	72.7362	5.91719	12.2096	-1.14348	1.12	0.0601868	0.0135243	0.108456
-284	0.6	-0.00015625	327.397	-0.510826	73.3734	5.92066	12.2168	-0.12477	1.01	0.061396	0.0132924	0.108558
-283	0.6	5.20833e-05	333.318	-0.510826	73.9996	5.92204	12.2196	0.0423422	1.23	0.0626222	0.0130639	0.108621
-282	0.6	-2.77556e-17	339.24	-0.510826	74.6149	5.92135	12.2182	-2.29654e-14	1.45	0.063844	0.0128388	0.108646
-281	0.6	-2.77556e-17	345.161	-0.510826	75.2195	5.91862	12.2126	-2.33662e-14	1.33	0.0650653	0.012617	0.108633
-280	0.6	-2.77556e-17	351.08	-0.510826	75.8135	5.91387	12.2028	-2.37669e-14	1.23	0.0662855	0.0123985	0.108582
-279	0.6	-5.20833e-05	356.994	-0.510826	76.3971	5.90711	12.1888	-0.0453498	1.26	0.0674999	0.0121832	0.108494
-278	0.6	0.00015625	362.901	-0.510826	76.9705	5.89837	12.1708	0.138301	1.33	0.0687308	0.011971	0.108368
-277	0.600625	0.00145833	368.799	-0.509784	77.5338	5.88768	12.1487	1.31179	1.48	0.0700769	0.011762	0.108207
-276	0.603125	0.00354167	374.687	-0.505631	78.0872	5.87505	12.1227	3.23662	1.75	0.0716128	0.0215559	0.201474
-275	0.6075	0.00489583	380.562	-0.498403	78.6308	5.86051	12.2942	4.54431	1.79	0.0732966	0.0115421	0.109571
-274	0.6125	0.00489583	386.422	-0.490206	79.1647	5.84409	12.2598	4.61429	1.52	0.074984	0.0213387	0.205691
-273	0.616875	0.00354167	392.266	-0.483089	79.6891	5.82582	12.4218	3.38848	1.28	0.0765651	0.0113208	0.110775
-272	0.619375	0.00145833	398.092	-0.479044	80.2042	5.80571	12.3789	1.41598	1.15	0.0779446	0.0111199	0.110426
-271	0.62	0.00015625	403.898	-0.478036	80.7101	5.78381	12.3322	0.153925	1.16	0.0791932	0.0109219	0.110041
-270	0.62	-0.000104167	409.682	-0.478036	81.2068	5.76013	12.2817	-0.104086	1.3	0.0804109	0.0107267	0.109622
-269	0.62	0.00015625	415.442	-0.478036	81.6946	5.73471	12.2275	0.158324	1.43	0.0816495	0.0105343	0.109169
-268	0.620625	0.00145833	421.177	-0.477028	82.1736	5.70757	12.1697	1.49809	1.53	0.0830163	0.0103446	0.108683
-267	0.623125	0.00354167	426.884	-0.473008	82.6439	5.67875	12.1082	3.68752	1.77	0.0845959	0.0201576	0.214651
-266	0.6275	0.00489583	432.563	-0.466012	83.1056	5.64828	12.2375	5.16526	1.93	0.0863361	0.010134	0.109349
-265	0.6325	0.00489583	438.211	-0.458075	83.5589	5.61618	12.1679	5.23271	1.7	0.0880762	0.0199492	0.218069
-264	0.636875	0.00354167	443.827	-0.451182	84.0038	5.58249	12.2869	3.83388	1.3	0.0896883	0.00992199	0.109849
-263	0.639375	0.00145833	449.41	-0.447264	84.4405	5.54724	12.2093	1.59851	1.19	0.0910691	0.0097394	0.109184
-262	0.64	0.00015625	454.957	-0.446287	84.8691	5.51046	12.1284	0.173383	1.12	0.0922992	0.00955932	0.108488
-261	0.64	-5.20833e-05	460.468	-0.446287	85.2898	5.47218	12.0441	-0.0584944	1.13	0.0934978	0.00938169	0.107762
-260	0.64	-5.20833e-05	465.94	-0.446287	85.7025	5.43244	11.9567	-0.0591895	1.31	0.0946876	0.00920647	0.107006
-259	0.64	0.00015625	471.372	-0.446287	86.1075	5.39127	11.866	0.179639	1.48	0.0958921	0.00903362	0.106221
-258	0.640625	0.00151042	476.764	-0.445311	86.5048	5.34869	11.7723	1.75637	1.54	0.097245	0.00886309	0.105408
-257	0.643125	0.00333333	482.112	-0.441416	86.8946	5.30475	11.6756	3.91961	1.52	0.0988045	0.0186948	0.22483
-256	0.646875	0.00354167	487.417	-0.435602	87.277	5.25947	11.7568	4.21041	1.52	0.100401	0.00866208	0.105319
-255	0.65	0.00302083	492.676	-0.430783	87.6519	5.21289	11.6527	3.62998	1.51	0.10193	0.0084957	0.104411
-254	0.653125	0.00354167	497.889	-0.425987	88.0197	5.16504	11.5458	4.30087	1.5	0.103514	0.0183315	0.227675
-253	0.656875	0.00328125	503.054	-0.420262	88.3802	5.11596	11.612	4.02597	1.49	0.105078	0.00829514	0.104093
-252	0.659375	0.00166667	508.17	-0.416463	88.7338	5.06567	11.4978	2.06573	1.48	0.106434	0.00813274	0.103093
-251	0.660625	0.00166667	513.236	-0.414569	89.0803	5.01422	11.3811	2.08633	1.47	0.107781	0.00797243	0.102069
-250	0.663125	0.00328125	518.25	-0.410792	89.42	4.96162	11.2617	4.14758	1.47	0.109322	0.0178142	0.230298
-249	0.666875	0.00354167	523.212	-0.405153	89.7529	4.90793	11.3086	4.51961	1.47	0.110905	0.007774	0.101463
-248	0.67	0.00302083	528.12	-0.400478	90.0791	4.85316	11.1824	3.89113	1.47	0.112412	0.00761742	0.100352
-247	0.673125	0.00354167	532.973	-0.395824	90.3987	4.79735	11.0538	4.60393	1.49	0.113978	0.0174628	0.232169
-246	0.676875	0.00328125	537.77	-0.390269	90.7118	4.74053	11.0859	4.3038	1.52	0.115517	0.00741927	0.0995274
-245	0.679375	0.00166667	542.511	-0.386582	91.0184	4.68273	10.9507	2.20533	1.53	0.116833	0.00726627	0.0983341
-244	0.680625	0.00166667	547.194	-0.384744	91.3187	4.62399	10.8134	2.22436	1.47	0.118136	0.00711516	0.0971202
-243	0.683125	0.00333333	551.818	-0.381077	91.6127	4.56434	10.6739	4.48632	1.35	0.119652	0.0169659	0.233538
-242	0.686875	0.00333333	556.382	-0.375603	91.9005	4.5038	10.6872	4.52343	1.32	0.121173	0.00691874	0.096025
-241	0.689375	0.00166667	560.886	-0.37197	92.1822	4.44242	10.5415	2.28002	1.38	0.122456	0.00677096	0.0947346
-240	0.690625	0.00166667	565.328	-0.370158	92.4578	4.38021	10.3939	2.29808	1.39	0.123725	0.00662495	0.0934259
-239	0.693125	0.00328125	569.708	-0.366545	92.7275	4.3172	10.2444	4.5594	1.45	0.125205	0.0164807	0.234214
-238	0.696875	0.00348958	574.025	-0.361149	92.9912	4.25344	10.2394	4.88563	1.72	0.126718	0.00643	0.0920717
-237	0.7	0.00317708	578.279	-0.356675	93.2492	4.18894	10.0841	4.48107	2.02	0.128174	0.00628708	0.0906923
-236	0.70375	0.00505208	582.468	-0.351332	93.5013	4.12374	9.92714	7.17726	1.93	0.129885	0.0161458	0.234594
-235	0.71	0.00671875	586.592	-0.34249	93.7478	4.05786	9.90809	9.61259	1.38	0.131837	0.016092	0.235467
-234	0.71625	0.00484375	590.649	-0.333726	93.9887	3.99132	9.88291	6.97795	1.03	0.133523	0.00603587	0.0889311
-233	0.719375	0.00182292	594.641	-0.329372	94.224	3.92417	9.71663	2.64386	1.22	0.134759	0.00589552	0.0874503
-232	0.720625	0.00161458	598.565	-0.327636	94.4538	3.85642	9.54887	2.35715	1.39	0.135949	0.00575676	0.0859555
-231	0.723125	0.00333333	602.421	-0.324173	94.6782	3.7881	9.3797	4.89773	1.42	0.137377	0.0156195	0.234722
-230	0.726875	0.00333333	606.209	-0.319001	94.8972	3.71923	9.33708	4.92853	1.34	0.138804	0.00556	0.0840779
-229	0.729375	0.00161458	609.929	-0.315567	95.1109	3.64984	9.16288	2.4019	1.48	0.13996	0.00542392	0.0825233
-228	0.730625	0.00182292	613.579	-0.313855	95.3193	3.57996	8.98743	2.72805	1.76	0.141132	0.0052893	0.0809567
-227	0.73375	0.00484375	617.158	-0.309587	95.5226	3.5096	8.8108	7.29113	1.73	0.142742	0.0151561	0.233329
-226	0.74	0.00677083	620.668	-0.301105	95.7207	3.43879	8.7513	10.2499	1.55	0.144642	0.0150932	0.233682
-225	0.74625	0.00489583	624.107	-0.292695	95.9137	3.36755	8.68583	7.4525	1.03	0.146256	0.00502803	0.0782783
-224	0.749375	0.00161458	627.474	-0.288516	96.1017	3.29591	8.50104	2.471	0.78	0.147353	0.00489544	0.0766252
-223	0.75	0.000208333	630.77	-0.287682	96.2848	3.22389	8.31527	0.320513	1.08	0.148217	0.00476419	0.0749626
-222	0.750625	0.0015625	633.994	-0.286849	96.4629	3.15149	8.12855	2.41614	2.09	0.149271	0.00463426	0.0732908
-221	0.75375	0.00505208	637.146	-0.282695	96.6361	3.07876	7.94094	7.85101	2.3	0.15085	0.0145056	0.230547
-220	0.760625	0.00828125	640.224	-0.273615	96.8046	3.0057	7.85586	12.9314	1.7	0.152929	0.0144366	0.230558
-219	0.769375	0.00822917	643.23	-0.262177	96.9682	2.93233	7.76495	12.9104	1.52	0.154997	0.0143654	0.230499
-218	0.77625	0.00520833	646.162	-0.253281	97.1271	2.85867	7.66821	8.20837	1.15	0.156584	0.0042921	0.0691825
-217	0.78	0.003125	649.021	-0.248461	97.2813	2.78474	7.46989	4.94681	1.01	0.157826	0.00416331	0.0674034
-216	0.783125	0.00348958	651.806	-0.244463	97.4309	2.71055	7.2709	5.54764	0.96	0.159108	0.0140357	0.228211
-215	0.786875	0.00328125	654.516	-0.239686	97.5759	2.63613	7.16191	5.23813	1.08	0.160348	0.00395931	0.0646434
-214	0.789375	0.00166667	657.153	-0.236514	97.7164	2.56148	6.9591	2.67135	1.18	0.161311	0.00383231	0.062822
-213	0.790625	0.00161458	659.714	-0.234932	97.8523	2.48662	6.75572	2.59796	1.34	0.162246	0.0037064	0.0609948
-212	0.793125	0.0034375	662.201	-0.231774	97.9837	2.41156	6.55181	5.55199	1.72	0.163457	0.0135815	0.224348
-211	0.7975	0.00505208	664.612	-0.226273	98.1107	2.33633	6.42775	8.18945	1.89	0.164918	0.00350147	0.0580502
-210	0.803125	0.00640625	666.949	-0.219245	98.2333	2.26092	6.22029	10.4211	1.78	0.166582	0.0133771	0.222555
-209	0.81	0.006875	669.209	-0.210721	98.3516	2.18536	6.08755	11.2215	1.12	0.168313	0.0132943	0.221928
-208	0.81625	0.005	671.395	-0.203035	98.4655	2.10965	5.9492	8.18774	0.86	0.169727	0.00320939	0.0537508
-207	0.82	0.00317708	673.504	-0.198451	98.5751	2.0338	5.73532	5.21898	1.09	0.170822	0.00308474	0.0518255
-206	0.823125	0.0034375	675.538	-0.194647	98.6804	1.95783	5.52108	5.66381	1.13	0.171941	0.012961	0.21841
-205	0.826875	0.00348958	677.496	-0.190102	98.7815	1.88175	5.37124	5.76629	1.34	0.173055	0.00287268	0.0485488
-204	0.83	0.00296875	679.378	-0.18633	98.8784	1.80556	5.15376	4.91928	1.29	0.174062	0.0027491	0.0465893
-203	0.833125	0.00369792	681.183	-0.182572	98.9712	1.72927	4.93601	6.1438	1.05	0.17517	0.0126263	0.214548
-202	0.8375	0.00484375	682.913	-0.177334	99.0598	1.65289	4.77485	8.06795	0.97	0.176454	0.00253448	0.0431755
-201	0.8425	0.00484375	684.566	-0.171382	99.1442	1.57644	4.55399	8.08747	1.21	0.177718	0.0124117	0.211949
-200	0.846875	0.00369792	686.142	-0.166202	99.2246	1.49991	4.38449	6.18853	1.31	0.178776	0.00231693	0.0396562
-199	0.85	0.00291667	687.642	-0.162519	99.3009	1.42331	4.16059	4.89176	1.2	0.179681	0.0021941	0.037636
-198	0.853125	0.00369792	689.065	-0.158849	99.3731	1.34666	3.93651	6.21489	1.01	0.180696	0.0120719	0.207501
-197	0.8575	0.00479167	690.412	-0.153734	99.4413	1.26995	3.75594	8.06884	1.01	0.181879	0.00197327	0.0339844
-196	0.8625	0.00505208	691.682	-0.14792	99.5055	1.19318	3.52892	8.52301	1.08	0.183084	0.0118508	0.204475
-195	0.8675	0.00505208	692.875	-0.14214	99.5657	1.11638	3.34015	8.53771	1	0.184271	0.00174904	0.0302301
-194	0.8725	0.00479167	693.991	-0.136393	99.622	1.03954	3.11024	8.11067	1.08	0.185394	0.0116262	0.201269
-193	0.876875	0.00369792	695.031	-0.131391	99.6743	0.962656	2.91333	6.2687	1.02	0.186312	0.00152119	0.0263737
-192	0.88	0.00296875	695.994	-0.127833	99.7226	0.885745	2.68057	5.03959	0.78	0.187084	0.0013979	0.0242697
-191	0.883125	0.00348958	696.879	-0.124289	99.7671	0.808806	2.44772	5.93126	0.65	0.187922	0.011275	0.196001
-190	0.886875	0.00348958	697.688	-0.120051	99.8076	0.731843	2.23998	5.93815	0.77	0.18874	0.00116559	0.0202857
-189	0.89	0.00296875	698.42	-0.116534	99.8442	0.654859	2.00435	5.05716	1.02	0.189446	0.00104201	0.0181541
-188	0.893125	0.00369792	699.075	-0.113029	99.877	0.577857	1.76867	6.30517	1.06	0.190253	0.0109187	0.190406
-187	0.8975	0.00479167	699.653	-0.108142	99.9059	0.500839	1.55016	8.17684	0.92	0.191226	0.000804672	0.0140438
-186	0.9025	0.00505208	700.154	-0.102587	99.9309	0.423808	1.31174	8.6274	1.02	0.19222	0.0106805	0.186539
-185	0.9075	0.00505208	700.577	-0.0970617	99.952	0.346767	1.08521	8.63262	0.85	0.193191	0.000562718	0.00983402
-184	0.9125	0.00489583	700.924	-0.0915672	99.9693	0.269716	0.84408	8.36977	0.12	0.194113	0.0104375	0.182496
-183	0.916875	0.00333333	701.194	-0.0867841	99.9827	0.192659	0.609554	5.70076	-0.6	0.194744	0.000315875	0.00552506
-182	0.91875	0.000104167	701.387	-0.0847412	99.9923	0.115597	0.365738	0.178198	-0.27	0.194798	0.000189499	0.0033155
-181	0.9175	-0.00177083	701.502	-0.0861027	99.9981	0.0385327	0.121914	-3.02986	0.94	0.194507	-0.00993684	-0.173885
-180	0.91625	5.20833e-05	701.541	-0.087466	100	-0.0385327	-0.120589	0.0891185	0.83	0.194504	0.00993752	0.173906			263.862
-179	0.918125	0.00348958	701.502	-0.0854217	99.9981	-0.115597	-0.365738	5.97061	1.09	0.195065	-0.000189538	-0.00331673			263.818
-178	0.923125	0.00635417	701.387	-0.0799906	99.9923	-0.192659	-0.609554	10.8701	2.12	0.196091	0.00968402	0.169433			266.613
-177	0.930625	0.00864583	701.194	-0.0718989	99.9827	-0.269716	-0.862631	14.7864	2.33	0.197483	0.00955265	0.167088			269.376
-176	0.94	0.00973958	700.924	-0.0618754	99.9693	-0.346767	-1.12099	16.6505	1.03	0.199036	0.00941837	0.164676			272.107
-175	0.949375	0.00838542	700.577	-0.0519514	99.952	-0.423808	-1.38461	14.3284	-0.17	0.200331	0.00928114	0.162197			274.805
-174	0.95625	0.00515625	700.154	-0.0447359	99.9309	-0.500839	-1.6535	8.80528	0.04	0.201046	-0.000859085	-0.0150042			274.608
-173	0.96	0.003125	699.653	-0.040822	99.9059	-0.577857	-1.90777	5.33272	0.03	0.201388	-0.000992026	-0.0173137			274.381
-172	0.963125	0.00348958	699.075	-0.0375721	99.877	-0.654859	-2.16199	5.94995	0.14	0.201767	0.00887471	0.154761			276.98
-171	0.966875	0.00328125	698.42	-0.0336861	99.8442	-0.731843	-2.44132	5.58949	0.22	0.202082	-0.00127202	-0.0221614			276.69
-170	0.969375	0.00166667	697.688	-0.0311037	99.8076	-0.808806	-2.69806	2.83613	0.24	0.202096	-0.00140745	-0.024495			276.369
-169	0.970625	0.00166667	696.879	-0.0298151	99.7671	-0.885745	-2.95472	2.83284	0.22	0.202083	-0.00154331	-0.0268285			276.017
-168	0.973125	0.00333333	695.994	-0.0272427	99.7226	-0.962656	-3.21128	5.65848	0.17	0.202328	0.00832033	0.144454			278.477
-167	0.976875	0.00333333	695.031	-0.0233966	99.6743	-1.03954	-3.50349	5.65066	0.13	0.202543	-0.00183528	-0.0318193			278.061
-166	0.979375	0.00166667	693.991	-0.0208407	99.622	-1.11638	-3.76247	2.8211	0.18	0.202449	-0.00197415	-0.0341758			277.614
-165	0.980625	0.00161458	692.875	-0.0195652	99.5657	-1.19318	-4.02132	2.72855	0.49	0.202319	-0.00211364	-0.0365317			277.135
-164	0.983125	0.00348958	691.682	-0.017019	99.5055	-1.26995	-4.28003	5.88703	0.66	0.20248	0.00774621	0.133653			279.449
-163	0.9875	0.00489583	690.412	-0.0125788	99.4413	-1.34666	-4.58487	8.24425	0.39	0.202846	-0.00241907	-0.041662			278.904
-162	0.9925	0.00484375	689.065	-0.00752827	99.3731	-1.42331	-4.84586	8.14063	-0.28	0.203176	0.0074379	0.127848			281.14
-161	0.996875	0.00369792	687.642	-0.00312989	99.3009	-1.49991	-5.15823	6.20206	-0.36	0.20328	-0.00273325	-0.0468842			280.526
-160	1	0.00291667	686.142	0	99.2246	-1.57644	-5.42141	4.88109	0.14	0.203226	-0.00287937	-0.0492828			279.882
-159	1.00313	0.00369792	684.566	0.00312013	99.1442	-1.65289	-5.68434	6.17431	0.27	0.203275	0.00697364	0.119085			281.998
-158	1.0075	0.00484375	682.913	0.00747201	99.0598	-1.72927	-6.00647	8.06795	0.19	0.203481	-0.00320603	-0.0546157			281.284
-157	1.0125	0.00484375	681.183	0.0124225	98.9712	-1.80556	-6.27144	8.04752	0.03	0.203659	0.00664359	0.112889			283.316
-156	1.01688	0.00369792	679.378	0.0167342	98.8784	-1.88175	-6.6008	6.12752	-0.01	0.203611	-0.00354254	-0.0600358			282.531
-155	1.02	0.00291667	677.496	0.0198026	98.7815	-1.95783	-6.86769	4.81959	0.08	0.203407	-0.00369651	-0.0624717			281.715
-154	1.02313	0.00369792	675.538	0.0228617	98.6804	-2.0338	-7.13417	6.09289	0.13	0.203302	0.0061484	0.103609			283.62
-153	1.0275	0.00479167	673.504	0.0271287	98.5751	-2.10965	-7.47277	7.87124	0.15	0.203342	-0.00404715	-0.0679945			282.732
-152	1.0325	0.005	671.395	0.031983	98.4655	-2.18536	-7.74095	8.18774	0.19	0.203387	0.00579385	0.0970353			284.548
-151	1.0375	0.00520833	669.209	0.036814	98.3516	-2.26092	-8.08637	8.50114	0.19	0.203428	-0.0044088	-0.0735981			283.586
-150	1.04313	0.00635417	666.949	0.042221	98.2333	-2.33633	-8.35607	10.3363	-0.02	0.203626	0.00542807	0.0903072			285.31
-149	1.05	0.006875	664.612	0.0487902	98.1107	-2.41156	-8.7081	11.1444	-0.31	0.20387	0.00521804	0.0865087			286.982
-148	1.05625	0.005	662.201	0.0547249	97.9837	-2.48662	-9.06464	8.07562	-0.35	0.203771	-0.00499659	-0.0825368			285.905
-147	1.06	0.003125	659.714	0.0582689	97.8523	-2.56148	-9.33753	5.02831	-0.05	0.20334	-0.00516716	-0.0850338			284.795
-146	1.06313	0.00359375	657.153	0.0612127	97.7164	-2.63613	-9.60965	5.7601	0.05	0.202955	0.00466075	0.0764023			286.328
-145	1.0675	0.005	654.516	0.0653195	97.5759	-2.71055	-9.97418	7.98191	0.01	0.202756	-0.00556492	-0.0908581			285.142
-144	1.07313	0.00635417	651.806	0.070575	97.4309	-2.78474	-10.2472	10.1017	0.03	0.202742	0.00425815	0.0692346			286.578
-143	1.08	0.00703125	649.021	0.076961	97.2813	-2.85867	-10.6175	11.1303	0.11	0.202793	0.0040242	0.0651513			287.957
-142	1.08688	0.00651042	646.162	0.0833066	97.1271	-2.93233	-10.9919	10.2605	0.11	0.20272	-0.00621484	-0.100174			286.65
-141	1.09313	0.00651042	643.23	0.0890406	96.9682	-3.0057	-11.267	10.2139	-0.12	0.202614	0.00359965	0.0577578			287.928
-140	1.1	0.00697917	640.224	0.0953102	96.8046	-3.07876	-11.6467	10.8981	-0.26	0.202539	0.00335184	0.0535303			289.149
-139	1.10688	0.00645833	637.146	0.101541	96.6361	-3.15149	-12.0303	10.0363	-0.2	0.20234	-0.00690134	-0.109687			287.719
-138	1.11313	0.00666667	633.994	0.107171	96.4629	-3.22389	-12.3066	10.3088	0.05	0.20214	0.00290392	0.0459256			288.834
-137	1.12062	0.00848958	630.77	0.113887	96.2848	-3.29591	-12.6949	13.0609	0.16	0.202177	0.00264145	0.0415621			289.891
-136	1.13	0.00989583	627.474	0.122218	96.1017	-3.36755	-13.0866	15.1448	0.06	0.202383	0.0023733	0.0371478			290.886
-135	1.14	0.00989583	624.107	0.131028	95.9137	-3.43879	-13.4817	15.0636	-0.07	0.202541	0.00209938	0.0326839			291.821
-134	1.14937	0.00848958	620.668	0.139218	95.7207	-3.5096	-13.88	12.8517	-0.12	0.202438	0.00181956	0.0281715			292.694
-133	1.15687	0.00661458	617.158	0.145722	95.5226	-3.57996	-14.2814	9.9567	-0.07	0.202006	-0.00846626	-0.130338			290.996
-132	1.16312	0.00661458	613.579	0.15111	95.3193	-3.64984	-14.5602	9.89894	0.11	0.20154	0.00131665	0.0201524			291.759
-131	1.17062	0.00848958	609.929	0.157538	95.1109	-3.71923	-14.9649	12.6294	0.16	0.201306	0.00102037	0.0155246			292.459
-130	1.18	0.00979167	606.209	0.165514	94.8972	-3.7881	-15.3723	14.4776	0.04	0.201216	0.000717749	0.0108537			293.094
-129	1.19	0.0102083	602.421	0.173953	94.6782	-3.85642	-15.7822	14.9993	0	0.201138	0.00040867	0.00614125			293.665
-128	1.20063	0.0115104	598.565	0.182842	94.4538	-3.92417	-16.1944	16.8042	0.15	0.201199	9.3008e-05	0.00138872			294.171
-127	1.21313	0.0133333	594.641	0.1932	94.224	-3.99132	-16.6088	19.3379	0.3	0.201472	0.00977064	0.144931			297.026
-126	1.22687	0.0135417	590.649	0.20447	93.9887	-4.05786	-17.1647	19.5082	0.23	0.201706	-0.00064512	-0.00950506			297.384
-125	1.24	0.0130208	586.592	0.215111	93.7478	-4.12374	-17.5852	18.6291	0.1	0.201811	-0.000983333	-0.0143887			297.674
-124	1.25313	0.0134896	582.468	0.22564	93.5013	-4.18894	-18.0073	19.164	0	0.201927	0.00867132	0.125992			300.262
-123	1.26687	0.0134896	578.279	0.236553	93.2492	-4.25344	-18.5772	19.0262	0.28	0.201971	-0.001774	-0.0255903			300.401
-122	1.28	0.0129688	574.025	0.24686	92.9912	-4.3172	-19.0041	18.1571	0.35	0.201887	-0.00213614	-0.0305875			300.471
-121	1.29313	0.0136458	569.708	0.257062	92.7275	-4.38021	-19.4321	18.9613	0.26	0.20184	0.00749415	0.106502			302.783
-120	1.3075	0.0149479	565.328	0.268117	92.4578	-4.44242	-20.0136	20.6109	0.23	0.201899	-0.0029824	-0.0420582			302.697
-119	1.32313	0.0165104	560.886	0.279996	92.1822	-4.5038	-20.4451	22.5865	0.69	0.202113	0.00663008	0.0927636			304.816
-118	1.34063	0.0185938	556.382	0.293136	91.9005	-4.56434	-21.0338	25.2323	0.84	0.202533	0.006131	0.085092			306.827
-117	1.36	0.0196875	551.818	0.307485	91.6127	-4.62399	-21.6267	26.4973	0.14	0.20302	0.00561922	0.0773491			308.731
-116	1.37938	0.0185937	547.194	0.32163	91.3187	-4.68273	-22.2236	24.8156	-0.42	0.20328	0.00509447	0.0695384			310.525
-115	1.39687	0.0164063	542.511	0.334238	91.0184	-4.74053	-22.8239	21.7087	-0.38	0.203168	-0.00544348	-0.0736663			310.01
-114	1.4125	0.0152604	537.77	0.345361	90.7118	-4.79735	-23.2624	20.0161	0.34	0.202843	0.00411774	0.0552383			311.602
-113	1.42812	0.0166146	532.973	0.356362	90.3987	-4.85316	-23.8669	21.5979	0.6	0.202617	-0.00644505	-0.0856872			310.924
-112	1.44625	0.0198438	528.12	0.368974	90.0791	-4.90793	-24.305	25.5607	0.47	0.202742	0.0130956	0.172521			314.452
-111	1.4675	0.021875	523.212	0.38356	89.7529	-4.96162	-25.0828	27.9153	0.41	0.203025	0.00238714	0.0311558			315.708
-110	1.48937	0.0215104	518.25	0.398357	89.42	-5.01422	-25.6936	27.1897	0.31	0.203175	0.00178156	0.0230316			316.85
-109	1.51063	0.0217188	513.236	0.412523	89.0803	-5.06567	-26.3057	27.1874	0.24	0.203263	0.00116115	0.0148658			317.878
-108	1.53313	0.0232812	508.17	0.427308	88.7338	-5.11596	-26.9187	28.8557	0.15	0.203457	0.0105256	0.133426			320.848
-107	1.55688	0.0235417	503.054	0.442681	88.3802	-5.16504	-27.7098	28.8847	0	0.203574	-0.000255229	-0.0032028			321.625
-106	1.58	0.0230208	497.889	0.457425	88.0197	-5.21289	-28.3251	27.9557	-0.25	0.203537	-0.000924568	-0.011483			322.286
-105	1.60312	0.0235417	492.676	0.471955	87.6519	-5.25947	-28.9399	28.2888	-0.4	0.203472	0.00838998	0.103111			324.824
-104	1.62688	0.0233333	487.417	0.486661	87.277	-5.30475	-29.7363	27.7392	-0.41	0.203273	-0.00244965	-0.0297844			325.231
-103	1.64938	0.0214583	482.112	0.500396	86.8946	-5.34869	-30.3506	25.2325	-0.29	0.202761	-0.00317103	-0.0381358			325.521
-102	1.67	0.0202604	476.764	0.512824	86.5048	-5.39127	-30.963	23.5596	-0.22	0.20202	-0.00390958	-0.0464962			325.694
-101	1.69062	0.0215625	471.372	0.525098	86.1075	-5.43244	-31.5731	24.7902	-0.18	0.201342	-0.00466565	-0.0548606			325.751
-100	1.71375	0.025	465.94	0.538684	85.7025	-5.47218	-32.1804	28.411	0.08	0.200965	0.00456039	0.0530049			327.573
-99	1.74062	0.0284375	460.468	0.554244	85.2898	-5.51046	-32.9741	31.9379	0.18	0.200862	0.00361654	0.0415409			329.233
-98	1.77	0.0297917	454.957	0.57098	84.8691	-5.54724	-33.7665	33.0584	-0.21	0.200791	0.00264824	0.0300547			330.731
-97	1.79937	0.0284375	449.41	0.587439	84.4405	-5.58249	-34.557	31.171	-1.07	0.200452	0.00165498	0.0185532			332.066
-96	1.82625	0.0249479	443.827	0.602265	84.0038	-5.61618	-35.345	27.0063	-1.39	0.199618	-0.00936377	-0.103669			331.448
-95	1.84937	0.0216667	438.211	0.614848	83.5589	-5.64828	-35.9355	23.1575	-0.88	0.19834	-0.0102451	-0.111991			330.712
-94	1.87062	0.021875	432.563	0.626273	83.1056	-5.67875	-36.5199	23.0788	-0.17	0.196996	-0.0111468	-0.120278			329.861
-93	1.89438	0.0264063	426.884	0.638889	82.6439	-5.70757	-37.0978	27.4937	-0.03	0.196036	-0.00206947	-0.022037			330.617
-92	1.92375	0.031875	421.177	0.654276	82.1736	-5.73471	-37.8659	32.7439	-0.11	0.195524	0.00681372	0.0715868			332.909
-91	1.9575	0.0348437	415.442	0.671668	81.6946	-5.76013	-38.8261	35.3062	0.08	0.195172	-0.00450736	-0.0467107			333.318
-90	1.99312	0.0367188	409.682	0.689704	81.2068	-5.78381	-39.5824	36.6903	0.3	0.194883	0.00431554	0.0441028			335.218
-89	2.03125	0.0400521	403.898	0.708651	80.7101	-5.80571	-40.5309	39.456	0.26	0.194775	0.0029263	0.0294832			336.91
-88	2.07312	0.0431771	398.092	0.729057	80.2042	-5.82582	-41.4727	41.9231	0.11	0.19482	0.0115002	0.114202			339.998
-87	2.11688	0.0435417	392.266	0.749941	79.6891	-5.84409	-42.6077	41.6584	0.19	0.194725	-0.000152972	-0.00149684			341.252
-86	2.16	0.043125	386.422	0.770108	79.1647	-5.86051	-43.5336	40.645	0.22	0.194436	-0.00165872	-0.0159889			342.301
-85	2.20375	0.0451563	380.562	0.79016	78.6308	-5.87505	-44.4497	41.914	0.13	0.194183	0.00679613	0.0645166			344.676
-84	2.25063	0.0482812	374.687	0.811208	78.0872	-5.88768	-45.5577	44.1228	0.12	0.194039	0.00501074	0.0468333			346.799
-83	2.3	0.0499479	368.799	0.832909	77.5338	-5.89837	-46.6547	44.9287	0.32	0.193867	0.00317692	0.0292267			348.671
-82	2.35062	0.0518229	362.901	0.854681	76.9705	-5.90711	-47.7395	45.8697	0.73	0.19368	0.00129358	0.0117103			350.293
-81	2.40437	0.0564583	356.994	0.87729	76.3971	-5.91387	-48.8111	49.1592	0.89	0.193714	0.00935963	0.0833496			353.102
-80	2.46375	0.061875	351.08	0.901685	75.8135	-5.91862	-50.0716	52.9831	0.81	0.194006	0.0171591	0.150275			357.028
-79	2.5275	0.0648958	345.161	0.927231	75.2195	-5.92135	-51.5201	54.633	0.59	0.194317	0.00467935	0.0402895			359.225
-78	2.59312	0.0666146	339.24	0.952864	74.6149	-5.92204	-52.748	55.1178	0.26	0.194554	0.0123523	0.10453			362.493
-77	2.66063	0.0683854	333.318	0.978561	73.9996	-5.92066	-54.161	55.5953	0.02	0.194697	0.0097353	0.0809453			365.424
-76	2.72938	0.0683333	327.397	1.00407	73.3734	-5.91719	-55.5538	54.5662	-0.2	0.194599	0.00704533	0.0575387			368.02
-75	2.79688	0.0666146	321.48	1.0285	72.7362	-5.91162	-56.9246	52.2323	-0.18	0.194129	-0.00571923	-0.0458644			368.994
-74	2.86312	0.0666667	315.568	1.05191	72.0878	-5.90393	-58.0688	51.3119	0.04	0.193454	0.00167885	0.0132157			370.953
-73	2.93125	0.0702083	309.664	1.07543	71.4279	-5.89411	-59.391	53.0269	0.22	0.192817	-0.00123567	-0.00954505			372.586
-72	3.00438	0.0764583	303.77	1.10007	70.7565	-5.88213	-60.6864	56.6482	0.31	0.192413	0.0057702	0.0437241			375.114
-71	3.08438	0.0833854	297.888	1.12635	70.0733	-5.86799	-62.1549	60.5842	0.41	0.192256	0.0124429	0.0924612			378.47
-70	3.17062	0.0883854	292.02	1.15393	69.3782	-5.85167	-63.7932	62.952	0.49	0.192172	0.00876735	0.0638653			381.416
-69	3.26063	0.0915104	286.168	1.18192	68.671	-5.83317	-65.3969	63.8717	0.51	0.19202	0.00498873	0.035612			383.957
-68	3.35375	0.0951563	280.335	1.21008	67.9515	-5.81246	-66.9638	65.0626	0.45	0.19183	0.0111048	0.0776559			387.219
-67	3.45125	0.1	274.523	1.23874	67.2195	-5.78954	-68.6908	66.9568	0.33	0.191656	0.00684339	0.0468634			390.04
-66	3.55375	0.104844	268.733	1.268	66.4747	-5.76441	-70.375	68.7195	0.23	0.191491	0.0124627	0.0835443			393.5
-65	3.66063	0.108542	262.969	1.29763	65.7172	-5.73705	-72.2113	69.6173	0.22	0.191231	0.00768065	0.0503833			396.484
-64	3.77062	0.111458	257.232	1.32724	64.9465	-5.70747	-73.998	69.9284	0.2	0.190824	0.00276463	0.0177397			398.999
-63	3.88375	0.115104	251.524	1.3568	64.1625	-5.67565	-75.7325	70.6134	0.16	0.190312	0.00771191	0.0483867			402.057
-62	4.00125	0.120104	245.849	1.38661	63.3651	-5.64159	-77.6063	72.0182	0.14	0.189754	0.00222539	0.0136476			404.616
-61	4.12438	0.126458	240.207	1.41691	62.5541	-5.6053	-79.4203	74.0883	0.15	0.18922	0.00658664	0.039467			407.643
-60	4.25438	0.133542	234.602	1.44795	61.7291	-5.56677	-81.363	76.4125	0.19	0.188725	0.0104881	0.0613781			411.08
-59	4.39125	0.139792	229.035	1.47961	60.8901	-5.526	-83.4277	78.0907	0.24	0.188192	0.00391134	0.0223466			413.955
-58	4.53375	0.145156	223.509	1.51155	60.0368	-5.48299	-85.4183	79.1311	0.24	0.187563	0.00715274	0.0398797			417.171
-57	4.68187	0.151615	218.026	1.5437	59.169	-5.43775	-87.5186	80.6242	0.16	0.186873	-0.000111355	-0.000605622			419.804
-56	4.8375	0.159948	212.588	1.5764	58.2866	-5.39029	-89.5353	82.9343	0.1	0.186213	0.0124261	0.0658957			423.56
-55	5.00188	0.16849	207.198	1.60981	57.3893	-5.3406	-91.8323	85.1481	0.14	0.185545	0.00409859	0.0211838			426.673
-54	5.17437	0.176458	201.857	1.64372	56.4769	-5.2887	-94.0319	86.8766	0.28	0.184829	0.00554482	0.0279201			429.96
-53	5.355	0.185156	196.569	1.67803	55.5493	-5.2346	-96.3103	88.7705	0.29	0.184075	0.00641902	0.0314751			433.373
-52	5.545	0.194948	191.334	1.7129	54.6063	-5.17831	-98.6581	90.9761	0.11	0.183307	0.00670168	0.031986			436.866
-51	5.745	0.205052	186.156	1.74833	53.6477	-5.11983	-101.065	93.1015	-0.04	0.182511	0.00637344	0.0295961			440.394
-50	5.955	0.214792	181.036	1.78423	52.6733	-5.05919	-103.522	94.8415	-0.09	0.181643	0.00541516	0.0244546			443.915
-49	6.17437	0.223594	175.977	1.82041	51.6831	-4.99639	-106.017	95.969	-0.06	0.180638	0.00380811	0.0167166			447.39
-48	6.4025	0.233229	170.98	1.85669	50.6767	-4.93145	-108.54	97.2625	0.02	0.17951	-0.00846586	-0.0361079			450.1
-47	6.64188	0.246563	166.049	1.89339	49.6542	-4.8644	-110.912	99.8572	0.11	0.178405	0.00895457	0.0370907			454.048
-46	6.89625	0.261927	161.185	1.93098	48.6154	-4.79524	-113.623	102.972	0.18	0.17734	0.00491716	0.0197707			457.804
-45	7.16563	0.276406	156.389	1.9693	47.5602	-4.72401	-116.321	105.432	0.21	0.176251	0.000152115	0.00059342			461.338
-44	7.44938	0.291823	151.665	2.00813	46.4886	-4.65071	-118.995	107.95	0.2	0.175146	0.00464615	0.0175778			465.223
-43	7.75	0.309948	147.015	2.04769	45.4005	-4.57538	-121.788	111.139	0.19	0.174081	0.00798505	0.0292834			469.38
-42	8.06938	0.328333	142.439	2.08808	44.2958	-4.49804	-124.679	114.067	0.14	0.17302	0.010142	0.0360359			473.732
-41	8.40625	0.345052	137.941	2.12898	43.1747	-4.41872	-127.647	116.09	-0.01	0.171864	0.00109334	0.00376211			477.663
-40	8.75937	0.36151	133.522	2.17012	42.0372	-4.33743	-130.52	117.731	-0.26	0.170586	0.00124126	0.00413429			481.689
-39	9.12937	0.37849	129.185	2.2115	40.8834	-4.25422	-133.429	119.257	-0.47	0.169168	0.000162033	0.000522154			485.746
-38	9.51625	0.394948	124.931	2.253	39.7135	-4.1691	-136.351	120.344	-0.6	0.167568	-0.0121527	-0.0378726			489.286
-37	9.91937	0.411615	120.762	2.29449	38.5277	-4.08212	-139.122	121.237	-0.69	0.165779	-0.0152646	-0.0459832			492.782
-36	10.34	0.430052	116.68	2.33602	37.3262	-3.9933	-141.862	122.386	-0.72	0.163832	-0.0195938	-0.0570291			496.188
-35	10.78	0.45	112.686	2.37769	36.1096	-3.90268	-144.549	123.68	-0.74	0.161745	-0.0251223	-0.0706179			499.462
-34	11.2406	0.471667	108.784	2.41953	34.8781	-3.81029	-147.154	125.145	-0.79	0.159544	-0.0318202	-0.0863478			502.569
-33	11.7244	0.496719	104.973	2.46167	33.6324	-3.71617	-149.654	127.176	-0.85	0.157296	-0.0296433	-0.0776227			505.89
-32	12.235	0.524948	101.257	2.5043	32.3731	-3.62036	-152.145	129.646	-0.95	0.155046	-0.0289959	-0.0732397			509.359
-31	12.7744	0.553281	97.6368	2.54744	31.1011	-3.52289	-154.591	131.758	-1.03	0.152763	-0.0298111	-0.0726065			512.913
-30	13.3413	0.580104	94.1139	2.59086	29.8171	-3.4238	-156.955	133.161	-1.03	0.150383	-0.0419969	-0.098595			516.129
-29	13.935	0.608229	90.6901	2.6344	28.5224	-3.32315	-159.083	134.537	-1.02	0.147929	-0.044955	-0.1017			519.363
-28	14.5587	0.640052	87.3669	2.67819	27.2181	-3.22096	-161.059	136.389	-1.05	0.145462	-0.0390034	-0.0850029			522.922
-27	15.2156	0.67349	84.146	2.72232	25.9057	-3.11728	-162.95	138.223	-1.11	0.142989	-0.0444357	-0.0932716			526.408
-26	15.9056	0.706354	81.0287	2.76667	24.5868	-3.01215	-164.602	139.597	-1.21	0.140489	-0.05054	-0.102155			529.805
-25	16.6281	0.738542	78.0166	2.8111	23.2633	-2.90563	-165.976	140.533	-1.33	0.137944	-0.0470341	-0.0915343			533.412
-24	17.3825	0.769948	75.1109	2.85546	21.9372	-2.79775	-167.126	141.052	-1.41	0.135337	-0.0640677	-0.12004			536.604
-23	18.1681	0.801562	72.3132	2.89967	20.6109	-2.68857	-167.816	141.374	-1.42	0.132693	-0.0602725	-0.108723			539.995
-22	18.9862	0.835365	69.6246	2.94372	19.2872	-2.57813	-168.193	141.858	-1.43	0.130059	-0.0661567	-0.1149			543.299
-21	19.8394	0.871302	67.0465	2.98767	17.9689	-2.46649	-168.119	142.482	-1.53	0.127496	-0.0607005	-0.10152			546.811
-20	20.7281	0.90526	64.58	3.03149	16.6594	-2.35368	-167.634	142.59	-1.78	0.124991	-0.0537701	-0.086621			550.542
-19	21.6475	0.931458	62.2263	3.07489	15.3622	-2.23977	-166.685	141.369	-2.1	0.122459	-0.074661	-0.115892			553.78
-18	22.5881	0.948229	59.9865	3.11742	14.0815	-2.1248	-164.998	138.734	-2.35	0.119833	-0.0811963	-0.121499	-0.121499	-0.263993	556.875
-17	23.5419	0.95849	57.8617	3.15878	12.8215	-2.00884	-162.625	135.268	-2.49	0.117097	-0.103031	-0.148712	-0.270211	-0.587112	559.463
-16	24.5044	0.966615	55.8529	3.19885	11.5869	-1.89192	-159.405	131.679	-2.5	0.114325	-0.108403	-0.151033	-0.421244	-0.915275	561.912
-15	25.4756	0.976771	53.961	3.23772	10.383	-1.7741	-155.397	128.555	-2.34	0.111641	-0.106882	-0.143869	-0.565113	-1.22787	564.347
-14	26.4588	0.990052	52.1869	3.27559	9.21497	-1.65545	-150.583	126.019	-2.1	0.109184	-0.0875512	-0.113974	-0.679087	-1.47552	567.105
-13	27.4556	1.00328	50.5314	3.31257	8.08872	-1.536	-145.001	123.652	-1.91	0.107049	-0.0698786	-0.0880826	-0.76717	-1.6669	570.099
-12	28.4637	1.01172	48.9954	3.34863	7.01023	-1.41583	-138.574	120.901	-1.82	0.105282	-0.0425201	-0.0519678	-0.819138	-1.77982	573.466
-11	29.4763	1.01151	47.5796	3.38358	5.98574	-1.29499	-131.289	117.384	-1.78	0.103891	-0.0246013	-0.0291987	-0.848336	-1.84326	576.97
-10	30.4831	0.999948	46.2846	3.41717	5.02163	-1.17353	-123.051	112.883	-1.66	0.102875	0.00533036	0.00615428	-0.842182	-1.82989	580.785
-9	31.4725	0.976615	45.1111	3.44911	4.12436	-1.05151	-113.873	107.454	-1.34	0.102233	0.017804	0.0200348	-0.822147	-1.78635	584.54
-8	32.4344	0.946198	44.0596	3.47922	3.30034	-0.928986	-103.671	101.681	-0.74	0.102034	0.0539874	0.0593358	-0.762811	-1.65743	588.615
-7	33.3669	0.919792	43.1306	3.50756	2.55579	-0.806021	-92.5269	96.7589	0.44	0.102457	0.103514	0.11137	-0.651442	-1.41545	593.189
-6	34.2837	0.919115	42.3246	3.53467	1.89669	-0.682671	-80.4799	94.8808	3.08	0.103897	0.196089	0.207029	-0.444413	-0.965617	598.943
-5	35.23	0.989323	41.6419	3.5619	1.32857	-0.558995	-67.6299	100.481	8.54	0.107182	0.390639	0.40578	-0.0386329	-0.0839413	607.532
-4	36.31	1.20552	41.0829	3.59209	0.856386	-0.435051	-54.1158	120.796	16.8	0.11385	0.765448	0.784442	0.745809	1.62049	621.872
-3	37.705	1.63052	40.6478	3.62979	0.484431	-0.3109	-40.0091	161.652	25.17	0.126014	1.47913	1.49978	2.24559	4.8792	647.46
-2	39.6175	2.21734	40.3369	3.67927	0.216175	-0.186599	-25.1939	218.148	29.76	0.14531	2.37179	2.38651	4.6321	10.0646	687.144
-1	42.1238	2.7624	40.1503	3.74061	0.0541759	-0.0622097	-8.95556	270.515	28.82	0.171466	3.08879	3.09358	7.72568	16.7863	738.036
0	45.0519	3.01615	40.0881	3.80781	0	0.0622097	9.63375	294.906	25	0.20192	3.2972	3.2972	11.0229	23.9504	791.874
1	48.0313	2.86615	40.1503	3.87185	0.0541759	0.186599	30.9566	280.675	20.3	0.233083	3.02879	3.03349	14.0564	30.5416	840.906
2	50.6838	2.39865	40.3369	3.92561	0.216175	0.3109	54.5181	235.985	17.04	0.262133	2.61704	2.63328	16.6896	36.2631	882.785
3	52.785	1.80354	40.6478	3.96623	0.484431	0.435051	79.4756	178.805	15.23	0.287961	2.11222	2.14171	18.8314	40.9166	915.917
4	54.2981	1.24365	41.0829	3.99449	0.856386	0.558995	104.828	124.616	14.47	0.310906	1.90346	1.9507	20.782	45.1551	945.234
5	55.3037	0.789375	41.6419	4.01284	1.32857	0.682671	130.346	80.1733	14.58	0.331958	1.63712	1.70057	22.4826	48.8501	969.728
6	55.91	0.439063	42.3246	4.02374	1.89669	0.806021	155.339	45.3247	14.76	0.352024	1.60602	1.69561	24.1782	52.5343	993.486
7	56.2075	0.166302	43.1306	4.02905	2.55579	0.928986	179.995	17.4944	15.37	0.371773	1.49096	1.60412	25.7823	56.0197	1015.06
8	56.2594	-0.0566667	44.0596	4.02997	3.30034	1.05151	203.771	-6.08953	15.54	0.391541	1.48704	1.63436	27.4167	59.5708	1036.52
9	56.1031	-0.254115	45.1111	4.02719	4.12436	1.17353	226.812	-27.9595	15.77	0.411426	1.42548	1.60409	29.0208	63.0561	1056.86
10	55.755	-0.442188	46.2846	4.02097	5.02163	1.29499	248.728	-49.9182	15.91	0.431307	1.3536	1.56283	30.5836	66.4519	1075.93
11	55.2219	-0.621875	47.5796	4.01136	5.98574	1.41583	269.309	-72.1672	15.92	0.451021	1.27062	1.50806	32.0917	69.7286	1093.52
12	54.5156	-0.787969	48.9954	3.99849	7.01023	1.536	288.364	-94.1631	15.85	0.470441	1.20627	1.4743	33.566	72.9319	1110.04
13	53.6506	-0.940156	50.5314	3.98249	8.08872	1.65545	305.891	-115.872	15.75	0.489443	1.09198	1.37645	34.9424	75.9226	1124.43
14	52.6406	-1.07672	52.1869	3.96349	9.21497	1.7741	321.532	-137.05	15.61	0.507892	1.01683	1.32371	36.2661	78.7988	1137.5
15	51.5038	-1.19312	53.961	3.94165	10.383	1.89192	335.467	-157.03	15.47	0.525735	0.913805	1.23003	37.4962	81.4714	1148.61
16	50.2613	-1.28854	55.8529	3.91723	11.5869	2.00884	347.494	-175.534	15.25	0.542931	0.843329	1.17497	38.6712	84.0244	1158.46
17	48.9331	-1.36464	57.8617	3.89045	12.8215	2.1248	357.836	-192.586	15.06	0.559456	0.748544	1.08042	39.7516	86.3719	1166.42
18	47.5381	-1.42208	59.9865	3.86153	14.0815	2.23977	366.337	-208.063	14.74	0.575284	0.680126	1.01772	40.7693	88.5832	1173.08
19	46.0944	-1.46302	62.2263	3.83069	15.3622	2.35368	373.232	-222.045	14.33	0.590403	0.610998	0.948415	41.7177	90.6439	1178.38
20	44.6163	-1.49182	64.58	3.7981	16.6594	2.46649	378.566	-234.98	13.9	0.604761	0.53277	0.858266	42.576	92.5087	1181.99
21	43.1144	-1.51	67.0465	3.76386	17.9689	2.57813	382.313	-246.927	13.48	0.6183	0.466542	0.78028	43.3563	94.2041	1184.17
22	41.6	-1.51661	69.6246	3.7281	19.2872	2.68857	384.636	-257.546	12.92	0.631009	0.404268	0.702127	44.0584	95.7297	1184.96
23	40.0844	-1.51328	72.3132	3.69099	20.6109	2.79775	385.631	-266.903	12.22	0.642882	0.347368	0.626602	44.685	97.0912	1184.44
24	38.5756	-1.50354	75.1109	3.65262	21.9372	2.90563	385.412	-275.445	11.49	0.653878	0.287176	0.538066	45.223	98.2603	1182.41
25	37.0787	-1.48984	78.0166	3.61304	23.2633	3.01215	384.003	-283.494	10.77	0.663929	0.234465	0.456299	45.6793	99.2517	1179.03
26	35.5975	-1.47172	81.0287	3.57228	24.5868	3.11728	381.539	-290.857	10.1	0.672997	0.170382	0.344388	46.0237	100	1173.82
27	34.1375	-1.44682	84.146	3.5304	25.9057	3.22096	377.945	-296.937	9.54	0.681098	0.135063	0.2835			1167.67
28	32.7062	-1.41464	87.3669	3.48757	27.2181	3.32315	373.594	-301.445	9.04	0.688313	0.0903974	0.19701			1160.18
29	31.3106	-1.37526	90.6901	3.44396	28.5224	3.4238	368.426	-304.201	8.57	0.694735	0.0563577	0.127496			1151.65
30	29.9581	-1.32823	94.1139	3.3998	29.8171	3.52289	362.611	-304.89	8.13	0.700508	0.0437574	0.102728			1142.86
31	28.6556	-1.27661	97.6368	3.35535	31.1011	3.62036	356.458	-304.011	7.69	0.705752	0.0237789	0.0579147			1133.49
32	27.405	-1.2251	101.257	3.31073	32.3731	3.71617	349.916	-302.562	7.21	0.710488	0.00619286	0.0156423			1123.59
33	26.205	-1.17505	104.973	3.26595	33.6324	3.81029	343.054	-300.851	6.7	0.714708	-0.00882651	-0.0231128			1113.23
34	25.0544	-1.12661	108.784	3.22105	34.8781	3.90268	335.938	-298.92	6.22	0.71841	-0.021148	-0.0573875			1102.49
35	23.9513	-1.0799	112.686	3.17602	36.1096	3.9933	328.632	-296.804	5.7	0.721593	-0.0406772	-0.114342			1090.99
36	22.8944	-1.03354	116.68	3.13089	37.3262	4.08212	321.061	-294.13	5.15	0.724286	-0.0477722	-0.139045			1079.29
37	21.8837	-0.988177	120.762	3.08574	38.5277	4.1691	313.421	-291.058	4.58	0.726522	-0.0519654	-0.156541			1067.52
38	20.9169	-0.946719	124.931	3.04056	39.7135	4.25422	305.774	-288.474	4.04	0.728252	-0.0732437	-0.228257			1054.75
39	19.9894	-0.908437	129.185	2.9952	40.8834	4.33743	297.883	-286.235	3.59	0.729417	-0.0824217	-0.265606			1041.58
40	19.1	-0.869896	133.522	2.94969	42.0372	4.41872	289.941	-283.294	3.33	0.730081	-0.089089	-0.296731			1028.11
41	18.25	-0.829948	137.941	2.90417	43.1747	4.49804	281.998	-279.229	3.25	0.730358	-0.0932641	-0.320917			1014.47
42	17.4406	-0.788333	142.439	2.8588	44.2958	4.57538	274.101	-273.877	3.09	0.730381	-0.0949764	-0.337465			1000.77
43	16.6738	-0.745052	147.015	2.81384	45.4005	4.65071	266.299	-267.155	2.79	0.730295	-0.0842642	-0.309021			987.783
44	15.95	-0.703281	151.665	2.76946	46.4886	4.72401	258.798	-260.155	2.41	0.730159	-0.0807973	-0.30568			975.072
45	15.2656	-0.666719	156.389	2.7256	47.5602	4.79524	251.487	-254.311	2	0.729877	-0.0850152	-0.331656			962.135
46	14.615	-0.635104	161.185	2.68205	48.6154	4.8644	244.24	-249.68	1.64	0.729333	-0.0873392	-0.351169			949.08
47	13.9944	-0.606563	166.049	2.63866	49.6542	4.93145	237.092	-245.656	1.31	0.728477	-0.0878128	-0.363729			936.023
48	13.4013	-0.58	170.98	2.59535	50.6767	4.99639	230.076	-241.875	1.09	0.727297	-0.0964824	-0.411508			922.365
49	12.8344	-0.553333	175.977	2.55213	51.6831	5.05919	223.051	-237.497	1.05	0.725852	-0.0937449	-0.411516			908.914
50	12.295	-0.524896	181.036	2.50919	52.6733	5.11983	216.217	-231.768	0.82	0.724297	-0.0892915	-0.403236			895.803
51	11.7844	-0.496823	186.156	2.46677	53.6477	5.17831	209.604	-225.577	0.27	0.7227	-0.0831741	-0.386233			883.173
52	11.3	-0.473229	191.334	2.4248	54.6063	5.2346	203.242	-220.841	-0.22	0.72094	-0.0854452	-0.407816			870.367
53	10.8362	-0.455208	196.569	2.3829	55.5493	5.2887	196.976	-218.243	-0.58	0.718813	-0.0964842	-0.473102			856.647
54	10.3888	-0.439896	201.857	2.34072	56.4769	5.3406	190.644	-216.576	-0.78	0.71622	-0.0966493	-0.486662			842.885
55	9.95688	-0.423125	207.198	2.29826	57.3893	5.39029	184.446	-213.831	-0.72	0.713281	-0.105647	-0.546041			828.308
56	9.54375	-0.401979	212.588	2.25589	58.2866	5.43775	178.216	-208.429	-0.56	0.71026	-0.0938244	-0.497553			814.731
57	9.15375	-0.377969	218.026	2.21416	59.169	5.48299	172.345	-200.993	-0.46	0.707395	-0.0805935	-0.438321			802.323
58	8.7875	-0.35526	223.509	2.17333	60.0368	5.526	166.855	-193.668	-0.48	0.704714	-0.0860064	-0.479524			789.385
59	8.4425	-0.335	229.035	2.13328	60.8901	5.56677	161.386	-187.138	-0.6	0.702139	-0.0707062	-0.403965			777.879
60	8.11688	-0.31651	234.602	2.09395	61.7291	5.6053	156.335	-181.107	-0.75	0.699661	-0.0741327	-0.433836			766.02
61	7.80875	-0.30026	240.207	2.05524	62.5541	5.64159	151.332	-175.914	-0.88	0.697203	-0.0669081	-0.400912			754.862
62	7.51562	-0.286354	245.849	2.01698	63.3651	5.67565	146.585	-171.707	-0.99	0.694691	-0.0687719	-0.421758			743.495
63	7.23562	-0.273646	251.524	1.97902	64.1625	5.70747	141.911	-167.875	-1.05	0.692095	-0.0700349	-0.439419			731.97
64	6.96813	-0.261458	257.232	1.94135	64.9465	5.73705	137.32	-164.038	-1.13	0.689423	-0.0607171	-0.389601			721.417
65	6.7125	-0.249948	262.969	1.90397	65.7172	5.76441	133.019	-160.313	-1.31	0.686694	-0.0705706	-0.462927			709.763
66	6.46813	-0.238594	268.733	1.86689	66.4747	5.78954	128.621	-156.386	-1.6	0.683917	-0.0601538	-0.403245			699.24
67	6.235	-0.228125	274.523	1.83018	67.2195	5.81246	124.533	-152.745	-1.77	0.681096	-0.058955	-0.403723			688.83
68	6.01125	-0.22	280.335	1.79363	67.9515	5.83317	120.563	-150.424	-1.76	0.67811	-0.0672598	-0.470346			677.423
69	5.795	-0.211823	286.168	1.757	68.671	5.85167	116.518	-147.846	-1.84	0.674977	-0.0653358	-0.466398			666.203
70	5.58812	-0.201458	292.02	1.72064	69.3782	5.86799	112.605	-143.488	-1.95	0.671889	-0.052942	-0.385653			656.45
71	5.39187	-0.191771	297.888	1.68489	70.0733	5.88213	109.033	-139.332	-2.07	0.668859	-0.059854	-0.444765			645.815
72	5.20375	-0.185156	303.77	1.64938	70.7565	5.89411	105.404	-137.183	-2.11	0.665681	-0.0565757	-0.428706			635.557
73	5.02125	-0.179635	309.664	1.61368	71.4279	5.90393	101.925	-135.675	-2.07	0.662306	-0.0628775	-0.485703			624.451
74	4.845	-0.172031	315.568	1.57795	72.0878	5.91162	98.3982	-132.409	-2.11	0.658905	-0.0590048	-0.464478			613.805
75	4.6775	-0.163125	321.48	1.54276	72.7362	5.91719	95.0315	-127.906	-2.35	0.655617	-0.0447357	-0.358751			605.024
76	4.51813	-0.156615	327.397	1.5081	73.3734	5.92066	92.033	-125.061	-2.6	0.652315	-0.059864	-0.488905			594.162
77	4.36375	-0.152031	333.318	1.47333	73.9996	5.92204	88.7959	-123.597	-2.51	0.648835	-0.055069	-0.457878			583.913
78	4.21438	-0.146198	339.24	1.4385	74.6149	5.92135	85.7311	-120.966	-2.19	0.645311	-0.0499145	-0.422394			574.349
79	4.07188	-0.138542	345.161	1.4041	75.2195	5.91862	82.842	-116.632	-2.04	0.641932	-0.0544147	-0.468514			564.102
80	3.9375	-0.130104	351.08	1.37055	75.8135	5.91387	79.9281	-111.407	-2.08	0.638784	-0.0387899	-0.339711			556.09
81	3.81125	-0.123073	356.994	1.33796	76.3971	5.90711	77.399	-107.162	-2.2	0.635808	-0.0426369	-0.379691			547.487
82	3.69062	-0.118698	362.901	1.3058	76.9705	5.89837	74.8503	-105.062	-2.21	0.632787	-0.0463783	-0.419843			538.292
83	3.57375	-0.114635	368.799	1.27362	77.5338	5.88768	72.2849	-103.116	-1.88	0.629704	-0.0400164	-0.368139			530.034
84	3.46188	-0.108542	374.687	1.24181	78.0872	5.87505	69.9073	-99.193	-1.81	0.626775	-0.0433608	-0.405275			521.23
85	3.35688	-0.101615	380.562	1.21101	78.6308	5.86051	67.5174	-94.3186	-1.92	0.624095	-0.0266129	-0.25264			515.038
86	3.25812	-0.0966146	386.422	1.18115	79.1647	5.84409	65.5194	-91.0586	-1.89	0.621541	-0.039403	-0.379819			506.79
87	3.16312	-0.0934375	392.266	1.15156	79.6891	5.82582	63.311	-89.3961	-1.97	0.618932	-0.0323005	-0.316064			499.668
88	3.07125	-0.0899479	398.092	1.12208	80.2042	5.80571	61.2956	-87.3355	-2.03	0.616328	-0.0349385	-0.346954			492.093
89	2.98313	-0.0867187	403.898	1.09297	80.7101	5.78381	59.2742	-85.4281	-2.08	0.613713	-0.0275043	-0.277113			485.74
90	2.8975	-0.0847917	409.682	1.06385	81.2068	5.76013	57.4468	-84.7259	-2.14	0.610985	-0.0398265	-0.407009			477.283
91	2.81375	-0.0820312	415.442	1.03452	81.6946	5.73471	55.4183	-83.12	-2.2	0.608215	-0.0322557	-0.334273			470.096
92	2.73375	-0.0779688	421.177	1.00567	82.1736	5.70757	53.5858	-80.0942	-2.26	0.605564	-0.0244503	-0.256882			464.249
93	2.6575	-0.0751563	426.884	0.977386	82.6439	5.67875	51.9481	-78.2513	-2.32	0.602934	-0.0364207	-0.387832			456.277
94	2.58312	-0.0734375	432.563	0.949	83.1056	5.64828	50.1154	-77.4789	-2.34	0.600197	-0.0284989	-0.307511			449.694
95	2.51062	-0.0715104	438.211	0.920532	83.5589	5.61618	48.4786	-76.4309	-2.3	0.597402	-0.0303611	-0.331884			442.755
96	2.44	-0.0700521	443.827	0.891998	84.0038	5.58249	46.8439	-75.8318	-2.2	0.594503	-0.0321724	-0.35619			435.462
97	2.37062	-0.0683333	449.41	0.863154	84.4405	5.54724	45.2127	-74.9017	-2.13	0.591535	-0.0339338	-0.380416			427.817
98	2.30375	-0.065	454.957	0.834538	84.8691	5.51046	43.5864	-72.1274	-2.16	0.58868	-0.0256462	-0.291057			421.703
99	2.24063	-0.0616667	460.468	0.806755	85.2898	5.47218	42.1545	-69.2573	-2.34	0.58597	-0.0271641	-0.312017			415.285
100	2.18	-0.0599479	465.94	0.779325	85.7025	5.43244	40.7274	-68.1271	-2.51	0.58323	-0.0286405	-0.332885			408.563
101	2.12062	-0.0584896	471.372	0.751711	86.1075	5.39127	39.3063	-67.2448	-2.49	0.580436	-0.0300761	-0.353647			401.541
102	2.06312	-0.0565104	476.764	0.724222	86.5048	5.34869	37.8922	-65.7125	-2.51	0.577654	-0.0214719	-0.255363			396.19
103	2.0075	-0.055	482.112	0.69689	86.8946	5.30475	36.6687	-64.6736	-2.41	0.574854	-0.0326928	-0.393174			388.593
104	1.95312	-0.0535417	487.417	0.669431	87.277	5.25947	35.2705	-63.6515	-2.24	0.572016	-0.0240138	-0.291975			382.715
105	1.90062	-0.0513542	492.676	0.642183	87.6519	5.21289	34.0618	-61.7097	-1.95	0.569251	-0.0251664	-0.309291			376.586
106	1.85062	-0.0484896	497.889	0.615523	88.0197	5.16504	32.861	-58.884	-1.85	0.566649	-0.0262873	-0.326484			370.209
107	1.80375	-0.0451042	503.054	0.589868	88.3802	5.11596	31.669	-55.3411	-2.03	0.564281	-0.0173769	-0.218058			365.663
108	1.76	-0.043125	508.17	0.565314	88.7338	5.06567	30.6609	-53.4508	-2.21	0.562002	-0.0183127	-0.232138			360.915
109	1.71687	-0.0434896	513.236	0.540506	89.0803	5.01422	29.6597	-54.44	-2.36	0.559524	-0.0292234	-0.374138			353.847
110	1.67312	-0.0434375	518.25	0.514693	89.42	4.96162	28.4955	-54.9061	-2.08	0.556883	-0.0202277	-0.2615			348.678
111	1.63062	-0.04125	523.212	0.488963	89.7529	4.90793	27.5119	-52.6402	-1.36	0.554371	-0.0210871	-0.27522			343.312
112	1.59125	-0.0370312	528.12	0.46452	90.0791	4.85316	26.5373	-47.6998	-0.97	0.552254	-0.0219228	-0.288811			337.751
113	1.55688	-0.0315625	532.973	0.442681	90.3987	4.79735	25.5722	-41.0292	-0.97	0.550709	-0.00273525	-0.0363653			336.394
114	1.5275	-0.0282813	537.77	0.423632	90.7118	4.74053	24.9433	-37.0947	-0.96	0.549493	-0.0133066	-0.178505			332.705
115	1.49937	-0.0284375	542.511	0.405048	91.0184	4.68273	24.156	-37.6284	-1.01	0.548146	-0.0139715	-0.189075			328.865
116	1.47062	-0.0283333	547.194	0.385687	91.3187	4.62399	23.376	-37.8142	-1.15	0.546702	-0.0146187	-0.199542			324.876
117	1.44312	-0.0265104	551.818	0.366811	91.6127	4.56434	22.6035	-35.6803	-1.3	0.545395	-0.00524868	-0.0722486			323.014
118	1.4175	-0.0251042	556.382	0.348895	91.9005	4.5038	21.9939	-34.0671	-1.38	0.544187	-0.0157614	-0.218752			318.749
119	1.3925	-0.0251563	560.886	0.331101	92.1822	4.44242	21.2358	-34.4141	-1.4	0.54287	-0.00635996	-0.0889841			316.651
120	1.36687	-0.0263542	565.328	0.312527	92.4578	4.38021	20.6372	-36.3384	-1.25	0.541299	-0.0168461	-0.237566			312.117
121	1.34	-0.0269271	569.708	0.29267	92.7275	4.3172	19.8949	-37.4161	-1.09	0.539547	-0.0174143	-0.247482			307.441
122	1.31375	-0.0247917	574.025	0.272886	92.9912	4.25344	19.1623	-34.7099	-1.06	0.537993	-0.00796672	-0.114076			304.991
123	1.29062	-0.0218229	578.279	0.255127	93.2492	4.18894	18.5836	-30.7798	-1.41	0.536773	-0.00841381	-0.121371			302.437
124	1.26938	-0.0216146	582.468	0.238525	93.5013	4.12374	18.0107	-30.7068	-1.73	0.535503	-0.00884971	-0.128583			299.782
125	1.24687	-0.0233854	586.592	0.22064	93.7478	4.05786	17.4438	-33.4578	-1.41	0.533902	-0.0192746	-0.282037			294.611
126	1.22313	-0.0232812	590.649	0.201409	93.9887	3.99132	16.746	-33.5392	-0.25	0.532223	-0.00977256	-0.143987			291.74
127	1.20125	-0.0198438	594.641	0.183363	94.224	3.92417	16.1944	-28.7803	0.32	0.530964	-0.0101741	-0.150916			288.771
128	1.18375	-0.0152604	598.565	0.168687	94.4538	3.85642	15.6495	-22.2789	-0.42	0.530301	-0.000565312	-0.0084408			288.168
129	1.17	-0.0131771	602.421	0.157004	94.6782	3.7881	15.242	-19.3614	-1.55	0.529889	-0.000868245	-0.0130475			287.502
130	1.15625	-0.0151042	606.209	0.145182	94.8972	3.71923	14.837	-22.3324	-2.13	0.52914	-0.0111649	-0.168835			284.278
131	1.13938	-0.0183854	609.929	0.13048	95.1109	3.64984	14.3092	-27.3507	-1.68	0.527835	-0.0115298	-0.175422			280.962
132	1.12	-0.0197917	613.579	0.113329	95.3193	3.57996	13.7889	-29.6189	-0.76	0.526252	-0.0118849	-0.181907			277.555
133	1.10062	-0.0184375	617.158	0.0958782	95.5226	3.5096	13.2766	-27.7533	-0.23	0.524805	-0.0122305	-0.188289			274.058
134	1.08375	-0.015	620.668	0.0804272	95.7207	3.43879	12.7722	-22.7074	-0.29	0.523811	-0.00256671	-0.0397394			273.025
135	1.07063	-0.0115625	624.107	0.0682426	95.9137	3.36755	12.3918	-17.6006	-0.38	0.52329	-0.00282667	-0.0440067			271.933
136	1.06	-0.0102604	627.474	0.0582689	96.1017	3.29591	12.0148	-15.7028	-0.64	0.522922	-0.00308111	-0.0482268			270.782
137	1.04937	-0.0114583	630.77	0.0481947	96.2848	3.22389	11.6414	-17.6282	-0.92	0.522323	-0.00333013	-0.0523983			269.574
138	1.03687	-0.0133333	633.994	0.0362114	96.4629	3.15149	11.2716	-20.6177	-1.02	0.521388	-0.0135738	-0.21467			265.704
139	1.02313	-0.0135938	637.146	0.0228617	96.6361	3.07876	10.7997	-21.1249	-0.9	0.520356	-0.00387238	-0.0615461			264.371
140	1.01	-0.0128646	640.224	0.00995033	96.8046	3.0057	10.44	-20.0883	-0.51	0.519391	-0.00410402	-0.0655429			262.982
141	0.9975	-0.0120313	643.23	-0.00250313	96.9682	2.93233	10.0843	-18.8753	-0.37	0.518512	-0.0143306	-0.229941			258.897
142	0.98625	-0.00994792	646.162	-0.0138454	97.1271	2.85867	9.63441	-15.678	-0.5	0.517907	0.00539264	0.0869216			260.043
143	0.9775	-0.008125	649.021	-0.022757	97.2813	2.78474	9.38525	-12.8617	-0.66	0.51756	-0.00476918	-0.0772123			258.494
144	0.969375	-0.00859375	651.806	-0.0311037	97.4309	2.71055	9.04201	-13.6621	-0.83	0.517098	-0.00498127	-0.080992			256.892
145	0.96	-0.01	654.516	-0.040822	97.5759	2.63613	8.70308	-15.9638	-0.88	0.516372	-0.00518869	-0.0847154			255.24
146	0.949375	-0.0114062	657.153	-0.0519514	97.7164	2.56148	8.36854	-18.2821	-0.68	0.51538	-0.00539152	-0.0883816			253.538
147	0.9375	-0.011875	659.714	-0.0645385	97.8523	2.48662	8.03845	-19.1076	-0.5	0.514274	-0.0155898	-0.256556			249.079
148	0.92625	-0.01	662.201	-0.0766111	97.9837	2.41156	7.62995	-16.1512	-0.59	0.513421	0.00417091	0.0688977			249.986
149	0.9175	-0.008125	664.612	-0.0861027	98.1107	2.33633	7.39191	-13.1707	-0.77	0.512844	-0.00597331	-0.0990301			248.138
150	0.909375	-0.00864583	666.949	-0.0949977	98.2333	2.26092	7.07558	-14.0642	-1	0.512145	-0.00615859	-0.102461			246.243
151	0.9	-0.00984375	669.209	-0.105361	98.3516	2.18536	6.76394	-16.0671	-0.77	0.511214	-0.00633967	-0.105831			244.302
152	0.89	-0.00989583	671.395	-0.116534	98.4655	2.10965	6.45706	-16.2049	-0.33	0.51024	-0.00651664	-0.10914			242.316
153	0.880625	-0.00848958	673.504	-0.127123	98.5751	2.0338	6.15497	-13.9458	-0.22	0.50946	-0.00668955	-0.112388			240.286
154	0.873125	-0.00661458	675.538	-0.135677	98.6804	1.95783	5.85773	-10.8985	-1.02	0.508956	0.00314152	0.0529389			240.983
155	0.866875	-0.00661458	677.496	-0.14286	98.7815	1.88175	5.63009	-10.9301	-1.22	0.508426	-0.00698888	-0.118113			238.874
156	0.859375	-0.00854167	679.378	-0.15155	98.8784	1.80556	5.34004	-14.1537	-0.66	0.507545	-0.00715153	-0.121198			236.724
157	0.85	-0.0096875	681.183	-0.162519	98.9712	1.72927	5.05495	-16.095	-0.68	0.506441	-0.00731039	-0.124219			234.533
158	0.840625	-0.00854167	682.913	-0.17361	99.0598	1.65289	4.77485	-14.2273	-0.62	0.505496	-0.00746552	-0.127177			232.302
159	0.833125	-0.00666667	684.566	-0.182572	99.1442	1.57644	4.49977	-11.1311	-0.49	0.504833	0.00238301	0.0406936			232.837
160	0.826875	-0.00645833	686.142	-0.190102	99.2246	1.49991	4.28133	-10.8081	-0.51	0.50418	-0.00773758	-0.132435			230.534
161	0.82	-0.00697917	687.642	-0.198451	99.3009	1.42331	4.01374	-11.7053	-0.77	0.503411	-0.00788334	-0.135225			228.194
162	0.813125	-0.00651042	689.065	-0.20687	99.3731	1.34666	3.75126	-10.9417	-0.85	0.502692	0.00197441	0.0339377			228.64
163	0.806875	-0.0065625	690.412	-0.214587	99.4413	1.26995	3.53757	-11.0508	-0.45	0.50194	-0.00814145	-0.140215			226.233
164	0.8	-0.006875	691.682	-0.223144	99.5055	1.19318	3.28271	-11.5983	-0.09	0.501109	-0.00827829	-0.142834			223.79
165	0.79375	-0.00479167	692.875	-0.230987	99.5657	1.11638	3.03301	-8.09762	-0.16	0.500602	0.00158821	0.0274503			224.151
166	0.790625	-0.00182292	693.991	-0.234932	99.622	1.03954	2.82424	-3.08558	-0.26	0.500576	0.0014767	0.025564			224.487
167	0.789375	-0.0015625	695.031	-0.236514	99.6743	0.962656	2.61537	-2.64875	-0.41	0.500573	0.00136561	0.0236764			224.798
168	0.786875	-0.0034375	695.994	-0.239686	99.7226	0.885745	2.40642	-5.83531	-0.6	0.50023	-0.00874507	-0.151828			222.235
169	0.7825	-0.00505208	696.879	-0.245261	99.7671	0.808806	2.16957	-8.58706	-0.94	0.499588	0.00113012	0.0196457			222.493
170	0.776875	-0.00635417	697.688	-0.252476	99.8076	0.731843	1.96313	-10.8127	-1.12	0.498703	-0.00897847	-0.15626			219.871
171	0.77	-0.00703125	698.42	-0.261365	99.8442	0.654859	1.7341	-11.9775	-1.09	0.497679	-0.00909848	-0.158515			217.219
172	0.763125	-0.00651042	699.075	-0.270333	99.877	0.577857	1.51032	-11.1007	-1.13	0.49672	0.000784543	0.0136812			217.398
173	0.756875	-0.00651042	699.653	-0.278557	99.9059	0.500839	1.30902	-11.1098	-1.05	0.49574	-0.0093205	-0.162669			214.691
174	0.75	-0.00697917	700.154	-0.287682	99.9309	0.423808	1.09312	-11.9183	-1.04	0.494657	-0.00943291	-0.164749			211.957
175	0.743125	-0.00645833	700.577	-0.296891	99.952	0.346767	0.882479	-11.0355	-1.14	0.493642	0.000457595	0.0079969			212.062
176	0.736875	-0.00666667	700.924	-0.305337	99.9693	0.269716	0.686395	-11.3971	-1.32	0.492571	-0.00964421	-0.168625			209.277
177	0.729375	-0.00848958	701.194	-0.315567	99.9827	0.192659	0.483668	-14.5191	-1.43	0.491167	-0.00974936	-0.170529			206.466
178	0.72	-0.00989583	701.387	-0.328504	99.9923	0.115597	0.28623	-16.9288	-1.5	0.489503	-0.0098517	-0.172366			203.632
179	0.71	-0.00989583	701.502	-0.34249	99.9981	0.0385327	0.0940856	-16.9316	-1.53	0.487819	-0.00995125	-0.174137			200.775
180	0.700625	-0.00848958	701.541	-0.355782	100	-0.0385327	-0.0927605	-14.5263	-1.34	0.486358	-0.0100481	-0.175841			197.896
181	0.693125	-0.00666667	701.502	-0.366545	99.9981	-0.115597	-0.274304	-11.4065	-1.13	0.485189	-0.000142154	-0.00248755
182	0.686875	-0.00640625	701.387	-0.375603	99.9923	-0.192659	-0.457166	-10.9592	-1.15	0.484048	-0.010237	-0.179108
183	0.68	-0.0071875	701.194	-0.385662	99.9827	-0.269716	-0.630741	-12.2923	-1.66	0.482755	-0.0103271	-0.180634
184	0.6725	-0.0078125	700.924	-0.396753	99.9693	-0.346767	-0.799001	-13.356	-1.87	0.48134	-0.000414565	-0.0072485
185	0.664375	-0.00854167	700.577	-0.408909	99.952	-0.423808	-0.976517	-14.5954	-1.56	0.479783	-0.020507	-0.358379
186	0.655625	-0.00848958	700.154	-0.422166	99.9309	-0.500839	-1.11956	-14.4976	-1.38	0.478221	-0.000581672	-0.0101591
187	0.6475	-0.00802083	699.653	-0.434636	99.9059	-0.577857	-1.29172	-13.6873	-1.27	0.476723	-0.0106717	-0.186251
188	0.639375	-0.00854167	699.075	-0.447264	99.877	-0.654859	-1.44133	-14.5641	-1.25	0.475123	-0.0107502	-0.187467
189	0.630625	-0.00833333	698.42	-0.461044	99.8442	-0.731843	-1.5856	-14.1955	-1.01	0.473545	-0.0108262	-0.188615
190	0.623125	-0.00651042	697.688	-0.473008	99.8076	-0.808806	-1.72453	-11.0786	-0.79	0.472264	-0.000899604	-0.0156566
191	0.6175	-0.00515625	696.879	-0.482076	99.7671	-0.885745	-1.88858	-8.76411	-0.99	0.471199	-0.0109864	-0.190985
192	0.6125	-0.005	695.994	-0.490206	99.7226	-0.962656	-2.01946	-8.48773	-1.06	0.470148	-0.00105629	-0.0183388
193	0.6075	-0.00479167	695.031	-0.498403	99.6743	-1.03954	-2.18074	-8.12282	-0.94	0.469118	-0.0111424	-0.193182
194	0.603125	-0.00369792	693.991	-0.505631	99.622	-1.11638	-2.30355	-6.25932	-0.98	0.468262	-0.00120866	-0.020924
195	0.6	-0.00291667	692.875	-0.510826	99.5657	-1.19318	-2.46203	-4.92899	-0.97	0.467522	-0.00129407	-0.0223664
196	0.596875	-0.00369792	691.682	-0.516048	99.5055	-1.26995	-2.62042	-6.23849	-0.91	0.466637	-0.0113799	-0.196349
197	0.5925	-0.00484375	690.412	-0.523404	99.4413	-1.34666	-2.7324	-8.15654	-0.82	0.465548	-0.00144167	-0.0248289
198	0.5875	-0.00484375	689.065	-0.531879	99.3731	-1.42331	-2.88794	-8.14063	-0.89	0.464445	-0.0115269	-0.198133
199	0.583125	-0.00369792	687.642	-0.539354	99.3009	-1.49991	-2.99177	-6.20206	-0.99	0.463525	-0.00158529	-0.0271928
200	0.58	-0.00296875	686.142	-0.544727	99.2246	-1.57644	-3.14442	-4.96825	-1.1	0.462714	-0.00167003	-0.028584
201	0.576875	-0.00348958	684.566	-0.55013	99.1442	-1.65289	-3.29692	-5.82646	-0.86	0.461802	-0.0117553	-0.200739
202	0.573125	-0.00348958	682.913	-0.556651	99.0598	-1.72927	-3.38979	-5.81239	-0.68	0.460882	-0.00180934	-0.0308227
203	0.57	-0.00302083	681.183	-0.562119	98.9712	-1.80556	-3.53933	-5.01888	-0.87	0.460026	-0.00189421	-0.0321867
204	0.566875	-0.00348958	679.378	-0.567616	98.8784	-1.88175	-3.68868	-5.78231	-0.8	0.459079	-0.0119797	-0.203021
205	0.563125	-0.00348958	677.496	-0.574254	98.7815	-1.95783	-3.77049	-5.76629	-0.77	0.458125	-0.00202946	-0.0342982
206	0.56	-0.00302083	675.538	-0.579818	98.6804	-2.0338	-3.9168	-4.97729	-0.78	0.457236	-0.00211461	-0.0356339
207	0.556875	-0.00354167	673.504	-0.585414	98.5751	-2.10965	-4.06287	-5.81787	-0.87	0.456248	-0.0122004	-0.204974
208	0.553125	-0.00333333	671.395	-0.592171	98.4655	-2.18536	-4.13352	-5.45849	-0.77	0.455288	-0.002246	-0.0376159
209	0.550625	-0.00151042	669.209	-0.596701	98.3516	-2.26092	-4.27645	-2.46533	-0.28	0.454614	-0.00233157	-0.038922
210	0.55	-0.00015625	666.949	-0.597837	98.2333	-2.33633	-4.41908	-0.254172	0.03	0.454147	-0.00241785	-0.0402258
211	0.55	5.20833e-05	664.612	-0.597837	98.1107	-2.41156	-4.56139	0.0844274	-0.19	0.453699	-0.00250484	-0.0415271
212	0.55	5.20833e-05	662.201	-0.597837	97.9837	-2.48662	-4.70335	0.084121	-0.98	0.453237	-0.00259257	-0.0428257
213	0.55	-0.00015625	659.714	-0.597837	97.8523	-2.56148	-4.84494	-0.251415	-1.29	0.452728	-0.00268107	-0.0441213
214	0.549375	-0.00151042	657.153	-0.598974	97.7164	-2.63613	-4.98614	-2.42091	-0.83	0.451987	-0.00277037	-0.0454138
215	0.546875	-0.0034375	654.516	-0.603535	97.5759	-2.71055	-5.12691	-5.48756	-0.46	0.450925	-0.0128605	-0.209972
216	0.543125	-0.00322917	651.806	-0.610416	97.4309	-2.78474	-5.17147	-5.13363	-0.31	0.449895	-0.00289776	-0.0471156
217	0.54125	0	649.021	-0.613874	97.2813	-2.85867	-5.30876	0	-0.39	0.449364	-0.0029879	-0.0483737
218	0.543125	0.00322917	646.162	-0.610416	97.1271	-2.93233	-5.44555	5.08919	-0.45	0.449328	0.00692109	0.111558
219	0.546875	0.0034375	643.23	-0.603535	96.9682	-3.0057	-5.68517	5.39294	-0.39	0.449299	-0.00322954	-0.0518192
220	0.549375	0.00151042	640.224	-0.598974	96.8046	-3.07876	-5.82336	2.35855	-0.15	0.448953	-0.00332408	-0.053087
221	0.55	0.000104167	637.146	-0.597837	96.6361	-3.15149	-5.96094	0.161876	-0.12	0.448373	-0.00341958	-0.0543496
222	0.55	0.000104167	633.994	-0.597837	96.4629	-3.22389	-6.09786	0.161076	-0.35	0.447779	-0.00351607	-0.0556068
223	0.550625	0.00151042	630.77	-0.596701	96.2848	-3.29591	-6.2341	2.32372	-0.51	0.447388	-0.00361357	-0.0568581
224	0.553125	0.00338542	627.474	-0.592171	96.1017	-3.36755	-6.36961	5.18113	-0.61	0.447269	0.00628789	0.0984204
225	0.556875	0.00338542	624.107	-0.585414	95.9137	-3.43879	-6.62261	5.15332	-0.59	0.447122	-0.00388101	-0.060421
226	0.559375	0.00151042	620.668	-0.580935	95.7207	-3.5096	-6.75897	2.28651	-0.57	0.446675	-0.00398352	-0.0616752
227	0.56	0.00015625	617.158	-0.579818	95.5226	-3.57996	-6.89447	0.235198	-0.47	0.446009	-0.00408716	-0.062922
228	0.56	-5.20833e-05	613.579	-0.579818	95.3193	-3.64984	-7.02906	-0.0779444	-0.53	0.445298	-0.00419196	-0.0641611
229	0.56	0	609.929	-0.579818	95.1109	-3.71923	-7.16269	0	-0.75	0.444582	-0.00429794	-0.0653919
230	0.56	0	606.209	-0.579818	94.8972	-3.7881	-7.29532	0	-0.79	0.443853	-0.00440514	-0.0666141
231	0.56	-5.20833e-05	602.421	-0.579818	94.6782	-3.85642	-7.4269	-0.0765271	-0.57	0.443102	-0.00451357	-0.0678273
232	0.56	0.00015625	598.565	-0.579818	94.4538	-3.92417	-7.55738	0.228112	-0.11	0.442369	-0.00462326	-0.069031
233	0.560625	0.00145833	594.641	-0.578703	94.224	-3.99132	-7.68671	2.11508	0.13	0.441812	-0.00473425	-0.0702247
234	0.563125	0.00348958	590.649	-0.574254	93.9887	-4.05786	-7.81484	5.02712	0.1	0.441533	0.00515344	0.0759296
235	0.5675	0.00505208	586.592	-0.566515	93.7478	-4.12374	-8.08353	7.22807	0.05	0.441448	-0.00504879	-0.0738767
236	0.573125	0.00645833	582.468	-0.556651	93.5013	-4.18894	-8.21135	9.17505	-0.1	0.441544	0.00483412	0.0702383
237	0.58	0.00682292	578.279	-0.544727	93.2492	-4.25344	-8.48406	9.62329	-0.92	0.441658	0.0046229	0.0666862
238	0.585625	0.00317708	574.025	-0.535076	92.9912	-4.3172	-8.75971	4.44811	-2.09	0.441227	-0.005594	-0.080101
239	0.585625	-0.00322917	569.708	-0.535076	92.7275	-4.38021	-8.88754	-4.48703	-2.09	0.43989	-0.0157197	-0.223399
240	0.58	-0.00671875	565.328	-0.544727	92.4578	-4.44242	-8.86099	-9.26414	-0.96	0.438077	-0.0157479	-0.222079
241	0.57375	-0.00479167	560.886	-0.555562	92.1822	-4.5038	-8.82855	-6.55507	-0.29	0.436539	-0.00577337	-0.0807771
242	0.57125	-0.00015625	556.382	-0.559928	91.9005	-4.56434	-8.94722	-0.212036	-0.37	0.435623	-0.0058995	-0.081879
243	0.573125	0.00322917	551.818	-0.556651	91.6127	-4.62399	-9.06415	4.34612	-0.38	0.435151	0.00397276	0.0546855
244	0.576875	0.00359375	547.194	-0.55013	91.3187	-4.68273	-9.34034	4.79628	-0.35	0.434697	-0.00626464	-0.0855109
245	0.58	0.00296875	542.511	-0.544727	91.0184	-4.74053	-9.45562	3.92824	-0.36	0.434144	-0.00639801	-0.086584
246	0.583125	0.00364583	537.77	-0.539354	90.7118	-4.79735	-9.56895	4.782	-0.28	0.433665	0.00346687	0.0465071
247	0.5875	0.005	532.973	-0.531879	90.3987	-4.85316	-9.84717	6.49967	-0.16	0.43333	-0.00678502	-0.0902071
248	0.593125	0.00635417	528.12	-0.52235	90.0791	-4.90793	-9.9583	8.18478	-0.14	0.433153	0.00307388	0.0404952
249	0.6	0.00708333	523.212	-0.510826	89.7529	-4.96162	-10.2379	9.03923	-0.34	0.433033	0.00281108	0.0366889
250	0.606875	0.00635417	518.25	-0.499432	89.42	-5.01422	-10.5189	8.03182	-0.68	0.432784	-0.00745856	-0.0964225
251	0.6125	0.00505208	513.236	-0.490206	89.0803	-5.06567	-10.6268	6.32417	-0.89	0.432354	0.0023896	0.0305934
252	0.616875	0.00348958	508.17	-0.483089	88.7338	-5.11596	-10.9082	4.32513	-0.98	0.431696	-0.00789159	-0.100036
253	0.619375	0.00145833	503.054	-0.479044	88.3802	-5.16504	-11.0129	1.78932	-1.07	0.430774	-0.00805016	-0.101019
254	0.62	0.00015625	497.889	-0.478036	88.0197	-5.21289	-11.1149	0.189744	-1.05	0.429681	-0.00821091	-0.101978
255	0.62	-0.000104167	492.676	-0.478036	87.6519	-5.25947	-11.2142	-0.125172	-0.9	0.428547	-0.00837388	-0.102914
256	0.62	0.00015625	487.417	-0.478036	87.277	-5.30475	-11.3108	0.185753	-0.68	0.427435	-0.00853913	-0.103824
257	0.620625	0.00151042	482.112	-0.477028	86.8946	-5.34869	-11.4045	1.77607	-0.69	0.426472	-0.00870669	-0.104709
258	0.623125	0.00338542	476.764	-0.473008	86.5048	-5.39127	-11.4952	3.93669	-0.89	0.425716	0.00112339	0.0133603
259	0.626875	0.00333333	471.372	-0.467008	86.1075	-5.43244	-11.7698	3.83229	-1.01	0.424922	-0.00919489	-0.108117
260	0.629375	0.00166667	465.94	-0.463028	85.7025	-5.47218	-11.856	1.89406	-0.94	0.423926	-0.00937249	-0.108935
261	0.630625	0.00166667	460.468	-0.461044	85.2898	-5.51046	-11.9389	1.87182	-0.88	0.422919	-0.00955263	-0.109725
262	0.633125	0.00328125	454.957	-0.457087	84.8691	-5.54724	-12.0186	3.64104	-0.84	0.422081	0.000264628	0.00300324
263	0.636875	0.00354167	449.41	-0.451182	84.4405	-5.58249	-12.2869	3.8821	-0.82	0.421241	-0.0100782	-0.112982
264	0.64	0.00302083	443.827	-0.446287	84.0038	-5.61618	-12.3611	3.27007	-0.86	0.420332	-0.0102693	-0.113694
265	0.643125	0.00348958	438.211	-0.441416	83.5589	-5.64828	-12.4317	3.72969	-0.92	0.419462	-0.000463162	-0.00506291
266	0.646875	0.00348958	432.563	-0.435602	83.1056	-5.67875	-12.6941	3.68162	-0.93	0.41856	-0.0108264	-0.116821
267	0.65	0.00296875	426.884	-0.430783	82.6439	-5.70757	-12.7585	3.09101	-0.88	0.417594	-0.0110292	-0.117446
268	0.653125	0.00369792	421.177	-0.425987	82.1736	-5.73471	-12.8192	3.79872	-0.86	0.416692	-0.00123494	-0.0129746
269	0.6575	0.00479167	415.442	-0.419311	81.6946	-5.76013	-13.0741	4.85527	-0.81	0.41587	-0.0116198	-0.120419
270	0.6625	0.00505208	409.682	-0.411735	81.2068	-5.78381	-13.1278	5.04816	-0.76	0.415062	-0.00183505	-0.0187533
271	0.6675	0.005	403.898	-0.404216	80.7101	-5.80571	-13.3772	4.92559	-0.77	0.414217	-0.0122361	-0.123282
272	0.6725	0.005	398.092	-0.396753	80.2042	-5.82582	-13.4235	4.85478	-0.86	0.41336	-0.00246129	-0.0244416
273	0.6775	0.00505208	392.266	-0.389346	79.6891	-5.84409	-13.6666	4.83357	-0.99	0.412476	-0.0128793	-0.126025
274	0.6825	0.00479167	386.422	-0.381993	79.1647	-5.86051	-13.705	4.51611	-1.07	0.411558	-0.00311478	-0.0300244
275	0.686875	0.00369792	380.562	-0.375603	78.6308	-5.87505	-13.9411	3.4324	-1.07	0.410507	-0.0135503	-0.128635
276	0.69	0.00291667	374.687	-0.371064	78.0872	-5.88768	-13.971	2.66545	-0.96	0.409376	-0.0137967	-0.128952
277	0.693125	0.00369792	368.799	-0.366545	77.5338	-5.89837	-13.9964	3.32631	-0.93	0.408309	-0.00404692	-0.0372305
278	0.6975	0.00479167	362.901	-0.360253	76.9705	-5.90711	-14.2203	4.24122	-0.97	0.407311	-0.0145083	-0.131337
279	0.7025	0.005	356.994	-0.35311	76.3971	-5.91387	-14.2366	4.35358	-0.93	0.406323	-0.00477011	-0.0424789
280	0.7075	0.00520833	351.08	-0.346018	75.8135	-5.91862	-14.4515	4.45985	-0.85	0.405324	-0.0152508	-0.133562
281	0.713125	0.00630208	345.161	-0.338099	75.2195	-5.92135	-14.4582	5.30545	-0.76	0.404408	-0.00552477	-0.0475686
282	0.72	0.00708333	339.24	-0.328504	74.6149	-5.92204	-14.6635	5.86085	-0.82	0.403528	-0.00602561	-0.0509908
283	0.726875	0.00640625	333.318	-0.319001	73.9996	-5.92066	-14.8637	5.20809	-1.2	0.402563	-0.0165388	-0.137514
284	0.7325	0.00489583	327.397	-0.311292	73.3734	-5.91719	-14.855	3.90947	-1.86	0.401468	-0.00683403	-0.0558131
285	0.73625	0.00192708	321.48	-0.306186	72.7362	-5.91162	-15.0444	1.51102	-1.98	0.400115	-0.0173687	-0.139285
286	0.73625	-0.00177083	315.568	-0.306186	72.0878	-5.90393	-15.0248	-1.36297	-1.41	0.398476	-0.0276775	-0.217874
287	0.73375	-0.00177083	309.664	-0.309587	71.4279	-5.89411	-14.7971	-1.33747	-0.92	0.396863	-0.0177481	-0.137097
288	0.73375	0.00197917	303.77	-0.309587	70.7565	-5.88213	-14.767	1.46637	-0.9	0.395532	-0.00806258	-0.0610947
289	0.7375	0.00473958	297.888	-0.304489	70.0733	-5.86799	-14.9333	3.44357	-1.2	0.394383	-0.0186338	-0.138465
290	0.7425	0.00489583	292.02	-0.297732	69.3782	-5.85167	-14.8918	3.48703	-1.41	0.393243	-0.00896283	-0.0652893
291	0.746875	0.00369792	286.168	-0.291857	68.671	-5.83317	-15.0453	2.58104	-1.2	0.391997	-0.0195578	-0.139613
292	0.75	0.00296875	280.335	-0.287682	67.9515	-5.81246	-14.9919	2.02987	-1.2	0.3907	-0.0199019	-0.139174
293	0.753125	0.00359375	274.523	-0.283524	67.2195	-5.78954	-14.9328	2.40626	-1.55	0.389448	-0.0102514	-0.0702017
294	0.756875	0.00317708	268.733	-0.278557	66.4747	-5.76441	-15.0662	2.08241	-1.95	0.388149	-0.0208812	-0.139979
295	0.75875	5.55112e-17	262.969	-0.276083	65.7172	-5.73705	-14.9947	3.56042e-14	-1.97	0.38665	-0.0212466	-0.139373
296	0.756875	-0.00322917	257.232	-0.278557	64.9465	-5.70747	-14.9174	-2.02596	-1.57	0.384956	-0.0316177	-0.20288
297	0.753125	-0.0034375	251.524	-0.283524	64.1625	-5.67565	-14.639	-2.10882	-1.32	0.383281	-0.0217052	-0.136184
298	0.750625	-0.00151042	245.849	-0.286849	63.3651	-5.64159	-14.5512	-0.905693	-1.27	0.381735	-0.0220827	-0.135427
299	0.75	-0.00015625	240.207	-0.287682	62.5541	-5.6053	-14.4576	-0.0915423	-1.34	0.38028	-0.022466	-0.134616
300	0.75	5.20833e-05	234.602	-0.287682	61.7291	-5.56677	-14.3582	0.0298021	-1.45	0.378847	-0.022855	-0.133751
301	0.75	0	229.035	-0.287682	60.8901	-5.526	-14.253	0	-1.45	0.377422	-0.0232498	-0.132833
302	0.75	0	223.509	-0.287682	60.0368	-5.48299	-14.1421	0	-1.41	0.376008	-0.0236502	-0.13186
303	0.75	5.20833e-05	218.026	-0.287682	59.169	-5.43775	-14.0254	0.0276964	-1.47	0.374608	-0.0240563	-0.130834
304	0.75	-0.00015625	212.588	-0.287682	58.2866	-5.39029	-13.903	-0.0810169	-1.63	0.37321	-0.024468	-0.129754
305	0.749375	-0.00151042	207.198	-0.288516	57.3893	-5.3406	-13.7748	-0.763306	-1.51	0.371756	-0.0248852	-0.128621
306	0.746875	-0.00338542	201.857	-0.291857	56.4769	-5.2887	-13.641	-1.66676	-1.35	0.370225	-0.0353078	-0.177787
307	0.743125	-0.00338542	196.569	-0.296891	55.5493	-5.2346	-13.3214	-1.62309	-1.37	0.368731	-0.0253925	-0.12451
308	0.740625	-0.00151042	191.334	-0.300261	54.6063	-5.17831	-13.1782	-0.704864	-1.35	0.367342	-0.0258196	-0.123233
309	0.74	-0.00015625	186.156	-0.301105	53.6477	-5.11983	-13.0293	-0.0709435	-1.28	0.366032	-0.0262515	-0.121903
310	0.74	5.20833e-05	181.036	-0.301105	52.6733	-5.05919	-12.875	0.0229975	-1.27	0.364747	-0.0266879	-0.120521
311	0.74	1.85037e-17	175.977	-0.301105	51.6831	-4.99639	-12.7152	7.94201e-15	-1.33	0.363476	-0.0271284	-0.119087
312	0.74	1.85037e-17	170.98	-0.301105	50.6767	-4.93145	-12.5499	7.71652e-15	-1.39	0.362221	-0.0275726	-0.1176
313	0.74	1.85037e-17	166.049	-0.301105	49.6542	-4.8644	-12.3793	7.49396e-15	-1.35	0.360983	-0.0280202	-0.116062
314	0.74	1.85037e-17	161.185	-0.301105	48.6154	-4.79524	-12.2033	7.27442e-15	-1.24	0.359762	-0.0284704	-0.114473
315	0.74	1.85037e-17	156.389	-0.301105	47.5602	-4.72401	-12.022	7.05801e-15	-1.18	0.35856	-0.0289228	-0.112832
316	0.74	1.85037e-17	151.665	-0.301105	46.4886	-4.65071	-11.8355	6.84481e-15	-1.18	0.357377	-0.0293766	-0.11114
317	0.74	1.85037e-17	147.015	-0.301105	45.4005	-4.57538	-11.6438	6.63492e-15	-1.17	0.356212	-0.0298309	-0.109398
318	0.74	5.20833e-05	142.439	-0.301105	44.2958	-4.49804	-11.447	0.0180944	-1.18	0.355069	-0.0302847	-0.107606
319	0.74	-0.00015625	137.941	-0.301105	43.1747	-4.41872	-11.2451	-0.052569	-1.16	0.353939	-0.030737	-0.105764
320	0.739375	-0.00151042	133.522	-0.30195	42.0372	-4.33743	-11.0382	-0.491889	-1.13	0.352786	-0.0311865	-0.103873
321	0.736875	-0.00338542	129.185	-0.305337	40.8834	-4.25422	-10.8265	-1.0667	-1.08	0.351597	-0.0416316	-0.134159
322	0.733125	-0.00338542	124.931	-0.310439	39.7135	-4.1691	-10.4665	-1.03157	-1.06	0.350447	-0.0316374	-0.0985949
323	0.730625	-0.00151042	120.762	-0.313855	38.5277	-4.08212	-10.2481	-0.444879	-1.05	0.349378	-0.0320629	-0.0965864
324	0.73	-0.00015625	116.68	-0.314711	37.3262	-3.9933	-10.0251	-0.0444663	-1.02	0.348371	-0.0324786	-0.0945313
325	0.73	5.20833e-05	112.686	-0.314711	36.1096	-3.90268	-9.79763	0.0143148	-1.03	0.347393	-0.032882	-0.0924302
326	0.73	3.70074e-17	108.784	-0.314711	34.8781	-3.81029	-9.56569	9.81903e-15	-1.01	0.346436	-0.0332706	-0.0902835
327	0.73	3.70074e-17	104.973	-0.314711	33.6324	-3.71617	-9.3294	9.4751e-15	-0.94	0.345503	-0.0336413	-0.0880919
328	0.73	3.70074e-17	101.257	-0.314711	32.3731	-3.62036	-9.08886	9.13968e-15	-0.9	0.344594	-0.0339908	-0.085856
329	0.73	3.70074e-17	97.6368	-0.314711	31.1011	-3.52289	-8.84417	8.81289e-15	-0.89	0.34371	-0.0343152	-0.0835765
330	0.73	3.70074e-17	94.1139	-0.314711	29.8171	-3.4238	-8.59542	8.49491e-15	-0.89	0.34285	-0.0346105	-0.0812542
331	0.73	3.70074e-17	90.6901	-0.314711	28.5224	-3.32315	-8.34272	8.18587e-15	-0.88	0.342016	-0.0348719	-0.0788896
332	0.73	3.70074e-17	87.3669	-0.314711	27.2181	-3.22096	-8.08617	7.88592e-15	-0.81	0.341208	-0.0350944	-0.0764837
333	0.73	5.20833e-05	84.146	-0.314711	25.9057	-3.11728	-7.82588	0.0106893	-0.77	0.340426	-0.0352722	-0.0740373
334	0.73	-0.000104167	81.0287	-0.314711	24.5868	-3.01215	-7.56197	-0.0205866	-0.8	0.339668	-0.0353993	-0.0715513
335	0.729375	-0.00166667	78.0166	-0.315567	23.2633	-2.90563	-7.29455	-0.31714	-0.85	0.338907	-0.0354687	-0.0690265
336	0.72625	-0.00494792	75.1109	-0.319861	21.9372	-2.79775	-7.02373	-0.906445	-0.79	0.338114	-0.0454732	-0.0852006
337	0.72	-0.00661458	72.3132	-0.328504	20.6109	-2.68857	-6.65717	-1.16664	-0.61	0.337331	-0.0449199	-0.081029
338	0.714375	-0.00338542	69.6246	-0.336347	19.2872	-2.57813	-6.29505	-0.574898	-0.54	0.336644	-0.0342895	-0.0595536
339	0.71375	0.00171875	67.0465	-0.337223	17.9689	-2.46649	-6.02244	0.281064	-0.6	0.33607	-0.0240564	-0.0402337
340	0.716875	0.00328125	64.58	-0.332854	16.6594	-2.35368	-5.82795	0.516837	-0.62	0.335539	-0.0342016	-0.055097
341	0.719375	0.00161458	62.2263	-0.329372	15.3622	-2.23977	-5.54589	0.245048	-0.59	0.335009	-0.0337595	-0.0524028
342	0.72	1.38778e-16	59.9865	-0.328504	14.0815	-2.1248	-5.26122	2.03044e-14	-0.57	0.334483	-0.0332002	-0.0496797
343	0.719375	-0.00151042	57.8617	-0.329372	12.8215	-2.00884	-4.97407	-0.213159	-0.55	0.333964	-0.0325141	-0.0469297
344	0.716875	-0.00354167	55.8529	-0.332854	11.5869	-1.89192	-4.68457	-0.482469	-0.52	0.333447	-0.0416918	-0.0580873
345	0.7125	-0.00489583	53.961	-0.338975	10.383	-1.7741	-4.33184	-0.644351	-0.46	0.33295	-0.0302978	-0.0407827
346	0.7075	-0.00489583	52.1869	-0.346018	9.21497	-1.65545	-4.04211	-0.623166	-0.41	0.332483	-0.0391932	-0.0510219
347	0.703125	-0.00354167	50.5314	-0.352221	8.08872	-1.536	-3.69765	-0.436501	-0.38	0.33207	-0.0275379	-0.0347117
348	0.700625	-0.00145833	48.9954	-0.355782	7.01023	-8.90729	-21.4427	-0.174272	-0.36	0.329908	-0.199545	-0.243882
349	0.7	-0.000208333	40.0881	-0.356675	0	6.19647	14.9169	-0.02037	-0.31	0.331398	0.115113	0.115113
350	0.7	0.000260417	46.2846	-0.356675	5.02163	-1.17353	-2.82506	0.0293982	-0.26	0.331118	-0.022836	-0.0263658
351	0.700625	0.00135417	45.1111	-0.355782	4.12436	-1.05151	-2.53131	0.148995	-0.25	0.33088	-0.0209443	-0.0235686
352	0.7025	0.00192708	44.0596	-0.35311	3.30034	-0.928986	-2.23637	0.207089	-0.25	0.330677	-0.00889704	-0.00977844
353	0.70375	5.20833e-05	43.1306	-0.351332	2.55579	-0.806021	-1.96807	0.00547899	-0.26	0.330481	-0.0269414	-0.0289861
354	0.701875	-0.00338542	42.3246	-0.354	1.89669	-0.682671	-1.64341	-0.349479	-0.35	0.330281	-0.0143739	-0.0151758
355	0.695	-0.0116667	41.6419	-0.363843	1.32857	-0.558995	-1.34568	-1.18493	-0.9	0.330028	-0.0219259	-0.0227757
356	0.673125	-0.0404687	41.0829	-0.395824	0.856386	-0.435051	-1.03234	-4.05506	-0.1	0.32952	-0.0492436	-0.0504655
357	0.61375	-0.0772917	40.6478	-0.488168	0.484431	-0.3109	-0.694975	-7.66278	-0.07	0.328684	-0.126268	-0.128031
358	0.5375	-0.0471354	40.3369	-0.620827	0.216175	-0.186599	-0.340111	-4.63731	-0.03	0.328186	-0.193081	-0.194279
359	0.5375	0.0535938	40.1503	-0.620827	0.0541759	0.0558419			0

## Sheet: 50% load
C Angle	Cyl pressure(bar)	DP/Dq	pv	log p	log vol	dV/dq			Net HR dQn/dq	Cum HR (KJ)				MFB	mean gas temp(k)
-360	0.62125	0.0984896	40.0881	-0.476022	0	0.0622097	0.154037	9.62991	-0.01	0.000978395	0.0213942	0.0213942
-359	0.704375	0.0535937	40.1503	-0.350444	0.0541759	0.186599	0.474873	5.24831	0.03	0.00155071	-0.0157234	-0.0157478
-358	0.725	0.00307292	40.3369	-0.321584	0.216175	0.3109	0.769818	0.302322	0.06	0.00165793	0.00687716	0.00691984
-357	0.72125	-0.00479167	40.6478	-0.326769	0.484431	0.435051	1.07723	-0.475051	0.08	0.00171814	0.00951799	0.00965088
-356	0.719375	-0.001875	41.0829	-0.329372	0.856386	0.558995	1.38413	-0.187879	0.08	0.00183777	0.0120611	0.0123604
-355	0.716875	-0.0034375	41.6419	-0.332854	1.32857	0.682671	1.69036	-0.349132	0.12	0.00197189	0.00448711	0.00466102
-354	0.7125	-0.00489583	42.3246	-0.338975	1.89669	0.806021	1.96807	-0.5054	0.18	0.00211816	0.0165466	0.0174697
-353	0.7075	-0.00489583	43.1306	-0.346018	2.55579	0.928986	2.26831	-0.515025	0.22	0.00229349	0.00866317	0.00932065
-352	0.703125	-0.00354167	44.0596	-0.352221	3.30034	1.05151	2.53131	-0.380596	0.23	0.00250856	0.0203359	0.0223505
-351	0.700625	-0.00140625	45.1111	-0.355782	4.12436	1.17353	2.82506	-0.154725	0.26	0.00277559	0.0221145	0.0248854
-350	0.7	-0.0003125	46.2846	-0.356675	5.02163	1.29499	3.11745	-0.0352779	0.28	0.00308381	0.0237336	0.0274021
-349	0.699375	-0.00145833	47.5796	-0.357568	5.98574	1.41583	3.40836	-0.169236	0.3	0.00340772	0.0251931	0.0299011
-348	0.696875	-0.00338542	48.9954	-0.361149	7.01023	1.536	3.69765	-0.404561	0.34	0.00373703	0.0164956	0.0201608
-347	0.693125	-0.00333333	50.5314	-0.366545	8.08872	1.65545	3.92825	-0.410825	0.37	0.00408877	0.0272504	0.0343494
-346	0.690625	-0.00166667	52.1869	-0.370158	9.21497	1.7741	4.20981	-0.212142	0.39	0.00448854	0.0282393	0.0367621
-345	0.689375	-0.00166667	53.961	-0.37197	10.383	1.89192	4.48938	-0.219354	0.41	0.00491554	0.0290909	0.039158
-344	0.686875	-0.00328125	55.8529	-0.375603	11.5869	2.00884	4.76682	-0.446993	0.43	0.00534753	0.0198131	0.0276046
-343	0.683125	-0.00354167	57.8617	-0.381077	12.8215	2.1248	4.96893	-0.499822	0.46	0.00579444	0.0299737	0.0432629
-342	0.68	-0.00302083	59.9865	-0.385662	14.0815	2.23977	5.23779	-0.441974	0.48	0.00627402	0.030456	0.0455733
-341	0.676875	-0.00354167	62.2263	-0.390269	15.3622	2.35368	5.50417	-0.537524	0.5	0.00677068	0.0208367	0.0323435
-340	0.673125	-0.00328125	64.58	-0.395824	16.6594	2.46649	5.68315	-0.516837	0.52	0.00728731	0.0306667	0.0494026
-339	0.670625	-0.00166667	67.0465	-0.399545	17.9689	2.57813	5.9404	-0.272547	0.55	0.0078541	0.0308669	0.0516243
-338	0.669375	-0.00166667	69.6246	-0.401411	19.2872	2.68857	6.19486	-0.283027	0.57	0.00844528	0.0309918	0.0538262
-337	0.666875	-0.00328125	72.3132	-0.405153	20.6109	2.79775	6.44643	-0.578726	0.59	0.00903205	0.0210488	0.037969
-336	0.663125	-0.00354167	75.1109	-0.410792	21.9372	2.90563	6.59507	-0.648824	0.61	0.00962668	0.0305817	0.0572993
-335	0.66	-0.00302083	78.0166	-0.415515	23.2633	3.01215	6.83685	-0.574817	0.63	0.0102529	0.0305246	0.0594047
-334	0.656875	-0.00354167	81.0287	-0.420262	24.5868	3.11728	7.07546	-0.699943	0.65	0.0108904	0.0204201	0.0412745
-333	0.653125	-0.00328125	84.146	-0.425987	25.9057	3.22096	7.20001	-0.673424	0.67	0.0115431	0.0298151	0.0625826
-332	0.650625	-0.00166667	87.3669	-0.429822	27.2181	3.32315	7.42845	-0.35515	0.69	0.0122504	0.0296347	0.064585
-331	0.649375	-0.00166667	90.6901	-0.431745	28.5224	3.4238	7.65345	-0.368659	0.71	0.0129789	0.0294226	0.0665618
-330	0.646875	-0.00333333	94.1139	-0.435602	29.8171	3.52289	7.87494	-0.765154	0.73	0.0136899	0.0191828	0.0450351
-329	0.643125	-0.00333333	97.6368	-0.441416	31.1011	3.62036	7.96832	-0.793795	0.75	0.0144073	0.0284743	0.0693506
-328	0.640625	-0.00166667	101.257	-0.445311	32.3731	3.71617	8.1792	-0.411614	0.78	0.0151841	0.0281944	0.0712153
-327	0.639375	-0.00166667	104.973	-0.447264	33.6324	3.81029	8.38636	-0.426721	0.8	0.0159801	0.0278973	0.0730508
-326	0.636875	-0.00333333	108.784	-0.451182	34.8781	3.90268	8.5897	-0.884419	0.8	0.0167506	0.0175855	0.0477202
-325	0.633125	-0.00338542	112.686	-0.457087	36.1096	3.9933	8.65183	-0.930463	0.81	0.0175227	0.0268355	0.0754336
-324	0.630625	-0.00145833	116.68	-0.461044	37.3262	4.08212	8.84426	-0.415019	0.84	0.0183656	0.0265065	0.0771492
-323	0.63	-0.0003125	120.762	-0.462035	38.5277	4.1691	9.03272	-0.092044	0.84	0.0192597	0.0261693	0.0788327
-322	0.629375	-0.00145833	124.931	-0.463028	39.7135	4.25422	9.21712	-0.444368	0.86	0.020137	0.0258257	0.0804832
-321	0.626875	-0.0034375	129.185	-0.467008	40.8834	4.33743	9.39741	-1.08311	0.93	0.0209684	0.0154769	0.0498748
-320	0.623125	-0.00317708	133.522	-0.473008	42.0372	4.41872	9.42156	-1.03466	0.99	0.0218071	0.0247256	0.0823542
-319	0.62125	-0.000104167	137.941	-0.476022	43.1747	4.49804	9.5907	-0.035046	0.94	0.0227627	0.0243761	0.0838769
-318	0.6225	0.0015625	142.439	-0.474012	44.2958	4.57538	9.75561	0.542832	0.79	0.0237925	0.034025	0.120896
-317	0.623125	-0.00145833	147.015	-0.473008	45.4005	4.65071	10.0762	-0.522918	0.74	0.0247478	0.0140549	0.0515432
-316	0.619375	-0.00526042	151.665	-0.479044	46.4886	4.72401	10.0725	-1.94591	0.9	0.0255605	0.0133211	0.0503978
-315	0.61375	-0.00479167	156.389	-0.488168	47.5602	4.79524	10.0595	-1.82772	1.07	0.0263837	0.0225994	0.0881633
-314	0.610625	-0.0015625	161.185	-0.493272	48.6154	4.8644	10.2046	-0.61427	1.18	0.0273427	0.022255	0.0894819
-313	0.610625	0.00140625	166.049	-0.493272	49.6542	4.93145	10.3452	0.569528	1.17	0.0284342	0.0219123	0.090763
-312	0.613125	0.00348958	170.98	-0.489186	50.6767	4.99639	10.4814	1.45524	1.06	0.0296279	0.0315718	0.134657
-311	0.616875	0.00322917	175.977	-0.483089	51.6831	5.05919	10.7872	1.386	0.96	0.0308452	0.0215818	0.0947385
-310	0.61875	-5.55112e-17	181.036	-0.480054	52.6733	5.11983	10.9165	-2.4511e-14	0.93	0.0319368	0.021241	0.0959232
-309	0.616875	-0.00317708	186.156	-0.483089	53.6477	5.17831	11.0412	-1.44252	0.91	0.0328967	0.0109033	0.0506313
-308	0.613125	-0.00359375	191.334	-0.489186	54.6063	5.2346	10.9812	-1.67709	0.93	0.0338271	0.0202372	0.0965891
-307	0.61	-0.00302083	196.569	-0.494296	55.5493	5.2887	11.0947	-1.4483	0.99	0.0347917	0.0199118	0.0976358
-306	0.606875	-0.00354167	201.857	-0.499432	56.4769	5.3406	11.2035	-1.74369	1.04	0.0357377	0.00958997	0.0482888
-305	0.603125	-0.00333333	207.198	-0.505631	57.3893	5.39029	11.1224	-1.68454	1.06	0.0366815	0.018956	0.0979752
-304	0.600625	-0.00151042	212.588	-0.509784	58.2866	5.43775	11.2203	-0.783163	1.08	0.0377252	0.0186469	0.0988852
-303	0.6	-0.00015625	218.026	-0.510826	59.169	5.48299	11.3137	-0.0830892	1.06	0.0388483	0.0183418	0.0997549
-302	0.6	5.20833e-05	223.509	-0.510826	60.0368	5.526	11.4024	0.0283929	1.08	0.0399914	0.0180406	0.100584
-301	0.6	-2.77556e-17	229.035	-0.510826	60.8901	5.56677	11.4865	-1.55049e-14	1.12	0.04114	0.0177433	0.101373
-300	0.6	5.20833e-05	234.602	-0.510826	61.7291	5.6053	11.5661	0.0298021	1.21	0.0422996	0.0174501	0.102121
-299	0.6	-0.00015625	240.207	-0.510826	62.5541	5.64159	11.6409	-0.0915423	1.15	0.0434545	0.0171609	0.102828
-298	0.599375	-0.00151042	245.849	-0.511868	63.3651	5.67565	11.7112	-0.905693	1.05	0.0445351	0.0168757	0.103494
-297	0.596875	-0.00338542	251.524	-0.516048	64.1625	5.70747	11.7769	-2.07687	1.09	0.0455051	0.00659461	0.0413765
-296	0.593125	-0.00338542	257.232	-0.52235	64.9465	5.73705	11.6406	-2.12399	1.06	0.0464568	0.0160455	0.102959
-295	0.590625	-0.00151042	262.969	-0.526574	65.7172	5.76441	11.6961	-0.968762	1.1	0.0475295	0.015777	0.103493
-294	0.59	-0.00015625	268.733	-0.527633	66.4747	5.78954	11.7471	-0.102414	1.14	0.048694	0.0155123	0.103987
-293	0.59	5.20833e-05	274.523	-0.527633	67.2195	5.81246	11.7936	0.0348733	1.18	0.0498768	0.0152515	0.104442
-292	0.59	-9.25186e-18	280.335	-0.527633	67.9515	5.83317	11.8356	-6.32591e-15	1.21	0.0510604	0.0149945	0.104856
-291	0.59	-9.25186e-18	286.168	-0.527633	68.671	5.85167	11.8732	-6.45754e-15	1.22	0.0522477	0.0147413	0.10523
-290	0.59	-9.25186e-18	292.02	-0.527633	69.3782	5.86799	11.9063	-6.58958e-15	1.22	0.0534383	0.0144918	0.105565
-289	0.59	-9.25186e-18	297.888	-0.527633	70.0733	5.88213	11.935	-6.722e-15	1.19	0.0546318	0.014246	0.10586
-288	0.59	5.20833e-05	303.77	-0.527633	70.7565	5.89411	11.9593	0.0385887	1.07	0.0558316	0.0140039	0.106116
-287	0.59	-0.00015625	309.664	-0.527633	71.4279	5.90393	11.9792	-0.118012	0.97	0.0570177	0.0137654	0.106332
-286	0.589375	-0.00151042	315.568	-0.528693	72.0878	5.91162	11.9948	-1.16254	1.04	0.058101	0.0135304	0.10651
-285	0.586875	-0.00338542	321.48	-0.532943	72.7362	5.91719	12.0061	-2.6545	1.08	0.0590361	0.00329891	0.0264551
-284	0.583125	-0.00338542	327.397	-0.539354	73.3734	5.92066	11.8095	-2.70336	1.25	0.0599467	0.0128493	0.104939
-283	0.580625	-0.00151042	333.318	-0.54365	73.9996	5.92204	11.8123	-1.22792	1.27	0.0610052	0.0126284	0.105001
-282	0.58	-0.000208333	339.24	-0.544727	74.6149	5.92135	11.8109	-0.172378	1.15	0.062169	0.0124108	0.105025
-281	0.58	0.000208333	345.161	-0.544727	75.2195	5.91862	11.8055	0.175387	1.27	0.0633671	0.0121964	0.105012
-280	0.580625	0.00151042	351.08	-0.54365	75.8135	5.91387	11.796	1.29336	1.3	0.0646761	0.0119852	0.104963
-279	0.583125	0.00338542	356.994	-0.539354	76.3971	5.90711	11.7825	2.94774	1.43	0.0661491	0.0217771	0.19393
-278	0.586875	0.00333333	362.901	-0.532943	76.9705	5.89837	11.9679	2.95041	1.54	0.0676409	0.0117715	0.106562
-277	0.589375	0.00166667	368.799	-0.528693	77.5338	5.88768	11.9462	1.49918	1.54	0.0689855	0.0115659	0.106403
-276	0.590625	0.00166667	374.687	-0.526574	78.0872	5.87505	11.9206	1.52312	1.4	0.0703298	0.0113633	0.106208
-275	0.593125	0.00333333	380.562	-0.52235	78.6308	5.86051	11.8911	3.094	1.31	0.0718283	0.0211637	0.20091
-274	0.596875	0.00338542	386.422	-0.516048	79.1647	5.84409	12.0588	3.19073	1.28	0.0733533	0.0111528	0.107506
-273	0.599375	0.00151042	392.266	-0.511868	79.6891	5.82582	12.0211	1.44509	1.14	0.0746999	0.0109556	0.107202
-272	0.6	0.000104167	398.092	-0.510826	80.2042	5.80571	11.9796	0.101141	1.29	0.075908	0.0107612	0.106863
-271	0.6	0.000104167	403.898	-0.510826	80.7101	5.78381	11.9344	0.102616	1.5	0.0771117	0.0105696	0.106491
-270	0.600625	0.00151042	409.682	-0.509784	81.2068	5.76013	11.8855	1.50924	1.56	0.0784512	0.0103807	0.106086
-269	0.603125	0.00333333	415.442	-0.505631	81.6946	5.73471	11.8331	3.37758	1.51	0.0799722	0.0201945	0.20928
-268	0.606875	0.00354167	421.177	-0.499432	82.1736	5.70757	11.9734	3.63821	1.51	0.0815334	0.0101778	0.10693
-267	0.61	0.00302083	426.884	-0.494296	82.6439	5.67875	11.9129	3.14523	1.44	0.0830392	0.00999374	0.10642
-266	0.613125	0.00354167	432.563	-0.489186	83.1056	5.64828	11.849	3.73657	1.42	0.0845978	0.0198123	0.213781
-265	0.616875	0.00328125	438.211	-0.483089	83.5589	5.61618	11.9748	3.50703	1.46	0.0861459	0.00979127	0.10703
-264	0.619375	0.00166667	443.827	-0.479044	84.0038	5.58249	11.903	1.80418	1.62	0.0875167	0.00961192	0.106416
-263	0.620625	0.00166667	449.41	-0.477028	84.4405	5.54724	11.8278	1.82687	1.64	0.0888821	0.00943504	0.105772
-262	0.623125	0.00328125	454.957	-0.473008	84.8691	5.51046	11.7494	3.64104	1.51	0.0904212	0.0192606	0.218587
-261	0.626875	0.00354167	460.468	-0.467008	85.2898	5.47218	11.856	3.97762	1.56	0.0920045	0.0092351	0.106078
-260	0.63	0.00296875	465.94	-0.462035	85.7025	5.43244	11.7698	3.3738	1.57	0.0935189	0.00906262	0.105334
-259	0.633125	0.00369792	471.372	-0.457087	86.1075	5.39127	11.6806	4.25145	1.6	0.0951121	0.0188925	0.222145
-258	0.6375	0.00484375	476.764	-0.450201	86.5048	5.34869	11.7723	5.6325	1.63	0.0968526	0.00886309	0.105408
-257	0.6425	0.00484375	482.112	-0.442388	86.8946	5.30475	11.6756	5.69569	1.66	0.0985897	0.0186948	0.22483
-256	0.646875	0.00369792	487.417	-0.435602	87.277	5.25947	11.7568	4.39616	1.69	0.100205	0.00866208	0.105319
-255	0.65	0.00291667	492.676	-0.430783	87.6519	5.21289	11.6527	3.50481	1.72	0.101721	0.0084957	0.104411
-254	0.653125	0.00369792	497.889	-0.425987	88.0197	5.16504	11.5458	4.49062	1.75	0.103324	0.0183315	0.227675
-253	0.6575	0.00479167	503.054	-0.419311	88.3802	5.11596	11.612	5.87919	1.78	0.105074	0.00829514	0.104093
-252	0.6625	0.00505208	508.17	-0.411735	88.7338	5.06567	11.4978	6.26175	1.8	0.106849	0.0181327	0.229857
-251	0.6675	0.005	513.236	-0.404216	89.0803	5.01422	11.5535	6.25898	1.82	0.108631	0.00809323	0.103615
-250	0.6725	0.005	518.25	-0.396753	89.42	4.96162	11.4323	6.32012	1.83	0.110406	0.0179326	0.231828
-249	0.6775	0.005	523.212	-0.389346	89.7529	4.90793	11.4774	6.38063	1.83	0.112192	0.00789003	0.102977
-248	0.6825	0.00494792	528.12	-0.381993	90.0791	4.85316	11.3493	6.3734	1.83	0.113964	0.0177311	0.233589
-247	0.6875	0.00520833	532.973	-0.374693	90.3987	4.79735	11.3837	6.77049	1.85	0.115779	0.0076856	0.10218
-246	0.693125	0.00630208	537.77	-0.366545	90.7118	4.74053	11.2489	8.26603	1.87	0.117731	0.0175284	0.235138
-245	0.7	0.00708333	542.511	-0.356675	91.0184	4.68273	11.2728	9.37265	1.9	0.119796	0.01748	0.236556
-244	0.706875	0.00630208	547.194	-0.346901	91.3187	4.62399	11.2904	8.41088	1.93	0.121766	0.00742906	0.101405
-243	0.7125	0.00515625	551.818	-0.338975	91.6127	4.56434	11.1448	6.93978	1.95	0.123574	0.0172732	0.237768
-242	0.7175	0.00515625	556.382	-0.331982	91.9005	4.5038	11.1519	6.99718	1.96	0.125389	0.00721956	0.1002
-241	0.723125	0.00630208	560.886	-0.324173	92.1822	4.44242	10.9999	8.62134	1.96	0.127351	0.0170653	0.238767
-240	0.73	0.00708333	565.328	-0.314711	92.4578	4.38021	10.9965	9.76685	1.93	0.129427	0.017009	0.239863
-239	0.736875	0.00630208	569.708	-0.305337	92.7275	4.3172	10.9868	8.75695	1.91	0.131402	0.00695031	0.0987735
-238	0.7425	0.00515625	574.025	-0.297732	92.9912	4.25344	10.8245	7.21907	1.92	0.133206	0.0167974	0.240524
-237	0.7475	0.00515625	578.279	-0.291021	93.2492	4.18894	10.8044	7.27256	1.93	0.135014	0.00673616	0.0971704
-236	0.753125	0.00630208	582.468	-0.283524	93.5013	4.12374	10.6362	8.95308	1.92	0.136973	0.0165848	0.240972
-235	0.76	0.00708333	586.592	-0.274437	93.7478	4.05786	10.6058	10.1342	1.91	0.139047	0.016521	0.241745
-234	0.766875	0.00630208	590.649	-0.265431	93.9887	3.99132	10.5692	9.07883	2.01	0.141012	0.00645502	0.0951069
-233	0.7725	0.00515625	594.641	-0.258123	94.224	3.92417	10.3914	7.47833	2.1	0.142799	0.0163049	0.241857
-232	0.7775	0.00515625	598.565	-0.251672	94.4538	3.85642	10.3446	7.52768	2.05	0.144586	0.00623649	0.0931184
-231	0.783125	0.00630208	602.421	-0.244463	94.6782	3.7881	10.1613	9.25978	1.85	0.146528	0.0160878	0.241759
-230	0.79	0.00703125	606.209	-0.235722	94.8972	3.71923	10.1045	10.3961	1.84	0.148578	0.016017	0.242208
-229	0.796875	0.00645833	609.929	-0.227057	95.1109	3.64984	10.0415	9.60762	2.03	0.150543	0.00594402	0.0904364
-228	0.803125	0.00671875	613.579	-0.219245	95.3193	3.57996	9.84924	10.0548	2.2	0.152533	0.0157965	0.241777
-227	0.810625	0.00833333	617.158	-0.20995	95.5226	3.5096	9.77637	12.5439	2.25	0.154765	0.0157212	0.242028
-226	0.819375	0.00833333	620.668	-0.199213	95.7207	3.43879	9.69739	12.6152	2.19	0.156997	0.0156438	0.242206
-225	0.826875	0.00671875	624.107	-0.190102	95.9137	3.36755	9.61231	10.2274	1.97	0.158981	0.00556436	0.086628
-224	0.833125	0.00651042	627.474	-0.182572	96.1017	3.29591	9.40782	9.96371	1.69	0.160918	0.0154176	0.241322
-223	0.84	0.00682292	630.77	-0.174353	96.2848	3.22389	9.3131	10.4968	1.44	0.162899	0.0153359	0.241304
-222	0.84625	0.005	633.994	-0.16694	96.4629	3.15149	9.21236	7.73164	1.38	0.164593	0.00525216	0.083063
-221	0.85	0.003125	637.146	-0.162519	96.6361	3.07876	8.99974	4.85629	1.59	0.165979	0.00510635	0.0811585
-220	0.853125	0.00359375	640.224	-0.158849	96.8046	3.0057	8.78616	5.61172	2.1	0.167418	0.014962	0.238949
-219	0.8575	0.005	643.23	-0.153734	96.9682	2.93233	8.67254	7.84427	2.14	0.16907	0.00487565	0.0782318
-218	0.863125	0.00635417	646.162	-0.147196	97.1271	2.85867	8.45469	10.0142	1.66	0.170917	0.0147323	0.237464
-217	0.87	0.00708333	649.021	-0.139262	97.2813	2.78474	8.3318	11.2128	1.71	0.172872	0.0146437	0.237079
-216	0.876875	0.00630208	651.806	-0.131391	97.4309	2.71055	8.20306	10.0189	1.7	0.174694	0.00455308	0.07403
-215	0.8825	0.00515625	654.516	-0.124996	97.5759	2.63613	7.97782	8.23134	1.54	0.176315	0.0144104	0.235277
-214	0.8875	0.00515625	657.153	-0.119347	97.7164	2.56148	7.84	8.2645	1.75	0.177925	0.00431742	0.0707741
-213	0.893125	0.00630208	659.714	-0.113029	97.8523	2.48662	7.61087	10.1404	2.01	0.1797	0.0141756	0.233282
-212	0.9	0.00708333	662.201	-0.105361	97.9837	2.41156	7.46409	11.4405	1.78	0.181591	0.0140802	0.232586
-211	0.906875	0.00630208	664.612	-0.0977507	98.1107	2.33633	7.31156	10.2157	1.22	0.183343	0.00398293	0.0660321
-210	0.9125	0.00515625	666.949	-0.0915672	98.2333	2.26092	7.07558	8.38769	1.46	0.18489	0.0138414	0.23028
-209	0.9175	0.00515625	669.209	-0.0861027	98.3516	2.18536	6.91425	8.41613	1.91	0.186423	0.00374167	0.0624613
-208	0.923125	0.00630208	671.395	-0.0799906	98.4655	2.10965	6.67471	10.32	1.86	0.188122	0.0136008	0.227785
-207	0.93	0.00703125	673.504	-0.0725707	98.5751	2.0338	6.50469	11.5502	1.86	0.189928	0.0134985	0.226784
-206	0.936875	0.00651042	675.538	-0.0652054	98.6804	1.95783	6.32904	10.7269	1.73	0.191633	0.00339429	0.0571983
-205	0.943125	0.00651042	677.496	-0.0585564	98.7815	1.88175	6.08309	10.758	1.76	0.193317	0.0132534	0.223985
-204	0.95	0.00703125	679.378	-0.0512933	98.8784	1.80556	5.89888	11.6509	1.66	0.195072	0.0131466	0.222796
-203	0.956875	0.00635417	681.183	-0.0440825	98.9712	1.72927	5.70912	10.557	0.79	0.196699	0.00303767	0.0516166
-202	0.9625	0.00505208	682.913	-0.0382212	99.0598	1.65289	5.45697	8.41496	0.24	0.198086	0.0128965	0.219696
-201	0.966875	0.00338542	684.566	-0.0336861	99.1442	1.57644	5.25877	5.65254	0.83	0.199177	0.00278497	0.0475575
-200	0.969375	0.00171875	686.142	-0.0311037	99.2246	1.49991	5.00348	2.87636	2.53	0.199965	0.00264403	0.0452548
-199	0.97125	0.00333333	687.642	-0.0291714	99.3009	1.42331	4.74797	5.59058	2.67	0.200999	0.00250386	0.0429493
-198	0.976875	0.00822917	689.065	-0.0233966	99.3731	1.34666	4.49225	13.8303	1.4	0.202831	0.0223644	0.384417
-197	0.986875	0.0101042	690.412	-0.0132119	99.4413	1.26995	4.3237	17.0147	1.09	0.204965	0.0122716	0.211345
-196	0.995625	0.0065625	691.682	-0.0043846	99.5055	1.19318	4.10339	11.0711	1	0.206483	0.00215213	0.037133
-195	1	0.00328125	692.875	0	99.5657	1.11638	3.83926	5.54511	1.06	0.207421	0.00201039	0.0347472
-194	1.00313	0.00359375	693.991	0.00312013	99.622	1.03954	3.57499	6.083	1.12	0.208387	0.0118692	0.205476
-193	1.0075	0.00479167	695.031	0.00747201	99.6743	0.962656	3.3437	8.12282	1.13	0.209534	0.00174591	0.0302699
-192	1.0125	0.00505208	695.994	0.0124225	99.7226	0.885745	3.07656	8.57614	1.17	0.210699	0.0116044	0.201471
-191	1.0175	0.005	696.879	0.0173486	99.7671	0.808806	2.83713	8.49853	1.26	0.211832	0.00147785	0.0256905
-190	1.0225	0.005	697.688	0.0222506	99.8076	0.731843	2.56716	8.50839	1.17	0.21294	0.0113358	0.197287
-189	1.0275	0.005	698.42	0.0271287	99.8442	0.654859	2.31964	8.51732	0.88	0.214024	0.00120593	0.0210098
-188	1.0325	0.005	699.075	0.031983	99.877	0.577857	2.04688	8.5253	0.88	0.215081	0.0110633	0.192926
-187	1.0375	0.005	699.653	0.036814	99.9059	0.500839	1.79129	8.53235	1.07	0.216113	0.000929843	0.0162284
-186	1.0425	0.005	700.154	0.0416217	99.9309	0.423808	1.51579	8.53846	1.03	0.217119	0.0107864	0.188388
-185	1.0475	0.00505208	700.577	0.0464064	99.952	0.346767	1.25217	8.63262	0.93	0.218107	0.00064929	0.0113469
-184	1.0525	0.00479167	700.924	0.0511683	99.9693	0.269716	0.973938	8.19169	0.8	0.219024	0.0105048	0.183673
-183	1.05688	0.00369792	701.194	0.0553164	99.9827	0.192659	0.702313	6.32428	0.67	0.219726	0.000363943	0.00636583
-182	1.06	0.00291667	701.387	0.0582689	99.9923	0.115597	0.421394	4.98954	0.64	0.220267	0.000218336	0.00382003
-181	1.06313	0.00369792	701.502	0.0612127	99.9981	0.0385327	0.140466	6.32706	0.67	0.220914	0.0100728	0.176264
-180	1.0675	0.00484375	701.541	0.0653195	100	-0.0385327	-0.141791	8.28802	0.76	0.221729	-7.34679e-05	-0.00128569			306.883
-179	1.0725	0.00484375	701.502	0.0699924	99.9981	-0.115597	-0.42537	8.28756	0.73	0.222515	0.00977956	0.171133			309.7
-178	1.07688	0.00369792	701.387	0.0740633	99.9923	-0.192659	-0.715564	6.32602	0.71	0.223076	-0.000370937	-0.00648995			309.615
-177	1.08	0.00291667	701.194	0.076961	99.9827	-0.269716	-1.00177	4.98817	0.75	0.223475	-0.000519506	-0.00908684			309.496
-176	1.08313	0.00369792	700.924	0.0798504	99.9693	-0.346767	-1.28794	6.32185	0.6	0.223978	0.00933175	0.163162			312.207
-175	1.0875	0.00479167	700.577	0.0838815	99.952	-0.423808	-1.58866	8.18764	0.51	0.224638	-0.000824794	-0.014414			312.018
-174	1.0925	0.00505208	700.154	0.0884686	99.9309	-0.500839	-1.87741	8.6274	0.43	0.225313	0.00902458	0.157618			314.655
-173	1.0975	0.005	699.653	0.0930349	99.9059	-0.577857	-2.18599	8.53235	0.42	0.225948	-0.0011367	-0.0198386			314.395
-172	1.1025	0.005	699.075	0.0975803	99.877	-0.654859	-2.47729	8.5253	0.59	0.226553	0.00871061	0.1519			316.956
-171	1.1075	0.005	698.42	0.102105	99.8442	-0.731843	-2.79368	8.51732	0.75	0.227125	-0.00145562	-0.0253599			316.624
-170	1.1125	0.005	697.688	0.10661	99.8076	-0.808806	-3.08747	8.50839	0.68	0.227667	0.00838942	0.146008			319.106
-169	1.1175	0.00505208	696.879	0.111094	99.7671	-0.885745	-3.41163	8.58706	0.29	0.228184	-0.00178197	-0.0309772			318.701
-168	1.1225	0.00484375	695.994	0.115558	99.7226	-0.962656	-3.70787	8.22249	0	0.228636	0.00806059	0.139945			321.101
-167	1.12688	0.00354167	695.031	0.119448	99.6743	-1.03954	-4.03974	6.00382	-0.03	0.228832	-0.00211619	-0.0366896			320.621
-166	1.12938	0.00140625	693.991	0.121664	99.622	-1.11638	-4.33836	2.38031	-0.23	0.228637	-0.00227632	-0.0394068			320.105
-165	1.13	0.0003125	692.875	0.122218	99.5657	-1.19318	-4.63683	0.528106	-0.32	0.228226	-0.00243716	-0.0421233			319.554
-164	1.13062	0.00145833	691.682	0.122771	99.5055	-1.26995	-4.93513	2.46025	-0.23	0.227978	-0.00259875	-0.044839			318.967
-163	1.13312	0.00338542	690.412	0.124979	99.4413	-1.34666	-5.23324	5.70081	-0.19	0.228025	0.00723884	0.12467			321.162
-162	1.13687	0.00333333	689.065	0.128283	99.3731	-1.42331	-5.58008	5.60216	-0.13	0.228027	-0.00295029	-0.0507119			320.499
-161	1.13937	0.00166667	687.642	0.13048	99.3009	-1.49991	-5.88038	2.79529	-0.1	0.227719	-0.00311591	-0.053448			319.8
-160	1.14062	0.00166667	686.142	0.131576	99.2246	-1.57644	-6.18041	2.7892	-0.12	0.22738	-0.00328248	-0.0561824			319.065
-159	1.14312	0.00333333	684.566	0.133766	99.1442	-1.65289	-6.48015	5.56557	-0.18	0.227288	0.00654994	0.11185			321.087
-158	1.14688	0.00333333	682.913	0.137041	99.0598	-1.72927	-6.83905	5.55214	-0.25	0.227159	-0.00365043	-0.0621861			320.274
-157	1.14938	0.00166667	681.183	0.139218	98.9712	-1.80556	-7.14075	2.76904	-0.31	0.226722	-0.00382166	-0.0649381			319.425
-156	1.15062	0.00166667	679.378	0.140305	98.8784	-1.88175	-7.44208	2.7617	-0.29	0.226254	-0.00399404	-0.0676875			318.54
-155	1.15312	0.00333333	677.496	0.142476	98.7815	-1.95783	-7.74298	5.5081	-0.34	0.226031	0.00583236	0.0985679			320.382
-154	1.15687	0.00338542	675.538	0.145722	98.6804	-2.0338	-8.11337	5.578	-0.44	0.225777	-0.00438026	-0.0738131			319.417
-153	1.15938	0.00145833	673.504	0.147881	98.5751	-2.10965	-8.41594	2.3956	-0.63	0.225175	-0.00455795	-0.0765763			318.417
-152	1.16	0.0003125	671.395	0.14842	98.4655	-2.18536	-8.71797	0.511734	-0.55	0.224354	-0.00473702	-0.0793355			317.38
-151	1.16062	0.00145833	669.209	0.148959	98.3516	-2.26092	-9.01942	2.38032	-0.43	0.223691	-0.0049175	-0.0820901			316.308
-150	1.16312	0.00338542	666.949	0.15111	98.2333	-2.33633	-9.32023	5.50707	-0.57	0.223309	0.00490054	0.0815306			317.917
-149	1.16687	0.00333333	664.612	0.154329	98.1107	-2.41156	-9.70331	5.40335	-0.58	0.222879	-0.00532847	-0.0883395			316.763
-148	1.16938	0.00166667	662.201	0.156469	97.9837	-2.48662	-10.0053	2.69187	-0.63	0.222148	-0.00551511	-0.091102			315.574
-147	1.17062	0.00166667	659.714	0.157538	97.8523	-2.56148	-10.3065	2.68176	-0.66	0.221385	-0.00570337	-0.0938581			314.349
-146	1.17312	0.00333333	657.153	0.159671	97.7164	-2.63613	-10.6069	5.3427	-0.67	0.220859	0.00410668	0.0673195			315.764
-145	1.17687	0.00333333	654.516	0.162863	97.5759	-2.71055	-10.9996	5.32127	-0.66	0.220291	-0.00613702	-0.100199			314.456
-144	1.17937	0.00166667	651.806	0.164985	97.4309	-2.78474	-11.3006	2.64962	-0.66	0.219426	-0.00633214	-0.102956			313.113
-143	1.18063	0.00166667	649.021	0.166044	97.2813	-2.85867	-11.6006	2.6383	-0.68	0.21853	-0.00652911	-0.105705			311.733
-142	1.18312	0.00328125	646.162	0.168159	97.1271	-2.93233	-11.8995	5.17127	-0.69	0.217857	0.00327201	0.0527401			312.949
-141	1.18688	0.00354167	643.23	0.171324	96.9682	-3.0057	-12.3006	5.55636	-0.67	0.217183	-0.00698754	-0.112118			311.486
-140	1.19	0.00296875	640.224	0.173953	96.8046	-3.07876	-12.5996	4.63577	-0.64	0.216386	-0.0071921	-0.114861			309.988
-139	1.19312	0.00369792	637.146	0.176576	96.6361	-3.15149	-12.8973	5.74661	-0.59	0.215671	0.00260126	0.0413435			311.047
-138	1.1975	0.00479167	633.994	0.180236	96.4629	-3.22389	-13.3044	7.40949	-0.55	0.215082	-0.00767144	-0.121324			309.465
-137	1.2025	0.00505208	630.77	0.184403	96.2848	-3.29591	-13.6017	7.77245	-0.52	0.214499	0.00211584	0.0332918			310.414
-136	1.2075	0.005	627.474	0.188552	96.1017	-3.36755	-14.0131	7.65213	-0.5	0.213863	-0.00816664	-0.127827			308.748
-135	1.2125	0.00494792	624.107	0.192684	95.9137	-3.43879	-14.3096	7.53178	-0.47	0.213185	0.00161425	0.0251313			309.584
-134	1.2175	0.00520833	620.668	0.1968	95.7207	-3.5096	-14.7249	7.8845	-0.48	0.212501	-0.00867838	-0.134364			307.834
-133	1.22313	0.00630208	617.158	0.201409	95.5226	-3.57996	-15.0201	9.4863	-0.45	0.211947	0.00109583	0.0168703			308.557
-132	1.23	0.00703125	613.579	0.207014	95.3193	-3.64984	-15.4388	10.5225	-0.36	0.211456	0.00079266	0.0121322			309.215
-131	1.23687	0.00645833	609.929	0.212588	95.1109	-3.71923	-15.8602	9.60762	-0.24	0.210831	-0.00951687	-0.144796			307.329
-130	1.24313	0.00671875	606.209	0.217628	94.8972	-3.7881	-16.1539	9.93407	-0.43	0.210209	0.00024577	0.00371651			307.872
-129	1.25062	0.00833333	602.421	0.223643	94.6782	-3.85642	-16.5779	12.2443	-0.75	0.209775	-7.49269e-05	-0.00112596			308.348
-128	1.25937	0.00833333	598.565	0.230616	94.4538	-3.92417	-17.0041	12.166	-0.75	0.209291	-0.000402342	-0.00600745			308.758
-127	1.26687	0.00661458	594.641	0.236553	94.224	-3.99132	-17.4323	9.59342	-0.37	0.208508	-0.0107366	-0.15926			306.685
-126	1.27313	0.00677083	590.649	0.241475	93.9887	-4.05786	-17.7229	9.75412	-0.04	0.207711	-0.000991303	-0.0146056			306.977
-125	1.28125	0.01	586.592	0.247836	93.7478	-4.12374	-18.1525	14.3071	0.1	0.207326	-0.00133763	-0.019573			307.2
-124	1.29313	0.0131771	582.468	0.257062	93.5013	-4.18894	-18.5836	18.7201	0.09	0.20734	0.0083088	0.120724			309.719
-123	1.30688	0.0135937	578.279	0.267639	93.2492	-4.25344	-19.1623	19.1731	-0.11	0.207341	-0.00214484	-0.0309397			309.788
-122	1.32	0.0130208	574.025	0.277632	92.9912	-4.3172	-19.598	18.23	-0.1	0.207204	-0.00251539	-0.0360181			309.787
-121	1.33313	0.0135417	569.708	0.287526	92.7275	-4.38021	-20.0346	18.8166	-0.17	0.207082	0.00710637	0.100991			312.028
-120	1.34688	0.0133333	565.328	0.297787	92.4578	-4.44242	-20.6247	18.3847	-0.5	0.206858	-0.00337881	-0.0476484			311.869
-119	1.35938	0.0115104	560.886	0.307025	92.1822	-4.5038	-21.0646	15.7464	-1.01	0.206326	-0.00377507	-0.0528182			311.64
-118	1.37	0.0101042	556.382	0.314811	91.9005	-4.56434	-21.5047	13.7116	-0.91	0.205547	-0.0041795	-0.0580071			311.339
-117	1.38	0.0100521	551.818	0.322083	91.6127	-4.62399	-21.9448	13.5291	-0.27	0.204706	-0.00459227	-0.0632131			310.968
-116	1.39062	0.0116667	547.194	0.329753	91.3187	-4.68273	-22.3846	15.5705	0.12	0.204024	-0.00501354	-0.0684336			310.525
-115	1.40375	0.0148437	542.511	0.339147	91.0184	-4.74053	-22.8239	19.6412	0.06	0.203706	0.00455652	0.0616632			312.209
-114	1.42	0.016875	537.77	0.350657	90.7118	-4.79735	-23.4274	22.1338	-0.08	0.203576	0.0040051	0.0537273			313.781
-113	1.43687	0.0165104	532.973	0.362471	90.3987	-4.85316	-24.0338	21.4625	-0.04	0.203319	-0.00656005	-0.0872161			313.083
-112	1.45312	0.0166667	528.12	0.373716	90.0791	-4.90793	-24.4738	21.4683	-0.1	0.203019	0.00297817	0.0392343			314.452
-111	1.47063	0.0184896	523.212	0.385687	89.7529	-4.96162	-25.0828	23.595	-0.1	0.20287	0.00238714	0.0311558			315.708
-110	1.49	0.0198437	518.25	0.398776	89.42	-5.01422	-25.6936	25.083	-0.08	0.202809	0.00178156	0.0230316			316.85
-109	1.51	0.0200521	513.236	0.41211	89.0803	-5.06567	-26.3057	25.1011	-0.11	0.202689	0.00116115	0.0148658			317.878
-108	1.53	0.02	508.17	0.425268	88.7338	-5.11596	-26.9187	24.7888	-0.16	0.202476	0.000525602	0.0066627			318.791
-107	1.55	0.02	503.054	0.438255	88.3802	-5.16504	-27.5322	24.5392	-0.16	0.202176	-0.000125388	-0.00157346			319.589
-106	1.57	0.0199479	497.889	0.451076	88.0197	-5.21289	-28.1458	24.224	-0.11	0.201784	-0.000792134	-0.0098382			320.272
-105	1.59	0.0201563	492.676	0.463734	87.6519	-5.25947	-28.759	24.2208	-0.03	0.20133	-0.00147496	-0.018127			320.838
-104	1.61063	0.0214583	487.417	0.476622	87.277	-5.30475	-29.3715	25.5101	0.04	0.200944	-0.00217419	-0.0264352			321.289
-103	1.63312	0.0234896	482.112	0.490495	86.8946	-5.34869	-29.9827	27.621	0.08	0.200708	0.00710983	0.085505			323.572
-102	1.6575	0.0250521	476.764	0.50531	86.5048	-5.39127	-30.7776	29.1315	0.09	0.200543	-0.00376641	-0.0447935			323.767
-101	1.68312	0.0263542	471.372	0.520652	86.1075	-5.43244	-31.3863	30.2991	0.08	0.200435	0.0054803	0.0644395			325.751
-100	1.71	0.0270313	465.94	0.536493	85.7025	-5.47218	-32.1804	30.7194	0.07	0.200288	0.00456039	0.0530049			327.573
-99	1.73687	0.0264062	460.468	0.552088	85.2898	-5.51046	-32.9741	29.6566	0.09	0.199957	-0.00638346	-0.0733229			327.373
-98	1.76312	0.0268229	454.957	0.567088	84.8691	-5.54724	-33.5757	29.7641	0.07	0.199576	0.00280277	0.0318084			328.894
-97	1.79125	0.03	449.41	0.582914	84.4405	-5.58249	-34.365	32.8837	-0.03	0.199427	0.00181245	0.0203186			330.252
-96	1.82313	0.0332292	443.827	0.600552	84.0038	-5.61618	-35.1518	35.9708	-0.15	0.199509	0.0107967	0.119533			333.239
-95	1.85687	0.0333854	438.211	0.618895	83.5589	-5.64828	-36.1297	35.6826	-0.26	0.199465	-0.000408564	-0.0044661			334.249
-94	1.88937	0.0316667	432.563	0.636246	83.1056	-5.67875	-36.9105	33.4093	-0.18	0.199115	-0.00147995	-0.0159691			335.097
-93	1.92062	0.0316146	426.884	0.652651	82.6439	-5.70757	-37.6867	32.9165	0.03	0.198637	-0.00257851	-0.0274576			335.783
-92	1.95312	0.0334375	421.177	0.669431	82.1736	-5.73471	-38.4575	34.349	0.24	0.198227	0.00629519	0.0661389			338.005
-91	1.9875	0.035	415.442	0.686878	81.6946	-5.76013	-39.4204	35.4646	0.12	0.197831	-0.00503553	-0.0521843			338.343
-90	2.02312	0.0365104	409.682	0.704643	81.2068	-5.78381	-40.1791	36.4821	-0.16	0.197461	0.00377758	0.0386051			340.172
-89	2.06062	0.0385417	403.898	0.723009	80.7101	-5.80571	-41.1299	37.9681	-0.4	0.197145	0.00237841	0.0239631			341.793
-88	2.1	0.0397917	398.092	0.741937	80.2042	-5.82582	-42.0738	38.636	-0.38	0.196801	0.000942235	0.00935679			343.206
-87	2.14	0.0401562	392.266	0.760806	79.6891	-5.84409	-43.0097	38.4194	-0.1	0.196342	-0.000531773	-0.00520346			344.412
-86	2.18063	0.0416146	386.422	0.779612	79.1647	-5.86051	-43.9367	39.2215	0.04	0.195871	-0.00204444	-0.0197071			345.412
-85	2.22375	0.045	380.562	0.799195	78.6308	-5.87505	-44.8538	41.769	0.11	0.195562	0.00640337	0.060788			347.739
-84	2.27062	0.0483854	374.687	0.820055	78.0872	-5.88768	-45.9626	44.218	0.15	0.195388	0.00461083	0.0430955			349.814
-83	2.32	0.0498438	368.799	0.841567	77.5338	-5.89837	-47.0604	44.835	0.17	0.195165	0.00276976	0.025481			351.638
-82	2.37	0.0501562	362.901	0.86289	76.9705	-5.90711	-48.1458	44.3945	0.15	0.19479	0.000879062	0.00795778			353.212
-81	2.42063	0.0515625	356.994	0.884026	76.3971	-5.91387	-49.2178	44.8963	0.2	0.194358	-0.00106237	-0.00946063			354.538
-80	2.47375	0.0551562	351.08	0.905735	75.8135	-5.91862	-50.2751	47.2299	0.31	0.194054	0.00694433	0.0608164			357.028
-79	2.53125	0.0598438	345.161	0.928713	75.2195	-5.92135	-51.5201	50.3798	0.38	0.19394	0.00467935	0.0402895			359.225
-78	2.59313	0.0633333	339.24	0.952864	74.6149	-5.92204	-52.748	52.4029	0.43	0.193905	0.0123523	0.10453			362.493
-77	2.6575	0.0651563	333.318	0.977386	73.9996	-5.92066	-54.161	52.9701	0.47	0.193786	-0.000264703	-0.00220091			364.085
-76	2.72375	0.068125	327.397	1.00201	73.3734	-5.91719	-55.3503	54.3998	0.52	0.193691	0.00727593	0.059422			366.706
-75	2.79438	0.0735417	321.48	1.02761	72.7362	-5.91162	-56.7213	57.6638	0.55	0.193785	0.0145155	0.116404			370.284
-74	2.87062	0.0781771	315.568	1.05453	72.0878	-5.90393	-58.2718	60.1712	0.57	0.193975	0.01144	0.0900538			373.485
-73	2.95	0.0800521	309.664	1.08181	71.4279	-5.89411	-59.7964	60.4617	0.54	0.194042	0.00827808	0.0639448			376.311
-72	3.03062	0.0816146	303.77	1.10877	70.7565	-5.88213	-61.2933	60.4685	0.57	0.193959	0.0050279	0.0380993			378.768
-71	3.11375	0.0851042	297.888	1.13583	70.0733	-5.86799	-62.7603	61.833	0.53	0.193866	0.0116875	0.0868477			382.052
-70	3.20125	0.09	292.02	1.16354	69.3782	-5.85167	-64.3969	64.102	0.46	0.193837	0.00799858	0.0582653			384.926
-69	3.29375	0.0948438	286.168	1.19203	68.671	-5.83317	-65.9987	66.1983	0.51	0.193857	0.0142064	0.101412			388.541
-68	3.39063	0.0984896	280.335	1.22101	67.9515	-5.81246	-67.7633	67.3417	0.55	0.193815	0.0100434	0.0702333			391.709
-67	3.49063	0.101615	274.523	1.25008	67.2195	-5.78954	-69.4872	68.0379	0.61	0.19367	0.00576331	0.0394671			394.435
-66	3.59438	0.106615	268.733	1.27937	66.4747	-5.76441	-71.168	69.8802	0.66	0.193541	0.0113637	0.076177			397.801
-65	3.70438	0.11349	262.969	1.30951	65.7172	-5.73705	-73.0005	72.7908	0.69	0.19352	0.0165624	0.108646			401.742
-64	3.82125	0.119844	257.232	1.34058	64.9465	-5.70747	-74.9794	75.1893	0.69	0.193541	0.0113424	0.0727804			405.169
-63	3.94375	0.125052	251.524	1.37213	64.1625	-5.67565	-76.9037	76.7162	0.68	0.193522	0.0159755	0.100235			409.093
-62	4.07125	0.129948	245.849	1.40395	63.3651	-5.64159	-78.9644	77.9208	0.67	0.193418	0.0101643	0.0623349			412.472
-61	4.20375	0.135156	240.207	1.43598	62.5541	-5.6053	-80.9624	79.1841	0.63	0.19324	0.0141903	0.0850277			416.275
-60	4.34187	0.14151	234.602	1.46831	61.7291	-5.56677	-83.086	80.9722	0.49	0.193029	0.00774552	0.045328			419.507
-59	4.48688	0.148333	229.035	1.50116	60.8901	-5.526	-85.1381	82.8623	0.28	0.192801	0.0211214	0.120672			424.007
-58	4.63813	0.153542	223.509	1.53431	60.0368	-5.48299	-87.4925	83.7023	0.15	0.192422	0.00368404	0.0205402			426.976
-57	4.79375	0.157917	218.026	1.56731	59.169	-5.43775	-89.5757	83.9755	0.13	0.191862	0.00636039	0.034592			430.233
-56	4.95438	0.163802	212.588	1.60027	58.2866	-5.39029	-91.7598	84.9327	0.1	0.191179	0.00851117	0.045135			433.726
-55	5.12188	0.171406	207.198	1.63352	57.3893	-5.3406	-94.0363	86.622	0	0.190438	0.000116958	0.000604504			436.576
-54	5.2975	0.180052	201.857	1.66724	56.4769	-5.2887	-96.2144	88.646	-0.04	0.189681	0.0114956	0.0578841			440.407
-53	5.48188	0.188333	196.569	1.70145	55.5493	-5.2346	-98.6505	90.2938	-0.08	0.188845	0.00195817	0.00960172			443.542
-52	5.67375	0.195	191.334	1.73585	54.6063	-5.17831	-100.973	91.0004	-0.2	0.187848	0.0021658	0.010337			446.76
-51	5.87188	0.201615	186.156	1.77017	53.6477	-5.11983	-103.354	91.5408	-0.42	0.186667	-0.00823831	-0.038256			449.276
-50	6.0775	0.210052	181.036	1.80459	52.6733	-5.05919	-105.61	92.7487	-0.49	0.185381	0.0010874	0.00491063			452.549
-49	6.2925	0.220052	175.977	1.83936	51.6831	-4.99639	-108.079	94.4489	-0.33	0.184018	-0.0105911	-0.0464922			455.079
-48	6.51812	0.23151	170.98	1.87459	50.6767	-4.93145	-110.406	96.5457	-0.11	0.182632	-0.00256449	-0.0109379			458.247
-47	6.75625	0.245312	166.049	1.91047	49.6542	-4.8644	-112.919	99.3509	0.01	0.181275	-0.00558924	-0.0231512			461.297
-46	7.00937	0.261302	161.185	1.94725	48.6154	-4.79524	-115.437	102.726	-0.07	0.180004	0.000685073	0.00275451			464.837
-45	7.27875	0.276927	156.389	1.98496	47.5602	-4.72401	-118.108	105.63	-0.26	0.178756	0.00585278	0.0228325			468.778
-44	7.5625	0.289792	151.665	2.0232	46.4886	-4.65071	-120.914	107.198	-0.47	0.177384	-0.0101176	-0.038278			471.834
-43	7.85813	0.301823	147.015	2.06155	45.4005	-4.57538	-123.519	108.225	-0.51	0.175855	-0.00644927	-0.0236513			475.203
-42	8.16688	0.316563	142.439	2.10009	44.2958	-4.49804	-126.226	109.978	-0.45	0.17423	-0.0139506	-0.0495685			478.244
-41	8.49188	0.333385	137.941	2.13911	43.1747	-4.41872	-128.863	112.165	-0.5	0.17256	-0.00222958	-0.00767189			482.031
-40	8.83375	0.350156	133.522	2.17858	42.0372	-4.33743	-131.713	114.033	-0.6	0.170793	-0.0221302	-0.0737097			484.858
-39	9.1925	0.367865	129.185	2.21839	40.8834	-4.25422	-134.307	115.909	-0.65	0.168953	-0.0124027	-0.039968			488.3
-38	9.57	0.387292	124.931	2.25863	39.7135	-4.1691	-137.068	118.011	-0.62	0.167047	-0.0143196	-0.0446257			491.754
-37	9.9675	0.407812	120.762	2.29933	38.5277	-4.08212	-139.824	120.117	-0.61	0.165076	-0.0274607	-0.0827228			494.69
-36	10.3862	0.43026	116.68	2.34048	37.3262	-3.9933	-142.412	122.445	-0.58	0.16308	-0.0113734	-0.0331032			498.492
-35	10.8287	0.455052	112.686	2.3822	36.1096	-3.90268	-145.22	125.069	-0.53	0.161065	-0.0273745	-0.0769487			501.686
-34	11.2969	0.481458	108.784	2.42453	34.8781	-3.81029	-147.81	127.743	-0.59	0.159058	-0.0140991	-0.0382594			505.573
-33	11.7919	0.50849	104.973	2.46741	33.6324	-3.71617	-150.548	130.19	-0.74	0.157022	-0.0228691	-0.0598843			509.202
-32	12.3138	0.534844	101.257	2.51072	32.3731	-3.62036	-153.141	132.09	-0.74	0.154917	-0.0227209	-0.0573899			512.951
-31	12.8619	0.561875	97.6368	2.55427	31.1011	-3.52289	-155.682	133.804	-0.57	0.152729	-0.0340417	-0.0829104			516.376
-30	13.4388	0.593229	94.1139	2.59814	29.8171	-3.4238	-158.014	136.173	-0.57	0.150545	-0.0262639	-0.0616591			520.208
-29	14.0494	0.628333	90.6901	2.64258	28.5224	-3.32315	-160.34	138.984	-0.74	0.14841	-0.0202097	-0.0457197			524.364
-28	14.695	0.661771	87.3669	2.68751	27.2181	-3.22096	-162.61	141.017	-0.91	0.14625	-0.0257338	-0.0560836			528.426
-27	15.3719	0.691406	84.146	2.73254	25.9057	-3.11728	-164.665	141.9	-1.06	0.143974	-0.0421666	-0.0885087			532.04
-26	16.0775	0.720104	81.0287	2.77742	24.5868	-3.01215	-166.363	142.315	-1.15	0.141569	-0.0387837	-0.0783921			535.865
-25	16.8125	0.75026	78.0166	2.82212	23.2633	-2.90563	-167.875	142.763	-1.23	0.139058	-0.0562657	-0.1095			539.246
-24	17.5787	0.782917	75.1109	2.86669	21.9372	-2.79775	-168.954	143.428	-1.34	0.136505	-0.0533005	-0.0998661			542.812
-23	18.3788	0.817135	72.3132	2.9112	20.6109	-2.68857	-169.758	144.121	-1.47	0.133942	-0.0504575	-0.0910179			546.542
-22	19.2125	0.849635	69.6246	2.95556	19.2872	-2.57813	-170.232	144.282	-1.64	0.131347	-0.0672646	-0.116824			549.878
-21	20.0769	0.878438	67.0465	2.99957	17.9689	-2.46649	-170.155	143.649	-1.86	0.128696	-0.0622125	-0.104049			553.412
-20	20.9681	0.903437	64.58	3.043	16.6594	-2.35368	-169.658	142.302	-2.12	0.12596	-0.0856457	-0.137971			556.394
-19	21.8825	0.924687	62.2263	3.08569	15.3622	-2.23977	-168.456	140.341	-2.33	0.123149	-0.0854453	-0.132631			559.421
-18	22.8163	0.941927	59.9865	3.12747	14.0815	-2.1248	-166.678	137.812	-2.42	0.120262	-0.101802	-0.152333	-0.152333	-0.265769	562.079
-17	23.7656	0.956563	57.8617	3.16824	12.8215	-2.00884	-164.144	134.996	-2.37	0.117347	-0.112966	-0.163051	-0.315384	-0.550237	564.487
-16	24.73	0.97349	55.8529	3.20802	11.5869	-1.89192	-160.837	132.615	-2.21	0.114525	-0.108086	-0.150592	-0.465976	-0.812968	566.986
-15	25.7138	0.995	53.961	3.24703	10.383	-1.7741	-156.8	130.954	-2.08	0.111941	-0.0866967	-0.116699	-0.582675	-1.01657	569.895
-14	26.7194	1.015	52.1869	3.28539	9.21497	-1.65545	-152.063	129.194	-2.08	0.109654	-0.0682417	-0.0888373	-0.671512	-1.17156	573.096
-13	27.7406	1.025	50.5314	3.3229	8.08872	-1.536	-146.533	126.329	-2.22	0.107633	-0.0612871	-0.077253	-0.748765	-1.30634	576.308
-12	28.765	1.02125	48.9954	3.35916	7.01023	-1.41583	-140.084	122.04	-2.36	0.105829	-0.0540936	-0.0661128	-0.814878	-1.42168	579.496
-11	29.7787	1.00359	47.5796	3.3938	5.98574	-1.29499	-132.67	116.465	-2.31	0.104208	-0.0454808	-0.05398	-0.868858	-1.51586	582.647
-10	30.7694	0.976406	46.2846	3.42652	5.02163	-1.17353	-124.262	110.226	-1.97	0.102805	-0.0544565	-0.0628739	-0.931732	-1.62555	585.396
-9	31.7325	0.951094	45.1111	3.45734	4.12436	-1.05151	-114.777	104.646	-1.22	0.101792	-0.00967609	-0.0108885	-0.94262	-1.64455	588.683
-8	32.6781	0.94276	44.0596	3.48671	3.30034	-0.928986	-104.406	101.311	0.57	0.101482	0.0477783	0.0525116	-0.890109	-1.55293	592.671
-7	33.6356	0.980781	43.1306	3.51559	2.55579	-0.806021	-93.1645	103.175	4.77	0.102483	0.168026	0.180778	-0.709331	-1.23754	598.38
-6	34.6812	1.13807	42.3246	3.5462	1.89669	-0.682671	-81.1843	117.484	13.22	0.106113	0.439929	0.464472	-0.244859	-0.427195	608.307
-5	35.9881	1.53172	41.6419	3.58319	1.32857	-0.558995	-68.6872	155.57	25.59	0.114801	1.04127	1.08163	0.836768	1.45987	627.856
-4	37.8413	2.24313	41.0829	3.6334	0.856386	-0.435051	-55.9262	224.766	37.69	0.131685	2.09924	2.15133	2.9881	5.21321	664.416
-3	40.535	3.17198	40.6478	3.70217	0.484431	-0.3109	-42.7463	314.473	41.99	0.158858	3.39444	3.44184	6.42993	11.218	721.672
-2	44.1388	3.96797	40.3369	3.78734	0.216175	-0.186599	-28.0817	390.38	36.9	0.195088	4.37563	4.40279	10.8327	18.8994	794.336
-1	48.3044	4.22104	40.1503	3.87752	0.0541759	-0.0622097	-10.3526	413.357	27.6	0.235388	4.31612	4.32281	15.1555	26.4412	865.385
0	52.3806	3.81578	40.0881	3.95854	0	0.0622097	11.2961	373.092	22.33	0.273827	3.61224	3.61224	18.7678	32.7433	924.345
1	55.8175	3.04068	40.1503	4.02209	0.0541759	0.186599	36.1352	297.766	19.64	0.307217	2.74543	2.74969	21.5175	37.5406	968.551
2	58.4544	2.27339	40.3369	4.06825	0.216175	0.3109	62.7936	223.662	17.18	0.335863	2.54097	2.55674	24.0742	42.0012	1008.92
3	60.4062	1.6587	40.6478	4.10109	0.484431	0.435051	90.8314	164.445	16.07	0.361391	2.10255	2.13191	26.2061	45.7207	1041.56
4	61.81	1.16068	41.0829	4.12407	0.856386	0.558995	119.208	116.302	15.69	0.384942	1.99877	2.04836	28.2545	49.2944	1072.07
5	62.7581	0.750573	41.6419	4.13929	1.32857	0.682671	147.836	76.2324	16.69	0.407348	1.74702	1.81473	30.0692	52.4605	1097.95
6	63.3413	0.433177	42.3246	4.14854	1.89669	0.806021	175.879	44.7171	17.5	0.429408	1.78871	1.8885	31.9577	55.7552	1124.33
7	63.6494	0.19401	43.1306	4.15339	2.55579	0.928986	203.701	20.4092	18.4	0.451819	1.74601	1.87852	33.8362	59.0326	1149.81
8	63.7419	-0.00729167	44.0596	4.15484	3.30034	1.05151	230.82	-0.78358	18.51	0.474823	1.76434	1.93913	35.7753	62.4157	1175.59
9	63.635	-0.211042	45.1111	4.15316	4.12436	1.17353	257.241	-23.2203	18.14	0.498225	1.71369	1.92841	37.7038	65.7801	1200.49
10	63.3137	-0.437396	46.2846	4.1481	5.02163	1.29499	282.53	-49.3773	17.83	0.52154	1.59094	1.83685	39.5406	68.9848	1223.19
11	62.7569	-0.676667	47.5796	4.13927	5.98574	1.41583	306.168	-78.5257	17.78	0.544304	1.45306	1.7246	41.2652	71.9936	1243.36
12	61.9656	-0.899323	48.9954	4.12658	7.01023	1.536	327.876	-107.47	17.96	0.566345	1.3294	1.62478	42.89	74.8283	1261.27
13	60.97	-1.08339	50.5314	4.11038	8.08872	1.65545	347.565	-133.524	18.06	0.587749	1.23107	1.55178	44.4418	77.5357	1277.41
14	59.8106	-1.23	52.1869	4.09118	9.21497	1.7741	365.278	-156.561	17.72	0.608621	1.16027	1.51045	45.9522	80.1709	1292.38
15	58.5175	-1.3551	53.961	4.06933	10.383	1.89192	381.142	-178.348	17.37	0.6289	1.04977	1.41306	47.3653	82.6362	1305.26
16	57.1056	-1.46677	55.8529	4.0449	11.5869	2.00884	394.886	-199.813	17.25	0.648407	0.939731	1.30928	48.6746	84.9204	1316.01
17	55.5913	-1.55651	57.8617	4.01803	12.8215	2.1248	406.503	-219.664	17.26	0.667091	0.842109	1.21547	49.89	87.041	1324.85
18	54.0019	-1.61661	59.9865	3.98902	14.0815	2.23977	416.096	-236.525	17.06	0.685048	0.779457	1.16635	51.0564	89.0759	1332.6
19	52.3656	-1.65323	62.2263	3.95825	15.3622	2.35368	423.983	-250.913	16.68	0.702355	0.705331	1.09484	52.1512	90.986	1338.91
20	50.7	-1.67682	64.58	3.92593	16.6594	2.46649	430.138	-264.12	16.16	0.718957	0.631059	1.0166	53.1678	92.7596	1343.72
21	49.015	-1.69182	67.0465	3.89213	17.9689	2.57813	434.624	-276.66	15.56	0.734753	0.558355	0.933836	54.1017	94.3889	1347
22	47.3188	-1.69979	69.6246	3.85691	19.2872	2.68857	437.524	-288.652	14.89	0.749641	0.488854	0.849037	54.9507	95.8701	1348.75
23	45.6175	-1.70188	72.3132	3.82029	20.6109	2.79775	438.935	-300.166	14.18	0.763517	0.4041	0.728939	55.6796	97.1419	1348.42
24	43.9175	-1.69651	75.1109	3.78231	21.9372	2.90563	438.772	-310.796	13.44	0.776315	0.34461	0.645676	56.3253	98.2684	1346.68
25	42.2275	-1.68172	78.0166	3.74307	23.2633	3.01215	437.351	-320.005	12.68	0.78805	0.27265	0.530611	56.8559	99.1941	1343.02
26	40.5569	-1.65833	81.0287	3.70271	24.5868	3.11728	434.605	-327.738	11.92	0.798736	0.228533	0.461926	57.3178	100	1338.27
27	38.9131	-1.62823	84.146	3.66133	25.9057	3.22096	430.893	-334.168	11.19	0.808409	0.164318	0.344908			1331.63
28	37.3025	-1.59187	87.3669	3.61906	27.2181	3.32315	426.05	-339.213	10.52	0.817093	0.129664	0.282586			1324.06
29	35.7313	-1.54974	90.6901	3.57603	28.5224	3.4238	420.469	-342.795	9.85	0.82486	0.0864313	0.195531			1315.18
30	34.2044	-1.50354	94.1139	3.53235	29.8171	3.52289	414.101	-345.132	9.19	0.831757	0.0545683	0.128109			1305.33
31	32.725	-1.45495	97.6368	3.48814	31.1011	3.62036	407.131	-346.479	8.54	0.837822	0.0248574	0.0605416			1294.53
32	31.295	-1.405	101.257	3.44346	32.3731	3.71617	399.631	-346.991	7.9	0.843086	-0.00243788	-0.00615776			1282.82
33	29.9156	-1.35323	104.973	3.39838	33.6324	3.81029	391.669	-346.471	7.31	0.847606	-0.0271094	-0.0709877			1270.23
34	28.5894	-1.29859	108.784	3.35304	34.8781	3.90268	383.315	-344.55	6.77	0.851482	-0.0389967	-0.105822			1257.29
35	27.3188	-1.24297	112.686	3.30757	36.1096	3.9933	374.775	-341.623	6.28	0.854798	-0.0475546	-0.133674			1244.12
36	26.1031	-1.18865	116.68	3.26206	37.3262	4.08212	366.124	-338.27	5.83	0.857583	-0.0727153	-0.211643			1229.88
37	24.9412	-1.1349	120.762	3.21652	38.5277	4.1691	357.151	-334.273	5.42	0.859871	-0.0652726	-0.196628			1216.15
38	23.8331	-1.08161	124.931	3.17108	39.7135	4.25422	348.349	-329.578	5.03	0.861748	-0.0839537	-0.261634			1201.58
39	22.7775	-1.0301	129.185	3.12577	40.8834	4.33743	339.351	-324.571	4.68	0.863226	-0.0799996	-0.257801			1187.33
40	21.7725	-0.979896	133.522	3.08065	42.0372	4.41872	330.515	-319.117	4.38	0.864366	-0.0926093	-0.308456			1172.49
41	20.8175	-0.930104	137.941	3.03579	43.1747	4.49804	321.598	-312.926	4.07	0.865233	-0.0826144	-0.284272			1158.31
42	19.9119	-0.881458	142.439	2.99132	44.2958	4.57538	312.966	-306.23	3.74	0.865906	-0.0892641	-0.317169			1143.82
43	19.0538	-0.835313	147.015	2.94726	45.4005	4.65071	304.364	-299.52	3.35	0.866391	-0.0833902	-0.305816			1129.78
44	18.24	-0.793073	151.665	2.90362	46.4886	4.72401	296.002	-293.37	3.02	0.866654	-0.0846596	-0.320292			1115.74
45	17.4662	-0.755156	156.389	2.86027	47.5602	4.79524	287.767	-288.045	2.69	0.866626	-0.0935092	-0.364792			1101.18
46	16.7288	-0.719948	161.185	2.81713	48.6154	4.8644	279.538	-283.035	2.27	0.866277	-0.0903587	-0.36331			1086.89
47	16.0256	-0.686667	166.049	2.77419	49.6542	4.93145	271.52	-278.098	1.61	0.865619	-0.0948915	-0.39305			1072.34
48	15.3544	-0.656667	170.98	2.7314	50.6767	4.99639	263.583	-273.847	1.04	0.864592	-0.0975235	-0.415949			1057.63
49	14.7112	-0.630052	175.977	2.68861	51.6831	5.05919	255.76	-270.426	0.7	0.863126	-0.108303	-0.475425			1042.14
50	14.0938	-0.604948	181.036	2.64573	52.6733	5.11983	247.91	-267.115	0.28	0.861205	-0.107624	-0.486025			1026.71
51	13.5013	-0.580052	186.156	2.60278	53.6477	5.17831	240.234	-263.366	0.07	0.858892	-0.115184	-0.534877			1010.68
52	12.9337	-0.554896	191.334	2.55984	54.6063	5.2346	232.585	-258.952	-0.04	0.856255	-0.111369	-0.531544			994.935
53	12.3919	-0.528385	196.569	2.51704	55.5493	5.2887	225.167	-253.327	-0.1	0.853439	-0.115889	-0.56825			978.789
54	11.8775	-0.5	201.857	2.47465	56.4769	5.3406	217.826	-246.168	-0.09	0.850605	-0.0991196	-0.499101			964.023
55	11.3919	-0.471563	207.198	2.4329	57.3893	5.39029	210.955	-238.309	-0.17	0.84787	-0.100468	-0.519276			949.121
56	10.9337	-0.445208	212.588	2.39185	58.2866	5.43775	204.21	-230.844	-0.27	0.845206	-0.0906256	-0.48059			935.069
57	10.5006	-0.421458	218.026	2.35143	59.169	5.48299	197.801	-224.119	-0.4	0.842574	-0.0893245	-0.485806			921.118
58	10.09	-0.400208	223.509	2.31154	60.0368	5.526	191.561	-218.171	-0.71	0.839913	-0.0869185	-0.484609			907.372
59	9.69937	-0.381562	229.035	2.27206	60.8901	5.56677	185.508	-213.149	-1.01	0.837149	-0.0834452	-0.476747			893.937
60	9.32625	-0.365	234.602	2.23283	61.7291	5.6053	179.659	-208.853	-1.04	0.83423	-0.0889417	-0.5205			879.941
61	8.96937	-0.348281	240.207	2.19382	62.5541	5.64159	173.838	-204.048	-0.82	0.831209	-0.0837304	-0.50171			866.433
62	8.63	-0.330104	245.849	2.15524	63.3651	5.67565	168.251	-197.941	-0.91	0.82824	-0.0775517	-0.475602			853.528
63	8.30875	-0.313229	251.524	2.11731	64.1625	5.70747	162.913	-192.158	-1.39	0.825316	-0.0704412	-0.441968			841.345
64	8.0025	-0.300052	257.232	2.07975	64.9465	5.73705	157.839	-188.251	-1.64	0.822274	-0.0824335	-0.528947			827.856
65	7.70812	-0.288385	262.969	2.04227	65.7172	5.76441	152.644	-184.967	-1.83	0.819042	-0.0740974	-0.486062			815.239
66	7.42562	-0.276667	268.733	2.00494	66.4747	5.78954	147.735	-181.34	-2.08	0.815682	-0.0749135	-0.502187			802.498
67	7.15437	-0.26651	274.523	1.96772	67.2195	5.81246	142.923	-178.447	-2.12	0.812129	-0.0751731	-0.514784			789.69
68	6.8925	-0.256823	280.335	1.93043	67.9515	5.83317	138.216	-175.601	-2.12	0.808391	-0.0848952	-0.59367			775.702
69	6.64125	-0.245	286.168	1.8933	68.671	5.85167	133.422	-171.003	-2.32	0.804633	-0.0643482	-0.459349			764.104
70	6.4025	-0.233125	292.02	1.85669	69.3782	5.86799	129.153	-166.042	-2.37	0.800944	-0.0728008	-0.530314			751.446
71	6.17438	-0.223646	297.888	1.82041	70.0733	5.88213	124.812	-162.491	-2.37	0.797176	-0.0710203	-0.52774			738.961
72	5.955	-0.214792	303.77	1.78423	70.7565	5.89411	120.606	-159.14	-2.26	0.793322	-0.0687741	-0.52114			726.713
73	5.745	-0.205052	309.664	1.74833	71.4279	5.90393	116.544	-154.872	-2.12	0.78949	-0.0660791	-0.510434			714.764
74	5.545	-0.195	315.568	1.7129	72.0878	5.91162	112.629	-150.087	-2.18	0.785744	-0.0629518	-0.495548			703.181
75	5.355	-0.184948	321.48	1.67803	72.7362	5.91719	108.869	-145.017	-2.16	0.782129	-0.0594082	-0.476414			692.03
76	5.175	-0.175156	327.397	1.64384	73.3734	5.92066	105.268	-139.867	-2.17	0.778669	-0.0554639	-0.45297			681.378
77	5.00437	-0.166406	333.318	1.61031	73.9996	5.92204	101.83	-135.283	-2.19	0.775324	-0.0511342	-0.425161			671.292
78	4.84187	-0.158646	339.24	1.5773	74.6149	5.92135	98.5602	-131.266	-2.21	0.772053	-0.0564338	-0.477562			660.431
79	4.68687	-0.151406	345.161	1.54477	75.2195	5.91862	95.2581	-127.462	-2.23	0.768833	-0.0415874	-0.35807			651.66
80	4.53875	-0.145156	351.08	1.51265	75.8135	5.91387	92.3343	-124.296	-2.26	0.765637	-0.0561848	-0.49205			640.744
81	4.39625	-0.14	356.994	1.48075	76.3971	5.90711	89.1815	-121.9	-2.32	0.762365	-0.0408598	-0.363866			632.058
82	4.25875	-0.134792	362.901	1.44898	76.9705	5.89837	86.4126	-119.307	-2.38	0.759075	-0.0550058	-0.497944			621.222
83	4.12688	-0.128646	368.799	1.41752	77.5338	5.88768	83.4212	-115.718	-2.45	0.755845	-0.0392346	-0.360947			612.757
84	4.00125	-0.123073	374.687	1.38661	78.0872	5.87505	80.8177	-112.473	-2.54	0.75268	-0.0429604	-0.401533			603.694
85	3.88	-0.120156	380.562	1.35584	78.6308	5.86051	78.1992	-111.529	-2.66	0.749347	-0.0465845	-0.442233			594.032
86	3.76062	-0.118333	386.422	1.32459	79.1647	5.84409	75.5684	-111.528	-2.82	0.745751	-0.050109	-0.483017			583.771
87	3.64375	-0.114844	392.266	1.29301	79.6891	5.82582	72.9278	-109.876	-3.01	0.742056	-0.043536	-0.426005			574.537
88	3.53125	-0.110156	398.092	1.26165	80.2042	5.80571	70.4799	-106.957	-3.15	0.738408	-0.0466882	-0.463634			564.752
89	3.42312	-0.106667	403.898	1.23055	80.7101	5.78381	68.026	-105.079	-3.18	0.734703	-0.0397533	-0.400524			556.089
90	3.3175	-0.104844	409.682	1.19921	81.2068	5.76013	65.7666	-104.762	-3.04	0.730804	-0.05256	-0.537139			545.224
91	3.21375	-0.101875	415.442	1.16744	81.6946	5.73471	63.307	-103.227	-2.91	0.726812	-0.0454594	-0.471106			535.531
92	3.11437	-0.0965104	421.177	1.13603	82.1736	5.70757	61.0446	-99.1413	-2.94	0.723002	-0.0381101	-0.400395			527.08
93	3.02062	-0.0916667	426.884	1.10546	82.6439	5.67875	58.9787	-95.4416	-3.03	0.719356	-0.0405228	-0.431513			518.175
94	2.93063	-0.0884896	432.563	1.07522	83.1056	5.64828	56.914	-93.3593	-3.04	0.715711	-0.0428689	-0.462568			508.817
95	2.84375	-0.0848438	438.211	1.04512	83.5589	5.61618	54.8523	-90.6817	-2.69	0.712128	-0.0351497	-0.384228			500.821
96	2.76125	-0.08	443.827	1.01568	84.0038	5.58249	52.9874	-86.6005	-2.22	0.708767	-0.0372114	-0.411979			492.422
97	2.68375	-0.0751562	449.41	0.987215	84.4405	5.54724	51.1266	-82.3804	-2.09	0.705641	-0.0292163	-0.32753			485.479
98	2.61063	-0.0714583	454.957	0.95959	84.8691	5.51046	49.4611	-79.2939	-2.22	0.702658	-0.0310159	-0.351997			478.181
99	2.54063	-0.0684896	460.468	0.93241	85.2898	5.47218	47.8002	-76.9201	-2.15	0.699746	-0.0327664	-0.376368			470.529
100	2.47375	-0.065	465.94	0.905735	85.7025	5.43244	46.1453	-73.8685	-2.02	0.696974	-0.0244688	-0.284398			464.452
101	2.41063	-0.0615104	471.372	0.879886	86.1075	5.39127	44.6831	-70.7178	-1.97	0.69437	-0.0259828	-0.305516			458.069
102	2.35062	-0.0584896	476.764	0.854681	86.5048	5.34869	43.2266	-68.0139	-1.85	0.691892	-0.0274559	-0.326529			451.381
103	2.29375	-0.0549479	482.112	0.830188	86.8946	5.30475	41.7768	-64.6123	-1.77	0.689608	-0.0188888	-0.227163			446.384
104	2.24063	-0.0516146	487.417	0.806755	87.277	5.25947	40.5159	-61.3605	-1.72	0.687524	-0.0201491	-0.244986			441.129
105	2.19	-0.0501563	492.676	0.783902	87.6519	5.21289	39.2607	-60.2702	-1.67	0.685423	-0.021376	-0.262708			435.618
106	2.14	-0.0498437	497.889	0.760806	88.0197	5.16504	38.0122	-60.5285	-1.6	0.683171	-0.0225701	-0.280318			429.854
107	2.09063	-0.0483854	503.054	0.737463	88.3802	5.11596	36.7713	-59.3671	-1.42	0.680911	-0.0237321	-0.297807			423.837
108	2.04375	-0.0450521	508.17	0.714786	88.7338	5.06567	35.5388	-55.8393	-1.28	0.678881	-0.0148625	-0.188401			419.669
109	2.00063	-0.0414583	513.236	0.69346	89.0803	5.01422	34.488	-51.8973	-1.29	0.67714	-0.0158411	-0.202809			415.294
110	1.96062	-0.0385938	518.25	0.673263	89.42	4.96162	33.4438	-48.7835	-1.48	0.675606	-0.0167942	-0.217112			410.713
111	1.92312	-0.0366146	523.212	0.653951	89.7529	4.90793	32.4067	-46.7248	-1.52	0.674175	-0.00772227	-0.100788			408.088
112	1.88687	-0.0364583	528.12	0.634922	90.0791	4.85316	31.5443	-46.9619	-1.43	0.672633	-0.018512	-0.243877			403.122
113	1.85	-0.0370312	532.973	0.615186	90.3987	4.79735	30.5216	-48.1382	-1.48	0.670871	-0.0193937	-0.25784			397.956
114	1.81313	-0.0363542	537.77	0.595052	90.7118	4.74053	29.508	-47.6834	-1.4	0.669054	-0.0102516	-0.137523			394.81
115	1.7775	-0.0350521	542.511	0.575208	91.0184	4.68273	28.6652	-46.3808	-1.25	0.667282	-0.0209795	-0.283914			389.269
116	1.74313	-0.0335417	547.194	0.555679	91.3187	4.62399	27.6695	-44.7653	-1.02	0.665573	-0.0117936	-0.160979			385.79
117	1.71062	-0.0313021	551.818	0.536859	91.6127	4.56434	26.8417	-42.1294	-0.89	0.664044	-0.0124828	-0.171827			382.157
118	1.68063	-0.0286979	556.382	0.519166	91.9005	4.5038	26.021	-38.9439	-0.88	0.662752	-0.0131544	-0.182569			378.371
119	1.65312	-0.0264583	560.886	0.502667	92.1822	4.44242	25.208	-36.1954	-0.79	0.661653	-0.00380858	-0.053287			376.745
120	1.6275	-0.025	565.328	0.487045	92.4578	4.38021	24.5537	-34.4712	-0.61	0.660661	-0.0143498	-0.202362			372.677
121	1.60312	-0.0234375	569.708	0.471955	92.7275	4.3172	23.7552	-32.5672	-0.55	0.65978	-0.00497231	-0.0706635			370.807
122	1.58062	-0.0216146	574.025	0.45782	92.9912	4.25344	23.1117	-30.2618	-0.73	0.659065	-0.00548658	-0.0785628			368.826
123	1.55938	-0.0216667	578.279	0.444285	93.2492	4.18894	22.4732	-30.5595	-0.95	0.658256	-0.00598879	-0.0863895			366.735
124	1.53687	-0.0233854	582.468	0.429751	93.5013	4.12374	21.8397	-33.2226	-0.77	0.657118	-0.0164792	-0.239437			362.137
125	1.51313	-0.0232292	586.592	0.414177	93.7478	4.05786	21.0721	-33.2342	-0.37	0.655902	-0.00704373	-0.103068			359.812
126	1.49125	-0.02	590.649	0.399615	93.9887	3.99132	20.4521	-28.8122	-0.3	0.655066	-0.00750911	-0.110638			357.381
127	1.47313	-0.0168229	594.641	0.387386	94.224	3.92417	19.8381	-24.399	-0.29	0.65461	0.00203669	0.0302109			357.292
128	1.45688	-0.0164583	598.565	0.376294	94.4538	3.85642	19.363	-24.0278	-0.13	0.654143	-0.00832657	-0.124326			354.668
129	1.44	-0.0168229	602.421	0.364643	94.6782	3.7881	18.7594	-24.7183	0.09	0.653547	-0.00876092	-0.131654			351.942
130	1.42375	-0.015	606.209	0.353294	94.8972	3.71923	18.1625	-22.1784	-0.1	0.653146	0.000815348	0.0123296			351.607
131	1.41	-0.0130729	609.929	0.34359	95.1109	3.64984	17.6982	-19.4477	-0.7	0.652971	0.000476334	0.00724727			351.203
132	1.39688	-0.0138021	613.579	0.334238	95.3193	3.57996	17.2362	-20.6553	-1.35	0.652629	-0.00985613	-0.150855			348.205
133	1.38187	-0.0163542	617.158	0.323441	95.5226	3.5096	16.656	-24.6173	-1.18	0.651833	-0.000252808	-0.00389199			347.648
134	1.36437	-0.0182292	620.668	0.310696	95.7207	3.43879	16.2017	-27.5958	-0.51	0.650693	-0.0205707	-0.318488			341.919
135	1.34625	-0.0170833	624.107	0.297323	95.9137	3.36755	15.5187	-26.0045	-0.31	0.649645	-0.00101658	-0.0158265			341.199
136	1.33063	-0.0144792	627.474	0.285649	96.1017	3.29591	15.0752	-22.1593	-0.33	0.648936	-0.00131876	-0.0206417			340.412
137	1.31688	-0.01375	630.77	0.275262	96.2848	3.22389	14.6349	-21.1539	-0.08	0.648284	-0.011615	-0.182758			336.968
138	1.30313	-0.013125	633.994	0.264765	96.4629	3.15149	14.0895	-20.2955	0.27	0.647664	-0.00196729	-0.0311127			336.038
139	1.29125	-0.0100521	637.146	0.255611	96.6361	3.07876	13.6584	-15.6211	0.51	0.647468	-0.00225036	-0.0357664			335.044
140	1.28313	-0.00661458	640.224	0.249299	96.8046	3.0057	13.2309	-10.3288	0.55	0.647758	0.00747213	0.119333			336.617
141	1.2775	-0.00505208	643.23	0.244905	96.9682	2.93233	12.908	-7.92598	0.23	0.648256	-0.00274322	-0.044016			335.51
142	1.2725	-0.00510417	646.162	0.240983	97.1271	2.85867	12.4854	-8.0442	-0.44	0.6487	0.00698843	0.112643			336.994
143	1.26687	-0.00645833	649.021	0.236553	97.2813	2.78474	12.1625	-10.2234	-0.67	0.648894	-0.00322128	-0.0521521			335.775
144	1.25937	-0.00848958	651.806	0.230616	97.4309	2.71055	11.7453	-13.4965	-0.42	0.648719	-0.00348082	-0.0565958			334.495
145	1.25	-0.01	654.516	0.223144	97.5759	2.63613	11.3321	-15.9638	-0.56	0.648256	-0.00373527	-0.0609855			333.156
146	1.23937	-0.0115625	657.153	0.214607	97.7164	2.56148	10.9231	-18.5325	-1	0.647495	-0.00398472	-0.0653204			331.757
147	1.22688	-0.0133854	659.714	0.20447	97.8523	2.48662	10.5184	-21.5379	-0.99	0.646393	-0.0142293	-0.234165			327.593
148	1.21313	-0.0133854	662.201	0.1932	97.9837	2.41156	10.035	-21.6191	-0.68	0.645234	-0.00451434	-0.0745707			326.069
149	1.20063	-0.0115104	664.612	0.182842	98.1107	2.33633	9.64162	-18.6584	-0.55	0.644333	-0.00474779	-0.0787126			324.488
150	1.19	-0.0101563	666.949	0.173953	98.2333	2.26092	9.25268	-16.5212	-0.39	0.643606	-0.00497662	-0.0827963			322.852
151	1.18	-0.00994792	669.209	0.165514	98.3516	2.18536	8.86828	-16.2372	-0.4	0.642869	-0.00520091	-0.0868211			321.162
152	1.17	-0.0100521	671.395	0.157004	98.4655	2.10965	8.48849	-16.4608	-0.66	0.642072	-0.00542075	-0.0907865			319.417
153	1.16	-0.00984375	673.504	0.14842	98.5751	2.0338	8.11337	-16.1703	-0.77	0.641266	-0.00563622	-0.0946919			317.62
154	1.15063	-0.00848958	675.538	0.140305	98.6804	1.95783	7.74298	-13.9879	-0.55	0.640642	-0.00584741	-0.0985366			315.77
155	1.14312	-0.00661458	677.496	0.133766	98.7815	1.88175	7.37736	-10.9301	-0.42	0.640286	0.00394561	0.0666814			316.647
156	1.13687	-0.00666667	679.378	0.128283	98.8784	1.80556	7.07866	-11.0468	-0.38	0.639889	-0.00622412	-0.105481			314.704
157	1.12938	-0.00833333	681.183	0.121664	98.9712	1.72927	6.72011	-13.8452	-0.58	0.639177	-0.0064244	-0.109164			312.711
158	1.12062	-0.00833333	682.913	0.113887	99.0598	1.65289	6.36647	-13.8803	-0.69	0.638426	-0.0066207	-0.112785			310.669
159	1.11313	-0.00671875	684.566	0.107171	99.1442	1.57644	6.01777	-11.2181	-0.77	0.637906	0.00318692	0.0544215			311.384
160	1.10688	-0.00645833	686.142	0.101541	99.2246	1.49991	5.72563	-10.8081	-0.56	0.637397	-0.00697436	-0.119372			309.254
161	1.1	-0.00697917	687.642	0.0953102	99.3009	1.42331	5.38429	-11.7053	-0.53	0.636765	-0.00716057	-0.122827			307.076
162	1.09313	-0.00645833	689.065	0.0890406	99.3731	1.34666	5.04799	-10.8542	-0.85	0.636185	0.00265692	0.0456692			307.677
163	1.08688	-0.00671875	690.412	0.0833066	99.4413	1.26995	4.76044	-11.3139	-0.61	0.635529	-0.00749899	-0.12915			305.415
164	1.07938	-0.00838542	691.682	0.0763822	99.5055	1.19318	4.43166	-14.1464	-0.21	0.634558	-0.0076757	-0.132437			303.109
165	1.07063	-0.00817708	692.875	0.0682426	99.5657	1.11638	4.10801	-13.8188	-0.03	0.633587	-0.00784888	-0.135658			300.76
166	1.06375	-0.00515625	693.991	0.0618004	99.622	1.03954	3.78949	-8.72779	-0.78	0.633093	0.00198139	0.0343011			301.21
167	1.06	-0.00317708	695.031	0.0582689	99.6743	0.962656	3.50923	-5.38578	-1.69	0.632905	0.00183234	0.0317684			301.627
168	1.05625	-0.0053125	695.994	0.0547249	99.7226	0.885745	3.22886	-9.01821	-1.84	0.632326	-0.00831617	-0.144382			299.162
169	1.04875	-0.0096875	696.879	0.047599	99.7671	0.808806	2.92058	-16.4659	-0.96	0.630972	-0.00847868	-0.147391			296.657
170	1.0375	-0.0117708	697.688	0.036814	99.8076	0.731843	2.6175	-20.0302	-1.04	0.62923	-0.018638	-0.324373			291.257
171	1.02625	-0.01	698.42	0.0259114	99.8442	0.654859	2.29712	-17.0346	-1.88	0.627757	0.00119422	0.0208058			291.53
172	1.0175	-0.00828125	699.075	0.0173486	99.877	0.577857	2.02701	-14.12	-1.93	0.626547	-0.00894706	-0.156023			288.911
173	1.00875	-0.0101563	699.653	0.00871194	99.9059	0.500839	1.73962	-17.3313	-2.07	0.624988	-0.00909698	-0.158768			286.255
174	0.996875	-0.0131771	700.154	-0.00312989	99.9309	0.423808	1.45749	-22.5024	-2	0.622884	-0.0192439	-0.336101			280.7
175	0.983125	-0.0134375	700.577	-0.017019	99.952	0.346767	1.16869	-22.961	-1.78	0.620704	-0.009394	-0.164169			277.973
176	0.970625	-0.0114583	700.924	-0.0298151	99.9693	0.269716	0.899733	-19.5888	-1.73	0.618836	-0.00953363	-0.166692			275.213
177	0.96	-0.0103646	701.194	-0.040822	99.9827	0.192659	0.636057	-17.7258	-1.86	0.617127	-0.00967039	-0.169148			272.421
178	0.949375	-0.0113021	701.387	-0.0519514	99.9923	0.115597	0.377665	-19.3345	-1.68	0.615231	-0.00980432	-0.171538			269.598
179	0.9375	-0.011875	701.502	-0.0645385	99.9981	0.0385327	0.124564	-20.3179	-1.53	0.613212	-0.0199355	-0.348851			263.876
180	0.92625	-0.00994792	701.541	-0.0766111	100	-0.0385327	-0.121914	-17.0216	-1.68	0.611497	-6.31686e-05	-0.00110545			263.862
181	0.9175	-0.00828125	701.502	-0.0861027	99.9981	-0.115597	-0.365738	-14.1691	-2.23	0.610044	-0.0101895	-0.178307
182	0.90875	-0.0101562	701.387	-0.0956853	99.9923	-0.192659	-0.602929	-17.3743	-2.46	0.608246	-0.0103125	-0.18043
183	0.896875	-0.013125	701.194	-0.108839	99.9827	-0.269716	-0.834804	-22.4468	-2.22	0.605918	-0.0204329	-0.357399
184	0.883125	-0.0135938	700.924	-0.124289	99.9693	-0.346767	-1.04943	-23.2395	-2.17	0.603489	-0.0105445	-0.184366
185	0.87	-0.0130208	700.577	-0.139262	99.952	-0.423808	-1.26801	-22.249	-2.15	0.601137	-0.0106583	-0.186264
186	0.856875	-0.0135417	700.154	-0.154463	99.9309	-0.500839	-1.48126	-23.125	-2.24	0.598677	-0.0207696	-0.362748
187	0.843125	-0.0133333	699.653	-0.17064	99.9059	-0.577857	-1.6693	-22.7529	-2.25	0.596234	-0.010868	-0.189678
188	0.830625	-0.0114583	699.075	-0.185577	99.877	-0.654859	-1.86922	-19.5372	-2.28	0.594094	-0.0109729	-0.19135
189	0.82	-0.0103125	698.42	-0.198451	99.8442	-0.731843	-2.0638	-17.567	-2.19	0.592131	-0.0110753	-0.192956
190	0.809375	-0.0114583	697.688	-0.211493	99.8076	-0.808806	-2.25302	-19.4984	-2.34	0.589956	-0.0111753	-0.194493
191	0.796875	-0.0133854	696.879	-0.227057	99.7671	-0.885745	-2.43688	-22.7513	-2.32	0.587437	-0.0212728	-0.3698
192	0.783125	-0.0133854	695.994	-0.244463	99.7226	-0.962656	-2.58227	-22.7224	-2.14	0.584906	-0.0113507	-0.197066
193	0.770625	-0.0114583	695.031	-0.260553	99.6743	-1.03954	-2.75274	-19.4241	-2.31	0.582689	-0.011442	-0.198377
194	0.76	-0.0103125	693.991	-0.274437	99.622	-1.11638	-2.91784	-17.4556	-2.3	0.580651	-0.011531	-0.19962
195	0.749375	-0.0114583	692.875	-0.288516	99.5657	-1.19318	-3.07754	-19.3639	-2.31	0.578407	-0.0116176	-0.200796
196	0.736875	-0.0133854	691.682	-0.305337	99.5055	-1.26995	-3.23186	-22.5816	-2.31	0.575826	-0.0217018	-0.374444
197	0.723125	-0.0133854	690.412	-0.324173	99.4413	-1.34666	-3.33445	-22.5401	-2.31	0.573238	-0.0117593	-0.202523
198	0.710625	-0.0115104	689.065	-0.34161	99.3731	-1.42331	-3.47531	-19.3449	-2.3	0.570956	-0.0118375	-0.203471
199	0.7	-0.0101042	687.642	-0.356675	99.3009	-1.49991	-3.61076	-16.9465	-2.29	0.568901	-0.0119133	-0.204351
200	0.69	-0.0101042	686.142	-0.371064	99.2246	-1.57644	-3.74077	-16.9095	-2.27	0.566836	-0.0119868	-0.205164
201	0.679375	-0.0115104	684.566	-0.386582	99.1442	-1.65289	-3.86535	-19.2186	-2.25	0.564527	-0.0120579	-0.205907
202	0.666875	-0.0133854	682.913	-0.405153	99.0598	-1.72927	-3.98449	-22.2953	-2.24	0.561899	-0.0221268	-0.376936
203	0.653125	-0.0133854	681.183	-0.425987	98.9712	-1.80556	-4.03608	-22.2388	-2.23	0.559272	-0.0121601	-0.206626
204	0.640625	-0.0115104	679.378	-0.445311	98.8784	-1.88175	-4.14168	-19.073	-2.21	0.55695	-0.0122228	-0.207141
205	0.63	-0.0101562	677.496	-0.462035	98.7815	-1.95783	-4.24181	-16.7825	-2.19	0.554848	-0.0122831	-0.207587
206	0.62	-0.00994792	675.538	-0.478036	98.6804	-2.0338	-4.33646	-16.3907	-2.25	0.552775	-0.0123412	-0.207965
207	0.61	-0.01	673.504	-0.494296	98.5751	-2.10965	-4.42562	-16.4269	-2.31	0.55069	-0.0123969	-0.208275
208	0.6	-0.01	671.395	-0.510826	98.4655	-2.18536	-4.50929	-16.3755	-2.18	0.548601	-0.0124502	-0.208515
209	0.59	-0.0100521	669.209	-0.527633	98.3516	-2.26092	-4.58746	-16.4072	-1.63	0.546502	-0.0125011	-0.208687
210	0.58	-0.00984375	666.949	-0.544727	98.2333	-2.33633	-4.66012	-16.0129	-1.27	0.544435	-0.0125497	-0.208791
211	0.570625	-0.0084375	664.612	-0.561023	98.1107	-2.41156	-4.72725	-13.6772	-1.54	0.542594	-0.0125959	-0.208825
212	0.563125	-0.00677083	662.201	-0.574254	97.9837	-2.48662	-4.78886	-10.9357	-2.37	0.541022	-0.00263971	-0.0436044
213	0.55625	-0.008125	659.714	-0.586537	97.8523	-2.56148	-4.93303	-13.0736	-2.59	0.539221	-0.0127298	-0.209489
214	0.54625	-0.011875	657.153	-0.604679	97.7164	-2.63613	-4.98614	-19.0334	-2.14	0.536819	-0.0227704	-0.373268
215	0.533125	-0.0132813	654.516	-0.628999	97.5759	-2.71055	-4.94048	-21.2019	-2.07	0.534205	-0.0127565	-0.208274
216	0.520625	-0.0114063	651.806	-0.652725	97.4309	-2.78474	-4.97993	-18.1333	-1.97	0.531893	-0.0127904	-0.207964
217	0.510625	-0.00869792	649.021	-0.67212	97.2813	-2.85867	-5.01383	-13.7686	-1.81	0.530015	-0.0128219	-0.207585
218	0.503125	-0.00640625	646.162	-0.686917	97.1271	-2.93233	-5.04217	-10.0963	-1.2	0.528501	-0.00285084	-0.0459515
219	0.4975	-0.00515625	643.23	-0.69816	96.9682	-3.0057	-5.16833	-8.0894	-0.77	0.527176	-0.0129359	-0.207562
220	0.4925	-0.00494792	640.224	-0.708261	96.8046	-3.07876	-5.18808	-7.72629	-0.96	0.525884	-0.00296145	-0.0472957
221	0.4875	-0.005	637.146	-0.718465	96.6361	-3.15149	-5.31065	-7.77007	-1.9	0.524576	-0.0130465	-0.207357
222	0.4825	-0.005	633.994	-0.728774	96.4629	-3.22389	-5.32177	-7.73164	-1.72	0.523271	-0.00306857	-0.0485295
223	0.4775	-0.005	630.77	-0.739191	96.2848	-3.29591	-5.44067	-7.69232	-0.79	0.521957	-0.0131537	-0.206968
224	0.4725	-0.00505208	627.474	-0.749718	96.1017	-3.36755	-5.44312	-7.73184	-0.87	0.52064	-0.00317217	-0.0496519
225	0.4675	-0.00479167	624.107	-0.760356	95.9137	-3.43879	-5.55826	-7.29393	-1.17	0.519355	-0.0132573	-0.206394
226	0.463125	-0.00364583	620.668	-0.769758	95.7207	-3.5096	-5.55201	-5.51915	-1.67	0.518248	-0.00327218	-0.0506618
227	0.46	-0.003125	617.158	-0.776529	95.5226	-3.57996	-5.66332	-4.70395	-1.53	0.517211	-0.00335731	-0.0516859
228	0.45625	-0.00510417	613.579	-0.784714	95.3193	-3.64984	-5.77387	-7.63855	-0.78	0.51587	-0.0134434	-0.205761
229	0.45	-0.0065625	609.929	-0.798508	95.1109	-3.71923	-5.75573	-9.76258	-0.24	0.514318	-0.0134537	-0.204694
230	0.444375	-0.00338542	606.209	-0.811086	94.8972	-3.7881	-5.73204	-5.00554	-0.47	0.513244	-0.00346118	-0.0523397
231	0.44375	0.00177083	602.421	-0.812494	94.6782	-3.85642	-5.83542	2.60192	-0.49	0.512921	0.00645363	0.0969814
232	0.446875	0.003125	598.565	-0.805476	94.4538	-3.92417	-6.07289	4.56223	-0.66	0.51277	-0.00371512	-0.0554713
233	0.44875	5.20833e-05	594.641	-0.801289	94.224	-3.99132	-6.17682	0.0755387	-1.22	0.51216	-0.00380431	-0.0564306
234	0.446875	-0.00322917	590.649	-0.805476	93.9887	-4.05786	-6.27978	-4.65196	-1.12	0.511066	-0.0138946	-0.204719
235	0.443125	-0.0034375	586.592	-0.813903	93.7478	-4.12374	-6.23992	-4.91807	-0.58	0.509951	-0.00389731	-0.0570276
236	0.440625	-0.00151042	582.468	-0.819561	93.5013	-4.18894	-6.33858	-2.14578	-0.39	0.509102	-0.00398769	-0.05794
237	0.44	-0.00015625	578.279	-0.820981	93.2492	-4.25344	-6.43618	-0.220381	-0.7	0.508436	-0.00407918	-0.058843
238	0.44	5.20833e-05	574.025	-0.820981	92.9912	-4.3172	-6.53267	0.0729199	-0.84	0.50779	-0.0041718	-0.0597363
239	0.44	-4.62593e-18	569.708	-0.820981	92.7275	-4.38021	-6.628	-6.42788e-15	-0.83	0.507128	-0.00426556	-0.0606196
240	0.44	-4.62593e-18	565.328	-0.820981	92.4578	-4.44242	-6.72213	-6.37846e-15	-0.78	0.506455	-0.0043605	-0.0614924
241	0.44	-4.62593e-18	560.886	-0.820981	92.1822	-4.5038	-6.81502	-6.32833e-15	-0.79	0.505774	-0.00445664	-0.0623543
242	0.44	-4.62593e-18	556.382	-0.820981	91.9005	-4.56434	-6.90662	-6.27752e-15	-0.75	0.505083	-0.004554	-0.0632048
243	0.44	-4.62593e-18	551.818	-0.820981	91.6127	-4.62399	-6.99689	-6.22602e-15	-0.63	0.504384	-0.00465261	-0.0640437
244	0.44	-4.62593e-18	547.194	-0.820981	91.3187	-4.68273	-7.08577	-6.17385e-15	-0.6	0.503675	-0.00475249	-0.0648703
245	0.44	-4.62593e-18	542.511	-0.820981	91.0184	-4.74053	-7.17323	-6.12102e-15	-0.66	0.502958	-0.00485366	-0.0656844
246	0.44	-4.62593e-18	537.77	-0.820981	90.7118	-4.79735	-7.2592	-6.06753e-15	-0.62	0.502232	-0.00495617	-0.0664855
247	0.44	-5.20833e-05	532.973	-0.820981	90.3987	-4.85316	-7.34365	-0.0677049	-0.45	0.501491	-0.00506002	-0.0672731
248	0.44	0.00015625	528.12	-0.820981	90.0791	-4.90793	-7.42653	0.201265	-0.18	0.500768	-0.00516524	-0.0680468
249	0.440625	0.00151042	523.212	-0.819561	89.7529	-4.96162	-7.50778	1.92748	-0.34	0.50021	-0.00527188	-0.0688061
250	0.443125	0.00338542	518.25	-0.813903	89.42	-5.01422	-7.58737	4.27925	-0.63	0.499879	0.00462006	0.0597271
251	0.446875	0.00333333	513.236	-0.805476	89.0803	-5.06567	-7.83944	4.17265	-0.5	0.499513	-0.00561423	-0.0718772
252	0.449375	0.00166667	508.17	-0.799898	88.7338	-5.11596	-7.91726	2.06573	-0.3	0.498927	-0.00572776	-0.072607
253	0.450625	0.00161458	503.054	-0.79712	88.3802	-5.16504	-7.99322	1.98103	-0.11	0.498326	-0.00584285	-0.0733203
254	0.453125	0.00348958	497.889	-0.791587	88.0197	-5.21289	-8.06727	4.23762	-0.08	0.497943	0.00404047	0.0501821
255	0.4575	0.00489583	492.676	-0.781978	87.6519	-5.25947	-8.32023	5.88308	-0.31	0.4977	-0.00621288	-0.0763553
256	0.4625	0.00484375	487.417	-0.771109	87.277	-5.30475	-8.39185	5.75836	-0.59	0.497436	0.00366452	0.0445555
257	0.466875	0.00364583	482.112	-0.761694	86.8946	-5.34869	-8.64531	4.28707	-0.58	0.497	-0.00660023	-0.0793764
258	0.47	0.003125	476.764	-0.755023	86.5048	-5.39127	-8.71413	3.63387	-0.17	0.496492	-0.00672904	-0.0800277
259	0.47375	0.005	471.372	-0.747076	86.1075	-5.43244	-8.78068	5.74844	-0.03	0.496189	0.00314032	0.0369252
260	0.48	0.006875	465.94	-0.733969	85.7025	-5.47218	-9.03311	7.81301	-0.28	0.496067	0.00285906	0.0332305
261	0.486875	0.00635417	460.468	-0.719748	85.2898	-5.51046	-9.2858	7.13631	-0.38	0.495852	-0.00742983	-0.0853418
262	0.4925	0.00520833	454.957	-0.708261	84.8691	-5.54724	-9.34778	5.77944	-0.43	0.495495	0.00242804	0.0275557
263	0.4975	0.00494792	449.41	-0.69816	84.4405	-5.58249	-9.59917	5.42352	-0.45	0.495078	-0.00787362	-0.0882676
264	0.5025	0.005	443.827	-0.68816	84.0038	-5.61618	-9.6571	5.41253	-0.46	0.494653	0.00197711	0.0218892
265	0.5075	0.005	438.211	-0.678259	83.5589	-5.64828	-9.90653	5.34404	-0.47	0.494197	-0.00833783	-0.0911425
266	0.5125	0.005	432.563	-0.668455	83.1056	-5.67875	-9.95998	5.27516	-0.49	0.493729	0.00150541	0.0162438
267	0.5175	0.005	426.884	-0.658746	82.6439	-5.70757	-10.2068	5.2059	-0.4	0.493229	-0.00882335	-0.0939567
268	0.5225	0.00494792	421.177	-0.64913	82.1736	-5.73471	-10.2553	5.0828	-0.3	0.492711	0.00101205	0.0106329
269	0.5275	0.00520833	415.442	-0.639606	81.6946	-5.76013	-10.4989	5.27746	-0.28	0.492189	-0.00933107	-0.0966999
270	0.533125	0.00630208	409.682	-0.628999	81.2068	-5.78381	-10.542	6.29719	-0.46	0.491765	0.000496098	0.00506988
271	0.54	0.00703125	403.898	-0.616186	80.7101	-5.80571	-10.7816	6.9266	-0.51	0.491379	0.000138031	0.0013907
272	0.546875	0.00651042	398.092	-0.603535	80.2042	-5.82582	-11.0193	6.32133	-0.36	0.490909	-0.0102294	-0.101582
273	0.553125	0.00651042	392.266	-0.592171	79.6891	-5.84409	-11.0539	6.22882	-0.39	0.490427	-0.000417044	-0.00408082
274	0.56	0.00697917	386.422	-0.579818	79.1647	-5.86051	-11.2865	6.57782	-0.44	0.489956	-0.000800408	-0.00771539
275	0.566875	0.00645833	380.562	-0.567616	78.6308	-5.87505	-11.5165	5.99462	-0.48	0.489404	-0.0111937	-0.106264
276	0.573125	0.00671875	374.687	-0.556651	78.0872	-5.88768	-11.5413	6.14007	-0.51	0.488864	-0.00139728	-0.0130598
277	0.580625	0.00833333	368.799	-0.54365	77.5338	-5.89837	-11.7651	7.49592	-0.58	0.488437	-0.00180756	-0.016629
278	0.589375	0.00838542	362.901	-0.528693	76.9705	-5.90711	-11.9857	7.42213	-0.69	0.48798	-0.00222842	-0.0201729
279	0.596875	0.00651042	356.994	-0.516048	76.3971	-5.91387	-12.2028	5.66873	-0.81	0.487327	-0.0126601	-0.112741
280	0.6025	0.00515625	351.08	-0.506668	75.8135	-5.91862	-12.2126	4.41526	-0.88	0.486547	-0.00288802	-0.0252924
281	0.6075	0.00494792	345.161	-0.498403	75.2195	-5.92135	-12.4218	4.16544	-0.9	0.485722	-0.0133382	-0.114843
282	0.6125	0.005	339.24	-0.490206	74.6149	-5.92204	-12.4233	4.13707	-0.81	0.484893	-0.00357725	-0.030272
283	0.6175	0.005	333.318	-0.482076	73.9996	-5.92066	-12.624	4.06485	-0.75	0.484037	-0.0140467	-0.116793
284	0.6225	0.005	327.397	-0.474012	73.3734	-5.91719	-12.6166	3.99265	-0.8	0.483175	-0.0042974	-0.0350966
285	0.6275	0.005	321.48	-0.466012	72.7362	-5.91162	-12.808	3.92049	-0.84	0.482286	-0.0147868	-0.11858
286	0.6325	0.005	315.568	-0.458075	72.0878	-5.90393	-12.7914	3.84839	-0.83	0.481392	-0.00504976	-0.0397511
287	0.6375	0.005	309.664	-0.450201	71.4279	-5.89411	-12.9728	3.77639	-0.88	0.480472	-0.01556	-0.120195
288	0.6425	0.005	303.77	-0.442388	70.7565	-5.88213	-12.9464	3.70452	-0.98	0.479548	-0.00583569	-0.0442203
289	0.6475	0.005	297.888	-0.434636	70.0733	-5.86799	-13.1171	3.63278	-0.98	0.478599	-0.0163676	-0.121625
290	0.6525	0.005	292.02	-0.426944	69.3782	-5.85167	-13.0806	3.56122	-0.95	0.477647	-0.00665654	-0.0484892
291	0.6575	0.005	286.168	-0.419311	68.671	-5.83317	-13.2399	3.48986	-0.91	0.476672	-0.0172109	-0.12286
292	0.6625	0.00494792	280.335	-0.411735	67.9515	-5.81246	-13.1929	3.38311	-0.9	0.475691	-0.00751367	-0.0525429
293	0.6675	0.00520833	274.523	-0.404216	67.2195	-5.78954	-13.34	3.48733	-0.96	0.474706	-0.0180913	-0.123889
294	0.673125	0.00635417	268.733	-0.395824	66.4747	-5.76441	-13.282	4.16482	-1.02	0.473794	-0.00840845	-0.0563666
295	0.68	0.006875	262.969	-0.385662	65.7172	-5.73705	-13.4163	4.40954	-1.08	0.472894	-0.00901015	-0.0591045
296	0.68625	0.005	257.232	-0.376513	64.9465	-5.70747	-13.5434	3.13697	-1.12	0.471853	-0.0196266	-0.125937
297	0.69	0.00317708	251.524	-0.371064	64.1625	-5.67565	-13.4679	1.94906	-1.14	0.470701	-0.0199688	-0.12529
298	0.693125	0.0034375	245.849	-0.366545	63.3651	-5.64159	-13.3871	2.06123	-1.13	0.469569	-0.0103161	-0.0632657
299	0.696875	0.00348958	240.207	-0.361149	62.5541	-5.6053	-13.4937	2.04445	-1.11	0.468424	-0.0209683	-0.125642
300	0.7	0.00302083	234.602	-0.356675	61.7291	-5.56677	-13.401	1.72852	-1.18	0.467256	-0.0213314	-0.124834
301	0.703125	0.00354167	229.035	-0.352221	60.8901	-5.526	-13.3028	1.97845	-1.23	0.466124	-0.0116998	-0.0668443
302	0.706875	0.00328125	223.509	-0.346901	60.0368	-5.48299	-13.3879	1.78875	-1.21	0.464964	-0.0223889	-0.124828
303	0.709375	0.00166667	218.026	-0.343371	59.169	-5.43775	-13.2774	0.886285	-1.06	0.463725	-0.0227733	-0.123856
304	0.710625	0.00161458	212.588	-0.34161	58.2866	-5.39029	-13.1615	0.837174	-1.04	0.462493	-0.023163	-0.122834
305	0.713125	0.00348958	207.198	-0.338099	57.3893	-5.3406	-13.0402	1.7635	-1.17	0.461365	-0.013558	-0.0700754
306	0.7175	0.00489583	201.857	-0.331982	56.4769	-5.2887	-13.0953	2.41039	-1.22	0.460296	-0.0242955	-0.122336
307	0.7225	0.00489583	196.569	-0.325038	55.5493	-5.2346	-12.9614	2.34724	-1.28	0.459235	-0.0147062	-0.0721107
308	0.726875	0.00354167	191.334	-0.319001	54.6063	-5.17831	-13.0001	1.65278	-1.24	0.4581	-0.0254707	-0.121568
309	0.729375	0.00140625	186.156	-0.315567	53.6477	-5.11983	-12.8533	0.638492	-1.14	0.456879	-0.0258968	-0.120256
310	0.73	0.0003125	181.036	-0.314711	52.6733	-5.05919	-12.701	0.137985	-1.1	0.455622	-0.0263272	-0.118892
311	0.730625	0.00145833	175.977	-0.313855	51.6831	-4.99639	-12.5434	0.625934	-1.15	0.454431	-0.0267618	-0.117477
312	0.733125	0.00338542	170.98	-0.310439	50.6767	-4.93145	-12.3804	1.4118	-1.16	0.453334	-0.0172	-0.07336
313	0.736875	0.0034375	166.049	-0.305337	49.6542	-4.8644	-12.3793	1.39218	-1.32	0.452235	-0.0280202	-0.116062
314	0.739375	0.00130208	161.185	-0.30195	48.6154	-4.79524	-12.2033	0.511892	-1.38	0.451066	-0.0284704	-0.114473
315	0.739375	-0.00119792	156.389	-0.30195	47.5602	-4.72401	-12.022	-0.45693	-1.22	0.449818	-0.0289228	-0.112832
316	0.7375	-0.00197917	151.665	-0.304489	46.4886	-4.65071	-11.8355	-0.732124	-1.05	0.448561	-0.0393766	-0.148973
317	0.73625	0.00015625	147.015	-0.306186	45.4005	-4.57538	-11.4864	0.0560269	-0.97	0.447418	-0.0194278	-0.0712472
318	0.738125	0.00338542	142.439	-0.303642	44.2958	-4.49804	-11.447	1.17614	-1.03	0.446391	-0.0302847	-0.107606
319	0.7425	0.00473958	137.941	-0.297732	43.1747	-4.41872	-11.2451	1.59459	-1.09	0.445426	-0.020737	-0.071355
320	0.746875	0.00364583	133.522	-0.291857	42.0372	-4.33743	-11.1874	1.18732	-1.14	0.444426	-0.0316079	-0.105277
321	0.749375	0.00125	129.185	-0.288516	40.8834	-4.25422	-10.9728	0.393857	-1.14	0.443368	-0.032059	-0.103311
322	0.749375	-0.00119792	124.931	-0.288516	39.7135	-4.1691	-10.7532	-0.365016	-1.07	0.442256	-0.0325042	-0.101296
323	0.7475	-0.00192708	120.762	-0.291021	38.5277	-4.08212	-10.5289	-0.567605	-1.01	0.441147	-0.0429413	-0.129357
324	0.74625	-2.77556e-17	116.68	-0.292695	37.3262	-3.9933	-10.1625	-7.8988e-15	-1	0.440131	-0.0229235	-0.0667205
325	0.7475	0.001875	112.686	-0.291021	36.1096	-3.90268	-10.0661	0.515334	-1.02	0.439176	-0.0337829	-0.0949625
326	0.749375	0.00135417	108.784	-0.288516	34.8781	-3.81029	-9.82776	0.359295	-1	0.438229	-0.0341821	-0.092757
327	0.75	0.000208333	104.973	-0.287682	33.6324	-3.71617	-9.585	0.0533401	-0.96	0.437276	-0.034563	-0.0905054
328	0.75	-5.20833e-05	101.257	-0.287682	32.3731	-3.62036	-9.33787	-0.0128629	-0.94	0.43634	-0.034922	-0.0882082
329	0.75	0	97.6368	-0.287682	31.1011	-3.52289	-9.08647	0	-0.9	0.435432	-0.0352554	-0.0858663
330	0.75	5.20833e-05	94.1139	-0.287682	29.8171	-3.4238	-8.83091	0.0119555	-0.86	0.43455	-0.0355587	-0.0834803
331	0.75	-0.00015625	90.6901	-0.287682	28.5224	-3.32315	-8.57128	-0.0345618	-0.86	0.433689	-0.0358273	-0.081051
332	0.749375	-0.00151042	87.3669	-0.288516	27.2181	-3.22096	-8.30771	-0.321855	-0.86	0.432826	-0.0360559	-0.0785792
333	0.746875	-0.00338542	84.146	-0.291857	25.9057	-3.11728	-8.04029	-0.694803	-0.86	0.431953	-0.0462386	-0.097056
334	0.743125	-0.00338542	81.0287	-0.296891	24.5868	-3.01215	-7.66556	-0.669063	-0.8	0.431119	-0.0358842	-0.0725314
335	0.740625	-0.00151042	78.0166	-0.300261	23.2633	-2.90563	-7.39447	-0.287409	-0.75	0.430351	-0.0359546	-0.0699721
336	0.74	-0.00015625	75.1109	-0.301105	21.9372	-2.79775	-7.11994	-0.0286246	-0.76	0.429636	-0.0359591	-0.0673747
337	0.74	5.20833e-05	72.3132	-0.301105	20.6109	-2.68857	-6.84209	0.00918612	-0.71	0.428953	-0.0358899	-0.0647402
338	0.74	1.85037e-17	69.6246	-0.301105	19.2872	-2.57813	-6.56104	3.14223e-15	-0.65	0.428297	-0.0357383	-0.0620699
339	0.74	1.85037e-17	67.0465	-0.301105	17.9689	-2.46649	-6.27691	3.02588e-15	-0.58	0.427669	-0.0354954	-0.0593652
340	0.74	-5.20833e-05	64.58	-0.301105	16.6594	-2.35368	-5.98984	-0.00820376	-0.54	0.427069	-0.0351516	-0.0566275
341	0.74	0.00015625	62.2263	-0.301105	15.3622	-2.23977	-5.69995	0.0237143	-0.53	0.426502	-0.0346973	-0.0538584
342	0.740625	0.0015625	59.9865	-0.300261	14.0815	-2.1248	-5.40737	0.228607	-0.52	0.425984	-0.0341225	-0.0510597
343	0.743125	0.00322917	57.8617	-0.296891	12.8215	-2.00884	-5.11224	0.45572	-0.52	0.425518	-0.0234173	-0.0337997
344	0.74625	0.001875	55.8529	-0.292695	11.5869	-1.89192	-4.87976	0.255425	-0.53	0.425056	-0.0330123	-0.0459945
345	0.74625	-0.001875	53.961	-0.292695	10.383	-1.7741	-4.57588	-0.246773	-0.49	0.424574	-0.0420048	-0.0565409
346	0.743125	-0.00322917	52.1869	-0.296891	9.21497	-1.65545	-4.21291	-0.411025	-0.42	0.424111	-0.0304268	-0.0396097
347	0.740625	-0.0015625	50.5314	-0.300261	8.08872	-1.536	-3.90895	-0.192574	-0.35	0.423701	-0.0291115	-0.0366953
348	0.74	-0.00015625	48.9954	-0.301105	7.01023	-8.90729	-22.668	-0.018672	-0.33	0.421432	-0.210947	-0.257818
349	0.74	0.000104167	40.0881	-0.301105	0	6.19647	15.7693	0.010185	-0.35	0.42301	0.121691	0.121691
350	0.74	-0.000104167	46.2846	-0.301105	5.02163	-1.17353	-2.98649	-0.0117593	-0.37	0.422711	-0.0241409	-0.0278724
351	0.739375	-0.00161458	45.1111	-0.30195	4.12436	-1.05151	-2.67596	-0.177648	-0.39	0.422425	-0.0221412	-0.0249154
352	0.73625	-0.00505208	44.0596	-0.306186	3.30034	-0.928986	-2.36416	-0.542909	-0.33	0.422134	-0.0299769	-0.0329466
353	0.729375	-0.00807292	43.1306	-0.315567	2.55579	-0.806021	-2.02351	-0.849243	-0.25	0.421847	-0.0274187	-0.0294996
354	0.720625	-0.00822917	42.3246	-0.327636	1.89669	-0.682671	-1.69036	-0.849502	-0.32	0.421593	-0.0247846	-0.0261673
355	0.71125	-0.0121354	41.6419	-0.340731	1.32857	-0.558995	-1.3649	-1.23254	-0.93	0.421333	-0.0120963	-0.0125651
356	0.69	-0.0396875	41.0829	-0.371064	0.856386	-0.435051	-1.06227	-3.97677	-0.11	0.42083	-0.0495115	-0.0507401
357	0.63	-0.0806771	40.6478	-0.462035	0.484431	-0.3109	-0.716358	-7.99841	-0.07	0.419958	-0.136461	-0.138367
358	0.546875	-0.0580208	40.3369	-0.603535	0.216175	-0.186599	-0.346529	-5.70825	-0.03	0.419353	-0.193139	-0.194338
359	0.534375	0.0433854	40.1503	-0.626657	0.0541759	0.0558419			0

## Sheet: 75% load
C Angle	Cyl pressure(bar)	DP/Dq	pv	log p	log vol	dV/dq			Net HR dQn/dq	Cum HR (KJ)				MFB	mean gas temp(k)
-360	0.518125	0.079375	40.0881	-0.657539	0	0.0622097	0.130504	7.76096	0.01	0.000789147	-0.0088188	-0.0088188
-359	0.58625	0.0461979	40.1503	-0.534009	0.0541759	0.186599	0.385032	4.52405	0.04	0.00128006	0.0134675	0.0134884
-358	0.6075	0.00776042	40.3369	-0.498403	0.216175	0.3109	0.652207	0.763491	0.06	0.00142163	0.00582648	0.00586265
-357	0.609375	-0.0003125	40.6478	-0.495321	0.484431	0.435051	0.912653	-0.0309816	0.09	0.00150979	0.00806385	0.00817644
-356	0.61	0.000208333	41.0829	-0.494296	0.856386	0.558995	1.17266	0.0208754	0.13	0.00162915	0.0102185	0.010472
-355	0.61	-5.20833e-05	41.6419	-0.494296	1.32857	0.682671	1.43211	-0.00528987	0.15	0.00177183	0.0122738	0.0127495
-354	0.61	5.20833e-05	42.3246	-0.494296	1.89669	0.806021	1.69088	0.00537659	0.16	0.00194145	0.0142161	0.0150092
-353	0.61	-0.00015625	43.1306	-0.494296	2.55579	0.928986	1.94883	-0.016437	0.18	0.00213469	0.0160346	0.0172515
-352	0.609375	-0.00151042	44.0596	-0.495321	3.30034	1.05151	2.20586	-0.162313	0.2	0.00233905	0.0177213	0.0194769
-351	0.606875	-0.00338542	45.1111	-0.499432	4.12436	1.17353	2.46183	-0.372487	0.24	0.00254798	0.00927124	0.0104329
-350	0.603125	-0.0034375	46.2846	-0.505631	5.02163	1.29499	2.6721	-0.388057	0.28	0.00277639	0.0203431	0.0234875
-349	0.600625	-0.00135417	47.5796	-0.509784	5.98574	1.41583	2.92145	-0.157148	0.32	0.00305282	0.0215941	0.0256295
-348	0.600625	0.00135417	48.9954	-0.509784	7.01023	1.536	3.16941	0.161824	0.36	0.00338594	0.0227105	0.0277566
-347	0.603125	0.0034375	50.5314	-0.505631	8.08872	1.65545	3.41587	0.423663	0.37	0.00376989	0.033696	0.0424741
-346	0.606875	0.0034375	52.1869	-0.499432	9.21497	1.7741	3.72172	0.437542	0.35	0.00418582	0.0249652	0.0324998
-345	0.609375	0.00135417	53.961	-0.495321	10.383	1.89192	3.96887	0.178225	0.34	0.00460053	0.025718	0.034618
-344	0.609375	-0.00130208	55.8529	-0.495321	11.5869	2.00884	4.21414	-0.177378	0.35	0.00500421	0.0263565	0.0367212
-343	0.606875	-0.00359375	57.8617	-0.499432	12.8215	2.1248	4.45743	-0.507172	0.38	0.00539923	0.0168881	0.0243757
-342	0.6025	-0.00489583	59.9865	-0.506668	14.0815	2.23977	4.62158	-0.716303	0.41	0.00578976	0.0268729	0.0402117
-341	0.5975	-0.00489583	62.2263	-0.515001	15.3622	2.35368	4.85662	-0.743048	0.45	0.00620112	0.0172088	0.0267122
-340	0.593125	-0.00354167	64.58	-0.52235	16.6594	2.46649	5.00456	-0.557856	0.5	0.00664579	0.027005	0.0435038
-339	0.590625	-0.00145833	67.0465	-0.526574	17.9689	2.57813	5.2311	-0.238478	0.53	0.00714505	0.0271813	0.0454602
-338	0.59	-0.00015625	69.6246	-0.527633	19.2872	2.68857	5.45518	-0.0265338	0.56	0.00768791	0.0272913	0.0473992
-337	0.59	5.20833e-05	72.3132	-0.527633	20.6109	2.79775	5.67671	0.00918612	0.58	0.0082565	0.0273415	0.0493201
-336	0.59	-9.25186e-18	75.1109	-0.527633	21.9372	2.90563	5.89559	-1.69492e-15	0.61	0.00884606	0.0273382	0.0512221
-335	0.59	-5.20833e-05	78.0166	-0.527633	23.2633	3.01215	6.11173	-0.00991064	0.64	0.00945624	0.0272871	0.0531042
-334	0.59	0.00015625	81.0287	-0.527633	24.5868	3.11728	6.32503	0.0308798	0.66	0.0100918	0.0271937	0.0549658
-333	0.590625	0.00151042	84.146	-0.526574	25.9057	3.22096	6.5354	0.309989	0.68	0.0107764	0.0270629	0.0568058
-332	0.593125	0.00338542	87.3669	-0.52235	27.2181	3.32315	6.74274	0.721399	0.71	0.0115228	0.0368992	0.0804171
-331	0.596875	0.00338542	90.6901	-0.516048	28.5224	3.4238	7.06473	0.748838	0.74	0.0123041	0.0271593	0.0614416
-330	0.599375	0.00151042	94.1139	-0.511868	29.8171	3.52289	7.26918	0.34671	0.76	0.0130657	0.026938	0.0632417
-329	0.6	0.00015625	97.6368	-0.510826	31.1011	3.62036	7.4703	0.0372091	0.77	0.0138165	0.0266946	0.0650162
-328	0.6	-5.20833e-05	101.257	-0.510826	32.3731	3.71617	7.668	-0.0128629	0.78	0.014582	0.0264323	0.0667643
-327	0.6	-5.20833e-05	104.973	-0.510826	33.6324	3.81029	7.86221	-0.013335	0.82	0.0153669	0.0261537	0.0684852
-326	0.6	0.00015625	108.784	-0.510826	34.8781	3.90268	8.05285	0.0414572	0.87	0.0161763	0.0258614	0.0701778
-325	0.600625	0.00151042	112.686	-0.509784	36.1096	3.9933	8.23983	0.41513	0.88	0.0170418	0.0255576	0.0718415
-324	0.603125	0.00338542	116.68	-0.505631	37.3262	4.08212	8.4231	0.963437	0.85	0.0179805	0.0352443	0.102581
-323	0.606875	0.00333333	120.762	-0.499432	38.5277	4.1691	8.74596	0.981802	0.92	0.0189532	0.0253386	0.07633
-322	0.609375	0.00166667	124.931	-0.495321	39.7135	4.25422	8.92452	0.507849	1.02	0.0198965	0.0250058	0.0779282
-321	0.610625	0.00166667	129.185	-0.493272	40.8834	4.33743	9.09908	0.525142	1.04	0.0208589	0.0246681	0.0794937
-320	0.613125	0.00333333	133.522	-0.489186	42.0372	4.41872	9.2696	1.08555	0.95	0.0218944	0.0343268	0.114333
-319	0.616875	0.00333333	137.941	-0.483089	43.1747	4.49804	9.5907	1.12147	0.97	0.0229656	0.0243761	0.0838769
-318	0.619375	0.00166667	142.439	-0.479044	44.2958	4.57538	9.75561	0.579021	1.13	0.0239991	0.024025	0.0853643
-317	0.620625	0.00166667	147.015	-0.477028	45.4005	4.65071	9.91623	0.59762	1.13	0.0250505	0.023673	0.0868158
-316	0.623125	0.00333333	151.665	-0.473008	46.4886	4.72401	10.0725	1.23305	1.11	0.026181	0.0333211	0.126064
-315	0.626875	0.00338542	156.389	-0.467008	47.5602	4.79524	10.3893	1.29132	1.03	0.0273491	0.0233404	0.091054
-314	0.629375	0.00151042	161.185	-0.463028	48.6154	4.8644	10.5391	0.593795	1.04	0.0284624	0.0229847	0.0924158
-313	0.63	0.00015625	166.049	-0.462035	49.6542	4.93145	10.6844	0.0632808	1.1	0.0295372	0.0226308	0.0937388
-312	0.63	-0.000104167	170.98	-0.462035	50.6767	4.99639	10.8251	-0.0434401	1.12	0.0306153	0.022279	0.0950225
-311	0.63	0.00015625	175.977	-0.462035	51.6831	5.05919	10.9612	0.0670643	1.22	0.0317182	0.0219299	0.0962665
-310	0.630625	0.00151042	181.036	-0.461044	52.6733	5.11983	11.0925	0.666926	1.26	0.0328941	0.0215836	0.0974704
-309	0.633125	0.00338542	186.156	-0.457087	53.6477	5.17831	11.2192	1.53711	1.25	0.0341697	0.0312405	0.14507
-308	0.636875	0.00333333	191.334	-0.451182	54.6063	5.2346	11.5212	1.55556	1.25	0.0354774	0.0212325	0.101339
-307	0.639375	0.00166667	196.569	-0.447264	55.5493	5.2887	11.6403	0.79906	1.4	0.0367213	0.0208911	0.102438
-306	0.640625	0.00166667	201.857	-0.445311	56.4769	5.3406	11.7545	0.820559	1.44	0.0379789	0.0205534	0.103493
-305	0.643125	0.00328125	207.198	-0.441416	57.3893	5.39029	11.8639	1.65822	1.27	0.0393311	0.0302197	0.156193
-304	0.646875	0.00354167	212.588	-0.435602	58.2866	5.43775	12.1554	1.83638	1.29	0.0407302	0.0202009	0.107126
-303	0.65	0.00296875	218.026	-0.430783	59.169	5.48299	12.2565	1.57869	1.43	0.0421138	0.0198703	0.108068
-302	0.653125	0.00364583	223.509	-0.425987	60.0368	5.526	12.3526	1.9875	1.58	0.0435478	0.0295439	0.164721
-301	0.6575	0.005	229.035	-0.419311	60.8901	5.56677	12.6352	2.79311	1.65	0.0450906	0.0195177	0.11151
-300	0.663125	0.00640625	234.602	-0.410792	61.7291	5.6053	12.7227	3.66565	1.54	0.0467294	0.0291951	0.170854
-299	0.67	0.00692708	240.207	-0.400478	62.5541	5.64159	12.9991	4.05838	1.41	0.0484352	0.029163	0.174744
-298	0.67625	0.00484375	245.849	-0.391192	63.3651	5.67565	13.2727	2.90446	1.37	0.0500529	0.0191258	0.117293
-297	0.679375	0.00166667	251.524	-0.386582	64.1625	5.70747	13.3471	1.02246	1.36	0.0514899	0.0188072	0.118002
-296	0.68	0.000104167	257.232	-0.385662	64.9465	5.73705	13.4163	0.0653536	1.35	0.052838	0.0184932	0.118664
-295	0.68	-5.20833e-05	262.969	-0.385662	65.7172	5.76441	13.4803	-0.0334056	1.33	0.0541827	0.0181836	0.11928
-294	0.68	-5.20833e-05	268.733	-0.385662	66.4747	5.78954	13.5391	-0.0341379	1.41	0.0555332	0.0178785	0.11985
-293	0.68	0.00015625	274.523	-0.385662	67.2195	5.81246	13.5926	0.10462	1.55	0.0569029	0.0175779	0.120373
-292	0.680625	0.00151042	280.335	-0.384744	67.9515	5.83317	13.6411	1.03274	1.69	0.0583703	0.0172818	0.120851
-291	0.683125	0.00338542	286.168	-0.381077	68.671	5.85167	13.6844	2.36293	1.67	0.059975	0.0269899	0.192667
-290	0.686875	0.00333333	292.02	-0.375603	69.3782	5.86799	13.9243	2.37415	1.44	0.0616049	0.016948	0.123457
-289	0.689375	0.00166667	297.888	-0.37197	70.0733	5.88213	13.9579	1.21093	1.43	0.0631218	0.0166606	0.123802
-288	0.690625	0.00166667	303.77	-0.370158	70.7565	5.89411	13.9863	1.23484	1.67	0.0646439	0.0163775	0.124101
-287	0.693125	0.00328125	309.664	-0.366545	71.4279	5.90393	14.0096	2.47826	1.76	0.0662927	0.0260985	0.2016
-286	0.696875	0.00354167	315.568	-0.361149	72.0878	5.91162	14.2311	2.72595	1.71	0.0679884	0.016053	0.126367
-285	0.7	0.00296875	321.48	-0.356675	72.7362	5.91719	14.2446	2.32779	1.74	0.0696456	0.0157784	0.126532
-284	0.703125	0.00369792	327.397	-0.352221	73.3734	5.92066	14.2529	2.9529	1.77	0.0713662	0.0255078	0.20832
-283	0.7075	0.00484375	333.318	-0.346018	73.9996	5.92204	14.4599	3.93782	1.71	0.073206	0.0154589	0.128535
-282	0.7125	0.00484375	339.24	-0.338975	74.6149	5.92135	14.4582	4.00779	1.67	0.0750526	0.0251926	0.213188
-281	0.716875	0.00369792	345.161	-0.332854	75.2195	5.91862	14.6551	3.11312	1.76	0.0768294	0.0151404	0.13036
-280	0.72	0.00291667	351.08	-0.328504	75.8135	5.91387	14.6433	2.49752	1.85	0.0785435	0.0148782	0.130299
-279	0.723125	0.00369792	356.994	-0.324173	76.3971	5.90711	14.6266	3.21984	1.89	0.0803281	0.0246198	0.219245
-278	0.7275	0.00484375	362.901	-0.318141	76.9705	5.89837	14.8078	4.28732	1.7	0.0822376	0.0145647	0.131848
-277	0.7325	0.00489583	368.799	-0.311292	77.5338	5.88768	14.7809	4.40385	1.53	0.0841561	0.0243104	0.223648
-276	0.736875	0.00354167	374.687	-0.305337	78.0872	5.87505	14.9513	3.23662	1.6	0.0859749	0.0142523	0.13321
-275	0.739375	0.00140625	380.562	-0.30195	78.6308	5.86051	14.9143	1.30528	1.87	0.0875968	0.0140019	0.132922
-274	0.74	0.0003125	386.422	-0.301105	79.1647	5.84409	14.8725	0.294529	1.84	0.0891135	0.0137551	0.13259
-273	0.740625	0.00145833	392.266	-0.300261	79.6891	5.82582	14.826	1.39526	1.65	0.0907357	0.0135119	0.132215
-272	0.743125	0.00338542	398.092	-0.296891	80.2042	5.80571	14.7748	3.28709	1.65	0.0925419	0.0232722	0.231103
-271	0.746875	0.00338542	403.898	-0.291857	80.7101	5.78381	14.918	3.33503	1.61	0.0943672	0.013212	0.133114
-270	0.749375	0.00151042	409.682	-0.288516	81.2068	5.76013	14.8569	1.50924	1.63	0.0960038	0.0129759	0.132608
-269	0.75	0.00015625	415.442	-0.287682	81.6946	5.73471	14.7914	0.158324	1.6	0.0974987	0.0127431	0.13206
-268	0.75	-0.000104167	421.177	-0.287682	82.1736	5.70757	14.7214	-0.107006	1.58	0.0989602	0.0125136	0.131472
-267	0.75	0.00015625	426.884	-0.287682	82.6439	5.67875	14.647	0.162685	1.68	0.100441	0.0122874	0.130844
-266	0.750625	0.00151042	432.563	-0.286849	83.1056	5.64828	14.5684	1.59354	1.74	0.102057	0.0120643	0.130177
-265	0.753125	0.00338542	438.211	-0.283524	83.5589	5.61618	14.4856	3.61836	1.7	0.103868	0.0218443	0.238784
-264	0.756875	0.00338542	443.827	-0.278557	84.0038	5.58249	14.5907	3.66473	1.46	0.105693	0.0117824	0.130446
-263	0.759375	0.00151042	449.41	-0.27526	84.4405	5.54724	14.4986	1.6556	1.46	0.107309	0.0115655	0.129656
-262	0.76	0.00015625	454.957	-0.274437	84.8691	5.51046	14.4025	0.173383	1.62	0.108766	0.0113517	0.128829
-261	0.76	-0.000104167	460.468	-0.274437	85.2898	5.47218	14.3024	-0.116989	1.56	0.110185	0.0111408	0.127967
-260	0.76	0.00015625	465.94	-0.274437	85.7025	5.43244	14.1985	0.177569	1.59	0.111622	0.0109327	0.127069
-259	0.760625	0.00151042	471.372	-0.273615	86.1075	5.39127	14.0909	1.73651	1.6	0.113205	0.0107274	0.126137
-258	0.763125	0.00338542	476.764	-0.270333	86.5048	5.34869	13.9797	3.93669	1.6	0.114997	0.0205249	0.2441
-257	0.766875	0.00338542	482.112	-0.265431	86.8946	5.30475	14.0472	3.98086	1.6	0.1168	0.010461	0.125807
-256	0.769375	0.00151042	487.417	-0.262177	87.277	5.25947	13.9273	1.79562	1.6	0.118372	0.0102612	0.124763
-255	0.77	0.000104167	492.676	-0.261365	87.6519	5.21289	13.804	0.125172	1.6	0.119765	0.0100641	0.123687
-254	0.77	0.000104167	497.889	-0.261365	88.0197	5.16504	13.6773	0.126496	1.59	0.121145	0.00986963	0.122579
-253	0.770625	0.00151042	503.054	-0.260553	88.3802	5.11596	13.5473	1.85322	1.58	0.122685	0.00967766	0.121442
-252	0.773125	0.00338542	508.17	-0.257315	88.7338	5.06567	13.4142	4.19602	1.58	0.124446	0.0194882	0.247039
-251	0.776875	0.00338542	513.236	-0.252476	89.0803	5.01422	13.4503	4.23785	1.57	0.126215	0.00942197	0.120627
-250	0.779375	0.00145833	518.25	-0.249263	89.42	4.96162	13.3093	1.84337	1.57	0.12773	0.00923495	0.119387
-249	0.78	0.0003125	523.212	-0.248461	89.7529	4.90793	13.1652	0.39879	1.56	0.129087	0.00905033	0.118121
-248	0.780625	0.00145833	528.12	-0.24766	90.0791	4.85316	13.0183	1.87847	1.55	0.130576	0.00886805	0.116827
-247	0.783125	0.00338542	532.973	-0.244463	90.3987	4.79735	12.8686	4.40082	1.55	0.132303	0.0186881	0.248458
-246	0.786875	0.00338542	537.77	-0.239686	90.7118	4.74053	12.8792	4.44043	1.54	0.134035	0.00861945	0.115627
-245	0.789375	0.00145833	542.511	-0.236514	91.0184	4.68273	12.7222	1.92966	1.54	0.135501	0.00844169	0.114241
-244	0.79	0.0003125	547.194	-0.235722	91.3187	4.62399	12.5626	0.417068	1.53	0.136799	0.00826614	0.112831
-243	0.790625	0.00145833	551.818	-0.234932	91.6127	4.56434	12.4005	1.96277	1.52	0.138235	0.00809274	0.111397
-242	0.793125	0.00338542	556.382	-0.231774	91.9005	4.5038	12.2361	4.59411	1.51	0.139918	0.0179215	0.248731
-241	0.796875	0.00338542	560.886	-0.227057	92.1822	4.44242	12.2221	4.6313	1.5	0.141603	0.00785039	0.109837
-240	0.799375	0.00145833	565.328	-0.223925	92.4578	4.38021	12.0509	2.01082	1.48	0.143009	0.0076811	0.10832
-239	0.8	0.0003125	569.708	-0.223144	92.7275	4.3172	11.8776	0.434229	1.48	0.144241	0.00751384	0.106782
-238	0.800625	0.00145833	574.025	-0.222363	92.9912	4.25344	11.7021	2.04176	1.48	0.145615	0.00734857	0.105225
-237	0.803125	0.00338542	578.279	-0.219245	93.2492	4.18894	11.5247	4.77491	1.48	0.147245	0.0171852	0.2479
-236	0.806875	0.00333333	582.468	-0.214587	93.5013	4.12374	11.4871	4.73551	1.47	0.148867	0.00711161	0.103329
-235	0.809375	0.00166667	586.592	-0.211493	93.7478	4.05786	11.3036	2.38452	1.43	0.150236	0.00695005	0.101697
-234	0.810625	0.00166667	590.649	-0.20995	93.9887	3.99132	11.1183	2.40101	1.33	0.151588	0.00679035	0.100047
-233	0.813125	0.00333333	594.641	-0.20687	94.224	3.92417	10.9312	4.83448	1.19	0.153164	0.0166325	0.246715
-232	0.816875	0.00338542	598.565	-0.202269	94.4538	3.85642	10.8751	4.94242	1.16	0.154746	0.00655631	0.0978937
-231	0.819375	0.00145833	602.421	-0.199213	94.6782	3.7881	10.6824	2.14276	1.42	0.156029	0.00640003	0.096176
-230	0.82	0.0003125	606.209	-0.198451	94.8972	3.71923	10.4882	0.46205	1.75	0.157124	0.00624548	0.0944437
-229	0.820625	0.00145833	609.929	-0.197689	95.1109	3.64984	10.2925	2.16946	1.68	0.15837	0.00609262	0.0926974
-228	0.823125	0.00338542	613.579	-0.194647	95.3193	3.57996	10.0955	5.06639	1.12	0.159886	0.0159414	0.243995
-227	0.826875	0.00338542	617.158	-0.190102	95.5226	3.5096	10.0178	5.09595	0.92	0.161398	0.00586244	0.0902526
-226	0.829375	0.00151042	620.668	-0.187083	95.7207	3.43879	9.81565	2.28651	1.22	0.162608	0.00571262	0.0884461
-225	0.83	0.000104167	624.107	-0.18633	95.9137	3.36755	9.61231	0.158564	1.34	0.163585	0.00556436	0.086628
-224	0.83	0.000104167	627.474	-0.18633	96.1017	3.29591	9.40782	0.159419	1.3	0.164542	0.00541762	0.0847986
-223	0.830625	0.00151042	630.77	-0.185577	96.2848	3.22389	9.20223	2.32372	1.24	0.165694	0.00527237	0.0829586
-222	0.833125	0.00338542	633.994	-0.182572	96.4629	3.15149	8.9956	5.23496	1.23	0.167117	0.0151286	0.239259
-221	0.836875	0.00338542	637.146	-0.178081	96.6361	3.07876	8.89386	5.26098	1.2	0.168533	0.00504628	0.0802037
-220	0.839375	0.00151042	640.224	-0.175098	96.8046	3.0057	8.6828	2.35855	1.14	0.169637	0.00490359	0.0783124
-219	0.84	0.00015625	643.23	-0.174353	96.9682	2.93233	8.47085	0.245133	0.94	0.170508	0.00476226	0.0764124
-218	0.84	-0.000104167	646.162	-0.174353	97.1271	2.85867	8.25807	-0.164167	0.84	0.171318	0.00462227	0.0745042
-217	0.84	0.00015625	649.021	-0.174353	97.2813	2.78474	8.0445	0.24734	0.98	0.172147	0.00448356	0.0725883
-216	0.840625	0.00151042	651.806	-0.17361	97.4309	2.71055	7.83019	2.40122	1.64	0.17317	0.00434612	0.070665
-215	0.843125	0.00338542	654.516	-0.17064	97.5759	2.63613	7.6152	5.40442	1.54	0.174472	0.0142099	0.232004
-214	0.846875	0.00338542	657.153	-0.166202	97.7164	2.56148	7.48764	5.42618	0.74	0.175763	0.00412338	0.0675933
-213	0.849375	0.00145833	659.714	-0.163254	97.8523	2.48662	7.26881	2.34654	-0.01	0.176725	0.0039879	0.0656273
-212	0.85	0.000260417	662.201	-0.162519	97.9837	2.41156	7.04941	0.420605	1.35	0.177472	0.00385356	0.0636555
-211	0.850625	0.00161458	664.612	-0.161784	98.1107	2.33633	6.82948	2.61725	2.88	0.178417	0.00372032	0.0616783
-210	0.85375	0.00489583	666.949	-0.158117	98.2333	2.26092	6.60905	7.96407	1.66	0.179874	0.0135881	0.226067
-209	0.86	0.00677083	669.209	-0.150823	98.3516	2.18536	6.46332	11.0515	0.47	0.181625	0.0134976	0.225322
-208	0.86625	0.00489583	671.395	-0.143582	98.4655	2.10965	6.31196	8.01716	0.17	0.183058	0.00340508	0.0570283
-207	0.869375	0.00166667	673.504	-0.139981	98.5751	2.0338	6.08503	2.73782	0.52	0.183941	0.00327283	0.0549856
-206	0.87	5.20833e-05	675.538	-0.139262	98.6804	1.95783	5.85773	0.0858153	1.03	0.184535	0.00314152	0.0529389
-205	0.87	0.000104167	677.496	-0.139262	98.7815	1.88175	5.63009	0.172128	1.37	0.185115	0.00301112	0.0508885
-204	0.870625	0.00151042	679.378	-0.138544	98.8784	1.80556	5.40214	2.50279	1.41	0.185906	0.00288159	0.0488346
-203	0.873125	0.00338542	681.183	-0.135677	98.9712	1.72927	5.17389	5.62461	0.93	0.186986	0.0127529	0.216699
-202	0.876875	0.00338542	682.913	-0.131391	99.0598	1.65289	5.00222	5.63889	0.29	0.18805	0.00265517	0.0452315
-201	0.879375	0.00151042	684.566	-0.128544	99.1442	1.57644	4.77084	2.5219	0.05	0.188779	0.00252657	0.043145
-200	0.88	0.000104167	686.142	-0.127833	99.2246	1.49991	4.53924	0.174325	0.11	0.18925	0.00239871	0.0410559
-199	0.88	5.20833e-05	687.642	-0.127833	99.3009	1.42331	4.30743	0.0873529	0.97	0.18969	0.00227154	0.0389643
-198	0.880625	0.00166667	689.065	-0.127123	99.3731	1.34666	4.07544	2.80108	1.8	0.190377	0.00214504	0.0368706
-197	0.88375	0.00484375	690.412	-0.123581	99.4413	1.26995	3.84329	8.15654	2	0.191577	0.0120192	0.206998
-196	0.89	0.00692708	691.682	-0.116534	99.5055	1.19318	3.65202	11.6862	1.48	0.193111	0.0119154	0.205589
-195	0.896875	0.00635417	692.875	-0.108839	99.5657	1.11638	3.45533	10.7382	1.15	0.194531	0.00180935	0.0312725
-194	0.9025	0.00515625	693.991	-0.102587	99.622	1.03954	3.21749	8.72779	1.31	0.195725	0.0116823	0.20224
-193	0.9075	0.00515625	695.031	-0.0970617	99.6743	0.962656	3.01264	8.74086	1.32	0.196901	0.00157305	0.0272728
-192	0.913125	0.00635417	695.994	-0.0908825	99.7226	0.885745	2.77195	10.7865	1.07	0.198256	0.0114456	0.198713
-191	0.92	0.00692708	696.879	-0.0833816	99.7671	0.808806	2.55898	11.774	0.58	0.19969	0.011333	0.197009
-190	0.92625	0.00484375	697.688	-0.0766111	99.8076	0.731843	2.34065	8.2425	0.25	0.200748	0.00121797	0.0211974
-189	0.929375	0.00166667	698.42	-0.073243	99.8442	0.654859	2.09443	2.83911	0.26	0.201241	0.00108885	0.01897
-188	0.93	5.20833e-05	699.075	-0.0725707	99.877	0.577857	1.84816	0.0888052	0.54	0.201435	0.000960033	0.0167415
-187	0.93	5.20833e-05	699.653	-0.0725707	99.9059	0.500839	1.60183	0.0888786	1.14	0.201604	0.000831494	0.014512
-186	0.930625	0.00166667	700.154	-0.0718989	99.9309	0.423808	1.35546	2.84615	1.32	0.202024	0.000703191	0.0122815
-185	0.93375	0.00484375	700.577	-0.0685465	99.952	0.346767	1.10906	8.27664	1.01	0.202963	0.0105751	0.184809
-184	0.94	0.006875	700.924	-0.0618754	99.9693	0.269716	0.871907	11.7533	1.06	0.204225	0.0104519	0.182748
-183	0.946875	0.00651042	701.194	-0.0545882	99.9827	0.192659	0.629431	11.1343	1.11	0.205402	0.000326175	0.00570523
-182	0.953125	0.00671875	701.387	-0.0480092	99.9923	0.115597	0.377665	11.4938	1.53	0.206589	0.0101957	0.178385
-181	0.960625	0.00838542	701.502	-0.0401712	99.9981	0.0385327	0.127214	14.3473	1.29	0.208036	0.0100659	0.176143
-180	0.969375	0.00822917	701.541	-0.0311037	100	-0.0385327	-0.12854	14.0807	0.61	0.209432	0.0099334	0.173834			281.07
-179	0.97625	0.005	701.502	-0.0240366	99.9981	-0.115597	-0.389591	8.5549	0.07	0.210248	-0.000201899	-0.00353304			281.024
-178	0.979375	0.00177083	701.387	-0.0208407	99.9923	-0.192659	-0.649308	3.02936	0.36	0.210486	-0.000336591	-0.00588903			280.947
-177	0.980625	0.0015625	701.194	-0.0195652	99.9827	-0.269716	-0.909009	2.67223	0.88	0.210662	-0.000471404	-0.00824547			280.839
-176	0.983125	0.00348958	700.924	-0.017019	99.9693	-0.346767	-1.16869	5.96569	0.77	0.211142	0.00939362	0.164244			283.564
-175	0.9875	0.00484375	700.577	-0.0125788	99.952	-0.423808	-1.44291	8.27664	0.88	0.211825	-0.000749125	-0.0130917			283.392
-174	0.9925	0.005	700.154	-0.00752827	99.9309	-0.500839	-1.70517	8.53846	0.83	0.212509	0.00911407	0.15918			286.05
-173	0.9975	0.00520833	699.653	-0.00250313	99.9059	-0.577857	-1.98726	8.88786	0.81	0.213199	-0.00103336	-0.0180351			285.814
-172	1.00313	0.00630208	699.075	0.00312013	99.877	-0.654859	-2.25208	10.7454	0.74	0.214048	0.00882783	0.153944			288.402
-171	1.01	0.00708333	698.42	0.00995033	99.8442	-0.731843	-2.542	12.0662	0.7	0.215001	0.00867552	0.151146			290.952
-170	1.01687	0.00630208	697.688	0.0167342	99.8076	-0.808806	-2.83713	10.7241	0.67	0.215789	-0.00147999	-0.0257576			290.615
-169	1.0225	0.00520833	696.879	0.0222506	99.7671	-0.885745	-3.10702	8.85263	0.63	0.216364	0.00837713	0.145625			293.091
-168	1.0275	0.00494792	695.994	0.0271287	99.7226	-0.962656	-3.40991	8.39931	0.54	0.216863	-0.00178357	-0.0309655			292.685
-167	1.0325	0.005	695.031	0.031983	99.6743	-1.03954	-3.68224	8.47599	0.5	0.217342	0.00807108	0.139933			295.085
-166	1.0375	0.005	693.991	0.036814	99.622	-1.11638	-3.99283	8.46331	0.5	0.217789	-0.00209502	-0.0362682			294.61
-165	1.0425	0.005	692.875	0.0416217	99.5657	-1.19318	-4.26753	8.4497	0.38	0.218207	0.00775695	0.13407			296.931
-164	1.0475	0.00505208	691.682	0.0464064	99.5055	-1.26995	-4.58574	8.52301	0.19	0.218601	-0.00241477	-0.0416645			296.386
-163	1.0525	0.00479167	690.412	0.0511683	99.4413	-1.34666	-4.86274	8.06884	0.01	0.218922	0.00743432	0.128037			298.625
-162	1.05688	0.00369792	689.065	0.0553164	99.3731	-1.42331	-5.1885	6.21489	0.03	0.219024	-0.00274326	-0.0471532			298.008
-161	1.06	0.00291667	687.642	0.0582689	99.3009	-1.49991	-5.46772	4.89176	0.23	0.218967	-0.00289725	-0.0496972			297.358
-160	1.06313	0.00364583	686.142	0.0612127	99.2246	-1.57644	-5.7467	6.10136	0.39	0.219002	0.00694787	0.118919			299.474
-159	1.0675	0.005	684.566	0.0653195	99.1442	-1.65289	-6.08225	8.34836	0.39	0.219229	-0.00323821	-0.0552974			298.75
-158	1.07313	0.00635417	682.913	0.070575	99.0598	-1.72927	-6.36329	10.5838	0.5	0.219651	0.00660351	0.112493			300.779
-157	1.08	0.00703125	681.183	0.076961	98.9712	-1.80556	-6.7061	11.6819	0.57	0.220149	0.00641097	0.108936			302.759
-156	1.08688	0.00651042	679.378	0.0833066	98.8784	-1.88175	-7.05379	10.7879	0.52	0.220522	-0.00378566	-0.064156			301.921
-155	1.09313	0.00651042	677.496	0.0890406	98.7815	-1.95783	-7.339	10.758	0.38	0.220864	0.0060498	0.102243			303.81
-154	1.1	0.00697917	675.538	0.0953102	98.6804	-2.0338	-7.69372	11.4993	0.59	0.221244	0.00584631	0.0985181			305.649
-153	1.10688	0.00645833	673.504	0.101541	98.5751	-2.10965	-8.05318	10.6091	0.66	0.2215	-0.00436149	-0.0732756			304.692
-152	1.11313	0.00666667	671.395	0.107171	98.4655	-2.18536	-8.34219	10.917	0.34	0.221757	0.00546716	0.0915639			306.436
-151	1.12062	0.00854167	669.209	0.113887	98.3516	-2.26092	-8.7084	13.9419	0.21	0.222281	0.00525207	0.0876752			308.127
-150	1.13	0.0096875	666.949	0.122218	98.2333	-2.33633	-9.07919	15.7587	0.25	0.222949	0.00503243	0.0837248			309.765
-149	1.13937	0.00854167	664.612	0.13048	98.1107	-2.41156	-9.45451	13.8461	0.49	0.223388	0.00480816	0.0797134			311.349
-148	1.14687	0.00661458	662.201	0.137041	97.9837	-2.48662	-9.83428	10.6834	0.54	0.223473	-0.00542083	-0.0895447			310.18
-147	1.15312	0.00661458	659.714	0.142476	97.8523	-2.56148	-10.1303	10.6433	0.48	0.223524	0.00439412	0.0723123			311.662
-146	1.16063	0.00848958	657.153	0.148959	97.7164	-2.63613	-10.5162	13.6072	0.47	0.223833	0.00415705	0.0681452			313.088
-145	1.17	0.00984375	654.516	0.157004	97.5759	-2.71055	-10.9063	15.7144	0.5	0.224314	0.00391499	0.0639199			314.456
-144	1.18	0.0100521	651.806	0.165514	97.4309	-2.78474	-11.3006	15.9805	0.5	0.224782	0.00366786	0.059637			315.766
-143	1.19	0.01	649.021	0.173953	97.2813	-2.85867	-11.6989	15.8298	0.48	0.225195	0.00341556	0.0552974			317.017
-142	1.2	0.01	646.162	0.182322	97.1271	-2.93233	-12.1012	15.7601	0.48	0.225561	0.00315798	0.050902			318.208
-141	1.21	0.00994792	643.23	0.19062	96.9682	-3.0057	-12.5074	15.6068	0.47	0.225871	0.00289502	0.0464518			319.339
-140	1.22	0.0101562	640.224	0.198851	96.8046	-3.07876	-12.9173	15.8592	0.44	0.226165	0.00262659	0.0419477			320.408
-139	1.23062	0.0115104	637.146	0.207522	96.6361	-3.15149	-13.3308	17.8873	0.46	0.226621	0.00235256	0.0373908			321.415
-138	1.24313	0.0133333	633.994	0.217628	96.4629	-3.22389	-13.7479	20.6177	0.64	0.227308	0.0120728	0.190932			324.939
-137	1.25687	0.0135417	630.77	0.228628	96.2848	-3.29591	-14.2818	20.8334	0.79	0.227963	0.00172163	0.0270891			325.806
-136	1.27	0.0130729	627.474	0.239017	96.1017	-3.36755	-14.708	20.0071	0.53	0.228493	0.0014284	0.0223579			326.609
-135	1.28313	0.0133854	624.107	0.249299	95.9137	-3.43879	-15.1374	20.3754	-0.21	0.229017	0.0111291	0.173262			329.885
-134	1.29625	0.0118229	620.668	0.259475	95.7207	-3.5096	-15.6905	17.8978	-0.68	0.229237	0.000752546	0.0116514			330.543
-133	1.30625	0.00807292	617.158	0.26716	95.5226	-3.57996	-16.1281	12.1519	-0.09	0.22884	-0.00956104	-0.147193			328.625
-132	1.31313	0.006875	613.579	0.27241	95.3193	-3.64984	-16.443	10.2887	0.89	0.228224	0.000193809	0.00296638			329.164
-131	1.32125	0.0101042	609.929	0.278578	95.1109	-3.71923	-16.8835	15.0313	1.13	0.228039	-0.000130865	-0.00199107			329.635
-130	1.33375	0.0146875	606.209	0.287995	94.8972	-3.7881	-17.3264	21.7163	0.57	0.228478	0.0095378	0.14423			332.502
-129	1.35	0.0169792	602.421	0.300105	94.6782	-3.85642	-17.9041	24.9478	0.28	0.229182	0.00911908	0.137036			335.267
-128	1.36687	0.0163542	598.565	0.312527	94.4538	-3.92417	-18.4886	23.8757	0.09	0.229721	-0.00131048	-0.0195671			335.501
-127	1.3825	0.0152083	594.641	0.323893	94.224	-3.99132	-18.9422	22.0573	0.21	0.230033	0.00833345	0.123613			338.078
-126	1.3975	0.0149479	590.649	0.334685	93.9887	-4.05786	-19.5371	21.5341	0.07	0.230232	-0.0021164	-0.0311825			338.154
-125	1.4125	0.015	586.592	0.345361	93.7478	-4.12374	-19.9961	21.4607	-0.02	0.230379	0.00751089	0.109903			340.54
-124	1.4275	0.0150521	582.468	0.355925	93.5013	-4.18894	-20.6004	21.3838	-0.3	0.230457	-0.00296001	-0.043008			340.455
-123	1.4425	0.0147917	578.279	0.366378	93.2492	-4.25344	-21.0639	20.8627	-0.37	0.230437	0.00664995	0.0959268			342.644
-122	1.45688	0.0136458	574.025	0.376294	92.9912	-4.3172	-21.6766	19.105	0.4	0.23018	-0.00384278	-0.0550251			342.397
-121	1.47	0.0130729	569.708	0.385262	92.7275	-4.38021	-22.1435	18.1652	0.39	0.229782	-0.00425085	-0.0604106			342.075
-120	1.48375	0.0151562	565.328	0.394573	92.4578	-4.44242	-22.6108	20.8982	0.31	0.229611	0.00533286	0.0752047			343.974
-119	1.50062	0.0183333	560.886	0.405882	92.1822	-4.5038	-23.233	25.0803	0.43	0.229796	0.00480691	0.067255			345.761
-118	1.52	0.0198958	556.382	0.41871	91.9005	-4.56434	-23.8592	26.9992	0.33	0.23011	0.004268	0.0592355			347.437
-117	1.54	0.0200521	551.818	0.431782	91.6127	-4.62399	-24.4891	26.988	0.3	0.230359	0.00371588	0.0511494			349
-116	1.56	0.02	547.194	0.444686	91.3187	-4.68273	-25.1223	26.6924	0.34	0.230516	0.00315027	0.0430005			350.449
-115	1.58	0.02	542.511	0.457425	91.0184	-4.74053	-25.7584	26.4639	0.06	0.230587	0.00257093	0.0347923			351.784
-114	1.6	0.02	537.77	0.470004	90.7118	-4.79735	-26.3971	26.2327	-0.35	0.230571	0.00197758	0.0265287			353.004
-113	1.62	0.02	532.973	0.482426	90.3987	-4.85316	-27.038	25.9987	-0.41	0.230467	0.00136994	0.0182134			354.108
-112	1.64	0.02	528.12	0.494696	90.0791	-4.90793	-27.6807	25.7619	0.17	0.230275	0.000747724	0.0098505			355.096
-111	1.66	0.0199479	523.212	0.506818	89.7529	-4.96162	-28.3248	25.4561	0.33	0.229988	0.000110645	0.00144409			355.966
-110	1.68	0.0201563	518.25	0.518794	89.42	-5.01422	-28.97	25.478	0.27	0.229639	-0.000541595	-0.00700162			356.719
-109	1.70063	0.0214583	513.236	0.530996	89.0803	-5.06567	-29.6157	26.8614	-0.08	0.229363	-0.0012093	-0.0154823			357.353
-108	1.72313	0.0235417	508.17	0.54414	88.7338	-5.11596	-30.2615	29.1785	0.05	0.229255	0.00810721	0.10277			359.925
-107	1.7475	0.0248438	503.054	0.558186	88.3802	-5.16504	-31.0847	30.4823	-0.14	0.229195	-0.00272221	-0.0341603			360.301
-106	1.7725	0.0250521	497.889	0.572391	88.0197	-5.21289	-31.7313	30.4224	-0.42	0.229064	0.00655919	0.0814642			362.572
-105	1.7975	0.025	492.676	0.586397	87.6519	-5.25947	-32.5574	30.0412	-0.11	0.228812	-0.00431127	-0.0529848			362.687
-104	1.8225	0.0249479	487.417	0.600209	87.277	-5.30475	-33.2025	29.6586	-0.16	0.228458	0.00493352	0.0599849			364.653
-103	1.8475	0.0251562	482.112	0.613833	86.8946	-5.34869	-34.0294	29.5808	0.06	0.228013	-0.00597964	-0.071913			364.506
-102	1.87312	0.0265104	476.764	0.627608	86.5048	-5.39127	-34.6711	30.8273	-0.02	0.227629	0.003227	0.0383783			366.165
-101	1.90062	0.0283854	471.372	0.642183	86.1075	-5.43244	-35.4964	32.6344	-0.41	0.227342	0.00226939	0.0266843			367.66
-100	1.92937	0.0283333	465.94	0.657196	85.7025	-5.47218	-36.3206	32.1991	-0.62	0.22693	0.00128745	0.0149639			368.99
-99	1.95687	0.0266667	460.468	0.671349	85.2898	-5.51046	-37.1432	29.9491	-0.44	0.226211	-0.0097193	-0.11164			368.295
-98	1.98312	0.0265625	454.957	0.684674	84.8691	-5.54724	-37.7727	29.4751	-0.39	0.225381	-0.000596885	-0.006774			369.316
-97	2.01063	0.0286458	449.41	0.698446	84.4405	-5.58249	-38.5886	31.3993	-0.34	0.224662	-0.00165194	-0.0185191			370.172
-96	2.04062	0.0313542	443.827	0.713256	84.0038	-5.61618	-39.401	33.9411	-0.47	0.224116	-0.00273339	-0.0302621			370.863
-95	2.07313	0.0334375	438.211	0.729057	83.5589	-5.64828	-40.2089	35.7383	-0.72	0.223669	0.00615821	0.0673166			373.157
-94	2.10688	0.0333854	432.563	0.745206	83.1056	-5.67875	-41.207	35.2227	-0.78	0.223071	-0.00514428	-0.0555084			373.494
-93	2.13938	0.0314583	426.884	0.760514	82.6439	-5.70757	-42.005	32.7538	-0.81	0.222146	-0.00631146	-0.0672085			373.666
-92	2.17	0.0302604	421.177	0.774727	82.1736	-5.73471	-42.7963	31.0853	-0.61	0.220974	-0.00750741	-0.0788748			373.674
-91	2.20063	0.0315625	415.442	0.788741	81.6946	-5.76013	-43.5803	31.9814	-0.34	0.219815	-0.00873275	-0.0904994			373.518
-90	2.23375	0.035	409.682	0.803682	81.2068	-5.78381	-44.3562	34.9728	-0.42	0.218876	1.18823e-05	0.000121431			374.85
-89	2.27062	0.0383333	403.898	0.820055	80.7101	-5.80571	-45.3228	37.7628	-0.58	0.21812	-0.0014568	-0.0146776			375.972
-88	2.31	0.0400521	398.092	0.837248	80.2042	-5.82582	-46.2811	38.8888	-0.59	0.217381	-0.00296354	-0.0294292			376.885
-87	2.35062	0.0415104	392.266	0.854681	79.6891	-5.84409	-47.2302	39.715	-0.6	0.216629	-0.00450919	-0.0441229			377.589
-86	2.39312	0.0435417	386.422	0.8726	79.1647	-5.86051	-48.1691	41.0377	-0.58	0.215916	0.0039054	0.0376454			379.642
-85	2.4375	0.0448438	380.562	0.890973	78.6308	-5.87505	-49.2988	41.624	-0.55	0.215149	-0.00791702	-0.0751573			379.909
-84	2.4825	0.0449479	374.687	0.909266	78.0872	-5.88768	-50.2147	41.0766	-0.53	0.214235	0.000411836	0.00384926			381.478
-83	2.5275	0.0453125	368.799	0.927231	77.5338	-5.89837	-51.3201	40.7591	-0.52	0.213179	-0.0115054	-0.105846			381.312
-82	2.57375	0.0479167	362.901	0.945364	76.9705	-5.90711	-52.2088	42.4122	-0.5	0.212199	-0.00326616	-0.0295672			382.403
-81	2.62375	0.0520313	356.994	0.964605	76.3971	-5.91387	-53.2854	45.3045	-0.47	0.211401	0.0047176	0.0420113			384.681
-80	2.6775	0.0548438	351.08	0.984884	75.8135	-5.91862	-54.5495	46.9623	-0.42	0.210642	-0.00756647	-0.0662649			385.251
-79	2.73313	0.0565104	345.161	1.00545	75.2195	-5.92135	-55.5929	47.5737	-0.37	0.20984	0.000306176	0.00263619			386.964
-78	2.79062	0.0586458	339.24	1.02627	74.6149	-5.92204	-56.8212	48.5244	-0.32	0.209011	-0.00209924	-0.0177645			388.385
-77	2.85062	0.0614583	333.318	1.04754	73.9996	-5.92066	-58.0297	49.9638	-0.27	0.208204	-0.00456933	-0.0379922			389.518
-76	2.91375	0.065	327.397	1.06944	73.3734	-5.91719	-59.2167	51.9044	-0.23	0.207473	0.00289447	0.0236389			391.678
-75	2.98062	0.0684896	321.48	1.09213	72.7362	-5.91162	-60.584	53.7025	-0.19	0.206785	5.59633e-05	0.000448788			393.507
-74	3.05063	0.0715104	315.568	1.11535	72.0878	-5.90393	-61.9265	55.04	-0.16	0.206096	-0.00285997	-0.0225133			395.008
-73	3.12375	0.075	309.664	1.13903	71.4279	-5.89411	-63.2423	56.6459	-0.14	0.205437	0.00414495	0.032018			397.425
-72	3.20062	0.0784896	303.77	1.16335	70.7565	-5.88213	-64.7321	58.1532	-0.13	0.204779	0.000821549	0.00622534			399.472
-71	3.28062	0.0815104	297.888	1.18803	70.0733	-5.86799	-66.1909	59.2219	-0.13	0.204082	-0.00259326	-0.0192701			401.154
-70	3.36375	0.085	292.02	1.21306	69.3782	-5.85167	-67.6168	60.5408	-0.15	0.203374	0.00389851	0.0283985			403.646
-69	3.45062	0.0884375	286.168	1.23856	68.671	-5.83317	-69.2084	61.7269	-0.17	0.202626	3.40905e-05	0.000243355			405.733
-68	3.54063	0.0916667	280.335	1.2643	67.9515	-5.81246	-70.7617	62.6766	-0.19	0.201817	-0.00393698	-0.0275312			407.422
-67	3.63437	0.0965104	274.523	1.29044	67.2195	-5.78954	-72.2747	64.6203	-0.22	0.201052	0.00198304	0.0135799			409.817
-66	3.73375	0.101823	268.733	1.31741	66.4747	-5.76441	-73.9433	66.7395	-0.23	0.200332	0.00751712	0.0503915			412.853
-65	3.8375	0.105	262.969	1.34482	65.7172	-5.73705	-75.7627	67.3457	-0.24	0.19949	-0.00735144	-0.0482238			414.363
-64	3.94375	0.108125	257.232	1.37213	64.9465	-5.70747	-77.3348	67.837	-0.23	0.19854	-0.00207092	-0.0132884			416.48
-63	4.05438	0.113594	251.524	1.3998	64.1625	-5.67565	-79.0507	69.6868	-0.22	0.197604	0.00279207	0.0175183			419.144
-62	4.17125	0.119948	245.849	1.42822	63.3651	-5.64159	-80.9046	71.9245	-0.21	0.196706	-0.00278003	-0.0170491			421.311
-61	4.29438	0.12651	240.207	1.45731	62.5541	-5.6053	-82.6973	74.1188	-0.21	0.195848	0.00149434	0.00895404			423.949
-60	4.42437	0.133542	234.602	1.48713	61.7291	-5.56677	-84.6176	76.4125	-0.2	0.195027	0.00530765	0.0310612			426.999
-59	4.56125	0.139844	229.035	1.5176	60.8901	-5.526	-86.6584	78.1198	-0.19	0.194174	-0.00135861	-0.00776214			429.49
-58	4.70375	0.144948	223.509	1.54836	60.0368	-5.48299	-88.6238	79.0175	-0.18	0.193213	0.00179203	0.00999135			432.324
-57	4.85125	0.150313	218.026	1.57924	59.169	-5.43775	-90.6977	79.9318	-0.19	0.192136	-0.00556412	-0.0302614			434.579
-56	5.005	0.157917	212.588	1.61044	58.2866	-5.39029	-92.6866	81.8811	-0.2	0.191056	-0.00312003	-0.0165456			437.114
-55	5.1675	0.166979	207.198	1.64239	57.3893	-5.3406	-94.7709	84.3848	-0.2	0.190017	0.00878975	0.0454304			440.703
-54	5.33875	0.174948	201.857	1.67499	56.4769	-5.2887	-97.1238	86.133	-0.18	0.188918	-0.0101916	-0.0513183			442.818
-53	5.5175	0.183125	196.569	1.70792	55.5493	-5.2346	-99.1906	87.7967	-0.18	0.187779	0.000928744	0.00455402			445.889
-52	5.70563	0.193646	191.334	1.74145	54.6063	-5.17831	-101.507	90.3684	-0.18	0.186665	0.00111906	0.00534108			449.043
-51	5.905	0.204792	186.156	1.7758	53.6477	-5.11983	-103.883	92.9833	-0.2	0.185575	0.000697438	0.00323867			452.237
-50	6.115	0.215	181.036	1.81074	52.6733	-5.05919	-106.306	94.9335	-0.23	0.184438	-0.00035519	-0.00160402			455.427
-49	6.335	0.225104	175.977	1.84609	51.6831	-4.99639	-108.766	96.6173	-0.21	0.183223	-0.00205749	-0.00903184			458.574
-48	6.56562	0.236615	170.98	1.88185	50.6767	-4.93145	-111.254	98.6743	-0.11	0.181965	-0.00442751	-0.0188838			461.641
-47	6.80875	0.249948	166.049	1.91821	49.6542	-4.8644	-113.756	101.228	-0.11	0.180712	0.00251751	0.0104278			465.251
-46	7.06562	0.26349	161.185	1.95524	48.6154	-4.79524	-116.426	103.586	-0.25	0.179428	-0.00162334	-0.00652706			468.674
-45	7.33563	0.27651	156.389	1.99274	47.5602	-4.72401	-119.083	105.471	-0.36	0.178067	-0.00649232	-0.0253274			471.879
-44	7.61875	0.29	151.665	2.03061	46.4886	-4.65071	-121.714	107.275	-0.45	0.176623	-0.00210253	-0.00795448			475.441
-43	7.91562	0.303542	147.015	2.06884	45.4005	-4.57538	-124.463	108.842	-0.63	0.175061	-0.00886799	-0.0325215			478.697
-42	8.22563	0.316406	142.439	2.10725	44.2958	-4.49804	-127.154	109.924	-0.94	0.173338	-0.0164061	-0.0582934			481.628
-41	8.54813	0.328333	137.941	2.14571	43.1747	-4.41872	-129.774	110.465	-1.25	0.171407	-0.0147218	-0.0506569			484.76
-40	8.88188	0.338594	133.522	2.18401	42.0372	-4.33743	-132.459	110.268	-1.42	0.169188	-0.0342374	-0.114035			486.971
-39	9.22563	0.349583	129.185	2.22198	40.8834	-4.25422	-134.892	110.149	-1.41	0.166714	-0.0441125	-0.142154			488.811
-38	9.5825	0.365417	124.931	2.25994	39.7135	-4.1691	-137.211	111.346	-1.28	0.164127	-0.034753	-0.108304			491.261
-37	9.95813	0.38651	120.762	2.29839	38.5277	-4.08212	-139.683	113.843	-1.05	0.161543	-0.0470215	-0.141648			493.259
-36	10.3569	0.411562	116.68	2.33765	37.3262	-3.9933	-142	117.124	-0.73	0.159055	-0.0300387	-0.0874298			496.188
-35	10.7825	0.440365	112.686	2.37792	36.1096	-3.90268	-144.549	121.032	-0.52	0.156704	-0.0351223	-0.0987275			499.018
-34	11.2387	0.472969	108.784	2.41937	34.8781	-3.81029	-147.023	125.491	-0.44	0.154551	-0.0213645	-0.0579749			502.569
-33	11.7287	0.506823	104.973	2.46204	33.6324	-3.71617	-149.654	129.763	-0.61	0.152561	-0.00964325	-0.0252515			506.718
-32	12.2513	0.536615	101.257	2.50563	32.3731	-3.62036	-152.394	132.527	-0.75	0.150575	-0.0199272	-0.0503333			510.556
-31	12.8006	0.561563	97.6368	2.54949	31.1011	-3.52289	-154.955	133.73	-0.77	0.148452	-0.0312213	-0.0760411			514.067
-30	13.3744	0.586823	94.1139	2.59334	29.8171	-3.4238	-157.308	134.703	-0.9	0.146192	-0.0334192	-0.0784575			517.613
-29	13.975	0.614948	90.6901	2.63727	28.5224	-3.32315	-159.54	136.024	-1.12	0.14384	-0.0368658	-0.0834003			521.149
-28	14.6044	0.643385	87.3669	2.68132	27.2181	-3.22096	-161.613	137.099	-1.42	0.141389	-0.0414071	-0.0902415			524.642
-27	15.2613	0.669792	84.146	2.72532	25.9057	-3.11728	-163.486	137.464	-1.59	0.138787	-0.0568516	-0.119333			527.733
-26	15.9438	0.695104	81.0287	2.76907	24.5868	-3.01215	-165.017	137.374	-1.54	0.136022	-0.0624797	-0.126288			530.762
-25	16.6525	0.723542	78.0166	2.81256	23.2633	-2.90563	-166.276	137.679	-1.34	0.133163	-0.0784917	-0.152755			533.412
-24	17.3931	0.759844	75.1109	2.85608	21.9372	-2.79775	-167.126	139.201	-1.28	0.13037	-0.0640677	-0.12004			536.604
-23	18.1738	0.801823	72.3132	2.89998	20.6109	-2.68857	-167.816	141.42	-1.37	0.127731	-0.0502725	-0.0906843			540.28
-22	18.9956	0.839844	69.6246	2.94421	19.2872	-2.57813	-168.282	142.619	-1.64	0.125164	-0.0566397	-0.0983711			543.848
-21	19.8506	0.868229	67.0465	2.98824	17.9689	-2.46649	-168.289	141.98	-1.97	0.122533	-0.0716598	-0.119849			547.076
-20	20.73	0.890052	64.58	3.03158	16.6594	-2.35368	-167.715	140.194	-2.2	0.119781	-0.0842451	-0.135715			550.034
-19	21.63	0.910052	62.2263	3.07408	15.3622	-2.23977	-166.531	138.12	-2.3	0.11694	-0.0937232	-0.145481			552.799
-18	22.55	0.929948	59.9865	3.11574	14.0815	-2.1248	-164.706	136.059	-2.25	0.114076	-0.0993519	-0.148667	-0.148667	-0.21573	555.455
-17	23.49	0.950104	57.8617	3.15657	12.8215	-2.00884	-162.21	134.085	-2.12	0.111263	-0.100322	-0.144801	-0.293468	-0.42585	558.093
-16	24.4506	0.971771	55.8529	3.19666	11.5869	-1.89192	-159.015	132.381	-1.99	0.1086	-0.0957618	-0.13342	-0.426888	-0.619455	560.809
-15	25.4338	0.994896	53.961	3.23608	10.383	-1.7741	-155.092	130.94	-1.98	0.106184	-0.0747482	-0.100615	-0.527503	-0.765458	563.921
-14	26.4388	1.01344	52.1869	3.27483	9.21497	-1.65545	-150.469	128.995	-2.16	0.104037	-0.0567288	-0.0738498	-0.601353	-0.872621	567.312
-13	27.4562	1.01797	50.5314	3.31259	8.08872	-1.536	-145.054	125.462	-2.41	0.102078	-0.060272	-0.0759733	-0.677327	-0.982866	570.499
-12	28.4694	1.00495	48.9954	3.34883	7.01023	-1.41583	-138.672	120.092	-2.5	0.10022	-0.0632668	-0.0773242	-0.754651	-1.09507	573.466
-11	29.4631	0.981563	47.5796	3.38314	5.98574	-1.29499	-131.289	113.908	-2.18	0.0984818	-0.0746013	-0.0885424	-0.843193	-1.22355	576.024
-10	30.4344	0.96276	46.2846	3.41557	5.02163	-1.17353	-122.85	108.685	-1.27	0.0970654	-0.0430385	-0.049691	-0.892884	-1.29566	578.941
-9	31.3975	0.967708	45.1111	3.44673	4.12436	-1.05151	-113.511	106.474	0.81	0.0963617	0.0207961	0.0234018	-0.869483	-1.2617	582.739
-8	32.3912	1.03109	44.0596	3.47789	3.30034	-0.928986	-103.352	110.804	5.57	0.0971068	0.156687	0.17221	-0.697273	-1.01181	588.615
-7	33.5056	1.22776	43.1306	3.51171	2.55579	-0.806021	-92.5269	129.156	14.52	0.10077	0.463514	0.498692	-0.198581	-0.288161	599.418
-6	34.9263	1.67083	42.3246	3.55324	1.89669	-0.682671	-81.3251	172.481	27.47	0.109885	1.1087	1.17055	0.971968	1.41042	620.736
-5	36.9444	2.43271	41.6419	3.60941	1.32857	-0.558995	-70.0906	247.079	39.4	0.127584	2.18883	2.27367	3.24564	4.70973	659.601
-4	39.8513	3.40651	41.0829	3.68515	0.856386	-0.435051	-58.7539	341.34	44.47	0.155843	3.53392	3.62161	6.86725	9.96503	720.088
-3	43.7131	4.25302	40.6478	3.77765	0.484431	-0.3109	-46.3281	421.649	39.74	0.193375	4.45214	4.5143	11.3815	16.5157	794.895
-2	48.1981	4.58297	40.3369	3.87532	0.216175	-0.186599	-30.9309	450.885	31.72	0.23537	4.60982	4.63844	16.02	23.2465	871.488
-1	52.6831	4.27286	40.1503	3.9643	0.0541759	-0.0622097	-11.3581	418.432	25.06	0.276078	3.827	3.83294	19.8529	28.8085	934.55
0	56.6156	3.56047	40.0881	4.03629	0	0.0622097	12.1989	348.128	21.73	0.31211	3.27041	3.27041	23.1233	33.5542	987.873
1	59.7788	2.79307	40.1503	4.09065	0.0541759	0.186599	38.6187	273.519	19.67	0.343324	2.61779	2.62185	25.7452	37.3587	1029.9
2	62.2375	2.15792	40.3369	4.13096	0.216175	0.3109	66.771	212.302	18.94	0.371231	2.5565	2.57237	28.3175	41.0915	1070.41
3	64.1412	1.6725	40.6478	4.16109	0.484431	0.435051	96.3672	165.813	19.81	0.39745	2.16146	2.19164	30.5092	44.2718	1103.87
4	65.6206	1.30391	41.0829	4.18389	0.856386	0.558995	126.34	130.654	19.91	0.423149	2.32091	2.37851	32.8877	47.7232	1139.66
5	66.7738	1.00995	41.6419	4.20131	1.32857	0.682671	157.157	102.576	20.68	0.449122	2.1669	2.25088	35.1386	50.9895	1172.53
6	67.6506	0.743073	42.3246	4.21436	1.89669	0.806021	187.826	76.7079	20.94	0.475576	2.22915	2.35351	37.4921	54.4046	1206.33
7	68.2619	0.478698	43.1306	4.22335	2.55579	0.928986	218.557	50.3574	21.35	0.502467	2.11824	2.279	39.7711	57.7117	1238.07
8	68.6088	0.215365	44.0596	4.22842	3.30034	1.05151	248.539	23.1436	21.64	0.529635	2.09669	2.30441	42.0755	61.0556	1269.46
9	68.6944	-0.0426562	45.1111	4.22967	4.12436	1.17353	277.784	-4.69334	21.89	0.556944	1.98449	2.23314	44.3086	64.2961	1298.89
10	68.5263	-0.292083	46.2846	4.22722	5.02163	1.29499	305.688	-32.9731	21.91	0.584216	1.92725	2.22514	46.5338	67.525	1327.45
11	68.1137	-0.53099	47.5796	4.22118	5.98574	1.41583	332.267	-61.6202	22.05	0.61128	1.78597	2.11972	48.6535	70.6009	1353.53
12	67.4688	-0.755938	48.9954	4.21166	7.01023	1.536	356.929	-90.3353	21.62	0.63794	1.69758	2.07477	50.7283	73.6116	1378.2
13	66.6062	-0.967604	50.5314	4.1988	8.08872	1.65545	379.788	-119.255	21.07	0.663993	1.5646	1.9722	52.7005	76.4734	1400.52
14	65.5375	-1.16885	52.1869	4.18262	9.21497	1.7741	400.481	-148.778	20.65	0.689163	1.40642	1.83088	54.5313	79.1302	1419.89
15	64.275	-1.35156	53.961	4.16317	10.383	1.89192	418.748	-177.882	20.39	0.71325	1.26346	1.70069	56.232	81.5981	1436.56
16	62.845	-1.50125	55.8529	4.14067	11.5869	2.00884	434.61	-204.51	20.31	0.73626	1.13817	1.58576	57.8178	83.8992	1450.85
17	61.285	-1.61188	57.8617	4.11554	12.8215	2.1248	448.154	-227.478	20.18	0.758328	1.03336	1.49151	59.3093	86.0635	1463.18
18	59.6325	-1.68807	59.9865	4.0882	14.0815	2.23977	459.539	-246.98	19.93	0.779584	0.952063	1.42463	60.734	88.1308	1474.05
19	57.9175	-1.73849	62.2263	4.05902	15.3622	2.35368	468.988	-263.853	19.69	0.800097	0.857466	1.33099	62.0649	90.0622	1483.07
20	56.1619	-1.7701	64.58	4.02824	16.6594	2.46649	476.451	-278.813	19.31	0.819861	0.79097	1.27421	63.3392	91.9112	1490.92
21	54.3819	-1.78812	67.0465	3.99603	17.9689	2.57813	482.236	-292.408	18.75	0.838844	0.705751	1.18035	64.5195	93.624	1497.01
22	52.5888	-1.79698	69.6246	3.9625	19.2872	2.68857	486.251	-305.156	18.08	0.856953	0.632626	1.09874	65.6182	95.2184	1501.6
23	50.79	-1.79984	72.3132	3.9277	20.6109	2.79775	488.678	-317.445	17.22	0.874076	0.553686	0.99877	66.617	96.6677	1504.42
24	48.9906	-1.79833	75.1109	3.89163	21.9372	2.90563	489.534	-329.45	16.26	0.890085	0.469996	0.880606	67.4976	97.9455	1505.21
25	47.195	-1.79193	78.0166	3.85429	23.2633	3.01215	488.835	-340.976	15.32	0.904871	0.392509	0.763873	68.2615	99.054	1504.02
26	45.4087	-1.77969	81.0287	3.8157	24.5868	3.11728	486.706	-351.721	14.37	0.918369	0.322536	0.651931	68.9134	100	1500.99
27	43.6381	-1.7601	84.146	3.77593	25.9057	3.22096	483.287	-361.233	13.53	0.930575	0.24128	0.506454			1495.58
28	41.8919	-1.73005	87.3669	3.73509	27.2181	3.32315	478.506	-368.657	12.78	0.94156	0.198931	0.433544			1489.06
29	40.1812	-1.68984	90.6901	3.6934	28.5224	3.4238	472.866	-373.786	12.07	0.951468	0.147863	0.334505			1481.02
30	38.5144	-1.64333	94.1139	3.65103	29.8171	3.52289	466.318	-377.221	11.36	0.960377	0.108073	0.25372			1471.79
31	36.8962	-1.59182	97.6368	3.60811	31.1011	3.62036	459.05	-379.074	10.64	0.968375	0.0703851	0.171427			1461.37
32	35.3319	-1.53661	101.257	3.56479	32.3731	3.71617	451.134	-379.496	9.9	0.975539	0.0550989	0.139172			1450.63
33	33.8231	-1.48156	104.973	3.52114	33.6324	3.81029	442.904	-379.328	9.2	0.981896	0.0133256	0.0348939			1438.34
34	32.3688	-1.42693	108.784	3.47719	34.8781	3.90268	434.048	-378.601	8.58	0.987441	-0.00606977	-0.016471			1425.45
35	30.97	-1.36969	112.686	3.43302	36.1096	3.9933	424.901	-376.451	8.05	0.992286	-0.0220791	-0.0620637			1412.04
36	29.63	-1.31026	116.68	3.38879	37.3262	4.08212	415.54	-372.88	7.59	0.996552	-0.0346155	-0.100751			1398.24
37	28.3494	-1.25146	120.762	3.3446	38.5277	4.1691	406.042	-368.605	7.19	1.0003	-0.0436259	-0.131419			1384.2
38	27.1269	-1.19344	124.931	3.30052	39.7135	4.25422	396.483	-363.651	6.83	1.00358	-0.0590863	-0.184137			1369.54
39	25.9625	-1.13505	129.185	3.25665	40.8834	4.33743	386.786	-357.638	6.45	1.00649	-0.0514018	-0.165644			1355.47
40	24.8563	-1.07807	133.522	3.21311	42.0372	4.41872	377.318	-351.09	5.98	1.00912	-0.0597788	-0.199107			1341.11
41	23.805	-1.02542	137.941	3.1699	43.1747	4.49804	367.85	-344.993	5.46	1.0114	-0.0650587	-0.223864			1326.61
42	22.8038	-0.978021	142.439	3.12692	44.2958	4.57538	358.44	-339.777	4.83	1.01327	-0.0672768	-0.239045			1312.12
43	21.8475	-0.935104	147.015	3.08409	45.4005	4.65071	349.147	-335.302	4.1	1.01465	-0.0864797	-0.317146			1296.58
44	20.9325	-0.895156	151.665	3.0413	46.4886	4.72401	339.703	-331.132	3.42	1.01551	-0.083476	-0.315814			1281.34
45	20.0562	-0.858125	156.389	2.99854	47.5602	4.79524	330.479	-327.321	2.94	1.01583	-0.0975544	-0.380573			1265.27
46	19.2156	-0.823437	161.185	2.95572	48.6154	4.8644	321.193	-323.72	2.78	1.01557	-0.109515	-0.440331			1248.47
47	18.41	-0.786562	166.049	2.91289	49.6542	4.93145	311.883	-318.556	2.78	1.01491	-0.109397	-0.453135			1231.72
48	17.6438	-0.745	170.98	2.87038	50.6767	4.99639	302.759	-310.684	2.67	1.01411	-0.0968947	-0.413267			1215.91
49	16.92	-0.703385	175.977	2.8285	51.6831	5.05919	294.037	-301.901	2.37	1.01333	-0.0917229	-0.402641			1200.54
50	16.2356	-0.666667	181.036	2.78721	52.6733	5.11983	285.589	-294.367	2.01	1.01245	-0.0943085	-0.425892			1185.02
51	15.5856	-0.633385	186.156	2.74635	53.6477	5.17831	277.276	-287.581	1.94	1.01142	-0.095057	-0.441413			1169.48
52	14.9688	-0.599896	191.334	2.70596	54.6063	5.2346	269.129	-279.953	2.11	1.01034	-0.0840218	-0.401022			1154.86
53	14.3856	-0.566615	196.569	2.66623	55.5493	5.2887	261.361	-271.655	1.87	1.00931	-0.0809305	-0.396836			1140.54
54	13.8344	-0.536875	201.857	2.62716	56.4769	5.3406	253.824	-264.322	1.06	1.00826	-0.0761748	-0.383566			1126.67
55	13.31	-0.513281	207.198	2.58852	57.3893	5.39029	246.546	-259.392	0.34	1.00697	-0.079809	-0.412498			1112.52
56	12.8063	-0.494948	212.588	2.54993	58.2866	5.43775	239.367	-256.634	0.08	1.00525	-0.0921985	-0.488931			1097.3
57	12.32	-0.476719	218.026	2.51122	59.169	5.48299	232.119	-253.505	0.29	1.00311	-0.0936877	-0.509537			1081.95
58	11.8538	-0.454844	223.509	2.47264	60.0368	5.526	225.008	-247.955	0.33	1.00081	-0.0839995	-0.468334			1067.5
59	11.4106	-0.431719	229.035	2.43454	60.8901	5.56677	218.244	-241.168	-0.19	0.99852	-0.0828767	-0.473499			1053.16
60	10.9894	-0.411823	234.602	2.39693	61.7291	5.6053	211.659	-235.645	-0.76	0.996121	-0.080663	-0.472052			1039.04
61	10.5856	-0.39651	240.207	2.3595	62.5541	5.64159	205.269	-232.304	-1.22	0.993418	-0.0873959	-0.523674			1024.24
62	10.1956	-0.383437	245.849	2.32196	63.3651	5.67565	198.896	-229.921	-1.58	0.990315	-0.0933935	-0.572755			1008.81
63	9.81875	-0.370052	251.524	2.28429	64.1625	5.70747	192.552	-227.017	-1.86	0.986869	-0.0886781	-0.556392			993.839
64	9.45563	-0.356406	257.232	2.24661	64.9465	5.73705	186.447	-223.607	-1.86	0.983153	-0.0929995	-0.596746			978.375
65	9.10625	-0.341979	262.969	2.20896	65.7172	5.76441	180.398	-219.341	-1.45	0.979258	-0.0966606	-0.634071			962.466
66	8.7725	-0.324688	268.733	2.17162	66.4747	5.78954	174.415	-212.815	-1.22	0.975418	-0.0796822	-0.534155			948.407
67	8.4575	-0.305208	274.523	2.13505	67.2195	5.81246	168.909	-204.358	-1.15	0.971873	-0.0815682	-0.558578			934.103
68	8.16188	-0.286562	280.335	2.09947	67.9515	5.83317	163.492	-195.936	-1.06	0.968629	-0.0628731	-0.43967			921.95
69	7.88375	-0.27	286.168	2.0648	68.671	5.85167	158.577	-188.452	-1.08	0.965641	-0.0731167	-0.521943			908.567
70	7.62125	-0.255208	292.02	2.03094	69.3782	5.86799	153.571	-181.771	-1.14	0.962822	-0.0530804	-0.386661			897.595
71	7.3725	-0.243021	297.888	1.99776	70.0733	5.88213	149.086	-176.568	-1.25	0.960073	-0.0620453	-0.461048			885.512
72	7.13438	-0.233646	303.77	1.96492	70.7565	5.89411	144.525	-173.109	-1.42	0.957215	-0.0607663	-0.46046			873.574
73	6.905	-0.22474	309.664	1.93225	71.4279	5.90393	140.096	-169.741	-1.65	0.95425	-0.0590149	-0.455866			861.846
74	6.685	-0.215208	315.568	1.89987	72.0878	5.91162	135.806	-165.641	-1.73	0.951267	-0.0568083	-0.447187			850.389
75	6.47437	-0.20651	321.48	1.86785	72.7362	5.91719	131.66	-161.924	-1.62	0.94824	-0.0541628	-0.434349			839.271
76	6.27187	-0.198281	327.397	1.83608	73.3734	5.92066	127.665	-158.333	-1.5	0.945174	-0.0610945	-0.498955			827.193
77	6.07812	-0.188542	333.318	1.8047	73.9996	5.92204	123.622	-153.279	-1.89	0.942208	-0.0478369	-0.397746			816.924
78	5.89438	-0.179844	339.24	1.774	74.6149	5.92135	119.942	-148.805	-2.68	0.939322	-0.0439659	-0.372055			807.193
79	5.71687	-0.176771	345.161	1.74342	75.2195	5.91862	116.427	-148.816	-3.04	0.936083	-0.0597179	-0.514175			795.198
80	5.54	-0.176719	351.08	1.71199	75.8135	5.91387	112.672	-151.323	-2.98	0.932218	-0.0655207	-0.573811			782.321
81	5.36438	-0.173177	356.994	1.67978	76.3971	5.90711	108.887	-150.788	-2.44	0.928028	-0.0611637	-0.544676			770.043
82	5.195	-0.165	362.901	1.6477	76.9705	5.89837	105.277	-146.045	-2.16	0.923951	-0.0564507	-0.511025			758.433
83	5.035	-0.155	368.799	1.61641	77.5338	5.88768	101.847	-139.424	-2.16	0.920193	-0.0513956	-0.472825			747.563
84	4.885	-0.145052	374.687	1.58617	78.0872	5.87505	98.5976	-132.559	-2.04	0.916797	-0.0460117	-0.430052			737.502
85	4.74437	-0.136719	380.562	1.55696	78.6308	5.86051	95.532	-126.902	-2.31	0.91366	-0.040312	-0.382687			728.321
86	4.61063	-0.131563	386.422	1.52836	79.1647	5.84409	92.6516	-123.997	-2.66	0.910525	-0.0443092	-0.427111			718.487
87	4.48062	-0.128438	392.266	1.49976	79.6891	5.82582	89.7573	-122.882	-2.79	0.907213	-0.0481982	-0.471624			707.999
88	4.35375	-0.125	398.092	1.47104	80.2042	5.80571	86.852	-121.37	-2.67	0.903761	-0.0419812	-0.416891			698.508
89	4.23062	-0.121562	403.898	1.44235	80.7101	5.78381	84.1375	-119.753	-2.6	0.9002	-0.0454843	-0.458266			688.411
90	4.11063	-0.118385	409.682	1.41358	81.2068	5.76013	81.4159	-118.294	-2.65	0.896512	-0.0488921	-0.499654			677.708
91	3.99437	-0.113333	415.442	1.38489	81.6946	5.73471	78.69	-114.838	-2.7	0.892897	-0.0422065	-0.437396			668.122
92	3.88437	-0.106615	421.177	1.35696	82.1736	5.70757	76.1585	-109.521	-2.74	0.889561	-0.0352627	-0.37048			659.723
93	3.78062	-0.101771	426.884	1.32989	82.6439	5.67875	73.821	-105.962	-2.75	0.886347	-0.0380716	-0.405411			650.814
94	3.68	-0.0999479	432.563	1.30291	83.1056	5.64828	71.4824	-105.448	-2.73	0.88295	-0.0408046	-0.440294			641.396
95	3.58062	-0.0983854	438.211	1.27554	83.5589	5.61618	69.1448	-105.155	-2.72	0.879349	-0.0434633	-0.475106			631.47
96	3.48375	-0.0948438	443.827	1.24811	84.0038	5.58249	66.8102	-102.669	-2.73	0.875763	-0.0360492	-0.399111			622.877
97	3.39125	-0.0901562	449.41	1.2212	84.4405	5.54724	64.6714	-98.8222	-2.72	0.872348	-0.0384116	-0.430615			613.824
98	3.30313	-0.0866667	454.957	1.19487	84.8691	5.51046	62.537	-96.1698	-2.68	0.868985	-0.0307098	-0.348523			606.198
99	3.2175	-0.0848438	460.468	1.1686	85.2898	5.47218	60.5971	-95.2873	-2.64	0.865516	-0.0427984	-0.491599			596.257
100	3.13375	-0.081875	465.94	1.14223	85.7025	5.43244	58.4756	-93.0459	-2.59	0.862059	-0.0349746	-0.406506			587.792
101	3.05438	-0.0764583	471.372	1.11657	86.1075	5.39127	56.5491	-87.9033	-2.53	0.858923	-0.0269492	-0.316879			580.87
102	2.98062	-0.0718229	476.764	1.09213	86.5048	5.34869	54.8149	-83.5184	-2.46	0.856053	-0.0287313	-0.341698			573.589
103	2.91	-0.0698958	482.112	1.06815	86.8946	5.30475	53.0876	-82.1894	-2.38	0.853143	-0.0304657	-0.36639			565.951
104	2.84063	-0.0685417	487.417	1.04402	87.277	5.25947	51.3683	-81.4838	-2.3	0.850131	-0.0321534	-0.390941			557.958
105	2.77312	-0.0663542	492.676	1.01997	87.6519	5.21289	49.6585	-79.7345	-2.21	0.847124	-0.0237953	-0.29244			551.648
106	2.70812	-0.0635417	497.889	0.996257	88.0197	5.16504	48.1369	-77.1627	-2.12	0.844221	-0.035264	-0.437975			542.973
107	2.64625	-0.06	503.054	0.973144	88.3802	5.11596	46.4479	-73.6177	-2.03	0.841504	-0.0168195	-0.211062			538.107
108	2.58812	-0.0564583	508.17	0.950934	88.7338	5.06567	45.1203	-69.9767	-1.95	0.839019	-0.0280852	-0.356017			530.881
109	2.53313	-0.0536458	513.236	0.929454	89.0803	5.01422	43.6274	-67.1536	-1.87	0.836666	-0.019439	-0.248872			525.473
110	2.48062	-0.0514583	518.25	0.908511	89.42	4.96162	42.3166	-65.0446	-1.79	0.834393	-0.0206376	-0.266798			519.809
111	2.43	-0.05	523.212	0.887891	89.7529	4.90793	41.0147	-63.8063	-1.72	0.832114	-0.0218048	-0.284586			513.889
112	2.38062	-0.0484896	528.12	0.867363	90.0791	4.85316	39.7225	-62.4593	-1.65	0.82984	-0.0229411	-0.302225			507.716
113	2.33312	-0.0465104	532.973	0.847209	90.3987	4.79735	38.4408	-60.4605	-1.59	0.827638	-0.0140472	-0.186758			503.491
114	2.2875	-0.0450521	537.77	0.82746	90.7118	4.74053	37.3334	-59.0919	-1.54	0.825462	-0.0250145	-0.335562			496.839
115	2.24313	-0.0433333	542.511	0.80787	91.0184	4.68273	36.073	-57.3385	-1.49	0.823336	-0.0160641	-0.217394			492.179
116	2.20125	-0.0399479	547.194	0.789025	91.3187	4.62399	34.9844	-53.3152	-1.46	0.821503	-0.0169804	-0.231778			487.314
117	2.16312	-0.0368229	551.818	0.771554	91.6127	4.56434	33.9052	-49.5598	-1.42	0.819937	-0.00787302	-0.108373			484.521
118	2.12688	-0.0364583	556.382	0.754654	91.9005	4.5038	32.9909	-49.475	-1.38	0.818289	-0.0186421	-0.258734			479.27
119	2.09	-0.036875	560.886	0.737164	92.1822	4.44242	31.9301	-50.4455	-1.36	0.816437	-0.0194909	-0.272703			473.821
120	2.05375	-0.0347917	565.328	0.719667	92.4578	4.38021	30.8805	-47.9725	-1.39	0.814728	-0.0103172	-0.145494			470.504
121	2.02062	-0.0318229	569.708	0.703407	92.7275	4.3172	29.9909	-44.219	-1.43	0.813305	-0.0110275	-0.156717			467.029
122	1.98937	-0.0316667	574.025	0.687821	92.9912	4.25344	29.1091	-44.3353	-1.38	0.811783	-0.0117204	-0.167826			463.397
123	1.95688	-0.0331771	578.279	0.671349	93.2492	4.18894	28.2355	-46.7942	-1.25	0.809927	-0.0223962	-0.323069			457.228
124	1.92375	-0.031875	582.468	0.654276	93.5013	4.12374	27.2287	-45.2833	-1.16	0.808121	-0.0131429	-0.190962			453.27
125	1.89375	-0.0281771	586.592	0.638559	93.7478	4.05786	26.3751	-40.3133	-1.16	0.806728	-0.00378321	-0.0553581			451.576
126	1.86687	-0.0266146	590.649	0.624266	93.9887	3.99132	25.6681	-38.3412	-1.23	0.80546	-0.0143235	-0.211039			447.334
127	1.84	-0.0269271	594.641	0.609766	94.224	3.92417	24.8314	-39.0535	-1.35	0.804038	-0.0149337	-0.221516			442.945
128	1.81312	-0.0265104	598.565	0.595052	94.4538	3.85642	24.0048	-38.7029	-1.45	0.802568	-0.00552815	-0.082542			440.872
129	1.78688	-0.0265625	602.421	0.580468	94.6782	3.7881	23.319	-39.0288	-1.43	0.800997	-0.0160292	-0.240878			436.209
130	1.76	-0.026875	606.209	0.565314	94.8972	3.71923	22.5113	-39.7363	-1.23	0.799275	-0.0165951	-0.250949			431.405
131	1.73375	-0.0247917	609.929	0.550287	95.1109	3.64984	21.7148	-36.8809	-1.06	0.797758	-0.00714606	-0.108725			428.969
132	1.71062	-0.0218229	613.579	0.536859	95.3193	3.57996	21.0528	-32.6587	-1.05	0.796598	-0.00760999	-0.116477			426.425
133	1.68937	-0.0216146	617.158	0.524359	95.5226	3.5096	20.3976	-32.5357	-1.19	0.795384	-0.00806322	-0.124134			423.775
134	1.66687	-0.0233333	620.668	0.510951	95.7207	3.43879	19.7496	-35.3226	-1.37	0.793826	-0.0185059	-0.28652			418.468
135	1.64312	-0.0233333	624.107	0.4966	95.9137	3.36755	18.993	-35.5183	-1.67	0.792174	-0.00900537	-0.140199			415.595
136	1.62062	-0.0216667	627.474	0.482812	96.1017	3.29591	18.3623	-33.1592	-2.02	0.790694	-0.00942585	-0.147537			412.621
137	1.59937	-0.0216667	630.77	0.469613	96.2848	3.22389	17.7392	-33.3334	-1.92	0.789135	-0.00983639	-0.154772			409.545
138	1.57688	-0.0233854	633.994	0.455445	96.4629	3.15149	17.1241	-36.1615	-1.07	0.787231	-0.0202372	-0.320051			403.766
139	1.55313	-0.0232812	637.146	0.440269	96.6361	3.07876	16.4113	-36.1794	-0.25	0.785254	-0.0106884	-0.169878			400.482
140	1.53125	-0.0198438	640.224	0.426084	96.8046	3.0057	15.8151	-30.9865	-0.3	0.783737	-0.0110685	-0.176768			397.103
141	1.51375	-0.0152604	643.23	0.41459	96.9682	2.93233	15.2274	-23.9414	-1.19	0.782866	-0.00143927	-0.0230936			396.271
142	1.5	-0.0131771	646.162	0.405465	97.1271	2.85867	14.7466	-20.7672	-1.74	0.782264	-0.00174595	-0.0281422			395.371
143	1.48625	-0.0151042	649.021	0.396256	97.2813	2.78474	14.2694	-23.9096	-1.64	0.7813	-0.012047	-0.195039			391.738
144	1.46938	-0.0183333	651.806	0.384837	97.4309	2.71055	13.7028	-29.1458	-1.79	0.779755	-0.0123943	-0.201523			388.015
145	1.45	-0.0199479	654.516	0.371564	97.5759	2.63613	13.1453	-31.8445	-1.64	0.777885	-0.0127329	-0.20789			384.204
146	1.43	-0.0198958	657.153	0.357674	97.7164	2.56148	12.5969	-31.8893	-1.21	0.775956	-0.013063	-0.214138			380.307
147	1.41063	-0.0185417	659.714	0.344033	97.8523	2.48662	12.0577	-29.8346	-1.11	0.774179	-0.0133848	-0.220268			376.326
148	1.39312	-0.0164583	662.201	0.331549	97.9837	2.41156	11.5279	-26.5822	-1.33	0.772673	-0.00369829	-0.0610907			374.979
149	1.3775	-0.0151563	664.612	0.32027	98.1107	2.33633	11.0879	-24.5684	-1.49	0.771325	-0.01396	-0.231439			370.844
150	1.3625	-0.0149479	666.949	0.309321	98.2333	2.26092	10.5745	-24.3158	-1.33	0.769951	-0.00425899	-0.0708571			369.365
151	1.3475	-0.015	669.209	0.298251	98.3516	2.18536	10.1459	-24.4833	-1.21	0.768517	-0.0145095	-0.242214			365.081
152	1.3325	-0.015	671.395	0.287057	98.4655	2.10965	9.64931	-24.5632	-1.29	0.767026	-0.00479453	-0.0802986			363.475
153	1.3175	-0.015	673.504	0.275736	98.5751	2.0338	9.23246	-24.6404	-1.57	0.765485	-0.0150343	-0.252586			359.048
154	1.3025	-0.0150521	675.538	0.264285	98.6804	1.95783	8.75293	-24.8006	-1.36	0.76388	-0.00530577	-0.0894093			357.319
155	1.2875	-0.0147917	677.496	0.252702	98.7815	1.88175	8.34807	-24.4422	-1.26	0.762271	-0.0155352	-0.262548			352.756
156	1.27313	-0.0136979	679.378	0.241475	98.8784	1.80556	7.88588	-22.6977	-1.59	0.76079	-0.00579354	-0.0981838			350.909
157	1.26	-0.0129688	681.183	0.231112	98.9712	1.72927	7.49322	-21.5466	-1.63	0.759384	-0.00601305	-0.102175			349.008
158	1.24687	-0.0134896	682.913	0.22064	99.0598	1.65289	7.10543	-22.4688	-1.66	0.757848	-0.0162285	-0.276456			344.255
159	1.23313	-0.0134896	684.566	0.209552	99.1442	1.57644	6.66834	-22.5232	-1.51	0.756262	-0.00646855	-0.11046			342.242
160	1.22	-0.0130208	686.142	0.198851	99.2246	1.49991	6.29304	-21.7906	-1.42	0.754713	-0.00667452	-0.11424			340.179
161	1.20687	-0.0135417	687.642	0.188034	99.3009	1.42331	5.92272	-22.7118	-1.53	0.753034	-0.0168766	-0.289489			335.249
162	1.19312	-0.0133333	689.065	0.176576	99.3731	1.34666	5.51111	-22.4086	-1.37	0.751344	-0.00709932	-0.122029			333.081
163	1.18063	-0.0115104	690.412	0.166044	99.4413	1.26995	5.1535	-19.3828	-1.15	0.749921	-0.00729248	-0.125594			330.866
164	1.17	-0.0101042	691.682	0.157004	99.5055	1.19318	4.80097	-17.046	-1.2	0.748697	-0.007482	-0.129095			328.604
165	1.16	-0.0101042	692.875	0.14842	99.5657	1.11638	4.45354	-17.0754	-1.87	0.747434	-0.00766795	-0.132531			326.296
166	1.14938	-0.0114583	693.991	0.139218	99.622	1.03954	4.11124	-19.3951	-2.26	0.745906	-0.00785038	-0.135903			323.943
167	1.13687	-0.0135417	695.031	0.128283	99.6743	0.962656	3.77408	-22.9558	-1.97	0.743988	-0.0180294	-0.312586			318.701
168	1.1225	-0.0148958	695.994	0.115558	99.7226	0.885745	3.41163	-25.2864	-1.6	0.7418	-0.00822086	-0.142727			316.257
169	1.1075	-0.0148958	696.879	0.102105	99.7671	0.808806	3.08747	-25.3185	-1.53	0.739577	-0.0183918	-0.319716			310.919
170	1.09313	-0.0135417	697.688	0.0890406	99.8076	0.731843	2.74334	-23.0436	-1.56	0.737547	-0.00857248	-0.149194			308.39
171	1.08063	-0.0114583	698.42	0.0775396	99.8442	0.654859	2.43224	-19.5189	-1.84	0.735839	-0.00873553	-0.152191			305.821
172	1.07	-0.0101042	699.075	0.0676586	99.877	0.577857	2.12637	-17.2282	-2.06	0.734328	-0.00889545	-0.155123			303.213
173	1.06	-0.0101042	699.653	0.0582689	99.9059	0.500839	1.82574	-17.2425	-1.8	0.732787	-0.00905228	-0.157988			300.568
174	1.04937	-0.0115104	700.154	0.0481947	99.9309	0.423808	1.53036	-19.6562	-1.75	0.730974	-0.00920607	-0.160787			297.885
175	1.03687	-0.0133854	700.577	0.0362114	99.952	0.346767	1.24024	-22.872	-1.92	0.728811	-0.0193569	-0.33828			292.301
176	1.02313	-0.0133333	700.924	0.0228617	99.9693	0.269716	0.946111	-22.7943	-2.27	0.726626	-0.00950959	-0.166271			289.547
177	1.01063	-0.0116667	701.194	0.010569	99.9827	0.192659	0.669185	-19.9527	-2.46	0.724698	-0.00965322	-0.168848			286.759
178	0.999375	-0.0116667	701.387	-0.000625195	99.9923	0.115597	0.397542	-19.9582	-2.3	0.722742	-0.00979402	-0.171357			283.938
179	0.986875	-0.0132812	701.502	-0.0132119	99.9981	0.0385327	0.13119	-22.724	-2.13	0.720482	-0.019932	-0.348791			278.217
180	0.973125	-0.0135417	701.541	-0.0272427	100	-0.0385327	-0.12854	-23.1708	-2.15	0.718153	-0.0100666	-0.176165			275.334
181	0.96	-0.0130208	701.502	-0.040822	99.9981	-0.115597	-0.38164	-22.2784	-2.24	0.715887	-0.0101978	-0.178451
182	0.946875	-0.0134896	701.387	-0.0545882	99.9923	-0.192659	-0.629431	-23.0766	-2.34	0.713516	-0.0203263	-0.355631
183	0.933125	-0.0134896	701.194	-0.0692161	99.9827	-0.269716	-0.862631	-23.0703	-2.42	0.711123	-0.0104474	-0.182738
184	0.92	-0.0130208	700.924	-0.0833816	99.9693	-0.346767	-1.09714	-22.26	-2.48	0.708787	-0.0105693	-0.184799
185	0.906875	-0.0134896	700.577	-0.0977507	99.952	-0.423808	-1.32631	-23.05	-2.53	0.706349	-0.0206886	-0.361552
186	0.893125	-0.0134896	700.154	-0.113029	99.9309	-0.500839	-1.53293	-23.036	-2.57	0.703892	-0.0107964	-0.188564
187	0.88	-0.0129687	699.653	-0.127833	99.9059	-0.577857	-1.74879	-22.1308	-2.63	0.701504	-0.0109094	-0.1904
188	0.866875	-0.0136979	699.075	-0.14286	99.877	-0.654859	-1.95931	-23.3558	-2.67	0.698973	-0.0210198	-0.366553
189	0.8525	-0.0147917	698.42	-0.159582	99.8442	-0.731843	-2.1393	-25.1971	-2.69	0.696239	-0.0111147	-0.193641
190	0.8375	-0.0150521	697.688	-0.177334	99.8076	-0.808806	-2.33646	-25.6138	-2.7	0.693444	-0.0212188	-0.369289
191	0.8225	-0.015	696.879	-0.195407	99.7671	-0.885745	-2.4978	-25.4956	-2.73	0.690645	-0.0113047	-0.196517
192	0.8075	-0.015	695.994	-0.213812	99.7226	-0.962656	-2.68158	-25.4632	-2.79	0.68783	-0.0214026	-0.371583
193	0.7925	-0.015	695.031	-0.232563	99.6743	-1.03954	-2.82424	-25.428	-2.83	0.685005	-0.0114795	-0.199026
194	0.7775	-0.015	693.991	-0.251672	99.622	-1.11638	-2.99462	-25.3899	-2.84	0.682167	-0.0215713	-0.373434
195	0.7625	-0.015	692.875	-0.271153	99.5657	-1.19318	-3.11858	-25.3491	-2.83	0.67932	-0.0116391	-0.201169
196	0.7475	-0.015	691.682	-0.291021	99.5055	-1.26995	-3.27553	-25.3054	-2.76	0.676462	-0.0217248	-0.374841
197	0.7325	-0.0150521	690.412	-0.311292	99.4413	-1.34666	-3.38077	-25.3467	-2.71	0.673589	-0.0117838	-0.202944
198	0.7175	-0.0147917	689.065	-0.331982	99.3731	-1.42331	-3.52426	-24.8596	-2.74	0.670751	-0.0218633	-0.375804
199	0.703125	-0.0136979	687.642	-0.352221	99.3009	-1.49991	-3.61076	-22.9738	-2.85	0.668092	-0.0119133	-0.204351
200	0.69	-0.0129167	686.142	-0.371064	99.2246	-1.57644	-3.74077	-21.6163	-2.82	0.665557	-0.0119868	-0.205164
201	0.676875	-0.0136979	684.566	-0.390269	99.1442	-1.65289	-3.86535	-22.871	-2.63	0.662883	-0.0220579	-0.376673
202	0.6625	-0.0148437	682.913	-0.411735	99.0598	-1.72927	-3.92502	-24.7244	-2.52	0.660018	-0.012095	-0.206042
203	0.6475	-0.0148958	681.183	-0.434636	98.9712	-1.80556	-4.03608	-24.7483	-2.47	0.65714	-0.0221601	-0.376547
204	0.633125	-0.0134896	679.378	-0.457087	98.8784	-1.88175	-4.07696	-22.3525	-2.42	0.654497	-0.012188	-0.206552
205	0.620625	-0.0116146	677.496	-0.477028	98.7815	-1.95783	-4.17448	-19.1923	-2.41	0.65216	-0.0122469	-0.206975
206	0.609375	-0.0116667	675.538	-0.495321	98.6804	-2.0338	-4.26652	-19.2226	-2.3	0.649811	-0.0123034	-0.207329
207	0.596875	-0.0133854	673.504	-0.516048	98.5751	-2.10965	-4.35307	-21.9881	-2.11	0.647177	-0.0223576	-0.37562
208	0.583125	-0.0132292	671.395	-0.539354	98.4655	-2.18536	-4.35898	-21.6634	-1.84	0.644575	-0.0123685	-0.207147
209	0.57125	-0.01	669.209	-0.559928	98.3516	-2.26092	-4.43195	-16.3222	-1.84	0.642499	-0.0124164	-0.207272
210	0.563125	-0.00677083	666.949	-0.574254	98.2333	-2.33633	-4.49942	-11.0141	-1.9	0.640948	-0.00246181	-0.0409572
211	0.556875	-0.00661458	664.612	-0.585414	98.1107	-2.41156	-4.64432	-10.7223	-1.69	0.639411	-0.0125504	-0.20807
212	0.549375	-0.00833333	662.201	-0.598974	97.9837	-2.48662	-4.70335	-13.4594	-1.57	0.637595	-0.0125926	-0.208012
213	0.540625	-0.00833333	659.714	-0.615029	97.8523	-2.56148	-4.75685	-13.4088	-1.45	0.635778	-0.0126323	-0.207885
214	0.533125	-0.00671875	657.153	-0.628999	97.7164	-2.63613	-4.80483	-10.7689	-1.37	0.634221	-0.00266962	-0.0437624
215	0.526875	-0.00651042	654.516	-0.640792	97.5759	-2.71055	-4.94048	-10.3931	-1.29	0.632688	-0.0127565	-0.208274
216	0.52	-0.00682292	651.806	-0.653926	97.4309	-2.78474	-4.97993	-10.8469	-1.2	0.631105	-0.0127904	-0.207964
217	0.51375	-0.005	649.021	-0.666019	97.2813	-2.85867	-5.01383	-7.91489	-1.11	0.629812	-0.0028219	-0.0456862
218	0.51	-0.00317708	646.162	-0.673345	97.1271	-2.93233	-5.14302	-5.0071	-1.01	0.628797	-0.00290786	-0.0468705
219	0.506875	-0.0034375	643.23	-0.679491	96.9682	-3.0057	-5.2717	-5.39294	-0.94	0.627731	-0.0129947	-0.208505
220	0.503125	-0.00348958	640.224	-0.686917	96.8046	-3.07876	-5.29396	-5.44906	-0.9	0.626656	-0.00302189	-0.0482609
221	0.5	-0.00302083	637.146	-0.693147	96.6361	-3.15149	-5.41903	-4.69442	-0.85	0.625645	-0.00310871	-0.0494087
222	0.496875	-0.00354167	633.994	-0.699417	96.4629	-3.22389	-5.54351	-5.47658	-0.75	0.624543	-0.0131964	-0.208702
223	0.493125	-0.00333333	630.77	-0.706993	96.2848	-3.29591	-5.55401	-5.12821	-0.66	0.623475	-0.00321937	-0.0506554
224	0.490625	-0.00151042	627.474	-0.712075	96.1017	-3.36755	-5.67474	-2.31158	-0.59	0.622676	-0.00330715	-0.0517648
225	0.49	-0.00015625	624.107	-0.71335	95.9137	-3.43879	-5.79478	-0.237846	-0.7	0.622073	-0.00339588	-0.0528684
226	0.49	5.20833e-05	620.668	-0.71335	95.7207	-3.5096	-5.9141	0.078845	-0.78	0.621489	-0.00348558	-0.0539658
227	0.49	1.85037e-17	617.158	-0.71335	95.5226	-3.57996	-6.03266	2.7853e-14	-0.83	0.620886	-0.00357627	-0.0550568
228	0.49	1.85037e-17	613.579	-0.71335	95.3193	-3.64984	-6.15043	2.76914e-14	-0.7	0.620271	-0.00366796	-0.0561409
229	0.49	1.85037e-17	609.929	-0.71335	95.1109	-3.71923	-6.26735	2.75267e-14	-0.55	0.619644	-0.0037607	-0.0572179
230	0.49	1.85037e-17	606.209	-0.71335	94.8972	-3.7881	-6.3834	2.73588e-14	-0.6	0.619006	-0.00385449	-0.0582874
231	0.49	-5.20833e-05	602.421	-0.71335	94.6782	-3.85642	-6.49853	-0.0765271	-0.53	0.618349	-0.00394937	-0.0593489
232	0.49	0.00015625	598.565	-0.71335	94.4538	-3.92417	-6.6127	0.228112	-0.19	0.61771	-0.00404536	-0.0604021
233	0.490625	0.00151042	594.641	-0.712075	94.224	-3.99132	-6.72587	2.19062	0.17	0.617257	-0.00414247	-0.0614467
234	0.493125	0.00333333	590.649	-0.706993	93.9887	-4.05786	-6.83798	4.80203	0.05	0.617053	0.00575926	0.0848557
235	0.496875	0.00359375	586.592	-0.699417	93.7478	-4.12374	-7.09082	5.14162	-0.36	0.616858	-0.00442876	-0.0648041
236	0.5	0.00286458	582.468	-0.693147	93.5013	-4.18894	-7.20293	4.06958	-0.9	0.616545	-0.00453147	-0.0658409
237	0.5025	0.00203125	578.279	-0.68816	93.2492	-4.25344	-7.31384	2.86495	-1.2	0.6161	0.00536457	0.0773849
238	0.50375	-5.20833e-05	574.025	-0.685675	92.9912	-4.3172	-7.57195	-0.0729199	-1.02	0.615335	-0.0148355	-0.212431
239	0.5025	-0.001875	569.708	-0.68816	92.7275	-4.38021	-7.53182	-2.60537	-0.64	0.614322	-0.00484723	-0.0688859
240	0.500625	-0.00140625	565.328	-0.691898	92.4578	-4.44242	-7.63879	-1.93901	-0.37	0.613364	-0.00495512	-0.0698777
241	0.5	-0.000104167	560.886	-0.693147	92.1822	-4.5038	-7.74434	-0.142501	-0.2	0.612575	-0.00506436	-0.0708571
242	0.500625	0.00171875	556.382	-0.691898	91.9005	-4.56434	-7.84844	2.33239	-0.02	0.612024	-0.005175	-0.0718237
243	0.50375	0.00489583	551.818	-0.685675	91.6127	-4.62399	-7.95101	6.58928	-0.06	0.611887	0.00471295	0.0648742
244	0.51	0.00677083	547.194	-0.673345	91.3187	-4.68273	-8.21305	9.03648	-0.4	0.61197	0.00449144	0.061307
245	0.51625	0.00489583	542.511	-0.661164	91.0184	-4.74053	-8.47745	6.47815	-0.99	0.61177	-0.00573615	-0.077627
246	0.519375	0.00166667	537.77	-0.655129	90.7118	-4.79735	-8.57906	2.18606	-1.15	0.61113	-0.00585729	-0.0785737
247	0.52	0.000104167	532.973	-0.653926	90.3987	-4.85316	-8.67886	0.13541	-0.76	0.610276	-0.00598002	-0.0795046
248	0.52	-0.000104167	528.12	-0.653926	90.0791	-4.90793	-8.77681	-0.134177	-0.41	0.609385	-0.00610438	-0.0804189
249	0.52	0.00015625	523.212	-0.653926	89.7529	-4.96162	-8.87284	0.199395	-0.39	0.608518	-0.0062304	-0.0813163
250	0.520625	0.00151042	518.25	-0.652725	89.42	-5.01422	-8.96689	1.9092	-0.69	0.607812	-0.00635811	-0.0821962
251	0.523125	0.00338542	513.236	-0.647935	89.0803	-5.06567	-9.05891	4.23785	-0.66	0.60733	0.00351245	0.0449688
252	0.526875	0.00333333	508.17	-0.640792	88.7338	-5.11596	-9.32477	4.13147	-0.66	0.60681	-0.00674603	-0.0855149
253	0.529375	0.00166667	503.054	-0.636058	88.3802	-5.16504	-9.41424	2.04494	-0.74	0.606074	-0.00688158	-0.086355
254	0.530625	0.00166667	497.889	-0.6337	88.0197	-5.21289	-9.50145	2.02394	-0.6	0.605326	-0.007019	-0.0871751
255	0.533125	0.00333333	492.676	-0.628999	87.6519	-5.25947	-9.58635	4.0055	-0.58	0.604768	0.00284168	0.0349238
256	0.536875	0.00333333	487.417	-0.62199	87.277	-5.30475	-9.8513	3.96274	-0.59	0.604179	-0.00743731	-0.0904275
257	0.539375	0.00166667	482.112	-0.617344	86.8946	-5.34869	-9.93291	1.95981	-0.68	0.603382	-0.00758325	-0.0911985
258	0.540625	0.00166667	476.764	-0.615029	86.5048	-5.39127	-10.012	1.93806	-0.64	0.602574	-0.00773124	-0.0919468
259	0.543125	0.00328125	471.372	-0.610416	86.1075	-5.43244	-10.0884	3.77242	-0.55	0.601943	0.00211867	0.0249121
260	0.546875	0.00354167	465.94	-0.603535	85.7025	-5.47218	-10.3504	4.02489	-0.62	0.60131	-0.00818233	-0.0951023
261	0.55	0.00302083	460.468	-0.597837	85.2898	-5.51046	-10.4228	3.39267	-0.63	0.600607	-0.0083396	-0.0957919
262	0.553125	0.00348958	454.957	-0.592171	84.8691	-5.54724	-10.4924	3.87222	-0.72	0.599945	0.00150087	0.0170332
263	0.556875	0.00348958	449.41	-0.585414	84.4405	-5.58249	-10.7511	3.82501	-0.81	0.599252	-0.00881845	-0.0988597
264	0.56	0.00296875	443.827	-0.579818	84.0038	-5.61618	-10.8159	3.21369	-0.79	0.598492	-0.00898564	-0.0994826
265	0.563125	0.00369792	438.211	-0.574254	83.5589	-5.64828	-10.8778	3.95236	-0.66	0.5978	0.000844733	0.00923395
266	0.5675	0.00484375	432.563	-0.566515	83.1056	-5.67875	-11.1317	5.11031	-0.62	0.597197	-0.00949395	-0.102443
267	0.5725	0.00484375	426.884	-0.557743	82.6439	-5.70757	-11.1882	5.04322	-0.71	0.596583	0.000328256	0.00349548
268	0.576875	0.00369792	421.177	-0.55013	82.1736	-5.73471	-11.4386	3.79872	-0.76	0.595819	-0.010025	-0.105326
269	0.58	0.00296875	415.442	-0.544727	81.6946	-5.76013	-11.4894	3.00815	-0.79	0.594971	-0.0102114	-0.105823
270	0.583125	0.00348958	409.682	-0.539354	81.2068	-5.78381	-11.5366	3.48687	-0.81	0.594166	-0.000400497	-0.00409289
271	0.586875	0.00348958	403.898	-0.532943	80.7101	-5.80571	-11.7799	3.43765	-0.82	0.593332	-0.0107751	-0.108562
272	0.59	0.00302083	398.092	-0.527633	80.2042	-5.82582	-11.8207	2.9331	-0.84	0.592443	-0.0109734	-0.10897
273	0.593125	0.00348958	392.266	-0.52235	79.6891	-5.84409	-11.8578	3.33865	-0.85	0.591591	-0.00117465	-0.011494
274	0.596875	0.00348958	386.422	-0.516048	79.1647	-5.86051	-12.0927	3.28891	-0.87	0.590711	-0.0115719	-0.111545
275	0.6	0.00302083	380.562	-0.510826	78.6308	-5.87505	-12.1227	2.80394	-0.89	0.589779	-0.0117829	-0.111856
276	0.603125	0.00348958	374.687	-0.505631	78.0872	-5.88768	-12.1487	3.18903	-0.91	0.588883	-0.00199714	-0.0186664
277	0.606875	0.00348958	368.799	-0.499432	77.5338	-5.89837	-12.3736	3.13892	-0.94	0.587959	-0.0124183	-0.114245
278	0.61	0.00302083	362.901	-0.494296	76.9705	-5.90711	-12.392	2.67381	-0.96	0.586987	-0.0126429	-0.114451
279	0.613125	0.00348958	356.994	-0.489186	76.3971	-5.91387	-12.4061	3.03844	-0.99	0.586051	-0.00287109	-0.0255677
280	0.616875	0.00348958	351.08	-0.483089	75.8135	-5.91862	-12.6197	2.9881	-1.02	0.585088	-0.0133176	-0.116632
281	0.62	0.00302083	345.161	-0.478036	75.2195	-5.92135	-12.6255	2.54311	-1.05	0.584079	-0.0135568	-0.116725
282	0.623125	0.00354167	339.24	-0.473008	74.6149	-5.92204	-12.6269	2.93043	-1.08	0.58311	-0.00379983	-0.0321555
283	0.626875	0.00328125	333.318	-0.467008	73.9996	-5.92066	-12.8276	2.66756	-1.1	0.582094	-0.0142732	-0.118676
284	0.629375	0.00166667	327.397	-0.463028	73.3734	-5.91719	-12.8201	1.33088	-1.13	0.580945	-0.014528	-0.118649
285	0.630625	0.00166667	321.48	-0.461044	72.7362	-5.91162	-12.808	1.30683	-1.15	0.579795	-0.0147868	-0.11858
286	0.633125	0.00333333	315.568	-0.457087	72.0878	-5.90393	-12.7914	2.5656	-1.17	0.578772	-0.00504976	-0.0397511
287	0.636875	0.00338542	309.664	-0.451182	71.4279	-5.89411	-12.9728	2.55693	-1.2	0.57773	-0.01556	-0.120195
288	0.639375	0.00151042	303.77	-0.447264	70.7565	-5.88213	-12.9464	1.11907	-1.21	0.576548	-0.0158357	-0.119996
289	0.64	0.00015625	297.888	-0.446287	70.0733	-5.86799	-12.9153	0.113524	-1.23	0.575267	-0.0161158	-0.119753
290	0.64	-5.20833e-05	292.02	-0.446287	69.3782	-5.85167	-12.8794	-0.0370961	-1.25	0.573976	-0.0164003	-0.119467
291	0.64	-2.77556e-17	286.168	-0.446287	68.671	-5.83317	-12.8387	-1.93726e-14	-1.26	0.572692	-0.0166893	-0.119137
292	0.64	-2.77556e-17	280.335	-0.446287	67.9515	-5.81246	-12.7931	-1.89777e-14	-1.28	0.571413	-0.016983	-0.118761
293	0.64	-2.77556e-17	274.523	-0.446287	67.2195	-5.78954	-12.7426	-1.85842e-14	-1.28	0.570138	-0.0172812	-0.118342
294	0.64	-2.77556e-17	268.733	-0.446287	66.4747	-5.76441	-12.6873	-1.81923e-14	-1.29	0.56887	-0.0175842	-0.117877
295	0.64	-2.77556e-17	262.969	-0.446287	65.7172	-5.73705	-12.6271	-1.78021e-14	-1.29	0.567607	-0.0178919	-0.117367
296	0.64	-2.77556e-17	257.232	-0.446287	64.9465	-5.70747	-12.562	-1.74137e-14	-1.3	0.566351	-0.0182044	-0.116812
297	0.64	-2.77556e-17	251.524	-0.446287	64.1625	-5.67565	-12.492	-1.70273e-14	-1.29	0.565102	-0.0185217	-0.116211
298	0.64	-2.77556e-17	245.849	-0.446287	63.3651	-5.64159	-12.417	-1.66431e-14	-1.27	0.56386	-0.0188439	-0.115564
299	0.64	-2.77556e-17	240.207	-0.446287	62.5541	-5.6053	-12.3371	-1.62612e-14	-1.22	0.562626	-0.019171	-0.114872
300	0.64	-2.77556e-17	234.602	-0.446287	61.7291	-5.56677	-12.2523	-1.58817e-14	-1.22	0.561401	-0.019503	-0.114134
301	0.64	5.20833e-05	229.035	-0.446287	60.8901	-5.526	-12.1626	0.0290949	-1.29	0.560188	-0.0198398	-0.113351
302	0.64	-0.00015625	223.509	-0.446287	60.0368	-5.48299	-12.0679	-0.0851788	-1.32	0.558972	-0.0201815	-0.112521
303	0.639375	-0.00151042	218.026	-0.447264	59.169	-5.43775	-11.9684	-0.803196	-1.23	0.557695	-0.020528	-0.111645
304	0.636875	-0.00338542	212.588	-0.451182	58.2866	-5.39029	-11.8639	-1.75537	-1.17	0.556333	-0.0308794	-0.163754
305	0.633125	-0.00338542	207.198	-0.457087	57.3893	-5.3406	-11.5709	-1.71086	-1.21	0.555005	-0.0209036	-0.108041
306	0.630625	-0.0015625	201.857	-0.461044	56.4769	-5.2887	-11.4584	-0.769274	-1.16	0.553782	-0.0212586	-0.107044
307	0.63	5.20833e-05	196.569	-0.462035	55.5493	-5.2346	-11.3412	0.0249706	-0.96	0.552651	-0.0216179	-0.106002
308	0.630625	0.00140625	191.334	-0.461044	54.6063	-5.17831	-11.2192	0.656253	-1.16	0.551594	-0.0219816	-0.104914
309	0.6325	0.001875	186.156	-0.458075	53.6477	-5.11983	-11.0925	0.851322	-1.35	0.55057	-0.0123493	-0.0573458
310	0.63375	5.20833e-05	181.036	-0.456101	52.6733	-5.05919	-11.1351	0.0229975	-1.24	0.549459	-0.0330814	-0.149394
311	0.6325	-0.00203125	175.977	-0.458075	51.6831	-4.99639	-10.8251	-0.871836	-1.24	0.548289	-0.0230958	-0.101385
312	0.63	-0.0028125	170.98	-0.462035	50.6767	-4.93145	-10.6844	-1.17288	-1.27	0.547104	-0.023474	-0.100119
313	0.626875	-0.00375	166.049	-0.467008	49.6542	-4.8644	-10.5391	-1.51874	-1.32	0.545898	-0.033855	-0.140231
314	0.6225	-0.00479167	161.185	-0.474012	48.6154	-4.79524	-10.2244	-1.88376	-1.29	0.544687	-0.0238536	-0.0959095
315	0.6175	-0.00505208	156.389	-0.482076	47.5602	-4.72401	-10.0725	-1.92705	-1.15	0.543487	-0.0342326	-0.133546
316	0.6125	-0.00505208	151.665	-0.490206	46.4886	-4.65071	-9.75629	-1.86884	-1.03	0.542324	-0.0242158	-0.0916157
317	0.6075	-0.00484375	147.015	-0.498403	45.4005	-4.57538	-9.59826	-1.73683	-0.93	0.541191	-0.0345903	-0.126853
318	0.603125	-0.00354167	142.439	-0.505631	44.2958	-4.49804	-9.28132	-1.23042	-0.92	0.54014	-0.0245552	-0.0872483
319	0.600625	-0.00140625	137.941	-0.509784	43.1747	-4.41872	-9.11764	-0.473121	-0.92	0.539181	-0.0249219	-0.085755
320	0.6	-0.0003125	133.522	-0.510826	42.0372	-4.33743	-8.94992	-0.10177	-1.12	0.538276	-0.0252863	-0.0842217
321	0.599375	-0.00145833	129.185	-0.511868	40.8834	-4.25422	-8.77821	-0.4595	-1.19	0.537352	-0.0256472	-0.0826489
322	0.596875	-0.00338542	124.931	-0.516048	39.7135	-4.1691	-8.60259	-1.03157	-0.92	0.536388	-0.0360033	-0.112201
323	0.593125	-0.0034375	120.762	-0.52235	38.5277	-4.08212	-8.28272	-1.01248	-0.76	0.535459	-0.0259138	-0.078063
324	0.590625	-0.00135417	116.68	-0.526574	37.3262	-3.9933	-8.1025	-0.385375	-0.66	0.53461	-0.0262498	-0.076402
325	0.590625	0.00135417	112.686	-0.526574	36.1096	-3.90268	-7.91863	0.372185	-0.64	0.533855	-0.0265759	-0.0747038
326	0.593125	0.00338542	108.784	-0.52235	34.8781	-3.81029	-7.73117	0.898239	-0.67	0.533172	-0.0168899	-0.0458327
327	0.596875	0.00359375	104.973	-0.516048	33.6324	-3.71617	-7.668	0.920117	-0.7	0.532497	-0.0276504	-0.0724043
328	0.6	0.00286458	101.257	-0.510826	32.3731	-3.62036	-7.4703	0.707462	-0.75	0.531821	-0.0279376	-0.0705666
329	0.6025	0.00203125	97.6368	-0.506668	31.1011	-3.52289	-7.26918	0.483719	-0.78	0.531143	-0.0182043	-0.0443375
330	0.60375	-5.20833e-05	94.1139	-0.504595	29.8171	-3.4238	-7.18247	-0.0119555	-0.79	0.530423	-0.0389211	-0.0913741
331	0.6025	-0.001875	90.6901	-0.506668	28.5224	-3.32315	-6.85703	-0.414741	-0.72	0.529696	-0.0286619	-0.0648408
332	0.600625	-0.00135417	87.3669	-0.509784	27.2181	-3.22096	-6.64617	-0.28856	-0.67	0.529002	-0.0288447	-0.0628634
333	0.6	-0.00015625	84.146	-0.510826	25.9057	-3.11728	-6.43223	-0.0320678	-0.67	0.528356	-0.0289909	-0.0608526
334	0.6	-0.000104167	81.0287	-0.510826	24.5868	-3.01215	-6.21532	-0.0205866	-0.64	0.527732	-0.0290953	-0.0588093
335	0.599375	-0.00151042	78.0166	-0.511868	23.2633	-2.90563	-5.99552	-0.287409	-0.61	0.527104	-0.0291523	-0.0567341
336	0.596875	-0.00338542	75.1109	-0.516048	21.9372	-2.79775	-5.77293	-0.620199	-0.57	0.526465	-0.0391561	-0.0733646
337	0.593125	-0.00338542	72.3132	-0.52235	20.6109	-2.68857	-5.45518	-0.597098	-0.57	0.52586	-0.0286149	-0.0516172
338	0.590625	-0.00151042	69.6246	-0.526574	19.2872	-2.57813	-5.2311	-0.256493	-0.53	0.525311	-0.0284941	-0.0494882
339	0.59	-0.00015625	67.0465	-0.527633	17.9689	-2.46649	-5.00456	-0.0255512	-0.49	0.524808	-0.0283004	-0.0473317
340	0.59	1.85037e-17	64.58	-0.527633	16.6594	-2.35368	-4.77568	2.91456e-15	-0.47	0.52433	-0.0280263	-0.045149
341	0.59	0.000208333	62.2263	-0.527633	15.3622	-2.23977	-4.54455	0.0316191	-0.45	0.523879	-0.027664	-0.0429412
342	0.590625	0.00135417	59.9865	-0.526574	14.0815	-2.1248	-4.31128	0.198126	-0.44	0.523468	-0.0272057	-0.0407098
343	0.5925	0.001875	57.8617	-0.523404	12.8215	-2.00884	-4.07598	0.264612	-0.42	0.523086	-0.0166435	-0.0240226
344	0.59375	-5.55112e-17	55.8529	-0.521297	11.5869	-1.89192	-3.90381	-7.56209e-15	-0.4	0.522696	-0.0364099	-0.0507281
345	0.5925	-0.001875	53.961	-0.523404	10.383	-1.7741	-3.5997	-0.246773	-0.38	0.522311	-0.0251771	-0.0338898
346	0.590625	-0.00140625	52.1869	-0.526574	9.21497	-1.65545	-3.35894	-0.178995	-0.33	0.521958	-0.0242592	-0.0315807
347	0.59	-5.20833e-05	50.5314	-0.527633	8.08872	-1.536	-3.11659	-0.00641913	-0.28	0.521645	-0.0232105	-0.029257
348	0.590625	0.0015625	48.9954	-0.526574	7.01023	-8.90729	-18.0731	0.18672	-0.25	0.519857	-0.168188	-0.205558
349	0.593125	0.00338542	40.0881	-0.52235	0	6.19647	12.5728	0.331012	-0.26	0.521147	0.107024	0.107024
350	0.596875	0.00338542	46.2846	-0.516048	5.02163	-1.17353	-2.42148	0.382177	-0.25	0.520943	-0.0195737	-0.0225992
351	0.599375	0.00151042	45.1111	-0.511868	4.12436	-1.05151	-2.1697	0.166187	-0.21	0.520743	-0.0179523	-0.0202017
352	0.6	0.000208333	44.0596	-0.510826	3.30034	-0.928986	-1.91688	0.022388	-0.17	0.520553	-0.0161975	-0.0178021
353	0.6	-5.20833e-05	43.1306	-0.510826	2.55579	-0.806021	-1.66316	-0.00547899	-0.17	0.520386	-0.0143167	-0.0154033
354	0.599375	-0.00145833	42.3246	-0.511868	1.89669	-0.682671	-1.40863	-0.150545	-0.28	0.520231	-0.0123205	-0.0130078
355	0.595	-0.00859375	41.6419	-0.519194	1.32857	-0.558995	-1.15344	-0.872829	-0.79	0.520028	-0.0202222	-0.021006
356	0.5775	-0.0329687	41.0829	-0.549047	0.856386	-0.435051	-0.88273	-3.30354	-0.09	0.519609	-0.0379039	-0.0388445
357	0.528125	-0.0661458	40.6478	-0.638422	0.484431	-0.3109	-0.598747	-6.55777	-0.06	0.518894	-0.1054	-0.106872
358	0.46	-0.0479688	40.3369	-0.776529	0.216175	-0.186599	-0.295191	-4.7193	-0.03	0.518392	-0.172674	-0.173746
359	0.44875	0.0339063	40.1503	-0.801289	0.0541759	0.0558419			0

## Sheet: Full load
C Angle	Cyl pressure(bar)	DP/Dq	pv	log p	log vol	dV/dq			Net HR dQn/dq	Cum HR (KJ)				MFB	mean gas temp(k)
-360	0.646875	0.101875	40.0881	-0.435602	0	0.0622097	0.162595	9.96092	-0.02	0.00101235	0.00147166	0.00147166
-359	0.731875	0.0546354	40.1503	-0.312146	0.0541759	0.186599	0.487707	5.35032	0.02	0.00159615	-0.00560783	-0.00561653
-358	0.753125	0.00375	40.3369	-0.283524	0.216175	0.3109	0.801894	0.368935	0.05	0.00171324	0.00716371	0.00720817
-357	0.75	-0.00510417	40.6478	-0.287682	0.484431	0.435051	1.12211	-0.506032	0.11	0.00177485	0.00991457	0.010053
-356	0.746875	-0.00354167	41.0829	-0.291857	0.856386	0.558995	1.4418	-0.354883	0.14	0.00188354	0.00256368	0.0026273
-355	0.743125	-0.00333333	41.6419	-0.296891	1.32857	0.682671	1.73731	-0.338552	0.16	0.00202341	0.0148895	0.0154666
-354	0.740625	-0.00151042	42.3246	-0.300261	1.89669	0.806021	2.05123	-0.155921	0.19	0.00221294	0.0172458	0.0182079
-353	0.74	-0.00015625	43.1306	-0.301105	2.55579	0.928986	2.36416	-0.016437	0.23	0.00244772	0.0194518	0.020928
-352	0.74	5.20833e-05	44.0596	-0.301105	3.30034	1.05151	2.67596	0.005597	0.27	0.00271587	0.0214979	0.0236277
-351	0.74	1.85037e-17	45.1111	-0.301105	4.12436	1.17353	2.98649	2.03591e-15	0.31	0.00301452	0.0233782	0.0263075
-350	0.74	1.85037e-17	46.2846	-0.301105	5.02163	1.29499	3.29559	2.08887e-15	0.34	0.00334408	0.0250898	0.028968
-349	0.74	1.85037e-17	47.5796	-0.301105	5.98574	1.41583	3.60312	2.14732e-15	0.35	0.00370439	0.0266327	0.0316097
-348	0.74	1.85037e-17	48.9954	-0.301105	7.01023	1.536	3.90895	2.21121e-15	0.37	0.00409529	0.0280096	0.0342331
-347	0.74	5.20833e-05	50.5314	-0.301105	8.08872	1.65545	4.21291	0.00641913	0.4	0.00451722	0.0292251	0.0368385
-346	0.74	-0.00015625	52.1869	-0.301105	9.21497	1.7741	4.51487	-0.0198883	0.43	0.00496672	0.0302857	0.039426
-345	0.739375	-0.00151042	53.961	-0.30195	10.383	1.89192	4.8147	-0.198789	0.45	0.00542831	0.0311989	0.0419956
-344	0.736875	-0.00338542	55.8529	-0.305337	11.5869	2.00884	5.11224	-0.461184	0.48	0.00589341	0.0219734	0.0306145
-343	0.733125	-0.00338542	57.8617	-0.310439	12.8215	2.1248	5.3343	-0.477771	0.51	0.00637907	0.0321776	0.046444
-342	0.730625	-0.00151042	59.9865	-0.313855	14.0815	2.23977	5.62292	-0.220987	0.53	0.00691926	0.0326954	0.0489243
-341	0.73	-0.00015625	62.2263	-0.314711	15.3622	2.35368	5.90889	-0.0237143	0.57	0.00750778	0.0331041	0.0513854
-340	0.73	5.20833e-05	64.58	-0.314711	16.6594	2.46649	6.19209	0.00820376	0.63	0.00812781	0.033413	0.0538267
-339	0.73	3.70074e-17	67.0465	-0.314711	17.9689	2.57813	6.47237	6.05175e-15	0.68	0.00877504	0.0336312	0.0562473
-338	0.73	3.70074e-17	69.6246	-0.314711	19.2872	2.68857	6.74963	6.28446e-15	0.69	0.00945001	0.0337672	0.0586465
-337	0.73	3.70074e-17	72.3132	-0.314711	20.6109	2.79775	7.02373	6.52713e-15	0.71	0.0101524	0.0338293	0.0610232
-336	0.73	3.70074e-17	75.1109	-0.314711	21.9372	2.90563	7.29455	6.77967e-15	0.73	0.0108818	0.0338252	0.0633765
-335	0.73	3.70074e-17	78.0166	-0.314711	23.2633	3.01215	7.56197	7.04193e-15	0.74	0.011638	0.0337621	0.0657052
-334	0.73	3.70074e-17	81.0287	-0.314711	24.5868	3.11728	7.82588	7.31382e-15	0.79	0.0124206	0.0336465	0.0680085
-333	0.73	3.70074e-17	84.146	-0.314711	25.9057	3.22096	8.08617	7.59519e-15	0.86	0.0132292	0.0334846	0.0702851
-332	0.73	3.70074e-17	87.3669	-0.314711	27.2181	3.32315	8.34272	7.88592e-15	0.86	0.0140635	0.033282	0.072534
-331	0.73	3.70074e-17	90.6901	-0.314711	28.5224	3.4238	8.59542	8.18587e-15	0.86	0.014923	0.0330438	0.074754
-330	0.73	3.70074e-17	94.1139	-0.314711	29.8171	3.52289	8.84417	8.49491e-15	0.89	0.0158075	0.0327746	0.076944
-329	0.73	3.70074e-17	97.6368	-0.314711	31.1011	3.62036	9.08886	8.81289e-15	0.91	0.0167164	0.0324785	0.0791031
-328	0.73	3.70074e-17	101.257	-0.314711	32.3731	3.71617	9.3294	9.13968e-15	0.93	0.0176493	0.0321593	0.0812299
-327	0.73	3.70074e-17	104.973	-0.314711	33.6324	3.81029	9.56569	9.4751e-15	0.95	0.0186059	0.0318203	0.0833236
-326	0.73	3.70074e-17	108.784	-0.314711	34.8781	3.90268	9.79763	9.81903e-15	0.98	0.0195856	0.0314647	0.085383
-325	0.73	3.70074e-17	112.686	-0.314711	36.1096	3.9933	10.0251	1.01713e-14	1.01	0.0205881	0.0310951	0.0874072
-324	0.73	3.70074e-17	116.68	-0.314711	37.3262	4.08212	10.2481	1.05317e-14	1.03	0.0216129	0.0307139	0.0893951
-323	0.73	3.70074e-17	120.762	-0.314711	38.5277	4.1691	10.4665	1.09002e-14	1.02	0.0226596	0.0303232	0.0913458
-322	0.73	3.70074e-17	124.931	-0.314711	39.7135	4.25422	10.6802	1.12765e-14	1.05	0.0237276	0.029925	0.0932583
-321	0.73	-5.20833e-05	129.185	-0.314711	40.8834	4.33743	10.8891	-0.0164107	1.12	0.0248149	0.0295209	0.0951318
-320	0.73	0.00015625	133.522	-0.314711	42.0372	4.41872	11.0931	0.0508851	1.25	0.0259293	0.0291124	0.0969654
-319	0.730625	0.00145833	137.941	-0.313855	43.1747	4.49804	11.2923	0.490644	1.33	0.0271076	0.0287009	0.0987583
-318	0.733125	0.00354167	142.439	-0.310439	44.2958	4.57538	11.4864	1.23042	1.3	0.0283793	0.0382874	0.136041
-317	0.7375	0.00489583	147.015	-0.304489	45.4005	4.65071	11.8355	1.75551	1.26	0.0297384	0.0282549	0.103619
-316	0.7425	0.00489583	151.665	-0.297732	46.4886	4.72401	12.022	1.81104	1.17	0.0311217	0.0378349	0.143141
-315	0.746875	0.00354167	156.389	-0.291857	47.5602	4.79524	12.3682	1.35092	1.15	0.0324936	0.0277861	0.108398
-314	0.749375	0.00145833	161.185	-0.288516	48.6154	4.8644	12.5466	0.573319	1.29	0.0338056	0.0273627	0.110019
-313	0.75	0.000104167	166.049	-0.287682	49.6542	4.93145	12.7195	0.0421872	1.46	0.0350817	0.0269414	0.111594
-312	0.75	0.000104167	170.98	-0.287682	50.6767	4.99639	12.887	0.0434401	1.53	0.0363748	0.0265226	0.113122
-311	0.750625	0.00151042	175.977	-0.286849	51.6831	5.05919	13.049	0.648288	1.45	0.0377445	0.026107	0.114603
-310	0.753125	0.00338542	181.036	-0.283524	52.6733	5.11983	13.2054	1.49483	1.39	0.0392145	0.0356947	0.161196
-309	0.756875	0.00338542	186.156	-0.278557	53.6477	5.17831	13.5343	1.53711	1.41	0.0407217	0.0256234	0.118987
-308	0.759375	0.00145833	191.334	-0.27526	54.6063	5.2346	13.6815	0.680558	1.42	0.0421579	0.0252136	0.12034
-307	0.76	0.0003125	196.569	-0.274437	55.5493	5.2887	13.8229	0.149824	1.45	0.0435552	0.0248081	0.121645
-306	0.760625	0.00145833	201.857	-0.273615	56.4769	5.3406	13.9585	0.717989	1.49	0.0450228	0.0244072	0.122898
-305	0.763125	0.00338542	207.198	-0.270333	57.3893	5.39029	14.0884	1.71086	1.52	0.0466027	0.0340109	0.175788
-304	0.766875	0.00333333	212.588	-0.265431	58.2866	5.43775	14.3994	1.72836	1.57	0.0482155	0.0239302	0.126903
-303	0.769375	0.00166667	218.026	-0.262177	59.169	5.48299	14.5192	0.886285	1.57	0.0497561	0.0235386	0.128019
-302	0.770625	0.00166667	223.509	-0.260553	60.0368	5.526	14.6331	0.908573	1.59	0.0513102	0.0231521	0.129083
-301	0.773125	0.00333333	229.035	-0.257315	60.8901	5.56677	14.7411	1.86207	1.61	0.0529705	0.0327706	0.187228
-300	0.776875	0.00338542	234.602	-0.252476	61.7291	5.6053	15.0359	1.93713	1.56	0.0546678	0.0226851	0.132757
-299	0.779375	0.00151042	240.207	-0.249263	62.5541	5.64159	15.1332	0.884909	1.59	0.0562697	0.0223092	0.133676
-298	0.78	0.000104167	245.849	-0.248461	63.3651	5.67565	15.2246	0.0624616	1.61	0.0577984	0.0219385	0.134542
-297	0.78	0.000104167	251.524	-0.248461	64.1625	5.70747	15.3099	0.0639035	1.64	0.0593357	0.021573	0.135355
-296	0.780625	0.00151042	257.232	-0.24766	64.9465	5.73705	15.3893	0.947627	1.66	0.0609694	0.0212127	0.136115
-295	0.783125	0.00338542	262.969	-0.244463	65.7172	5.76441	15.4627	2.17136	1.66	0.0627328	0.0308577	0.202419
-294	0.786875	0.00338542	268.733	-0.239686	66.4747	5.78954	15.7292	2.21896	1.64	0.0645277	0.0207707	0.139237
-293	0.789375	0.00151042	274.523	-0.236514	67.2195	5.81246	15.7915	1.01133	1.61	0.0662079	0.0204214	0.139846
-292	0.79	0.000104167	280.335	-0.235722	67.9515	5.83317	15.8477	0.0712234	1.65	0.0677998	0.0200773	0.1404
-291	0.79	0.000104167	286.168	-0.235722	68.671	5.85167	15.898	0.0727054	1.75	0.0693969	0.0197383	0.140902
-290	0.790625	0.00151042	292.02	-0.234932	69.3782	5.86799	15.9423	1.07579	1.87	0.0710987	0.0194043	0.14135
-289	0.793125	0.00333333	297.888	-0.231774	70.0733	5.88213	15.9807	2.42185	1.96	0.072939	0.0290752	0.216053
-288	0.796875	0.00354167	303.77	-0.227057	70.7565	5.89411	16.216	2.62403	1.95	0.074823	0.0189884	0.143885
-287	0.8	0.00302083	309.664	-0.223144	71.4279	5.90393	16.243	2.28157	1.75	0.0766754	0.0186649	0.144179
-286	0.803125	0.00354167	315.568	-0.219245	72.0878	5.91162	16.2642	2.72595	1.56	0.0785744	0.0283463	0.223138
-285	0.806875	0.00333333	321.48	-0.214587	72.7362	5.91719	16.483	2.61366	1.62	0.0804841	0.0182578	0.146416
-284	0.809375	0.00145833	327.397	-0.211493	73.3734	5.92066	16.4926	1.16452	1.93	0.0822498	0.0179447	0.146553
-283	0.81	0.0003125	333.318	-0.210721	73.9996	5.92204	16.4965	0.254053	2.04	0.0839249	0.0176363	0.146639
-282	0.810625	0.00145833	339.24	-0.20995	74.6149	5.92135	16.4946	1.20665	1.86	0.085695	0.0173324	0.146673
-281	0.813125	0.00338542	345.161	-0.20687	75.2195	5.91862	16.487	2.85003	1.88	0.0876287	0.027033	0.232755
-280	0.816875	0.00333333	351.08	-0.202269	75.8135	5.91387	16.6771	2.85431	1.8	0.0895818	0.0169446	0.148396
-279	0.819375	0.00166667	356.994	-0.199213	76.3971	5.90711	16.6581	1.45119	1.86	0.0913928	0.0166503	0.148275
-278	0.820625	0.00161458	362.901	-0.197689	76.9705	5.89837	16.6334	1.42911	1.93	0.093199	0.0163604	0.148104
-277	0.823125	0.0034375	368.799	-0.194647	77.5338	5.88768	16.6032	3.09207	2.49	0.0951686	0.0260747	0.239879
-276	0.8275	0.00505208	374.687	-0.189346	78.0872	5.87505	16.7697	4.61695	2.48	0.0973072	0.0159857	0.149412
-275	0.833125	0.00640625	380.562	-0.182572	78.6308	5.86051	16.7282	5.94628	1.9	0.0995747	0.0257049	0.24402
-274	0.84	0.00692708	386.422	-0.174353	79.1647	5.84409	16.8823	6.52873	1.65	0.101916	0.0256139	0.246901
-273	0.84625	0.00489583	392.266	-0.16694	79.6891	5.82582	17.0299	4.68408	1.53	0.104087	0.0155204	0.151869
-272	0.849375	0.00151042	398.092	-0.163254	80.2042	5.80571	16.9711	1.46655	1.62	0.105931	0.0152451	0.15139
-271	0.849375	-0.00145833	403.898	-0.163254	80.7101	5.78381	16.9071	-1.43663	1.44	0.107478	0.0149736	0.150863
-270	0.846875	-0.00328125	409.682	-0.166202	81.2068	5.76013	16.8378	-3.2787	1.72	0.108834	0.00470601	0.0480933
-269	0.84375	-0.00192708	415.442	-0.169899	81.6946	5.73471	16.5663	-1.95266	2.12	0.110295	0.0142723	0.147907
-268	0.84375	0.00197917	421.177	-0.169899	82.1736	5.70757	16.4879	2.03312	2.43	0.112147	0.0240153	0.252311
-267	0.8475	0.00489583	426.884	-0.165464	82.6439	5.67875	16.6	5.09745	2.49	0.114317	0.0139257	0.14829
-266	0.853125	0.00640625	432.563	-0.158849	83.1056	5.64828	16.5109	6.7588	2.44	0.116644	0.0236729	0.255437
-265	0.86	0.00708333	438.211	-0.150823	83.5589	5.61618	16.6102	7.57072	2.27	0.119062	0.0235814	0.257773
-264	0.866875	0.00635417	443.827	-0.14286	84.0038	5.58249	16.7025	6.87842	2.14	0.12142	0.0134877	0.149326
-263	0.8725	0.00505208	449.41	-0.136393	84.4405	5.54724	16.5971	5.5377	1.88	0.123634	0.0232395	0.260528
-262	0.876875	0.00348958	454.957	-0.131391	84.8691	5.51046	16.6765	3.87222	1.71	0.125689	0.0131441	0.149171
-261	0.879375	0.00140625	460.468	-0.128544	85.2898	5.47218	16.5607	1.57935	1.77	0.127503	0.0128998	0.148172
-260	0.88	0.0003125	465.94	-0.127833	85.7025	5.43244	16.4404	0.355137	1.76	0.129182	0.0126589	0.147133
-259	0.880625	0.00140625	471.372	-0.127123	86.1075	5.39127	16.3158	1.61675	1.89	0.130975	0.0124212	0.146054
-258	0.883125	0.00354167	476.764	-0.124289	86.5048	5.34869	16.187	4.11838	2.27	0.133006	0.0221867	0.263864
-257	0.8875	0.00484375	482.112	-0.119347	86.8946	5.30475	16.2364	5.69569	2.45	0.135199	0.0120913	0.145413
-256	0.8925	0.00505208	487.417	-0.113729	87.277	5.25947	16.0978	6.00603	2.2	0.13741	0.0218604	0.265792
-255	0.8975	0.00505208	492.676	-0.108142	87.6519	5.21289	16.1345	6.07083	1.99	0.13963	0.0117633	0.144569
-254	0.9025	0.00484375	497.889	-0.102587	88.0197	5.16504	15.9864	5.88208	1.64	0.141817	0.0215359	0.267473
-253	0.906875	0.00354167	503.054	-0.0977507	88.3802	5.11596	16.0105	4.34549	1.56	0.143853	0.0114372	0.143523
-252	0.909375	0.00140625	508.17	-0.0949977	88.7338	5.06567	15.8531	1.74296	1.9	0.145612	0.0112133	0.142144
-251	0.91	0.000260417	513.236	-0.0943107	89.0803	5.01422	15.6921	0.325988	2.39	0.147214	0.0109923	0.140731
-250	0.910625	0.00161458	518.25	-0.0936241	89.42	4.96162	15.5275	2.04087	2.41	0.148971	0.0107741	0.139285
-249	0.91375	0.00489583	523.212	-0.0901983	89.7529	4.90793	15.3594	6.2477	1.84	0.151131	0.0205587	0.268323
-248	0.92	0.00677083	528.12	-0.0833816	90.0791	4.85316	15.3549	8.72149	1.53	0.153539	0.0204597	0.269536
-247	0.92625	0.00484375	532.973	-0.0766111	90.3987	4.79735	15.3433	6.29655	1.76	0.155703	0.0103588	0.137721
-246	0.929375	0.00182292	537.77	-0.073243	90.7118	4.74053	15.1616	2.391	2.19	0.157458	0.0101469	0.136118
-245	0.930625	0.00161458	542.511	-0.0718989	91.0184	4.68273	14.9767	2.13641	2.17	0.15917	0.00993769	0.134486
-244	0.933125	0.00328125	547.194	-0.0692161	91.3187	4.62399	14.7889	4.37922	1.94	0.161086	0.019731	0.269324
-243	0.936875	0.00354167	551.818	-0.0652054	91.6127	4.56434	14.7551	4.76672	1.93	0.163039	0.00962934	0.132549
-242	0.94	0.00296875	556.382	-0.0618754	91.9005	4.5038	14.5594	4.02868	2.05	0.164897	0.00942553	0.130817
-241	0.943125	0.00369792	560.886	-0.0585564	92.1822	4.44242	14.3609	5.0588	2.11	0.166839	0.0192242	0.268972
-240	0.9475	0.00479167	565.328	-0.0539283	92.4578	4.38021	14.3105	6.60698	2.05	0.168931	0.00912131	0.12863
-239	0.9525	0.00505208	569.708	-0.0486652	92.7275	4.3172	14.1046	7.02003	2.03	0.171044	0.0189227	0.268918
-238	0.9575	0.00505208	574.025	-0.0434296	92.9912	4.25344	14.0426	7.07323	1.92	0.173155	0.00881828	0.12627
-237	0.9625	0.00479167	578.279	-0.0382212	93.2492	4.18894	13.8296	6.75834	1.91	0.175214	0.0186223	0.26863
-236	0.966875	0.00369792	582.468	-0.0336861	93.5013	4.12374	13.7562	5.25346	2.07	0.177115	0.00851637	0.12374
-235	0.97	0.00291667	586.592	-0.0304592	93.7478	4.05786	13.5364	4.17291	2.1	0.178886	0.0083229	0.121785
-234	0.973125	0.00369792	590.649	-0.0272427	93.9887	3.99132	13.3145	5.32725	1.99	0.18075	0.0181317	0.267148
-233	0.9775	0.00479167	594.641	-0.022757	94.224	3.92417	13.2254	6.94956	1.93	0.182768	0.00802446	0.11903
-232	0.9825	0.00505208	598.565	-0.0176549	94.4538	3.85642	12.9971	7.37561	1.86	0.184805	0.0178356	0.266307
-231	0.9875	0.00505208	602.421	-0.0125788	94.6782	3.7881	12.8971	7.42313	1.79	0.186837	0.00772687	0.116115
-230	0.9925	0.00479167	606.209	-0.00752827	94.8972	3.71923	12.6626	7.08476	1.74	0.188812	0.0175403	0.265243
-229	0.996875	0.00369792	609.929	-0.00312989	95.1109	3.64984	12.5519	5.50114	1.73	0.190617	0.00743002	0.113046
-228	1	0.00296875	613.579	0	95.3193	3.57996	12.3116	4.44283	1.75	0.192292	0.00724562	0.1109
-227	1.00313	0.00348958	617.158	0.00312013	95.5226	3.5096	12.0696	5.25275	1.87	0.194025	0.0170632	0.262688
-226	1.00687	0.00348958	620.668	0.00685147	95.7207	3.43879	11.9443	5.28262	1.94	0.195747	0.0069515	0.107627
-225	1.01	0.00296875	624.107	0.00995033	95.9137	3.36755	11.6969	4.51907	1.95	0.197369	0.00677108	0.105415
-224	1.01313	0.00369792	627.474	0.0130396	96.1017	3.29591	11.4481	5.65939	1.98	0.19908	0.0165925	0.259712
-223	1.0175	0.00479167	630.77	0.0173486	96.2848	3.22389	11.3088	7.37181	1.86	0.200948	0.0064793	0.101949
-222	1.0225	0.00505208	633.994	0.0222506	96.4629	3.15149	11.0548	7.81217	1.68	0.202834	0.0163026	0.257826
-221	1.0275	0.00505208	637.146	0.0271287	96.6361	3.07876	10.9056	7.85101	1.61	0.20471	0.0061877	0.098345
-220	1.0325	0.00479167	640.224	0.031983	96.8046	3.0057	10.6468	7.4823	1.66	0.206523	0.0160127	0.25573
-219	1.03687	0.00369792	643.23	0.0362114	96.9682	2.93233	10.4877	5.80149	1.69	0.208152	0.00589614	0.0946059
-218	1.04	0.00291667	646.162	0.0392207	97.1271	2.85867	10.2243	4.59668	1.62	0.209634	0.00572281	0.0922433
-217	1.04313	0.00369792	649.021	0.042221	97.2813	2.78474	9.95986	5.85372	1.6	0.211215	0.0155511	0.25177
-216	1.0475	0.00479167	651.806	0.0464064	97.4309	2.71055	9.78774	7.61765	1.65	0.212956	0.00543265	0.0883312
-215	1.0525	0.00505208	654.516	0.0511683	97.5759	2.63613	9.519	8.06505	1.8	0.214714	0.0152624	0.249188
-214	1.0575	0.00505208	657.153	0.0559076	97.7164	2.56148	9.33753	8.09754	1.44	0.216458	0.00514209	0.0842928
-213	1.0625	0.00484375	659.714	0.0606246	97.8523	2.48662	9.06464	7.79388	0.97	0.218144	0.0149731	0.246407
-212	1.06688	0.00348958	662.201	0.0647338	97.9837	2.41156	8.87397	5.63611	0.75	0.219595	0.00485095	0.0801311
-211	1.06938	0.00161458	664.612	0.0670744	98.1107	2.33633	8.59711	2.61725	1.66	0.220716	0.00468322	0.0776421
-210	1.07062	0.00166667	666.949	0.0682426	98.2333	2.26092	8.31963	2.71117	2.08	0.221819	0.00451682	0.0751467
-209	1.07313	0.00328125	669.209	0.070575	98.3516	2.18536	8.04157	5.35572	1.4	0.223159	0.0143517	0.23958
-208	1.07688	0.00354167	671.395	0.0740633	98.4655	2.10965	7.83553	5.79965	1.38	0.224522	0.004227	0.0707937
-207	1.08	0.00296875	673.504	0.076961	98.5751	2.0338	7.55383	4.87675	1.31	0.225765	0.00406283	0.0682579
-206	1.08313	0.00369792	675.538	0.0798504	98.6804	1.95783	7.27167	6.09289	1.37	0.227102	0.0138998	0.234231
-205	1.0875	0.00484375	677.496	0.0838815	98.7815	1.88175	7.05379	8.00396	1.39	0.228608	0.00377255	0.0637568
-204	1.0925	0.00484375	679.378	0.0884686	98.8784	1.80556	6.76819	8.02619	1.39	0.230087	0.0136103	0.230655
-203	1.09688	0.00369792	681.183	0.0924652	98.9712	1.72927	6.5417	6.1438	1.32	0.231356	0.00348067	0.059144
-202	1.1	0.00291667	682.913	0.0953102	99.0598	1.65289	6.25278	4.85812	1.28	0.232467	0.00331896	0.0565394
-201	1.10313	0.00369792	684.566	0.0981471	99.1442	1.57644	5.96355	6.17431	1.29	0.233681	0.0131582	0.224696
-200	1.1075	0.00484375	686.142	0.102105	99.2246	1.49991	5.72563	8.1061	1.26	0.235064	0.00302564	0.0517864
-199	1.1125	0.00484375	687.642	0.10661	99.3009	1.42331	5.43324	8.12382	1.25	0.236419	0.0128652	0.220681
-198	1.11688	0.00369792	689.065	0.110535	99.3731	1.34666	5.18693	6.21489	1.24	0.23756	0.00273005	0.0469262
-197	1.12	0.00291667	690.412	0.113329	99.4413	1.26995	4.89146	4.91147	1.21	0.23854	0.00256985	0.0442588
-196	1.12312	0.00369792	691.682	0.116115	99.5055	1.19318	4.5958	6.23849	1.15	0.239623	0.0124104	0.214129
-195	1.1275	0.00484375	692.875	0.120003	99.5657	1.11638	4.33836	8.18564	1.11	0.240876	0.00227174	0.0392643
-194	1.1325	0.00484375	693.991	0.124428	99.622	1.03954	4.03974	8.19883	1.08	0.2421	0.0121122	0.209683
-193	1.13687	0.00369792	695.031	0.128283	99.6743	0.962656	3.77408	6.2687	1.07	0.243104	0.00197063	0.034166
-192	1.14	0.00291667	695.994	0.131028	99.7226	0.885745	3.47255	4.95117	1.06	0.243946	0.00181091	0.0314403
-191	1.14312	0.00369792	696.879	0.133766	99.7671	0.808806	3.17092	6.28537	1.03	0.244892	0.0116517	0.20255
-190	1.1475	0.00479167	697.688	0.137586	99.8076	0.731843	2.89435	8.15388	0.98	0.245997	0.0015061	0.0262119
-189	1.1525	0.00505208	698.42	0.141933	99.8442	0.654859	2.58989	8.60604	0.92	0.247116	0.0113464	0.197679
-188	1.1575	0.00505208	699.075	0.146263	99.877	0.577857	2.30523	8.61411	0.89	0.248208	0.00119746	0.0208819
-187	1.1625	0.00479167	699.653	0.150573	99.9059	0.500839	1.99798	8.17684	0.89	0.249226	0.0110371	0.19263
-186	1.16687	0.00369792	700.154	0.154329	99.9309	0.423808	1.70526	6.3149	0.87	0.250028	0.00088466	0.0154509
-185	1.17	0.00291667	700.577	0.157004	99.952	0.346767	1.39527	4.98378	0.83	0.250666	0.000723494	0.0126437
-184	1.17312	0.00369792	700.924	0.159671	99.9693	0.269716	1.08525	6.32185	0.79	0.251406	0.0105625	0.184681
-183	1.1775	0.00479167	701.194	0.163394	99.9827	0.192659	0.78182	8.19485	0.83	0.252304	0.000405144	0.00708649
-182	1.1825	0.00505208	701.387	0.167631	99.9923	0.115597	0.469099	8.64259	0.96	0.253215	0.0102431	0.179214
-181	1.1875	0.005	701.502	0.17185	99.9981	0.0385327	0.157693	8.5549	1.06	0.254086	8.17017e-05	0.0014297
-180	1.1925	0.005	701.541	0.176052	100	-0.0385327	-0.157693	8.55537	0.93	0.254926	0.00991829	0.17357			344.167
-179	1.1975	0.00505208	701.502	0.180236	99.9981	-0.115597	-0.47705	8.64402	0.63	0.255743	-0.000247224	-0.00432617			344.111
-178	1.2025	0.00479167	701.387	0.184403	99.9923	-0.192659	-0.795071	8.1971	0.42	0.256483	0.00958785	0.16775			346.883
-177	1.20687	0.00369792	701.194	0.188034	99.9827	-0.269716	-1.12235	6.32428	0.48	0.257003	-0.000582039	-0.0101806			346.75
-176	1.21	0.00291667	700.924	0.19062	99.9693	-0.346767	-1.44297	4.98625	0.8	0.257358	-0.000748692	-0.0130906			346.578
-175	1.21313	0.00364583	700.577	0.1932	99.952	-0.423808	-1.76356	6.22973	1.2	0.257804	0.0090844	0.158758			349.231
-174	1.2175	0.005	700.154	0.1968	99.9309	-0.500839	-2.10133	8.53846	1.27	0.258448	-0.00109175	-0.0190679			348.981
-173	1.22313	0.00635417	699.653	0.201409	99.9059	-0.577857	-2.42446	10.8432	0.79	0.25929	0.0087393	0.152526			351.551
-172	1.23	0.00708333	699.075	0.207014	99.877	-0.654859	-2.77006	12.0775	0.21	0.260221	0.00855823	0.149242			354.077
-171	1.23687	0.00635417	698.42	0.212588	99.8442	-0.731843	-3.12087	10.8241	-0.15	0.260991	-0.00162609	-0.02833			353.706
-170	1.2425	0.00505208	697.688	0.217125	99.8076	-0.808806	-3.44907	8.59702	-0.22	0.261506	0.00820079	0.142725			356.145
-169	1.24687	0.00348958	696.879	0.22064	99.7671	-0.885745	-3.80762	5.93126	-0.13	0.261718	-0.00198881	-0.0345728			355.693
-168	1.24938	0.00140625	695.994	0.222643	99.7226	-0.962656	-4.13825	2.38717	0.01	0.261543	-0.00216452	-0.0375796			355.201
-167	1.25	0.0003125	695.031	0.223144	99.6743	-1.03954	-4.46873	0.529749	0.19	0.261149	-0.00234092	-0.0405859			354.669
-166	1.25062	0.00140625	693.991	0.223643	99.622	-1.11638	-4.79907	2.38031	0.31	0.260907	-0.00251805	-0.0435916			354.099
-165	1.25313	0.00354167	692.875	0.22564	99.5657	-1.19318	-5.12924	5.9852	0.25	0.260993	0.00730403	0.126241			356.317
-164	1.2575	0.00489583	691.682	0.229126	99.5055	-1.26995	-5.50289	8.25941	0.07	0.261268	-0.00289772	-0.0499974			355.663
-163	1.2625	0.00484375	690.412	0.233094	99.4413	-1.34666	-5.83529	8.15654	-0.16	0.261501	0.00692119	0.119199			357.786
-162	1.26688	0.00369792	689.065	0.236553	99.3731	-1.42331	-6.21641	6.21489	-0.04	0.2615	-0.00328673	-0.0564948			357.047
-161	1.27	0.00291667	687.642	0.239017	99.3009	-1.49991	-6.55095	4.89176	0.41	0.261334	-0.00347123	-0.0595429			356.268
-160	1.27313	0.00369792	686.142	0.241475	99.2246	-1.57644	-6.88519	6.18853	0.49	0.261265	0.0063432	0.108569			358.249
-159	1.2775	0.00484375	684.566	0.244905	99.1442	-1.65289	-7.27596	8.08747	-0.01	0.261346	-0.00387375	-0.0661501			357.384
-158	1.2825	0.00484375	682.913	0.248811	99.0598	-1.72927	-7.61216	8.06795	-0.64	0.261392	0.00593691	0.101137			359.264
-157	1.28687	0.00364583	681.183	0.252217	98.9712	-1.80556	-8.01006	6.05727	-0.47	0.261196	-0.0042869	-0.0728437			358.311
-156	1.29	0.003125	679.378	0.254642	98.8784	-1.88175	-8.34807	5.17818	0.36	0.260879	-0.00448027	-0.0759277			357.319
-155	1.29375	0.005	677.496	0.257545	98.7815	-1.95783	-8.6856	8.26215	0.45	0.260837	0.005325	0.0899933			359.048
-154	1.3	0.006875	675.538	0.262364	98.6804	-2.0338	-9.09257	11.3276	-0.25	0.26106	0.00509109	0.0857917			360.721
-153	1.30688	0.00640625	673.504	0.267639	98.5751	-2.10965	-9.50421	10.5235	-0.5	0.261162	-0.00514734	-0.0864784			359.591
-152	1.3125	0.00505208	671.395	0.271934	98.4655	-2.18536	-9.84529	8.27303	-0.68	0.261005	0.00465044	0.0778854			361.157
-151	1.31688	0.0034375	669.209	0.275262	98.3516	-2.26092	-10.2635	5.61075	-0.72	0.26054	-0.00559578	-0.0934129			359.937
-150	1.31938	0.0015625	666.949	0.277158	98.2333	-2.33633	-10.6058	2.54172	-0.22	0.259733	-0.00580283	-0.096542			358.676
-149	1.32062	0.00177083	664.612	0.278105	98.1107	-2.41156	-10.9473	2.87053	0.14	0.258926	-0.00601161	-0.0996651			357.374
-148	1.32375	0.005	662.201	0.280469	97.9837	-2.48662	-11.288	8.07562	0.18	0.258605	0.00377783	0.0624046			358.729
-147	1.33062	0.00822917	659.714	0.285649	97.8523	-2.56148	-11.716	13.2412	0.01	0.258757	0.00351668	0.0578726			360.023
-146	1.33937	0.0084375	657.153	0.292203	97.7164	-2.63613	-12.1481	13.5237	-0.18	0.258895	0.00325038	0.0532825			361.255
-145	1.34688	0.00651042	654.516	0.297787	97.5759	-2.71055	-12.5842	10.3931	-0.29	0.258676	-0.00702116	-0.114634			359.759
-144	1.3525	0.00510417	651.806	0.301955	97.4309	-2.78474	-12.9287	8.11445	-0.39	0.258194	0.00275561	0.0448043			360.875
-143	1.3575	0.00515625	649.021	0.305645	97.2813	-2.85867	-13.3702	8.16223	-0.48	0.257673	-0.00752508	-0.12183			359.286
-142	1.36313	0.00630208	646.162	0.30978	97.1271	-2.93233	-13.7147	9.93212	-0.49	0.257295	0.00224571	0.0361976			360.285
-141	1.37	0.00703125	643.23	0.314811	96.9682	-3.0057	-14.1612	11.031	-0.41	0.256982	0.00195552	0.0313771			361.219
-140	1.37688	0.00651042	640.224	0.319816	96.8046	-3.07876	-14.6113	10.1662	-0.33	0.256538	-0.00834042	-0.1332			359.482
-139	1.38313	0.00651042	637.146	0.324345	96.6361	-3.15149	-14.9565	10.1173	-0.3	0.256054	0.00141995	0.0225682			360.296
-138	1.39	0.00697917	633.994	0.329304	96.4629	-3.22389	-15.411	10.7921	-0.35	0.255592	0.00111392	0.0176167			361.043
-137	1.39688	0.00645833	630.77	0.334238	96.2848	-3.29591	-15.8686	9.93591	-0.42	0.254998	-0.00919819	-0.14473			359.156
-136	1.40312	0.00671875	627.474	0.338702	96.1017	-3.36755	-16.2135	10.2825	-0.45	0.254405	0.000550994	0.00862437			359.781
-135	1.41063	0.00833333	624.107	0.344033	95.9137	-3.43879	-16.6748	12.6851	-0.55	0.254006	0.000228176	0.00355234			360.336
-134	1.41938	0.00833333	620.668	0.350217	95.7207	-3.5096	-17.1388	12.6152	-0.65	0.253554	-0.000101065	-0.00156475			360.821
-133	1.42687	0.00666667	617.158	0.355487	95.5226	-3.57996	-17.6055	10.0351	-0.57	0.252797	-0.0104369	-0.160676			358.728
-132	1.43312	0.00661458	613.579	0.359857	95.3193	-3.64984	-17.9492	9.89894	-0.25	0.251992	-0.000704469	-0.0107824			359.088
-131	1.44063	0.0084375	609.929	0.365077	95.1109	-3.71923	-18.4183	12.5519	0.04	0.251405	-0.00105185	-0.0160036			359.377
-130	1.45	0.01	606.209	0.371564	94.8972	-3.7881	-18.8897	14.7856	0.11	0.250995	-0.00140616	-0.0212638			359.594
-129	1.46063	0.0115625	602.421	0.378864	94.6782	-3.85642	-19.363	16.989	-0.2	0.250757	-0.00176751	-0.0265612			359.74
-128	1.47313	0.0133854	598.565	0.387386	94.4538	-3.92417	-19.8381	19.5416	-0.48	0.250728	0.00786393	0.117418			362.243
-127	1.48687	0.0133854	594.641	0.396677	94.224	-3.99132	-20.4521	19.4134	-0.64	0.250624	-0.00259649	-0.0385146			362.227
-126	1.49937	0.0114583	590.649	0.405048	93.9887	-4.05786	-20.9326	16.507	-0.44	0.250181	-0.00298185	-0.043934			362.137
-125	1.51	0.0103125	586.592	0.41211	93.7478	-4.12374	-21.4143	14.7542	-0.06	0.249515	-0.00337487	-0.0493829			361.972
-124	1.52062	0.0114063	582.468	0.419121	93.5013	-4.18894	-21.8969	16.2043	-0.09	0.248946	-0.00377567	-0.0548593			361.733
-123	1.53313	0.0135417	578.279	0.427308	93.2492	-4.25344	-22.3804	19.0997	-0.15	0.248618	0.00581557	0.0838907			363.766
-122	1.5475	0.0148437	574.025	0.436641	92.9912	-4.3172	-23.0128	20.7822	-0.17	0.248395	-0.0046961	-0.0672439			363.36
-121	1.5625	0.015	569.708	0.446287	92.7275	-4.38021	-23.4993	20.843	-0.14	0.248129	0.00487664	0.0693039			365.189
-120	1.5775	0.0152083	565.328	0.455841	92.4578	-4.44242	-24.1386	20.97	-0.07	0.247813	-0.00565816	-0.0797922			364.612
-119	1.59313	0.0163021	560.886	0.465697	92.1822	-4.5038	-24.627	22.3015	0.01	0.24758	0.00389533	0.0545007			366.234
-118	1.61	0.0170313	556.382	0.476234	91.9005	-4.56434	-25.272	23.1119	0.03	0.247364	0.0033365	0.0463072			367.742
-117	1.62688	0.0164583	551.818	0.486661	91.6127	-4.62399	-25.9203	22.1512	-0.08	0.246987	-0.00723579	-0.0996015			366.897
-116	1.64312	0.0166667	547.194	0.4966	91.3187	-4.68273	-26.4106	22.2436	-0.26	0.24657	0.00228619	0.0312059			368.193
-115	1.66063	0.0184896	542.511	0.507194	91.0184	-4.74053	-27.0626	24.4654	-0.34	0.246311	0.00168845	0.0228497			369.373
-114	1.68	0.0198437	537.77	0.518794	90.7118	-4.79735	-27.717	26.0278	-0.28	0.246142	0.00107646	0.0144404			370.436
-113	1.7	0.0200521	532.973	0.530628	90.3987	-4.85316	-28.3732	26.0664	-0.23	0.245911	0.000449936	0.00598192			371.382
-112	1.72	0.02	528.12	0.542324	90.0791	-4.90793	-29.031	25.7619	-0.25	0.245584	-0.000191411	-0.00252164			372.209
-111	1.74	0.02	523.212	0.553885	89.7529	-4.96162	-29.6899	25.5225	-0.25	0.245167	-0.000847878	-0.0110661			372.917
-110	1.76	0.02	518.25	0.565314	89.42	-5.01422	-30.3495	25.2805	-0.29	0.24466	-0.00151977	-0.0196472			373.505
-109	1.78	0.0199479	513.236	0.576613	89.0803	-5.06567	-31.0093	24.9707	-0.27	0.244057	-0.00220739	-0.0282605			373.974
-108	1.8	0.0201563	508.17	0.587787	88.7338	-5.11596	-31.669	24.9825	-0.25	0.243388	-0.00291106	-0.0369015			374.322
-107	1.82063	0.0214583	503.054	0.59918	88.3802	-5.16504	-32.3281	26.3286	-0.23	0.242788	-0.0036311	-0.0455656			374.55
-106	1.84312	0.0234896	497.889	0.611463	88.0197	-5.21289	-32.9862	28.5249	-0.2	0.242342	0.00563215	0.0699506			376.672
-105	1.8675	0.0250521	492.676	0.624601	87.6519	-5.25947	-33.8235	30.1038	-0.14	0.24197	-0.00525671	-0.0646041			376.636
-104	1.89312	0.0263542	487.417	0.638229	87.277	-5.30475	-34.4796	31.3304	-0.28	0.241655	0.00396943	0.0482628			378.45
-103	1.92	0.0270312	482.112	0.652325	86.8946	-5.34869	-35.317	31.7856	-0.32	0.241302	0.00303735	0.0365281			380.099
-102	1.94687	0.0264063	476.764	0.666226	86.5048	-5.39127	-36.1544	30.7062	-0.05	0.240757	-0.00791837	-0.0941723			379.656
-101	1.97313	0.0268229	471.372	0.679619	86.1075	-5.43244	-36.8041	30.838	0.17	0.24016	0.00124773	0.0146713			380.995
-100	2.00125	0.03	465.94	0.693772	85.7025	-5.47218	-37.6379	34.0932	-0.08	0.239806	0.000246067	0.00286001			382.168
-99	2.03313	0.0332292	460.468	0.709574	85.2898	-5.51046	-38.4697	37.3194	-0.66	0.239691	0.00921929	0.105896			385.035
-98	2.06687	0.0334375	454.957	0.726038	84.8691	-5.54724	-39.4896	37.104	-0.84	0.239452	-0.00198765	-0.0225577			385.853
-97	2.09937	0.0315104	449.41	0.74164	84.4405	-5.58249	-40.3165	34.5393	-0.75	0.238875	-0.00306919	-0.0344073			386.503
-96	2.13	0.0301042	443.827	0.756122	84.0038	-5.61618	-41.1392	32.5879	-0.51	0.238019	-0.00417751	-0.0462504			386.987
-95	2.16	0.0300521	438.211	0.770108	83.5589	-5.64828	-41.9571	32.1199	-0.38	0.237036	-0.00531317	-0.0580793			387.305
-94	2.19062	0.0316667	432.563	0.784187	83.1056	-5.67875	-42.7693	33.4093	-0.39	0.2361	-0.00647677	-0.0698863			387.456
-93	2.22375	0.0348437	426.884	0.799195	82.6439	-5.70757	-43.5752	36.2786	-0.34	0.23537	0.0023311	0.0248231			389.164
-92	2.26	0.036875	421.177	0.815365	82.1736	-5.73471	-44.5713	37.8802	-0.47	0.234701	0.000936986	0.00984423			390.659
-91	2.29688	0.0365625	415.442	0.83155	81.6946	-5.76013	-45.5612	37.0478	-0.79	0.23385	-0.0104933	-0.108745			390.267
-90	2.33312	0.0365104	409.682	0.847209	81.2068	-5.78381	-46.3452	36.4821	-1.08	0.232863	-0.00178131	-0.0182041			391.363
-89	2.37	0.0369271	403.898	0.86289	80.7101	-5.80571	-47.3194	36.3775	-1.02	0.231769	-0.00328309	-0.0330779			392.248
-88	2.40688	0.0366146	398.092	0.878329	80.2042	-5.82582	-48.2846	35.5512	-0.77	0.230496	-0.0148234	-0.147203			391.319
-87	2.44375	0.038125	392.266	0.893534	79.6891	-5.84409	-49.039	36.476	-0.76	0.22924	-0.0062138	-0.0608027			391.808
-86	2.48375	0.0419792	386.422	0.90977	79.1647	-5.86051	-49.983	39.5651	-0.75	0.228198	0.00216962	0.0209137			393.646
-85	2.5275	0.0448438	380.562	0.927231	78.6308	-5.87505	-51.1172	41.624	-0.7	0.227248	-0.00968445	-0.0919358			393.696
-84	2.57313	0.0465625	374.687	0.945121	78.0872	-5.88768	-52.037	42.5521	-0.68	0.2263	-0.00138773	-0.0129706			395.049
-83	2.62062	0.0484896	368.799	0.963413	77.5338	-5.89837	-53.1458	43.6169	-0.63	0.225347	-0.0033376	-0.0307049			396.149
-82	2.67	0.05	362.901	0.982078	76.9705	-5.90711	-54.2402	44.2562	-0.6	0.224349	-0.00533878	-0.0483297			396.999
-81	2.72063	0.0515104	356.994	1.00086	76.3971	-5.91387	-55.3192	44.851	-0.58	0.223302	-0.00739242	-0.0658311			397.599
-80	2.77313	0.0534375	351.08	1.01997	75.8135	-5.91862	-56.3814	45.7581	-0.57	0.222239	0.000500324	0.00438169			399.363
-79	2.8275	0.0551562	345.161	1.03939	75.2195	-5.92135	-57.6292	46.4336	-0.55	0.22112	-0.0118804	-0.102291			399.447
-78	2.88375	0.0579688	339.24	1.05909	74.6149	-5.92204	-58.6542	47.9642	-0.53	0.220051	-0.00410244	-0.0347163			400.65
-77	2.94375	0.0619792	333.318	1.07968	73.9996	-5.92066	-59.8622	50.3872	-0.5	0.219103	0.00339164	0.0282002			402.903
-76	3.0075	0.065	327.397	1.10111	73.3734	-5.91719	-61.2516	51.9044	-0.47	0.218169	-0.00941156	-0.0768636			403.508
-75	3.07375	0.0680208	321.48	1.1229	72.7362	-5.91162	-62.4138	53.335	-0.43	0.217261	-0.00205644	-0.0164913			405.119
-74	3.14375	0.0719792	315.568	1.14542	72.0878	-5.90393	-63.7538	55.4008	-0.36	0.216425	0.00499006	0.0392811			407.668
-73	3.2175	0.0749479	309.664	1.1686	71.4279	-5.89411	-65.2693	56.6066	-0.26	0.215559	-0.0082863	-0.0640083			408.602
-72	3.29375	0.0781771	303.77	1.19203	70.7565	-5.88213	-66.5527	57.9216	-0.15	0.214696	-0.00140535	-0.0106491			410.433
-71	3.37438	0.0834375	297.888	1.21621	70.0733	-5.86799	-68.0072	60.622	-0.06	0.213958	0.00514046	0.0381979			413.094
-70	3.46063	0.0884896	292.02	1.24145	69.3782	-5.85167	-69.6292	63.0262	0.09	0.213297	0.00133597	0.00973181			415.346
-69	3.55125	0.0930208	286.168	1.2673	68.671	-5.83317	-71.2144	64.9259	0.16	0.212668	-0.00257362	-0.0183717			417.195
-68	3.64688	0.0984896	280.335	1.29387	67.9515	-5.81246	-72.7606	67.3417	0.18	0.212127	0.0134094	0.0937719			420.891
-67	3.74812	0.10349	274.523	1.32126	67.2195	-5.78954	-74.6639	69.2933	0.16	0.211589	-0.00125719	-0.00860919			423.001
-66	3.85375	0.107969	268.733	1.34905	66.4747	-5.76441	-76.3222	70.7678	0.16	0.211034	0.00422009	0.0282896			425.754
-65	3.96437	0.11375	262.969	1.37735	65.7172	-5.73705	-78.1303	72.9578	0.06	0.210517	0.00929382	0.0609653			429.086
-64	4.08125	0.119688	257.232	1.4064	64.9465	-5.70747	-80.0827	75.0913	-0.14	0.210018	0.00394687	0.0253257			431.906
-63	4.20312	0.123385	251.524	1.43583	64.1625	-5.67565	-81.9785	75.6937	-0.29	0.209389	0.00845104	0.0530242			435.227
-62	4.3275	0.125208	245.849	1.46499	63.3651	-5.64159	-84.0088	75.0788	-0.48	0.208496	-0.00749102	-0.0459402			437.024
-61	4.45375	0.127969	240.207	1.49375	62.5541	-5.6053	-85.7816	74.9732	-0.68	0.207415	-0.00329841	-0.019764			439.295
-60	4.58375	0.131979	234.602	1.52252	61.7291	-5.56677	-87.6806	75.5184	-0.85	0.206199	0.000431909	0.0025276			441.981
-59	4.7175	0.134896	229.035	1.55128	60.8901	-5.526	-89.699	75.3558	-0.92	0.204765	-0.0163186	-0.0932327			443.197
-58	4.85375	0.138281	223.509	1.57975	60.0368	-5.48299	-91.4523	75.3832	-0.87	0.203158	-0.012938	-0.0721352			444.804
-57	4.995	0.145052	218.026	1.60844	59.169	-5.43775	-93.3158	77.1345	-0.79	0.20154	-0.0100546	-0.0546838			446.747
-56	5.14438	0.153438	212.588	1.6379	58.2866	-5.39029	-95.2819	79.5586	-0.73	0.199967	-0.00768739	-0.0407664			448.974
-55	5.30187	0.161458	207.198	1.66806	57.3893	-5.3406	-97.3422	81.5947	-0.65	0.198393	-0.0158555	-0.0819501			450.606
-54	5.4675	0.170104	201.857	1.69882	56.4769	-5.2887	-99.3064	83.7483	-0.57	0.196837	-0.00424086	-0.0213542			453.266
-53	5.6425	0.180104	196.569	1.73033	55.5493	-5.2346	-101.531	86.3484	-0.5	0.195319	-0.0135321	-0.0663535			455.276
-52	5.82812	0.191458	191.334	1.7627	54.6063	-5.17831	-103.644	89.3476	-0.38	0.193889	-0.00306791	-0.0146426			458.176
-51	6.02562	0.20349	186.156	1.79602	53.6477	-5.11983	-105.995	92.3921	-0.24	0.192529	-0.00355956	-0.0165294			461.118
-50	6.235	0.215	181.036	1.83018	52.6733	-5.05919	-108.394	94.9335	-0.21	0.191183	-0.00468295	-0.021148			464.061
-49	6.45563	0.22651	175.977	1.86495	51.6831	-4.99639	-110.828	97.2209	-0.33	0.189822	-0.00645668	-0.0283432			466.963
-48	6.68812	0.238437	170.98	1.90033	50.6767	-4.93145	-113.289	99.4345	-0.42	0.188436	0.00110126	0.00469699			470.467
-47	6.9325	0.250104	166.049	1.93622	49.6542	-4.8644	-115.93	101.292	-0.41	0.186973	-0.012405	-0.0513825			473.159
-46	7.18875	0.263125	161.185	1.97252	48.6154	-4.79524	-118.405	103.443	-0.36	0.185476	-0.00624017	-0.0250902			476.346
-45	7.45937	0.278542	156.389	2.00947	47.5602	-4.72401	-121.033	106.246	-0.38	0.183998	-0.00118251	-0.00461312			479.94
-44	7.74562	0.293125	151.665	2.04713	46.4886	-4.65071	-123.793	108.431	-0.56	0.182462	-0.00726328	-0.0274791			483.255
-43	8.045	0.305208	147.015	2.08505	45.4005	-4.57538	-126.508	109.439	-0.72	0.180755	-0.0141086	-0.0517401			486.268
-42	8.35625	0.318073	142.439	2.12301	44.2958	-4.49804	-129.165	110.503	-0.78	0.178888	-0.0217264	-0.0771972			488.959
-41	8.68187	0.333542	137.941	2.16124	43.1747	-4.41872	-131.75	112.217	-0.79	0.176935	-0.0101215	-0.0348276			492.403
-40	9.02375	0.350104	133.522	2.19986	42.0372	-4.33743	-134.547	114.016	-0.84	0.174882	-0.0301376	-0.10038			494.893
-39	9.3825	0.367917	129.185	2.23885	40.8834	-4.25422	-137.086	115.925	-0.97	0.172766	-0.0205243	-0.0661401			498.005
-38	9.76	0.387187	124.931	2.27829	39.7135	-4.1691	-139.792	117.98	-1.07	0.170585	-0.022554	-0.0702874			501.135
-37	10.1569	0.40625	120.762	2.31815	38.5277	-4.08212	-142.491	119.657	-1.16	0.168301	-0.0358058	-0.107862			503.754
-36	10.5725	0.425052	116.68	2.35826	37.3262	-3.9933	-145.021	120.963	-1.16	0.165896	-0.0298267	-0.086813			506.785
-35	11.0075	0.445312	112.686	2.39858	36.1096	-3.90268	-147.635	122.392	-1.05	0.163371	-0.0454824	-0.127849			509.247
-34	11.4644	0.469635	108.784	2.43924	34.8781	-3.81029	-150.037	124.606	-0.98	0.160828	-0.041847	-0.113557			512.011
-33	11.9481	0.498698	104.973	2.48057	33.6324	-3.71617	-152.465	127.683	-1.07	0.15835	-0.0297817	-0.0779853			515.412
-32	12.4619	0.528073	101.257	2.52267	32.3731	-3.62036	-155.009	130.417	-1.32	0.155891	-0.0397053	-0.10029			518.54
-31	13.0031	0.553229	97.6368	2.56519	31.1011	-3.52289	-157.378	131.745	-1.48	0.153327	-0.0406227	-0.0989388			521.763
-30	13.5675	0.575208	94.1139	2.60768	29.8171	-3.4238	-159.663	132.037	-1.49	0.150565	-0.0629015	-0.147672			524.287
-29	14.1544	0.599948	90.6901	2.65002	28.5224	-3.32315	-161.597	132.706	-1.43	0.147676	-0.0654643	-0.148098			526.864
-28	14.7694	0.631615	87.3669	2.69256	27.2181	-3.22096	-163.385	134.591	-1.41	0.144796	-0.0590991	-0.128799			529.802
-27	15.4187	0.666875	84.146	2.73558	25.9057	-3.11728	-165.094	136.866	-1.4	0.141973	-0.0540993	-0.113556			533.034
-26	16.1031	0.70151	81.0287	2.77901	24.5868	-3.01215	-166.674	138.64	-1.41	0.13917	-0.0702385	-0.141971			535.865
-25	16.8219	0.736563	78.0166	2.82268	23.2633	-2.90563	-167.875	140.156	-1.47	0.136398	-0.0562657	-0.1095			539.246
-24	17.5763	0.771979	75.1109	2.86655	21.9372	-2.79775	-168.954	141.425	-1.57	0.133645	-0.0633005	-0.118603			542.517
-23	18.365	0.804635	72.3132	2.91045	20.6109	-2.68857	-169.665	141.916	-1.74	0.13087	-0.0699725	-0.12622			545.688
-22	19.1844	0.833594	69.6246	2.9541	19.2872	-2.57813	-169.966	141.558	-1.98	0.128029	-0.0758157	-0.131676			548.782
-21	20.0312	0.859792	67.0465	2.99729	17.9689	-2.46649	-169.816	140.6	-2.21	0.125108	-0.0902938	-0.151014			551.564
-20	20.9031	0.883437	64.58	3.0399	16.6594	-2.35368	-169.091	139.152	-2.36	0.122114	-0.0923205	-0.148724			554.359
-19	21.7975	0.905052	62.2263	3.0818	15.3622	-2.23977	-167.84	137.361	-2.41	0.119066	-0.111694	-0.173376			556.723
-18	22.7131	0.92651	59.9865	3.12294	14.0815	-2.1248	-165.875	135.556	-2.35	0.116034	-0.10673	-0.159707	-0.159707	-0.203243	559.24
-17	23.6506	0.948594	57.8617	3.16339	12.8215	-2.00884	-163.315	133.871	-2.28	0.11309	-0.107547	-0.15523	-0.314936	-0.400788	561.746
-16	24.61	0.97	55.8529	3.20315	11.5869	-1.89192	-160.056	132.14	-2.3	0.110298	-0.102804	-0.143233	-0.458169	-0.583065	564.339
-15	25.5894	0.988125	53.961	3.24218	10.383	-1.7741	-156.068	130.049	-2.48	0.107696	-0.0915759	-0.123267	-0.581435	-0.739934	567.121
-14	26.5831	0.996771	52.1869	3.28028	9.21497	-1.65545	-151.323	126.874	-2.79	0.105251	-0.0828964	-0.107915	-0.68935	-0.877267	569.997
-13	27.5781	0.989792	50.5314	3.31702	8.08872	-1.536	-145.74	121.989	-2.96	0.102876	-0.105386	-0.13284	-0.82219	-1.04632	572.302
-12	28.5588	0.969792	48.9954	3.35196	7.01023	-1.41583	-139.11	115.891	-2.86	0.100554	-0.106627	-0.130319	-0.952509	-1.21216	574.439
-11	29.5169	0.946667	47.5796	3.38496	5.98574	-1.29499	-131.512	109.859	-2.48	0.0983891	-0.106356	-0.126231	-1.07874	-1.3728	576.403
-10	30.4556	0.932448	46.2846	3.41627	5.02163	-1.17353	-122.93	105.263	-1.43	0.0966224	-0.073691	-0.0850815	-1.16382	-1.48108	578.756
-9	31.3931	0.947552	45.1111	3.44659	4.12436	-1.05151	-113.475	104.256	1.33	0.0957005	0.00109528	0.00123252	-1.16259	-1.47951	582.199
-8	32.3794	1.04198	44.0596	3.47752	3.30034	-0.928986	-103.256	111.974	7.67	0.0965723	0.167497	0.18409	-0.978499	-1.24524	588.262
-7	33.5362	1.31313	43.1306	3.51263	2.55579	-0.806021	-92.4715	138.136	18.33	0.101139	0.573991	0.617554	-0.360946	-0.459339	600.975
-6	35.0969	1.87344	42.3246	3.55811	1.89669	-0.682671	-81.5364	193.396	31.82	0.112325	1.39685	1.47478	1.11383	1.41746	627.205
-5	37.3756	2.74255	41.6419	3.62102	1.32857	-0.558995	-70.8211	278.549	41.89	0.133097	2.58236	2.68245	3.79628	4.83114	672.703
-4	40.6131	3.73047	41.0829	3.70409	0.856386	-0.435051	-59.9209	373.801	44.25	0.164485	3.90347	4.00033	7.79661	9.92196	739.366
-3	44.7556	4.46583	40.6478	3.80122	0.484431	-0.3109	-47.5683	442.747	38.41	0.204003	4.54095	4.60435	12.401	15.7815	815.674
-2	49.3713	4.63521	40.3369	3.89937	0.216175	-0.186599	-31.7395	456.025	31.24	0.246432	4.5225	4.55057	16.9515	21.5725	890.858
-1	53.8506	4.23667	40.1503	3.98621	0.0541759	-0.0622097	-11.6106	414.887	26.2	0.28676	3.71471	3.72047	20.672	26.3072	952.087
0	57.7506	3.55219	40.0881	4.05613	0	0.0622097	12.4278	347.318	23.24	0.322734	3.32249	3.32249	23.9945	30.5354	1006.26
1	60.9506	2.87687	40.1503	4.11006	0.0541759	0.186599	39.3374	281.726	22.84	0.35484	2.78426	2.78858	26.7831	34.0841	1051.01
2	63.545	2.34469	40.3369	4.15175	0.216175	0.3109	68.1396	230.677	22.74	0.384722	2.73872	2.75572	29.5388	37.591	1094.51
3	65.6831	1.95151	40.6478	4.18484	0.484431	0.435051	98.5366	193.475	23.35	0.413923	2.62063	2.65722	32.196	40.9726	1135.62
4	67.4744	1.63682	41.0829	4.21175	0.856386	0.558995	129.973	164.013	23.63	0.443322	2.63257	2.6979	34.8939	44.406	1176.61
5	68.9675	1.34995	41.6419	4.23364	1.32857	0.682671	162.251	137.108	24.35	0.473258	2.60056	2.70135	37.5953	47.8437	1216.83
6	70.1781	1.07214	42.3246	4.25104	1.89669	0.806021	194.922	110.677	25.01	0.503818	2.55881	2.70156	40.2968	51.2817	1256.23
7	71.1137	0.800313	43.1306	4.26428	2.55579	0.928986	227.598	84.1901	25.41	0.534997	2.55263	2.74635	43.0432	54.7767	1295.54
8	71.7788	0.528438	44.0596	4.27359	3.30034	1.05151	260.074	56.7871	25.64	0.566683	2.47937	2.72499	45.7682	58.2445	1333.65
9	72.1688	0.249635	45.1111	4.27901	4.12436	1.17353	291.828	27.4666	25.68	0.598612	2.39443	2.69445	48.4626	61.6735	1370.42
10	72.2769	-0.0332812	46.2846	4.2805	5.02163	1.29499	322.523	-3.7571	25.58	0.630489	2.27541	2.62712	51.0897	65.0168	1405.26
11	72.1031	-0.313281	47.5796	4.2781	5.98574	1.41583	351.743	-36.3556	25.24	0.662027	2.14993	2.5517	53.6414	68.2641	1438.07
12	71.6531	-0.584948	48.9954	4.27184	7.01023	1.536	379.22	-69.9019	24.88	0.692959	1.98731	2.42887	56.0703	71.355	1468.07
13	70.9381	-0.841927	50.5314	4.26181	8.08872	1.65545	404.553	-103.765	24.39	0.723038	1.8364	2.3148	58.3851	74.3009	1495.47
14	69.9762	-1.07792	52.1869	4.24816	9.21497	1.7741	427.632	-137.203	23.92	0.752081	1.66854	2.17212	60.5572	77.0651	1519.83
15	68.7913	-1.28708	53.961	4.23108	10.383	1.89192	448.222	-169.396	23.48	0.779964	1.50445	2.02508	62.5823	79.6422	1541.15
16	67.4131	-1.46292	55.8529	4.21084	11.5869	2.00884	466.25	-199.288	23.27	0.80666	1.36606	1.90327	64.4856	82.0643	1559.91
17	65.8781	-1.6	57.8617	4.18781	12.8215	2.1248	481.84	-225.802	23.2	0.832264	1.22656	1.77038	66.256	84.3173	1575.99
18	64.2263	-1.69667	59.9865	4.16241	14.0815	2.23977	494.971	-248.237	23.12	0.856937	1.13809	1.703	67.959	86.4845	1590.57
19	62.4962	-1.75818	62.2263	4.13511	15.3622	2.35368	506.06	-266.841	22.99	0.880859	1.04516	1.62234	69.5813	88.5491	1603.47
20	60.7181	-1.79521	64.58	4.10624	16.6594	2.46649	515.131	-282.767	22.7	0.904095	0.969687	1.56212	71.1434	90.537	1615.1
21	58.9113	-1.81651	67.0465	4.07603	17.9689	2.57813	522.4	-297.05	22.23	0.92663	0.884449	1.47922	72.6226	92.4195	1625.11
22	57.0888	-1.82698	69.6246	4.04461	19.2872	2.68857	527.858	-310.25	21.63	0.948391	0.81078	1.40815	74.0308	94.2115	1633.76
23	55.2594	-1.83146	72.3132	4.01204	20.6109	2.79775	531.687	-323.021	20.83	0.969258	0.730833	1.31832	75.3491	95.8892	1640.77
24	53.4269	-1.83349	75.1109	3.97831	21.9372	2.90563	533.901	-335.891	19.9	0.989059	0.635728	1.19113	76.5402	97.405	1645.55
25	51.5938	-1.83167	78.0166	3.9434	23.2633	3.01215	534.414	-348.537	18.95	1.00765	0.556007	1.08206	77.6223	98.7821	1648.46
26	49.7656	-1.82328	81.0287	3.90732	24.5868	3.11728	533.447	-360.337	17.95	1.02496	0.473493	0.957055	78.5793	100	1649.27
27	47.9494	-1.80833	84.146	3.87015	25.9057	3.22096	531.029	-371.132	16.98	1.04095	0.398977	0.837464			1648.1
28	46.1512	-1.78667	87.3669	3.83192	27.2181	3.32315	527.305	-380.721	15.99	1.05561	0.323608	0.705262			1644.79
29	44.3787	-1.75672	90.6901	3.79276	28.5224	3.4238	522.319	-388.578	15.19	1.06898	0.267978	0.606238			1639.94
30	42.6406	-1.71818	94.1139	3.75281	29.8171	3.52289	516.354	-394.401	14.44	1.08117	0.213496	0.50122			1633.46
31	40.945	-1.67172	97.6368	3.71223	31.1011	3.62036	509.474	-398.101	13.72	1.09231	0.170574	0.415442			1625.72
32	39.2994	-1.61844	101.257	3.67121	32.3731	3.71617	501.871	-399.703	13.07	1.10253	0.139992	0.353602			1617.15
33	37.7094	-1.56146	104.973	3.62991	33.6324	3.81029	493.747	-399.784	12.41	1.11193	0.112453	0.294465			1607.8
34	36.1769	-1.50354	108.784	3.58842	34.8781	3.90268	485.184	-398.928	11.77	1.12055	0.0781502	0.212069			1597.29
35	34.7025	-1.44495	112.686	3.54681	36.1096	3.9933	476.125	-397.136	11.07	1.12845	0.066804	0.187784			1586.63
36	33.2869	-1.38656	116.68	3.50516	37.3262	4.08212	466.921	-394.594	10.33	1.13568	0.0393746	0.114603			1575
37	31.9287	-1.33026	120.762	3.46351	38.5277	4.1691	457.371	-391.816	9.68	1.14224	0.0250824	0.0755585			1562.97
38	30.6256	-1.27641	124.931	3.42184	39.7135	4.25422	447.689	-388.933	9.08	1.14811	0.0043896	0.0136798			1550.17
39	29.3756	-1.22349	129.185	3.38017	40.8834	4.33743	437.8	-385.504	8.58	1.15334	-0.0130984	-0.04221			1536.71
40	28.1788	-1.17	133.522	3.33857	42.0372	4.41872	427.769	-381.027	8.19	1.15802	-0.0173771	-0.0578785			1523.27
41	27.0356	-1.11641	137.941	3.29716	43.1747	4.49804	417.814	-375.606	7.83	1.16224	-0.0280671	-0.0965776			1509.47
42	25.9456	-1.0637	142.439	3.256	44.2958	4.57538	407.847	-369.542	7.35	1.16607	-0.035602	-0.126499			1495.44
43	24.9075	-1.01302	147.015	3.21517	45.4005	4.65071	397.929	-363.241	6.68	1.16954	-0.0300236	-0.110105			1481.98
44	23.9181	-0.966875	151.665	3.17464	46.4886	4.72401	388.279	-357.662	5.89	1.1726	-0.0510079	-0.192978			1467.4
45	22.9719	-0.926719	156.389	3.13427	47.5602	4.79524	378.467	-353.485	5.11	1.1751	-0.0497441	-0.194059			1453.09
46	22.0631	-0.89151	161.185	3.09391	48.6154	4.8644	368.87	-350.482	4.41	1.17694	-0.0755362	-0.303713			1437.2
47	21.1881	-0.85849	166.049	3.05344	49.6542	4.93145	359.03	-347.686	3.88	1.17807	-0.0795348	-0.329441			1421.16
48	20.3462	-0.824896	170.98	3.0129	50.6767	4.99639	349.324	-344.002	3.5	1.1786	-0.0910595	-0.388379			1404.41
49	19.5388	-0.789948	175.977	2.9724	51.6831	5.05919	339.622	-339.055	3.28	1.17866	-0.0905226	-0.397371			1387.8
50	18.7669	-0.753385	181.036	2.93209	52.6733	5.11983	330.135	-332.658	3.13	1.17841	-0.0976316	-0.440899			1370.72
51	18.0325	-0.714948	186.156	2.89218	53.6477	5.17831	320.728	-324.614	2.98	1.17802	-0.0827923	-0.38446			1354.88
52	17.3369	-0.676615	191.334	2.85284	54.6063	5.2346	311.793	-315.755	2.68	1.17762	-0.0853951	-0.407577			1338.9
53	16.6781	-0.641927	196.569	2.8141	55.5493	5.2887	303.012	-307.763	2.25	1.17715	-0.0761797	-0.373541			1323.76
54	16.0512	-0.613125	201.857	2.77579	56.4769	5.3406	294.598	-301.863	1.79	1.17642	-0.0848801	-0.4274			1307.95
55	15.4506	-0.588437	207.198	2.73765	57.3893	5.39029	286.216	-297.373	1.39	1.17531	-0.0921994	-0.476538			1291.57
56	14.8744	-0.563281	212.588	2.69964	58.2866	5.43775	277.89	-292.066	1.16	1.17389	-0.0881774	-0.467607			1275.58
57	14.3244	-0.536667	218.026	2.66196	59.169	5.48299	269.831	-285.384	1.15	1.17233	-0.0825485	-0.448954			1260.14
58	13.8006	-0.511615	223.509	2.62471	60.0368	5.526	262.066	-278.904	1.01	1.17065	-0.0853677	-0.475963			1244.48
59	13.3006	-0.48849	229.035	2.58781	60.8901	5.56677	254.427	-272.881	0.81	1.1688	-0.0869852	-0.496972			1228.68
60	12.8238	-0.464792	234.602	2.5513	61.7291	5.6053	246.935	-265.954	0.83	1.1669	-0.0774402	-0.453192			1213.85
61	12.3712	-0.440104	240.207	2.51538	62.5541	5.64159	239.803	-257.844	0.75	1.1651	-0.0764852	-0.458298			1199.13
62	11.9431	-0.416667	245.849	2.48016	63.3651	5.67565	232.858	-249.846	0.55	1.1634	-0.0644539	-0.395277			1185.68
63	11.5369	-0.396667	251.524	2.44555	64.1625	5.70747	226.312	-243.345	0.28	1.1617	-0.0711069	-0.446145			1171.57
64	11.1487	-0.380104	257.232	2.41133	64.9465	5.73705	219.791	-238.475	0.16	1.15983	-0.0670386	-0.430164			1157.92
65	10.7762	-0.364844	262.969	2.37734	65.7172	5.76441	213.504	-234.006	0.29	1.15778	-0.0720038	-0.472328			1143.75
66	10.4194	-0.348333	268.733	2.34367	66.4747	5.78954	207.267	-228.314	0.23	1.15567	-0.0663005	-0.444449			1130.23
67	10.08	-0.330052	274.523	2.31055	67.2195	5.81246	201.291	-220.992	-0.08	1.1537	-0.0596913	-0.408765			1117.49
68	9.75875	-0.313333	280.335	2.27816	67.9515	5.83317	195.589	-214.24	-0.38	1.15184	-0.0522102	-0.365104			1105.64
69	9.45187	-0.301667	286.168	2.24621	68.671	5.85167	190.172	-210.555	-0.81	1.1498	-0.06389	-0.456078			1092.43
70	9.15437	-0.293438	292.02	2.21423	69.3782	5.86799	184.649	-208.999	-1.15	1.14736	-0.0652543	-0.475342			1079.06
71	8.865	-0.284844	297.888	2.18211	70.0733	5.88213	179.227	-206.955	-1.35	1.14459	-0.066068	-0.49094			1065.59
72	8.585	-0.275052	303.77	2.15002	70.7565	5.89411	173.916	-203.787	-1.51	1.1416	-0.0663499	-0.50277			1052.09
73	8.315	-0.264948	309.664	2.11806	71.4279	5.90393	168.724	-200.11	-1.76	1.13846	-0.066118	-0.510734			1038.6
74	8.055	-0.255156	315.568	2.08629	72.0878	5.91162	163.658	-196.388	-2.02	1.13519	-0.0653902	-0.514743			1025.2
75	7.80437	-0.246458	321.48	2.05468	72.7362	5.91719	158.725	-193.247	-2.18	1.13174	-0.0641839	-0.514712			1011.94
76	7.56187	-0.238542	327.397	2.02312	73.3734	5.92066	153.931	-190.483	-2.23	1.12808	-0.0725159	-0.592232			997.537
77	7.3275	-0.229844	333.318	1.99163	73.9996	5.92204	149.079	-186.856	-2.19	1.12431	-0.0606204	-0.504036			984.747
78	7.1025	-0.220052	339.24	1.96045	74.6149	5.92135	144.582	-182.074	-2.11	1.12056	-0.0680743	-0.576069			970.89
79	6.8875	-0.21	345.161	1.92971	75.2195	5.91862	140.038	-176.79	-2.04	1.11688	-0.055325	-0.476352			958.831
80	6.6825	-0.199948	351.08	1.89949	75.8135	5.91387	135.857	-171.214	-1.99	1.11335	-0.0619636	-0.542658			945.791
81	6.4875	-0.190156	356.994	1.86988	76.3971	5.90711	131.639	-165.572	-1.87	1.10995	-0.0484218	-0.431207			934.734
82	6.30187	-0.181458	362.901	1.84085	76.9705	5.89837	127.793	-160.613	-1.68	1.10667	-0.0543044	-0.491594			922.786
83	6.12437	-0.17349	368.799	1.81228	77.5338	5.88768	123.917	-156.056	-1.67	1.10346	-0.0500281	-0.460244			911.475
84	5.955	-0.164896	374.687	1.78423	78.0872	5.87505	120.216	-150.693	-1.84	1.10041	-0.0454036	-0.424369			900.873
85	5.79438	-0.156823	380.562	1.75689	78.6308	5.86051	116.694	-145.563	-1.94	1.09752	-0.0404444	-0.383944			891.048
86	5.64062	-0.151406	386.422	1.72999	79.1647	5.84409	113.353	-142.699	-1.93	1.09459	-0.0451636	-0.435346			880.467
87	5.49125	-0.146979	392.266	1.70316	79.6891	5.82582	109.993	-140.622	-1.95	1.09153	-0.0497563	-0.48687			869.13
88	5.34687	-0.14151	398.092	1.67651	80.2042	5.80571	106.618	-137.4	-2.02	1.08845	-0.0342252	-0.339871			860.338
89	5.20812	-0.13651	403.898	1.65022	80.7101	5.78381	103.63	-134.479	-2.03	1.08536	-0.0482206	-0.485835			849.208
90	5.07375	-0.131979	409.682	1.62408	81.2068	5.76013	100.433	-131.877	-2.22	1.08222	-0.042283	-0.432112			839.067
91	4.94438	-0.126458	415.442	1.59825	81.6946	5.73471	97.4257	-128.137	-2.38	1.07915	-0.0360652	-0.373752			829.986
92	4.82063	-0.121719	421.177	1.5729	82.1736	5.70757	94.6093	-125.037	-2.26	1.0761	-0.039579	-0.415827			820.29
93	4.70063	-0.118281	426.884	1.5477	82.6439	5.67875	91.7881	-123.152	-2.05	1.07297	-0.0429991	-0.457882			809.98
94	4.58437	-0.11349	432.563	1.52265	83.1056	5.64828	88.9646	-119.735	-1.98	1.06989	-0.0363274	-0.391984			800.849
95	4.47375	-0.108125	438.211	1.49823	83.5589	5.61618	86.3344	-115.565	-2.18	1.06697	-0.0294081	-0.321466			792.967
96	4.3675	-0.105156	443.827	1.47419	84.0038	5.58249	83.8967	-113.832	-2.45	1.06397	-0.0422514	-0.467778			782.73
97	4.26313	-0.103333	449.41	1.45	84.4405	5.54724	81.2685	-113.266	-2.62	1.06077	-0.0351721	-0.394299			773.791
98	4.16125	-0.0998438	454.957	1.42582	84.8691	5.51046	78.8346	-110.792	-2.49	1.05758	-0.0378644	-0.429721			764.337
99	4.06375	-0.0952604	460.468	1.40211	85.2898	5.47218	76.405	-106.986	-2.08	1.05452	-0.0304849	-0.350162			756.275
100	3.97063	-0.09125	465.94	1.37892	85.7025	5.43244	74.1687	-103.7	-1.68	1.05157	-0.0328911	-0.38229			747.748
101	3.88125	-0.0871354	471.372	1.35616	86.1075	5.39127	71.9379	-100.179	-1.9	1.04874	-0.0352337	-0.414292			738.757
102	3.79625	-0.0830729	476.764	1.33401	86.5048	5.34869	69.7143	-96.6003	-2.73	1.04605	-0.0175139	-0.208291			733.248
103	3.71437	-0.0816667	482.112	1.31221	86.8946	5.30475	67.8645	-96.0305	-2.84	1.04324	-0.0394613	-0.474574			723.381
104	3.6325	-0.0819271	487.417	1.28992	87.277	5.25947	65.6574	-97.3967	-2.27	1.04006	-0.0316256	-0.384524			715.072
105	3.55125	-0.0795833	492.676	1.2673	87.6519	5.21289	63.6418	-95.6313	-1.6	1.03687	-0.0336004	-0.412944			706.353
106	3.47438	-0.0736458	497.889	1.24541	88.0197	5.16504	61.6366	-89.4329	-1.07	1.03409	-0.0255226	-0.316987			699.284
107	3.40437	-0.0664063	503.054	1.22506	88.3802	5.11596	59.8193	-81.4779	-0.88	1.03192	-0.0172675	-0.216685			693.93
108	3.34125	-0.0602083	508.17	1.20634	88.7338	5.06567	58.1861	-74.6246	-1.45	1.03028	-0.0188434	-0.238866			688.257
109	3.28313	-0.0567187	513.236	1.1888	89.0803	5.01422	56.5604	-71.0003	-1.72	1.02883	-0.0103794	-0.132885			684.387
110	3.22688	-0.0564063	518.25	1.17151	89.42	4.96162	55.114	-71.2989	-1.37	1.02721	-0.0217578	-0.28128			678.104
111	3.17	-0.0570312	523.212	1.15373	89.7529	4.90793	53.5048	-72.7791	-1.48	1.02529	-0.0232185	-0.303038			671.51
112	3.11313	-0.0563542	528.12	1.13563	90.0791	4.85316	51.9063	-72.5896	-1.63	1.02322	-0.0146415	-0.192887			666.786
113	3.0575	-0.0551042	532.973	1.1176	90.3987	4.79735	50.4845	-71.6318	-1.43	1.0211	-0.025916	-0.344555			659.595
114	3.00312	-0.0533854	537.77	1.09965	90.7118	4.74053	48.9084	-70.0222	-0.96	1.01899	-0.0172679	-0.231644			654.32
115	2.95125	-0.0498958	542.511	1.08223	91.0184	4.68273	47.5069	-66.022	-0.6	1.01714	-0.0184772	-0.250051			648.782
116	2.90375	-0.045	547.194	1.066	91.3187	4.62399	46.1159	-60.0578	-0.34	1.01575	-0.00965595	-0.131801			645.24
117	2.86125	-0.0401042	551.818	1.05126	91.6127	4.56434	44.8931	-53.9761	-0.22	1.01484	-0.0107022	-0.147317			641.478
118	2.82312	-0.0366146	556.382	1.03784	91.9005	4.5038	43.6781	-49.687	-0.22	1.01424	-0.0017234	-0.023919			639.791
119	2.7875	-0.0348958	560.886	1.02515	92.1822	4.44242	42.6244	-47.738	-0.31	1.01373	-0.0126218	-0.176595			635.613
120	2.75313	-0.0336458	565.328	1.01274	92.4578	4.38021	41.425	-46.3925	-0.4	1.01323	-0.00359621	-0.0507142			633.55
121	2.72	-0.0329687	569.708	1.00063	92.7275	4.3172	40.3838	-45.8111	-0.44	1.01269	-0.00445293	-0.0632824			631.311
122	2.68688	-0.0335417	574.025	0.988379	92.9912	4.25344	39.3485	-46.9604	-0.41	1.01192	-0.0152904	-0.218945			626.531
123	2.65313	-0.0333333	578.279	0.975738	93.2492	4.18894	38.1756	-47.0145	-0.42	1.01104	-0.00619891	-0.0894205			623.926
124	2.62062	-0.0315104	582.468	0.963413	93.5013	4.12374	37.1559	-44.7654	-0.65	1.01028	-0.00699703	-0.101665			621.148
125	2.59	-0.0301562	586.592	0.951658	93.7478	4.05786	36.1436	-43.1449	-0.96	1.00958	-0.007777	-0.113797			618.201
126	2.56	-0.03	590.649	0.940007	93.9887	3.99132	35.1392	-43.2183	-0.79	1.00877	-0.00853914	-0.125814			615.085
127	2.53	-0.0298958	594.641	0.928219	94.224	3.92417	34.1431	-43.3592	0.17	1.00785	-0.00928379	-0.13771			611.802
128	2.50062	-0.0283854	598.565	0.916541	94.4538	3.85642	33.1558	-41.4403	0.87	1.00702	-0.0100113	-0.14948			608.355
129	2.47375	-0.0249479	602.421	0.905735	94.6782	3.7881	32.1776	-36.6565	0.32	1.00657	-0.000721851	-0.0108476			607.223
130	2.45063	-0.0217187	606.209	0.896343	94.8972	3.71923	31.3368	-32.1125	-1.26	1.0065	-0.00133972	-0.0202591			605.961
131	2.42938	-0.0217188	609.929	0.887634	95.1109	3.64984	30.5011	-32.3095	-1.94	1.00632	-0.00194504	-0.0295932			604.57
132	2.40625	-0.0249479	613.579	0.87807	95.3193	3.57996	29.6708	-37.3354	-1.41	1.00555	-0.0125381	-0.191904			600.528
133	2.37938	-0.0284375	617.158	0.866838	95.5226	3.5096	28.7256	-42.806	-1.02	1.00414	-0.0131896	-0.203055			596.33
134	2.35	-0.0297917	620.668	0.854415	95.7207	3.43879	27.7913	-45.0994	-0.72	1.00241	-0.0138257	-0.214058			591.979
135	2.32063	-0.0284375	624.107	0.841837	95.9137	3.36755	26.8682	-43.2879	-0.54	1.00077	-0.0144466	-0.22491			587.477
136	2.29375	-0.025	627.474	0.830188	96.1017	3.29591	25.9565	-38.2606	-0.5	0.999538	-0.0050526	-0.0790851			585.405
137	2.27062	-0.0216146	630.77	0.820055	96.2848	3.22389	25.1675	-33.2533	-0.54	0.998729	-0.00558038	-0.087805			583.213
138	2.25	-0.0201042	633.994	0.81093	96.4629	3.15149	24.3856	-31.0876	-0.58	0.998059	-0.00609723	-0.0964277			580.902
139	2.23	-0.02	637.146	0.802002	96.6361	3.07876	23.6111	-31.0803	-0.58	0.997312	-0.00660333	-0.104951			578.474
140	2.21	-0.0198438	640.224	0.792993	96.8046	3.0057	22.844	-30.9865	-0.56	0.996498	-0.00709889	-0.113372			575.931
141	2.19062	-0.0184896	643.23	0.784187	96.9682	2.93233	22.0847	-29.0075	-0.62	0.995805	-0.0075841	-0.12169			573.272
142	2.17313	-0.0166146	646.162	0.776166	97.1271	2.85867	21.3333	-26.1847	-0.79	0.99532	0.00194086	0.0312838			573.155
143	2.15688	-0.0166146	649.021	0.76866	97.2813	2.78474	20.6859	-26.3005	-0.92	0.994759	-0.00847084	-0.137142			570.285
144	2.13938	-0.0184896	651.806	0.760514	97.4309	2.71055	19.9484	-29.3942	-0.93	0.993814	-0.00892774	-0.145159			567.304
145	2.12	-0.0198438	654.516	0.751416	97.5759	2.63613	19.2193	-31.6782	-0.98	0.992568	-0.00937502	-0.153065			564.216
146	2.1	-0.0200521	657.153	0.741937	97.7164	2.56148	18.4989	-32.1397	-1.23	0.991204	-0.00981284	-0.160859			561.02
147	2.08	-0.02	659.714	0.732368	97.8523	2.48662	17.7872	-32.1812	-1.54	0.989765	-0.0102414	-0.168538			557.72
148	2.06	-0.0200521	662.201	0.722706	97.9837	2.41156	17.0845	-32.3866	-1.56	0.988235	-0.0106608	-0.176101			554.317
149	2.04	-0.0198438	664.612	0.71295	98.1107	2.33633	16.3908	-32.1668	-1.36	0.986657	-0.0110712	-0.183548			550.812
150	2.02062	-0.0184896	666.949	0.703407	98.2333	2.26092	15.7062	-30.0771	-1.06	0.98522	-0.0114729	-0.190876			547.207
151	2.00313	-0.0166667	669.209	0.694708	98.3516	2.18536	15.031	-27.2036	-1.06	0.984003	-0.00186594	-0.0311491			546.249
152	1.98687	-0.0164583	671.395	0.686563	98.4655	2.10965	14.4377	-26.9513	-0.99	0.982751	-0.0122114	-0.204515			542.458
153	1.97	-0.0170312	673.504	0.678034	98.5751	2.0338	13.7787	-27.9771	-1.25	0.981331	-0.0125891	-0.211504			538.573
154	1.95312	-0.0163021	675.538	0.669431	98.6804	1.95783	13.1294	-26.8602	-1.38	0.979958	-0.00295865	-0.0498572			537.363
155	1.9375	-0.0152083	677.496	0.661398	98.7815	1.88175	12.5545	-25.1307	-1.23	0.978701	-0.0132855	-0.224528			533.301
156	1.9225	-0.015	679.378	0.653626	98.8784	1.80556	11.922	-24.8553	-1.03	0.977407	-0.00364063	-0.0616982			531.933
157	1.9075	-0.0148437	681.183	0.645793	98.9712	1.72927	11.3588	-24.6617	-0.86	0.976077	-0.0139563	-0.237147			527.699
158	1.89312	-0.0135417	682.913	0.638229	99.0598	1.65289	10.7434	-22.5556	-0.8	0.974896	-0.00429743	-0.0732079			526.178
159	1.88062	-0.0114062	684.566	0.631604	99.1442	1.57644	10.1923	-19.0447	-0.55	0.974011	-0.00460233	-0.0785918			524.584
160	1.87	-0.0102604	686.142	0.625938	99.2246	1.49991	9.64588	-17.171	-1.29	0.973258	-0.00490275	-0.0839147			522.92
161	1.85938	-0.0116146	687.642	0.62024	99.3009	1.42331	9.10435	-19.4797	-2.31	0.972221	-0.00519879	-0.0891761			521.185
162	1.84625	-0.0148958	689.065	0.613157	99.3731	1.34666	8.56769	-25.0346	-1.9	0.970574	-0.0154905	-0.266263			516.558
163	1.83	-0.0167708	690.412	0.604316	99.4413	1.26995	7.99229	-28.2409	-0.45	0.968549	-0.0158011	-0.272131			511.852
164	1.81375	-0.0148438	691.682	0.595397	99.5055	1.19318	7.42714	-25.0418	-0.37	0.966788	-0.00610464	-0.10533			509.902
165	1.80062	-0.0117708	692.875	0.588134	99.5657	1.11638	6.91066	-19.892	-2.17	0.965489	-0.0063813	-0.110293			507.887
166	1.78937	-0.0117187	693.991	0.581866	99.622	1.03954	6.39923	-19.8359	-3.15	0.964146	-0.00665407	-0.115193			505.806
167	1.77625	-0.0149479	695.031	0.574504	99.6743	0.962656	5.89286	-25.3397	-3.04	0.962201	-0.016923	-0.293405			500.815
168	1.75937	-0.0183854	695.994	0.564959	99.7226	0.885745	5.36113	-31.2101	-3.08	0.959616	-0.0172042	-0.298692			495.754
169	1.74	-0.0198958	696.879	0.553885	99.7671	0.808806	4.83982	-33.8171	-2.83	0.956718	-0.017479	-0.303849			490.625
170	1.72	-0.0200521	697.688	0.542324	99.8076	0.731843	4.32894	-34.1222	-2.84	0.953739	-0.0177474	-0.308873			485.428
171	1.7	-0.02	698.42	0.530628	99.8442	0.654859	3.82853	-34.0693	-3.17	0.950715	-0.0180096	-0.313766			480.167
172	1.68	-0.0199479	699.075	0.518794	99.877	0.577857	3.33861	-34.0124	-3.45	0.947648	-0.0182657	-0.318526			474.843
173	1.66	-0.0201563	699.653	0.506818	99.9059	0.500839	2.85918	-34.396	-3.43	0.944494	-0.0185158	-0.323154			469.458
174	1.63937	-0.0215625	700.154	0.494315	99.9309	0.423808	2.39028	-36.8221	-3.24	0.941051	-0.01876	-0.32765			464.014
175	1.61688	-0.0231771	700.577	0.480495	99.952	0.346767	1.93191	-39.6033	-3.16	0.937284	-0.0289982	-0.506771			455.646
176	1.59375	-0.0220313	700.924	0.46609	99.9693	0.269716	1.47482	-37.664	-3.26	0.933665	-0.0192355	-0.336325			450.088
177	1.57313	-0.0196354	701.194	0.453064	99.9827	0.192659	1.04022	-33.5811	-3.42	0.930411	-0.00946095	-0.165484			447.344
178	1.55375	-0.0201563	701.387	0.440671	99.9923	0.115597	0.620165	-34.4813	-3.5	0.927025	-0.0296787	-0.519262			438.814
179	1.5325	-0.0218229	701.502	0.4269	99.9981	0.0385327	0.202748	-37.3386	-3.61	0.923311	-0.019895	-0.348142			433.101
180	1.51063	-0.0213542	701.541	0.412523	100	-0.0385327	-0.200098	-36.5386	-3.78	0.919637	-0.0201037	-0.351814			427.341
181	1.49	-0.0201563	701.502	0.398776	99.9981	-0.115597	-0.592337	-34.487	-4.05	0.916129	-0.020307	-0.355352
182	1.47	-0.0201042	701.387	0.385262	99.9923	-0.192659	-0.973962	-34.3922	-3.95	0.912593	-0.0205049	-0.358756
183	1.44937	-0.0215104	701.194	0.371132	99.9827	-0.269716	-1.34496	-36.7877	-3.91	0.908779	-0.0206975	-0.362026
184	1.42687	-0.0233333	700.924	0.355487	99.9693	-0.346767	-1.70533	-39.89	-4.2	0.90462	-0.0308848	-0.540008
185	1.40312	-0.0235417	700.577	0.338702	99.952	-0.423808	-2.04048	-40.2262	-4.33	0.900393	-0.0210594	-0.368032
186	1.38	-0.0229687	700.154	0.322083	99.9309	-0.500839	-2.37691	-39.2235	-4.47	0.896233	-0.0212349	-0.370876
187	1.35688	-0.0236979	699.653	0.305184	99.9059	-0.577857	-2.70268	-40.4398	-4.52	0.891919	-0.0314054	-0.548114
188	1.3325	-0.0247917	699.075	0.287057	99.877	-0.654859	-2.99526	-42.2713	-4.54	0.887392	-0.021559	-0.375955
189	1.3075	-0.0250521	698.42	0.268117	99.8442	-0.731843	-3.29704	-42.6753	-4.56	0.882795	-0.0317179	-0.552593
190	1.2825	-0.0250521	697.688	0.248811	99.8076	-0.808806	-3.56033	-42.6306	-4.57	0.878176	-0.0218572	-0.380401
191	1.2575	-0.0247917	696.879	0.229126	99.7671	-0.885745	-3.83808	-42.1385	-4.38	0.873578	-0.0320047	-0.55636
192	1.23312	-0.0236458	695.994	0.209552	99.7226	-0.962656	-4.07203	-40.1399	-4.43	0.869157	-0.0221299	-0.38421
193	1.21	-0.023125	695.031	0.19062	99.6743	-1.03954	-4.32574	-39.2014	-4.81	0.864804	-0.022266	-0.386039
194	1.18625	-0.025	693.991	0.170797	99.622	-1.11638	-4.56872	-42.3165	-5.11	0.860116	-0.0323972	-0.560849
195	1.16	-0.0268229	692.875	0.14842	99.5657	-1.19318	-4.75993	-45.3291	-5.24	0.855107	-0.0325019	-0.561756
196	1.13312	-0.0265104	691.682	0.124979	99.5055	-1.26995	-4.93513	-44.7238	-5.27	0.850141	-0.0225988	-0.38992
197	1.10688	-0.0266667	690.412	0.101541	99.4413	-1.34666	-5.14062	-44.9048	-5.39	0.845136	-0.0327123	-0.563383
198	1.07937	-0.0284896	689.065	0.0763822	99.3731	-1.42331	-5.28639	-47.8809	-5.45	0.83982	-0.032795	-0.563706
199	1.05	-0.0298958	687.642	0.0487902	99.3009	-1.49991	-5.41614	-50.1406	-5.34	0.834264	-0.0328699	-0.563826
200	1.02	-0.0298958	686.142	0.0198026	99.2246	-1.57644	-5.52984	-50.0312	-5.11	0.828708	-0.032937	-0.563744
201	0.990625	-0.0284896	684.566	-0.00941922	99.1442	-1.65289	-5.6275	-47.5683	-5.02	0.823388	-0.0329961	-0.563459
202	0.963125	-0.0266667	682.913	-0.0375721	99.0598	-1.72927	-5.70912	-44.4171	-5	0.818376	-0.0230473	-0.392618
203	0.936875	-0.0264583	681.183	-0.0652054	98.9712	-1.80556	-5.83679	-43.9585	-4.95	0.813396	-0.0331238	-0.562844
204	0.91	-0.0270312	679.378	-0.0943107	98.8784	-1.88175	-5.88895	-44.7913	-4.78	0.808328	-0.0331605	-0.561975
205	0.883125	-0.0263542	677.496	-0.124289	98.7815	-1.95783	-5.92506	-43.5484	-4.5	0.803381	-0.0231891	-0.391901
206	0.8575	-0.0250521	675.538	-0.153734	98.6804	-2.0338	-6.01509	-41.2772	-4.2	0.798652	-0.0332474	-0.560263
207	0.833125	-0.0234896	673.504	-0.182572	98.5751	-2.10965	-6.02175	-38.5862	-4.01	0.794191	-0.0232613	-0.390804
208	0.810625	-0.0214583	671.395	-0.20995	98.4655	-2.18536	-6.08755	-35.1391	-3.85	0.790068	-0.0233077	-0.390358
209	0.79	-0.0201563	669.209	-0.235722	98.3516	-2.26092	-6.14253	-32.8994	-3.68	0.786164	-0.023349	-0.389775
210	0.77	-0.02	666.949	-0.261365	98.2333	-2.33633	-6.18671	-32.5341	-3.54	0.782292	-0.023385	-0.389057
211	0.75	-0.0198438	664.612	-0.287682	98.1107	-2.41156	-6.22007	-32.1668	-3.47	0.778453	-0.0234157	-0.388204
212	0.730625	-0.0184896	662.201	-0.313855	97.9837	-2.48662	-6.24263	-29.863	-3.34	0.774843	-0.023441	-0.387214
213	0.713125	-0.0166667	659.714	-0.338099	97.8523	-2.56148	-6.25438	-26.8176	-3.19	0.771535	-0.013461	-0.221523
214	0.696875	-0.0165104	657.153	-0.361149	97.7164	-2.63613	-6.346	-26.4631	-2.96	0.768254	-0.0235259	-0.385653
215	0.68	-0.0168229	654.516	-0.385662	97.5759	-2.71055	-6.33873	-26.8558	-2.86	0.764935	-0.0235366	-0.38428
216	0.66375	-0.015	651.806	-0.40985	97.4309	-2.78474	-6.32068	-23.8466	-2.78	0.761918	-0.0135417	-0.220179
217	0.65	-0.0131771	649.021	-0.430783	97.2813	-2.85867	-6.39017	-20.859	-2.64	0.759193	-0.0135965	-0.220126
218	0.636875	-0.0134896	646.162	-0.451182	97.1271	-2.93233	-6.45398	-21.2597	-2.55	0.756422	-0.0236491	-0.381189
219	0.623125	-0.0133333	643.23	-0.473008	96.9682	-3.0057	-6.40873	-20.9181	-2.3	0.753689	-0.0136406	-0.218868
220	0.610625	-0.0115104	640.224	-0.493272	96.8046	-3.07876	-6.45863	-17.9738	-2.11	0.751246	-0.0136867	-0.218583
221	0.6	-0.0101563	637.146	-0.510826	96.6361	-3.15149	-6.50284	-15.783	-1.95	0.749017	-0.0137305	-0.218227
222	0.59	-0.01	633.994	-0.527633	96.4629	-3.22389	-6.54134	-15.4633	-1.88	0.746817	-0.0137718	-0.217801
223	0.58	-0.00984375	630.77	-0.544727	96.2848	-3.29591	-6.57414	-15.1443	-1.94	0.744645	-0.0138107	-0.217305
224	0.570625	-0.00848958	627.474	-0.561023	96.1017	-3.36755	-6.60123	-12.9927	-1.9	0.742686	-0.0138471	-0.21674
225	0.563125	-0.00666667	624.107	-0.574254	95.9137	-3.43879	-6.62261	-10.1481	-1.64	0.741009	-0.00388101	-0.060421
226	0.556875	-0.00651042	620.668	-0.585414	95.7207	-3.5096	-6.75897	-9.85563	-1.18	0.739347	-0.0139835	-0.216501
227	0.55	-0.00682292	617.158	-0.597837	95.5226	-3.57996	-6.77136	-10.2703	-1.01	0.737643	-0.0140142	-0.215749
228	0.54375	-0.005	613.579	-0.609266	95.3193	-3.64984	-6.77802	-7.48266	-1.24	0.736217	-0.00404225	-0.0618696
229	0.54	-0.00317708	609.929	-0.616186	95.1109	-3.71923	-6.90688	-4.72633	-1.2	0.735054	-0.00414444	-0.0630565
230	0.536875	-0.00348958	606.209	-0.62199	94.8972	-3.7881	-7.03477	-5.15956	-1.03	0.733834	-0.0142478	-0.215454
[truncated: 129 more rows]
