# Supplementary material for: Dataset for compression ignition engine fuelled with corn oil methyl ester biodiesel
Source: Data Brief. 2019 Oct 18;27:104683. doi: 10.1016/j.dib.2019.104683 (PMC6838419; doi:10.1016/j.dib.2019.104683)
Supplement: Multimedia component 5 [file mmc5.xlsx]

## Sheet: Combustion Test
C Angle	Cyl pressure(bar)	Net HR dQn/dq	Cyl pressure(bar)	Net HR dQn/dq	Cyl pressure(bar)	Net HR dQn/dq	Cyl pressure(bar)	Net HR dQn/dq
Θ	B10	B10	B20	B20	B30	B30	Diesel	Diesel
-50	6.19563	-0.33	6.0175	0.12	6.33563	-0.09	6.235	-0.21
-49	6.415	-0.32	6.2425	0.05	6.565	-0.26	6.45563	-0.33
-48	6.64562	-0.31	6.4775	-0.04	6.805	-0.47	6.68812	-0.42
-47	6.88812	-0.29	6.7225	-0.18	7.055	-0.63	6.9325	-0.41
-46	7.14312	-0.26	6.97812	-0.31	7.31562	-0.71	7.18875	-0.36
-45	7.41188	-0.25	7.24563	-0.34	7.58813	-0.75	7.45937	-0.38
-44	7.69688	-0.3	7.52562	-0.28	7.8725	-0.85	7.74562	-0.56
-43	7.99875	-0.41	7.81937	-0.29	8.16875	-1.01	8.045	-0.72
-42	8.31625	-0.55	8.12937	-0.33	8.47875	-1.15	8.35625	-0.78
-41	8.64875	-0.62	8.45625	-0.46	8.80313	-1.21	8.68187	-0.79
-40	8.99625	-0.65	8.79937	-0.54	9.14188	-1.16	9.02375	-0.84
-39	9.35938	-0.62	9.15937	-0.53	9.49688	-1.08	9.3825	-0.97
-38	9.74063	-0.58	9.53687	-0.51	9.87	-1.01	9.76	-1.07
-37	10.1438	-0.57	9.93375	-0.48	10.2638	-0.94	10.1569	-1.16
-36	10.5712	-0.56	10.3544	-0.51	10.6813	-0.89	10.5725	-1.16
-35	11.0237	-0.64	10.8006	-0.6	11.1244	-0.94	11.0075	-1.05
-34	11.5012	-0.72	11.2706	-0.75	11.5944	-1.04	11.4644	-0.98
-33	12.0037	-0.84	11.7637	-0.9	12.0913	-1.1	11.9481	-1.07
-32	12.5312	-0.98	12.2806	-1	12.6137	-1	12.4619	-1.32
-31	13.0838	-1.12	12.8206	-1.01	13.1625	-0.94	13.0031	-1.48
-30	13.6613	-1.18	13.385	-0.93	13.7413	-1.05	13.5675	-1.49
-29	14.265	-1.19	13.9787	-0.83	14.3525	-1.17	14.1544	-1.43
-28	14.8987	-1.21	14.6069	-0.76	14.9944	-1.28	14.7694	-1.41
-27	15.5663	-1.22	15.2725	-0.79	15.6656	-1.43	15.4187	-1.4
-26	16.2688	-1.26	15.9763	-0.96	16.3681	-1.61	16.1031	-1.41
-25	17.0056	-1.38	16.715	-1.2	17.1019	-1.79	16.8219	-1.47
-24	17.775	-1.56	17.485	-1.42	17.8644	-1.94	17.5763	-1.57
-23	18.575	-1.76	18.2844	-1.6	18.6544	-2.06	18.365	-1.74
-22	19.405	-2.02	19.1112	-1.8	19.4719	-2.15	19.1844	-1.98
-21	20.2638	-2.26	19.9644	-1.95	20.3175	-2.19	20.0312	-2.21
-20	21.1469	-2.36	20.8444	-1.97	21.1925	-2.19	20.9031	-2.36
-19	22.05	-2.32	21.7512	-1.9	22.0975	-2.13	21.7975	-2.41
-18	22.975	-2.2	22.6844	-1.84	23.0325	-2.06	22.7131	-2.35
-17	23.9275	-2.15	23.645	-1.9	23.9969	-2.1	23.6506	-2.28
-16	24.9081	-2.28	24.6331	-2.12	24.9875	-2.25	24.61	-2.3
-15	25.9106	-2.55	25.6412	-2.41	25.9981	-2.42	25.5894	-2.48
-14	26.9237	-2.79	26.6556	-2.57	27.0206	-2.47	26.5831	-2.79
-13	27.9337	-2.83	27.665	-2.47	28.0456	-2.35	27.5781	-2.96
-12	28.9306	-2.52	28.6656	-2.01	29.0663	-1.85	28.5588	-2.86
-11	29.9131	-1.43	29.6619	-0.63	30.0862	-0.12	29.5169	-2.48
-10	30.8975	1.43	30.6756	2.78	31.1331	4.25	30.4556	-1.43
-9	31.9381	7.49	31.77	9.62	32.2869	12	31.3931	1.33
-8	33.1562	16.94	33.08	19.49	33.71	21.77	32.3794	7.67
-7	34.7581	28.61	34.8231	29.62	35.6275	30.06	33.5362	18.33
-6	37.0037	37.18	37.2362	35.05	38.2275	33.7	35.0969	31.82
-5	40.0844	39.56	40.4213	34.37	41.5256	32.14	37.3756	41.89
-4	43.9475	34.52	44.2094	30.11	45.3	28.15	40.6131	44.25
-3	48.2319	28.9	48.2094	26.84	49.1794	24.46	44.7556	38.41
-2	52.4325	25.1	52.035	25.02	52.8306	23.24	49.3713	31.24
-1	56.1844	22.97	55.4931	23.27	56.0975	22.85	53.8506	26.2
0	59.3906	22.77	58.5613	22.94	58.9944	23.3	57.7506	23.24
1	62.1238	22.46	61.2669	23.12	61.5962	23.97	60.9506	22.84
2	64.4856	23.65	63.6469	23.82	63.9569	24.12	63.545	22.74
3	66.5475	24.58	65.7456	24.3	66.0919	25.16	65.6831	23.35
4	68.3569	25.76	67.5881	24.73	67.9894	25.67	67.4744	23.63
5	69.9406	26.33	69.1706	25.43	69.6356	25.88	68.9675	24.35
6	71.2938	26.55	70.4812	25.97	71.0156	26.07	70.1781	25.01
7	72.3888	26.56	71.5163	26.33	72.1031	26.43	71.1137	25.41
8	73.1925	26.5	72.2731	26.46	72.8806	26.61	71.7788	25.64
9	73.6806	26.44	72.7431	26.46	73.3506	26.73	72.1688	25.68
10	73.8462	26.07	72.9188	26.11	73.5219	26.64	72.2769	25.58
11	73.6962	25.64	72.7981	25.61	73.4019	26.38	72.1031	25.24
12	73.2425	25.21	72.3819	25.01	72.9994	26	71.6531	24.88
13	72.5031	24.86	71.6781	24.46	72.3269	25.46	70.9381	24.39
14	71.5069	24.55	70.7081	24.06	71.4019	24.88	69.9762	23.92
15	70.2881	24.31	69.5037	23.89	70.245	24.4	68.7913	23.48
16	68.8831	24.18	68.1056	23.88	68.8825	24.11	67.4131	23.27
17	67.3306	24.05	66.5594	23.86	67.3512	23.94	65.8781	23.2
18	65.6675	23.89	64.9081	23.8	65.6931	23.81	64.2263	23.12
19	63.9237	23.59	63.1863	23.59	63.9462	23.62	62.4962	22.99
20	62.1238	23.11	61.4175	23.19	62.1419	23.26	60.7181	22.7
21	60.2863	22.54	59.6169	22.62	60.3025	22.68	58.9113	22.23
22	58.4231	21.91	57.7931	21.85	58.4412	21.91	57.0888	21.63
23	56.5431	21.11	55.9519	20.9	56.565	21.05	55.2594	20.83
24	54.6556	20.07	54.0981	19.79	54.6794	20.18	53.4269	19.9
25	52.7681	18.96	52.2363	18.59	52.7912	19.26	51.5938	18.95
26	50.8837	17.92	50.37	17.43	50.9087	18.33	49.7656	17.95
27	49.0069	17.05	48.505	16.47	49.0413	17.43	47.9494	16.98
28	47.1481	16.24	46.6512	15.74	47.1981	16.56	46.1512	15.99
29	45.3206	15.46	44.8237	15.1	45.3869	15.71	44.3787	15.19
30	43.5344	14.66	43.0394	14.42	43.6138	14.86	42.6406	14.44
31	41.7956	13.78	41.31	13.68	41.885	13.96	40.945	13.72
32	40.1088	12.8	39.6394	12.83	40.2056	13.06	39.2994	13.07
33	38.4756	11.81	38.0256	11.89	38.5781	12.25	37.7094	12.41
34	36.895	10.94	36.4656	10.97	37.0031	11.57	36.1769	11.77
35	35.3656	10.32	34.9587	10.17	35.4825	11.04	34.7025	11.07
36	33.8894	9.95	33.5056	9.57	34.0206	10.58	33.2869	10.33
37	32.4712	9.63	32.1062	9.05	32.6206	10.1	31.9287	9.68
38	31.1175	9.28	30.7625	8.56	31.2831	9.5	30.6256	9.08
39	29.8313	8.84	29.4775	8.07	30.0069	8.85	29.3756	8.58
40	28.6094	8.32	28.2519	7.52	28.7881	8.18	28.1788	8.19
41	27.4463	7.86	27.0831	6.88	27.6219	7.55	27.0356	7.83
42	26.3387	7.21	25.9675	6.24	26.5044	6.84	25.9456	7.35
43	25.2844	6.42	24.9019	5.63	25.4344	6.11	24.9075	6.68
44	24.2769	5.67	23.8837	5.11	24.4106	5.5	23.9181	5.89
45	23.3094	5.03	22.9106	4.67	23.4294	4.92	22.9719	5.11
46	22.3794	4.4	21.98	4.32	22.4869	4.47	22.0631	4.41
47	21.4862	3.76	21.0906	4.04	21.5831	4.09	21.1881	3.88
48	20.6287	3.24	20.2437	3.74	20.7206	3.75	20.3462	3.5
49	19.8056	2.84	19.44	3.42	19.8994	3.44	19.5388	3.28
50	19.0162	2.58	18.6762	3.06	19.1163	3.04	18.7669	3.13
